# Supplementary material for: Inteins as indicators of gene flow in the halobacteria
Source: Front Microbiol. 2014 Jun 26;5:299. doi: 10.3389/fmicb.2014.00299 (PMC4071816; doi:10.3389/fmicb.2014.00299)
Supplement: Supplementary file 1 [file DataSheet1.ZIP › data_file1/reference_tree_alignment/S27Ae.aln]

>lcl|38015_3770 unnamed protein product
------------------------------------------------------------
------------------MSEQQEQEQSDKQ-----------------------------
----------------------------------------KYE-----------------
-------------------------------------FRKVIEELKG-------------
------------------------------------------------------------
-----------------YQGSGTQLVSIYVP--------EDKLISDVVAHVTQEHSEASN
IKSKDTRTAVQDALTSIKDRLRYYDVRPP-------------------------------
------DNGLVVFSGAFDTGGGRTDMVTKVLES---------------------------
-PPDPIESFRYHCDSEFLTEPLEHMLDDKGLFGLIVLDRREANVGWLKGKRVEAV-----
-------------------------KSASSLVPGKQRKGGQSAQ-RFARLRLEAID----
------NFYQEVAGMANDLFVDDRHELDGILVGGPSPTK---------------------
--------------------------DEFLDGDYLHHELQDMVLGKFDVAYTDESGLYDL
VDAADDVLAEHEMLRDKELMEDFFKQLHNGDKATY------------GFDQTRQNLNMGA
VEQLLISEDLRKDVVAYTCENGHDEYELIN------------------------------
------------------------------------------------------------
------------------------------------------------------------
------------------------------------------------------------
------------------------------------------------------------
------------------------------------------------------------
----------SNASTDDHDCSRCGATVDAEDGEREDAIDHLMELADQRGT----------
--------ETVFISTDFEKGEQLLTAFGGVAGLLRYSTGV--------------------
----
>lcl|39407_723 unnamed protein product
------------------------------------------------------------
---------------MTTTTISDADFRDRLR-----------------------------
----------AVDDPALGTDIVSAGLVTDVT---------VDD-----------------
-----------------------------------------GTAAVE-------------
-----------------------------------------------------------L
ALG--------------APHAPDEAAI-ADR---------VREIAADA------------
------------------------------------------------------------
------------------------------------------------------------
------------------------------------------------------------
-----------------------------------------GIDVELSANVPLFDAAESS
VLPGVKNVIAVASGKGGVGKSTVAVNLAAGLADR--------------------------
-----GANVGLFDADVYGPNVPQMLGADAEPDVATVDGEERIEPPTAHGLELMSVGLLID
EDDPVVWRGPVAQNTLTDLFDDVSWGSLDYLVVDLPPGTGDVQLTVLQNLPVTGTVVVTT
PQSV--AVGDTRRGVQMFGEYRTNVLGVVENMSGFVCPSCGDTHEIFGEDGGRTL-----
------------------------------------------------------------
------------------------------------------------------------
------------------------------------------------------------
------------------------------------------------------------
------------------------------------------------------------
------------ADAVDVPYLGSLP-----------LDPAVRAGADDGEPIVFGDDGDTA
AAF----------------RDLAAAVANKVGVLRRHHRQRESEGPT--------------
----
>gi|541199515|gb|ERH07676.1| hypothetical protein J07HN4v3_00038 [Halonotius sp. J07HN4]
------------------------------------------------------------
-----------------MHTNDNGHYAATVA-----------------------------
----------------------------------------AIA-----------------
-------------------------------------------ERDY-------------
------------------------------------------------------------
------------------EAAGDASS--RAG-----------------------------
------------------------------------------------------------
------------------------------------------------------------
------------------------------------------------------------
----------------------------------------------WSVLADP-------
---------RDDHETFDTDDRGTIGDGLRHL-----------------------------
-------------------------------LTAALCYRVAGLSARATRRATGGIAVAGD
LGATMATPVQAACFDEF--------VADFRVAGGLDGAADAYTATAEAYRTAADETTDPQ
TV------GATPLFLAAAAPAKQLARTLDNGEIAIEWEDLHGDDPADPGAFLAAR-----
------------------------------------------------------------
------------------------------------------------------------
------------------------------------------------------------
------------------------------------------------------------
------------------------------------------------------------
---------------------------------AEFKRQRFPSLVDGCVAEGVLAAPRGT
TEYATDHHRCPACGSRDVNWIADSTLCLRCSRPTDPQ-----------------------
----
>lcl|36549_886 unnamed protein product
------------------------------------------------------------
-------------------MNTDDGGHHDAA-----------------------------
----------------------------------------VDA-----------------
-----------------------------------------LATREY-------------
------------------------------------------------------------
------------------ERAGDRYT--RGG---------RRVLADPRP-----------
------------------------------------------------------------
------ELDPFEPD----------------------------------------------
------------------------------------------------------------
---------------------------------------------EKGWVGQGIQQLLAA
TVAYRVAGVDERAGRRAAE-----------------------------------------
----------------------------------------GLAAARDFESVLSAPGQAAC
LGGFVADFRVAGGLGGADGAYDDA---------------------AERYAAAGEEIDSPQ
ALATTPLFGAAAATIKQVARGQADGEIAIKWEDLHGSDPSRAGEFLAHRARFKKRRFPGL
VER---------------------------------------------------------
------------------------------------------------------------
------------------------------------------------------------
------------------------------------------------------------
------------------------------------------------------------
--------------AVDDAHFAAPRGTTEYNNDGHQCPHCGSNHVNWAGTGILCLRCSRP
TESI--------------------------------------------------------
----
>lcl|36546_3345 unnamed protein product
------------------------------------------------------------
-------------------MNTDDGGHHDAA-----------------------------
----------------------------------------VDA-----------------
-----------------------------------------LAARAY-------------
------------------------------------------------------------
------------------ERAGDRYT--RGG---------RRVLADPRPEVD--------
------------------------------------------------------------
------------------------------------------------------------
------------------------------------------------------------
---------------------------------------PFEPD-EKGWIGQGLQQLLAA
----------------------AVAYRVAGADGRATQRAVEGIAASRD------------
------------------------FG-----------------------RVLDEPGQGAC
LSEFVADFRVAGGLGGADDAYD----DAAARYEAADDGVDAPQALAT----TPLFEAAAA
TIKQVARGQADGEIAIKWEDLHGADPDRPGDFLAHRARFKKQRFRGLIERAVDDGHLAAP
RGT---------------------------------------------------------
------------------------------------------------------------
------------------------------------------------------------
------------------------------------------------------------
------------------------------------------------------------
---------------------------TEYNNDGNRCPNCGSTHVNWAGTGILCLRCSTP
TESI--------------------------------------------------------
----
>lcl|18176_1065 unnamed protein product
------------------------------------------------------------
-------------------MNTNDGGHHDAA-----------------------------
----------------------------------------VDA-----------------
-----------------------------------------LAAREY-------------
------------------------------------------------------------
------------------ERAGNRYT--RGG---------RRVLADPRP-----------
------------------------------------------------------------
------DLDPFEPD----------------------------------------------
------------------------------------------------------------
---------------------------------------------EKGWIGQGLQQLIAA
AVAYRVAGVGERAGRRAAE-----------------------------------------
----------------------------------------GIAAARDFQSVLDEPGQAAC
LAEFVADFRVAGALGGAGDAYDAA---------------------AERYQTAGDAVDSPQ
ALATTPLFEAAAATIKQVARGQADGEIAIKWEDLHGPDPSRPGEFLAHRAGFKKQRFPGL
VER---------------------------------------------------------
------------------------------------------------------------
------------------------------------------------------------
------------------------------------------------------------
------------------------------------------------------------
---------------------------AVADGHLAAPRGTTEYNNDTHRCPNCGSTHVNW
AGTGILCLRCSTPTAEK-------------------------------------------
----
>gi|433434453|ref|ZP_20408006.1| hypothetical protein D320_18634 [Haloferax sp. BAB2207]
------------------------------------------------------------
-----------------MNDQHSTTGRGQLR-----------------------------
-------------------------------MHLVQALTRAES-----------------
-----------------------------------------DAVQQH-------------
-----------------------------------------------------------L
RAALDEWERQPPTPLQECPVCGKVGLP-ERI---------QQHRCGKP------------
------------------------------------------------------------
------------------------------------------------------------
------------------------------------------------------------
-----------------------------------------GTD-RY-------------
------------------------------------------------------------
------------------------------------------------------------
------------------------------------------------------------
------------------------------------------------------------
------------------------------------------------------------
------------------------------------------------------------
------------------------------------------------------------
------------------------------------------------------------
------------------------------------------------------------
------------------------------------------------------------
------------------------------------------------------------
----
>gi|448574595|ref|ZP_21641357.1| transcription initiation factor IIB [Haloferax larsenii JCM 13917]
------------------------------------------------------------
----------------MSIDSSSVATKHTEQ-----------------------------
----------------------------------------PER-----------------
----------------------------------------TGVETPE-------------
------------------------------------------------------------
---------RLPSTIDQCPECSEVKLR-RDG---------TERYCPEC------------
------------------------------------------------------------
----------------------GLVVDEDCI-----------------------------
------------------------------DYGPEWTPYDAEDRRRVGGPVTNARH----
---------------------------------------------DWGISAE--------
-----IGRYRDARGQQLPAAKRRKLHRLRRWDRQ--------------------------
------------------------------------ARFEGKAEQNLAHGLSEVRRIVGA
LDLPESICTQACALYRTAANEDLIRG------------------------RSIEAIAAAG
VYAACRCSGL-PRTIDEVGEVSTVSRERVSNAYSVLNHELNLPAVPMAPVQYVPRFASDL
------------------------------------------------------------
------------------------------------------------------------
------------------------------------------------------------
------------------------------------------------------------
----------------------------------------------------------DL
SREVRQRALGLAREASEVGLGNGCRPTGVAAACIYEAAREADENVTQTSLAELASVSAMT
LREQWKKLQSLLEHEEESGLEVHG------------------------------------
----
>lcl|18174_1202 unnamed protein product
------------------------------------------------------------
------------------MGSPTDARDSETP-----------------------------
----------------------------------------SSR-----------------
---------------------------------------ASEPDRLR-------------
------------------------------------------------------------
-----------------CPECGETY---RDR---------WRCRCGSP------------
----------------------LEFAGPPTPAGEAPDPESFDARDGLW------------
------AFDDLLAVGDDPVDRVTLGEGMTPLVDADRSEDGAAGDA---------------
------------------------------------------------------------
-----------------------------------------EFP-PWN-------ASFKL
EYVFPTGSFKDRGATTTLTRARELGVERVVEDSSGNAGAAVATYAARAGIDAEIYVPADA
---------------------------------------KESKLRAIRRAGADPVRIEGS
RGDVTDACVAALGD-------------------------------ADDAVGEDADDPAGD
DPAWYASHAWNPAFLEGTATVA----------YEIASQRGWDAPDAVVT-----------
------------------------------------------------------------
-----------------------------PLGHGTLFLGAYRGFRR--------------
------------------------------------------------------------
-----------------------------------------LERAGWIDAVPRL------
-------------------------------------------------YGAQAAGVAPI
VRALHGPDAADPDDAVNDAADG----IQIAEPVRDREIRAAVDATGGDALAVTEAAATRE
LDRLHAAGFYTEPTCAVAPAALRTLRGRGEIGPDEDVVVPLTGSGLKG------------
----
>lcl|18178_2727 unnamed protein product
------------------------------------------------------------
------------------MGSPTDARDSETP-----------------------------
----------------------------------------ASR-----------------
---------------------------------------TSEPDRLR-------------
------------------------------------------------------------
-----------------CPECGETY---RDR---------WRCRCGSP------------
----------------------LEFAGPPTPAGEAPDPESFDARDGLW------------
------AFDDLLAVGDDPVDRVTLGEGMTPLVDADRSEDGAAGDA---------------
------------------------------------------------------------
-----------------------------------------EFP-PWN-------ASFKL
EYVFPTGSFKDRGATTTLTRARELGVERVVEDSSGNAGAAVATYAARAGIDAEIYVPADA
---------------------------------------KESKLRAIRRAGADPVRIEGS
RGDVTDACVAALGD-------------------------------ADDAVGEDADDPAGD
DPAWYASHAWNPAFLEGTATVA----------YEIASQRGWDAPDAVVT-----------
------------------------------------------------------------
-----------------------------PLGHGTLFLGAYRGFRR--------------
------------------------------------------------------------
-----------------------------------------LERAGWIDAVPRL------
-------------------------------------------------YGAQAAGVAPI
VRALHGPDAADPDDAVNDAADG----IQIAEPVRDREIRAAIAATGGDALAVTEAAATRE
LDRLHAAGFYTEPTCAVAPAALRTLRGRGEIGPDEDVVVPLTGSGLKG------------
----
>gi|448435248|ref|ZP_21586725.1| AN1-type Zinc finger protein [Halorubrum tebenquichense DSM 14210]
------------------------------------------------------------
------------------MATCDVCGEYENL-----------------------------
----------------------------------------PYQ-----------------
------------------------------------------------------------
------------------------------------------------------------
-----------------CKRCGQTFCA-EHR-------LPENHDCP--------------
-------------------------------GLAEWDDPGGVFDSGFD------------
------ESVEGDDGGGTVGGTGRAAGGRAG-------------------------GVVSR
FKRRVDRATGTGGLVSYFRNNATYA-----------------------------------
------ILLAMWVTFVAQLVTLFFGGPALHQTLFVLHTDALGNV--WTWVTS--------
------VLSHSPVNLFHIIGNSIVI-----------------------------------
-----------------------LFFGPLVERAVGSKKFVAFFFASGIVAGLGHILFAIG
MGASAGVLGASGAGFAILGVLTVWRPNMQVLLFFV--------------------IPMKI
KYLTWGIAVVSAVLVIQSVLSGGAGSAGGIAHFAHLIGFAIGLAFGKRNEGLARS-----
------------------------------------------------------------
------------------------------------------------------------
------------------------------------------------------------
------------------------------------------------------------
------------------------------------------------------------
------------------------------------------------------------
------------------AGGMGGVSMGGASGPRGPGGPGGPGGRF--------------
----
>gi|448288309|ref|ZP_21479509.1| hypothetical protein C499_16007 [Halogeometricum borinquense DSM 11551]
------------------------------------------------------------
------------------MATCDECGKHENM-----------------------------
----------------------------------------PYQ-----------------
------------------------------------------------------------
------------------------------------------------------------
-----------------CRRCGQTFCA-EHR-------LPENHNC---------------
-----------------------------PGLSE-WNDPSGVFDSGFDDSV--NNTASS-
--------EGIMDRL---------------------------------------------
--------TGTGGVLGYFRGNMAFT----------------------------------F
LGLMWVTFALEWIVTLTLGN-------QAFYSIFALTSDDPFYV--WTWVTS--------
-------------------------IFAHSRFS---------------------------
--------------------FFHIVGNSIVLYFFGPLVERYIGSRKFT-LLFLGSGMLAG
LSHVGVGMLLEPGVRTGVLGASGAIFAILGVLTVLNPN------LKIYLYFLI---PIPL
WLFTLGFAGLSIVFFLQPGAAASVG-QGEVAHFAHLIG----------------------
------------------------------------------------------------
------------------------------------------------------------
------------------------------------------------------------
------------------------------------------------------------
------------------------------------------------------------
-----------------------------------------------------LIIGLAY
GQRVKGRQRVPSKLSF------GGRGG-GGPGR-RF------------------------
----
>gi|541205010|gb|ERH12990.1| rhomboid family protein [halophilic archaeon J07HB67]
------------------------------------------------------------
------------------MAECSECGEYESL-----------------------------
----------------------------------------PYQ-----------------
------------------------------------------------------------
------------------------------------------------------------
-----------------CDRCGETFCG-EHR-------LPENHSC---------------
-----------------------------PGLDATWDDPAGVFES---------------
------DFDDSLTDSSRPGGGGVVETVRSSVRN---------------------------
-------ATGTGGLLGYFRGNVSYT----------------------------------V
LGLMWVTFLFQYLLFPAVGVRGPPLADPLWRATFVLTGANPEFV--WTWITS--------
--------ILSHGGFGHIVFN---------------------------------------
-------------------SIALYFFGPVVERRLGSRRFLALFTAAGVLAGLAQIGIGLF
QGVSTGVLGASGAIMAVMGVLTVLRPGMKVYLYFV--------------------IPVPL
WLLTFGFAGF--SVISGFSSVGGGGVAHFAHLAGLAIGLAYGARVKGEKRAPEEL-----
------------------------------------------------------------
------------------------------------------------------------
------------------------------------------------------------
------------------------------------------------------------
------------------------------------------------------------
----------------------------RLGGP---------------------------
---------------------------GGPGGPGGPGGPGGPGRGRL-------------
----
>gi|541191152|gb|ERG99538.1| rhomboid family protein [Haloquadratum sp. J07HQX50]
------------------------------------------------------------
------------------MATCDECDRHENL-----------------------------
----------------------------------------PYQ-----------------
------------------------------------------------------------
------------------------------------------------------------
-----------------CRRCGNTFCT-EHR-------LPENHDC---------------
-----------------------------P-GLNEWDEPAAVFDSGFDDSV----NNPGG
RSSSILQRVSAPLSGISRR-----------------------------------------
-------LRGTGGPLSYFRGNLSYT----------------------------------F
LGIMWITFALQFLVFPLVGA-GF--RSEIWQGAFVLSPGNIEFV--WTWVTS--------
--------IFAHGGFTHIAFNSIALYFFGPVVE---------------------------
---------R------------YLDSRRFTALFIGGGIIAGLAQVMSTLLTTGPTG----
----AGVLGASGAIMAVMGVLTVLNPNLTVRLYAI--------------------IPMPL
WVLTFGFAG--FSIVAGFGVSAGSGLA--------------------------GG-----
------------------------------------------------------------
------------------------------------------------------------
------------------------------------------------------------
------------------------------------------------------------
------------------------------------------------------------
-------------------------------------------NVAHLAHLAGLVIGLAY
GAHVKDRVGIPNQL------QLGGGGGGGMGGPGRRF-----------------------
----
>gi|385802609|ref|YP_005839009.1| rhomboid family protein [Haloquadratum walsbyi C23]
------------------------------------------------------------
------------------MATCDECGKHENL-----------------------------
----------------------------------------PYQ-----------------
------------------------------------------------------------
------------------------------------------------------------
-----------------CQRCGSTFCA-EHR-------LPENHDC---------------
-----------------------------P-GLNGWDDPAGVFDSGFDDSVNN-------
-------------------PGGQSASSKLSSKLADI------------------------
-----------GGPLGYFRKNMSYV----------------------------------F
LGIMWITFGLQFFILPLLGAFP---GSSLWQAIFVLSPDHVGYI--WTWLTS--------
--------IFAHGGFAHIAFNSIALYFFGPVVE---------------------------
---------R------------YLDTKRFTALFIGAGVIAGLAQIASTLLTMGPTG----
----AGVVGASGAIMGVLGVLTVLNPKLKVYLYFI--------------------IPMPL
WVLTFGFAA--FSIVAGFGAAGGGIIGG--------------------------------
------------------------------------------------------------
------------------------------------------------------------
------------------------------------------------------------
------------------------------------------------------------
------------------------------------------------------------
---------------------------------NV----------AHLAHLAGLVIGLAY
GVRVRDRVGVPN--------SLQLGGGGRGGGPGRRF-----------------------
----
>gi|110667202|ref|YP_657013.1| rhomboid family protein/GlpG-like protein [Haloquadratum walsbyi DSM 16790]
------------------------------------------------------------
------------------MATCDECGKHENL-----------------------------
----------------------------------------PYQ-----------------
------------------------------------------------------------
------------------------------------------------------------
-----------------CQRCGSTFCA-EHR-------LPENHDC---------------
-----------------------------P-GLNGWDDPAGVFDSGFDDSVNN-------
-------------------PGGQSASSKLSSKLADI------------------------
-----------GGPLGYFRKNMSYV----------------------------------F
LGIMWVTFGLQFFILPLLGAFP---GSSLWQAIFVLSPDHVGYI--WTWLTS--------
--------IFAHGGFAHIAFNSIALYFFGPVVE---------------------------
---------R------------YLDTKRFTALFIGAGVIAGLAQIGSTLLTMGPTG----
----AGVVGASGAIMGVLGVLTVLNPKLKVYLYFI------------------IPMPLWV
LTFGFAAFSIVAGFGAAGGGIIGGNVAHLAHLAGLVIGLAYGVRVRDRV-----------
------------------------------------------------------------
------------------------------------------------------------
------------------------------------------------------------
------------------------------------------------------------
------------------------------------------------------------
------------------------------------------------------------
----------------GVPNSLQLGGGGRGGGPGRRF-----------------------
----
>gi|541179665|gb|ERG88262.1| alanine--tRNA ligase/alanyl-tRNA synthetase [halophilic archaeon J07HX5]
------------------------------------------------------------
------------------MSDLEAEYRLEYF-----------------------------
----------------------------------------EEN-----------------
-----------------------------------------GFHRKQ-------------
------------------------------------------------------------
-----------------CPDCADYFWT-RDT---------DRVTCGEPPCDTYAFIDDSG
FDEGHTMGEMREAFLSFFADQDHDRIEPYPVAANRWRDDVLLTQASIY------------
------DFQPLVTSGKTPPPGNPLTISQPCIRMQDIDNVGKTGRHTMAFEMMAHHAFNAR
DEIDDPNRYAYQGEVYWKSQTVAYCDELLAEMGADLEAVTYIEDPWVGGGNAGPAIEMVY
RGLELATLVFMSMEQDPDGEYLLKDGNRYSKMDTYVVDTGYGLE-RWTWMSQGTPTVYEA
IYPETIEVLKTNAGLSYTDNEQAIVHDAAKLAGNLDIDDVDDVEAARDDIAAELGVDVDR
LRNLVEPLEELYAIADHARTLAYMLGDEIVPSSAGTGYLARMVLRRTK-RLTDSAGVDAP
LDELVDIEAARLDYENRDHIREVVRAEVEKYRETLKRGRRRVETLAEEYASEDKPIPTDE
LIELYDSHGIQPETVAEIVADYGVTVTVPDDFYGLVAARHEGGDTPTTSDESTER-VAEL
PETDRLYYDDQDRTEFEAVVLEVID----------RPGDSFDVVLDQTMFYPEGGGQPAD
HGTLATDDTTIDVTDVQRVDGVILHRTNDDPGTGEFVRGSVDADRRQAHMRHHTATHLVG
RAARAVLGEHIRQAGAQKGTDSARLDLTHYESVDRDQLAAIERRVNEYVMENIPVEPEWR
HRNDAESEYGFGIYQGGIPEGEQIRLVHAGD-DTQACGGTHVADTGEIGMVKLLGAERIQ
DGVVRLSYAAGTAAVAAAQETEQHLRAAAAALDVDPELVPETAARFFDEWKERGKQVRAL
KEELAAVR-AGGNETNEFEIGAATAVVQRIDGDIDELRATANALVEEDRVAVLGAGTDG-
AQFVVAVPEDTGVDAGEVVGELAARVGGGGGGPPDFAQGGGPETEQLDDALAAAPEILRR
ALSA
>gi|541192637|gb|ERH00986.1| alanyl-tRNA synthetase [Halonotius sp. J07HN6]
------------------------------------------------------------
------------------MSELAAEYRLDYF-----------------------------
----------------------------------------ESE-----------------
-----------------------------------------GFDRKE-------------
------------------------------------------------------------
-----------------CPSCGAFFWT-RDG---------DRELCGEPPCEDYRFIDDES
FDEQYTLEEMREAFLSYFEDNDHERIEPYPVAANRWRDDVLLTQASIY------------
------DFQPLVTSGETPPPANPLCISQPCIRMQDIDNVGKTGRHTMAFEMMAHHAFNAR
EDAEE--EYAYEDEEYWKDETVEFCDGLFESLGADLDEITYIEDPWVGGGNAGPAIEVIY
KGAELATLVFMCMEQDPDGDYEMKDGNTYSYMDTYVVDTGYGLE-RWTWVSQGTPTVYEA
IYPEMIDFLKAQAGIDHTDEEAELIHRTAKLAGRMDIDEAEDMETAREEIAERLDVSADE
LAALMEPVEDIYAIADHCRALAYMFGDGIVPSNVSTGYLARMVLRRTK-RLVDNIGVDAP
LDELVDMQAERLDYENRDTIRDIVRTEEAKYRETLERGTRKVEGLAEEYADSDEPIPVDQ
LIELYDSHGIQPDMVAEIAADHDARVEVPDDFYSLVAARHDDADAAEASSERDDR-----
-----------------------------------XXXXXXXDGFRHVVFTRRTGGQLPE
R-----------------------------------------------------------
------------------------------------------------------------
------------------------------------------------------------
---------------------------------VCGVDLPGTGRR-------RDAPVDDP
AGGLSAGDPPLLFESRQLSPPGLTRAVQRVGDIARRDDRPLYGLEDAQHVVEADGLRVSP
AVAAFSGHTCYFSLRTNVCCGVPNMGSAQDFGCILLVE------DRPRDSLSRRPGPC--
----
>gi|399576027|ref|ZP_10769784.1| alanyl-tRNA synthetase [Halogranum salarium B-1]
------------------------------------------------------------
------------------MSELESEYRLEYF-----------------------------
----------------------------------------EEN-----------------
-----------------------------------------DFVRKE-------------
------------------------------------------------------------
-----------------CPSCGAHFWT-RDH---------DRETCGEPPCADYSFIDNPG
FDEAYTMEEMREAFLSFFEDNDHARIDPYPVAANRWRDDVLLTQASIY------------
------DFQPLVTSGETPPPANPLCISQPCIRMQDIDNVGRTGRHTMAFEMMAHHAFNAR
EEAEG--DYAYEGEVYWKNDTVRYCDELFESMGANLDEIVYIEDPWVGGGNAGPAIEVIY
KGAELATLVFMSMKQDPEGEYELKDGNRYSPMDTYIVDTGYGLE-RWTWMSQGTPTVYEA
VYPDMIAFLKENAGIEHSEDEEQLIHRAAKLAGHMDIDEADDMDVARDNIANKLDVNVSE
LTALTRPLEDIYAIADHCRALAYMFGDGIVPSNVGTGYLARMVLRRTK-RLVDNVGIDAP
LDELVDMQAKRLDYHNRDTIRDIVRTEEAKYRKTLERGSRRIEQLADEHAGTGDPIPTDE
LLELYDSHGIQPDMVKEIAEERGATVDVPDDFYSLVAARHDSEQAFKDQDETDDR-LREL
PDTEKLYYEDQQRTEFEAVVLDVF-----------EREEGYDVVLDQTMFYPEGGGQPAD
RGSLTSEDLTAEVSDVQIRDGIVLHRTDRDPGKGEFVRGQVDVTRRRRLMRHHTATHVVG
YAARQVLGDHIRQAGAQKGTTSSRFDITHYERITREQVKEIEHVANEIVMDNHPVKQEWP
HRHEAEEKHGFDLYQGGIPPGTNIRLIHVAD-DVQACGGTHVKRTGDIGCIKILNTEPVQ
DGIERIVFAAGDAAIDATQRSEDALYDAADVLDVTPQEVPDTAERFFTEWKERGKTIDRL
KSELAEARAAAGGD--EIDIDGTPVVVQRLDGDTDELRKMANAFVDEGKVAVLGSADGGS
ATFVVGVPDDVDVNAGELVGQLAQKVGGGGGGPPDFAQGGGPDVDALDDALDEAPELLKQ
VLNA
>gi|448417394|ref|ZP_21579330.1| alanyl-tRNA ligase [Halosarcina pallida JCM 14848]
------------------------------------------------------------
------------------MSELEEEYRLDYF-----------------------------
----------------------------------------EEE-----------------
-----------------------------------------GFHRKQ-------------
------------------------------------------------------------
-----------------CPVTDAYFWT-RDP---------DRETCGEPPADDYSFIDNPG
FAEEYTLEEMREEFLSFFEAHGHERIEPYPVAANRWRDDVLLTQASVY------------
------DFQPLVTSGQTPPPANPLTISQPCIRMQDIDNVGKTGRHTMAFEMMAHHAFNAR
EEVGD--EYAYSGEVYWKDETVELCDDFFEHMGADLEEITYIEDPWVGGGNAGPAFEVLY
RGAELATLVFMSMEQDPDGDYEMKDGNRYSPMDTYIVDTGYGLE-RWAWVSQGTATVYEA
VYPDMIEFLKENANVTLSEEDEELVHRAAKLSGYLDIDEVDDVYEARGDIADELGVDVEE
LTSLLRPLEDIYAIADHCRTLAYMFGDGIVPSNVGTGYLARMVLRRTK-RLVDNVGVDAP
LDELVDMQAERLDYENRDTIRDIVRTEERKYRETLERGTRKVQSLADEYAGREEPIPLDE
LVELYDSHGIQPDMVREIAEERGATVDVPDNFYSLVADRHEGEGASEEAEAREQR-LADL
PDTEKLYYDDQERTEFEAVVLDVI-----------EREEGYDVVLDQTMFYPEGGGQPAD
HGTLSTDDATAQVSDVQIRDGVVLHRTDADPGKGEFVRGQLDVERRRRLMRHHTATHVVG
HAAREVLGDHVRQAGAQKGVDRARFDISHYERITREEVKQIEHIANDIVMGNSTVRAEWP
DRHQAEEKYGFDLYQGGIPPGRNVRVITVGD-DVQACGGTHVKRTGDIGAIKILNTEPVQ
DGVERIVFAAGDAAISATQRTEDALYDAADVLDVNPEDVPETAERFFTEWKERGKTVDRL
KSELAEARAA--AETEEIDVDGTPAVVQRVDGDADELRATANAIVGEGKVAVLGSAAGGS
AQFVVGVPDGVGINAGEVVGELASRVGGGGGGPPDFAQGGGPDVDALDEVLEEAPDVLRR
VLDA
>gi|448582708|ref|ZP_21646212.1| alanyl-tRNA ligase [Haloferax gibbonsii ATCC 33959]
------------------------------------------------------------
------------------MSELEAEYRLDYF-----------------------------
----------------------------------------EEE-----------------
-----------------------------------------GFYRKQ-------------
------------------------------------------------------------
-----------------CPVTGVHFWT-RDP---------DRETCGEPPADDYTFIDNPG
FDEEYTLEEMREKFLSFFEEHDHERIDPYPVAANRWRDDVLLTQASIY------------
------DFQPLVTSGETPPPANPLTVSQPCIRMQDIDNVGKTGRHTMAFEMMAHHAFNAR
EEAGD--KYAYEGEVYWKDETVRLCDEFFESLGADISEITYIEDPWVGGGNAGPAFEVLY
RGAELATLVFMSMKQDPDGEYELKDGNTYSPMDTYIVDTGYGLE-RWTWVSQGTPTVYEA
VYPDMIEFLKDNVGIEHTDEEEELIHRAAKLSGHLDIDEIDDLATARAGVAGELGVDEAE
LTALLRPLEDIYAIADHCRTLAYMFGDGIVPSNVGTGYLARMVLRRTK-RLVDNLGVDAP
LDELVDMQAERLDYQNRDTIRDIVRSEERKYRKTLERGSRKVQQLADEYADKDEPIPLDE
LIELYDSHGIQPDMVQEIAEERGATVDIPDDFYSLVADRHEQVDGEDEAAERDDR-LGDL
PATDKLYYDDQERTEFEAVVLDVF-----------EREEGYDVVLDQTMFYPEGGGQPAD
HGSLATDDATVEVTDVQIAGDVVLHRTDDDPGKGEFVRGQLDAERRRRLMRHHTATHVIG
HAIRTVLGDHIRQAGASKGVDRSRLDVTHYERITREEVKQIERVANELVMRNIPVKQEWP
DRRDAEKKYGFDLYQGGIPPGEQIRLIHVGT-DVQACGGTHVKRTGDIGVIKVLTTEPVQ
DGVERVVFAAGDAAIEATQRTEDALYGAADVLDVNPADVPETAERFFTEWKERGKTIDRL
KTELAEARAAAGAD--EIDIDGTPAVVQRLDGDADELRATANALVEEGKVAVLGSAAGGS
AQFVVGVPDGVGVNAGQVVGQLAGKVGGGGGGPADFAQGGGPDVDALDDALDEAPDVLRA
VLNA
>gi|448560592|ref|ZP_21634040.1| alanyl-tRNA ligase [Haloferax prahovense DSM 18310]
------------------------------------------------------------
------------------MSELEAEYRLDYF-----------------------------
----------------------------------------EEE-----------------
-----------------------------------------GFYRKQ-------------
------------------------------------------------------------
-----------------CPVTGVHFWT-RDP---------DRETCGEPPADDYTFIDNPG
FDEEYTLEEMREKFLSFFEEHDHERIDPYPVAANRWRDDVLLTQASIY------------
------DFQPLVTSGETPPPANPLTVSQPCIRMQDIDNVGKTGRHTMAFEMMAHHAFNAR
EEAGD--KYAYEGEVYWKDETVRLCDEFFESLGADISEITYIEDPWVGGGNAGPAFEVLY
RGAELATLVFMSMKQDPDGEYELKDGNTYSPMDTYIVDTGYGLE-RWTWVSQGTPTVYEA
VYPDMIEFLKDNVGIEHTDEEEELIHRAAKLSGHLDIDEIDDLATARAGVAGELGVDEAE
LTALLRPLEDIYAIADHCRTLAYMFGDGIVPSNVGTGYLARMVLRRTK-RLVDNLGVDAP
LDELVDMQAERLDYQNRDTIRDIVRSEERKYRKTLERGSRKVQQLADEYADKDEPIPLDE
LIELYDSHGIQPDMVQEIAEERGATVDIPDDFYSLVADRHEQVDGEDEAVERDDR-LGDL
PATDKLYYDDQERTEFEAVVLDVF-----------EREEGYDVVLDQTMFYPEGGGQPAD
HGSLATDDATVEVTDVQIAGDVVLHRTDDDPGKGEFVRGQLDAERRRRLMRHHTATHVIG
HAIRTVLGDHIRQAGASKGVDRSRLDVTHYERITREEVTQIERVANELVMRNIPVKQEWP
DRRDAEKKYGFDLYQGGIPPGEQIRLIHVGT-DVQACGGTHVKRTGDIGAIKVLTTEPVQ
DGVERVVFAAGDAAIEATQRTEDALYGAADVLDVNPADVPETAERFFTEWKERGKTIDRL
KTELAEARAAAGAD--EIDIDGTPAVVQRLDGDADELRATANALVEEGKVAVLGSAAGGS
AQFVVGVPDGVGVNAGQVVGQLAGKVGGGGGGPADFAQGGGPDVDALDDALDEAPDVLRA
VLNA
>gi|448622425|ref|ZP_21669119.1| alanyl-tRNA ligase [Haloferax denitrificans ATCC 35960]
------------------------------------------------------------
------------------MSELEAEYRLDYF-----------------------------
----------------------------------------EEE-----------------
-----------------------------------------GFYRKQ-------------
------------------------------------------------------------
-----------------CPVTGVHFWT-RDP---------DRETCGEPPADDYTFIDNPG
FDEEYTLEEMREKFLSFFEDHDHERIDPYPVAANRWRDDVLLTQASIY------------
------DFQPLVTSGETPPPANPLTVSQPCIRMQDIDNVGKTGRHTMAFEMMAHHAFNAR
EEAGD--KYAYEGEVYWKDETVRLCDEFFESLGADISEITYIEDPWVGGGNAGPAFEVLY
RGAELATLVFMSMKQDPDGEYELKDGNTYSPMDTYIVDTGYGLE-RWTWVSQGTPTVYEA
VYPDMIEFLKDNVGIEHTDEEEELIHRAAKLSGHLDIDEIDDLATARAGVAGELGVDEAE
LTALLRPLEDIYAIADHCRTLAYMFGDGIVPSNVGTGYLARMVLRRTK-RLVDNLGVDAP
LDELVDMQAERLDYQNRDTIRDIVRSEERKYRKTLERGSRKVQQLADDYADKDEPIPVDE
LIELYDSHGIQPDMVQEIAEERGATVDIPDDFYSLVADRHEQVDGEDEAEERDDR-LGDL
PATDKLYYDDQERTEFEAVVLDVF-----------EREEGYDVVLDQTMFYPEGGGQPAD
HGSLATDDTTVEVTDVQIVGDVVLHRTDEDPGKGEFVRGQLDAERRRRLMRHHTATHVIG
HAIRTVLGDHIRQAGASKGVDRSRLDVTHYERITREEVKQIERVANEIVMRNIPVKQEWP
DRRDAEKKYGFDLYQGGIPPGEQIRLIHVGT-DVQACGGTHVKRTGDIGAIKVLTTEPVQ
DGVERVVFAAGDAAIEATQRTEDALYGAADVLDVNPTDVPETAERFFTEWKERGKTIDRL
KTELAEARAAAGAD--EIDIDGTPVVVQRLDGDADELRATANALVEEGKVAVLGSAAGGS
AQFVVGVPDDVGINAGQVVGELAGKVGGGGGGPADFAQGGGPDVDALDDALDEAPDVLRT
VLNA
>gi|448558575|ref|ZP_21633132.1| alanyl-tRNA ligase [Haloferax sp. ATCC BAA-644]
------------------------------------------------------------
------------------MSELEAEYRLDYF-----------------------------
----------------------------------------EEE-----------------
-----------------------------------------GFYRKQ-------------
------------------------------------------------------------
-----------------CPVTGVHFWT-RDP---------DRETCGEPPADDYTFIDNPG
FDEEYTLEEMREKFLSFFEEHDHERIDPYPVAANRWRDDVLLTQASIY------------
------DFQPLVTSGETPPPANPLTVSQPCIRMQDIDNVGKTGRHTMAFEMMAHHAFNAR
EEAGD--KYAYEGEVYWKDETVRLCDEFFESLGADISEITYIEDPWVGGGNAGPAFEVLY
RGAELATLVFMSMKQDPEGDYELKDGNTYSPMDTYIVDTGYGLE-RWTWVSQGTPTVYEA
VYPDMIEFLKDNVGIEHTDEEEELIHRAAKLSGHLDIDEIDDLATARAEVAGELGVDEAE
LTSLLRPLEDIYAIADHCRTLAYMFGDGIVPSNVGTGYLARMVLRRTK-RLVDNLGVDAP
LDELVDMQAERLDYQNRDTIRDIVRSEERKYRKTLERGSRKVQQLADDYADTDEPIPLDE
LVELYDSHGIQPDMVQEIAEERGATVDIPDDFYSLVADRHEQVDGEGEADERDDR-LGDL
PATDKLYYDDQERTEFEAVVLDVF-----------EREEGYDVVLDQTMFYPEGGGQPAD
HGSLATDDTTVEVTDVQIAGDVVLHRTDEDPGKGEFVRGQLDAERRRRLMRHHTATHVIG
HAIRTVLGDHIRQAGASKGVDRSRLDVTHYERITREEVKQIERVANEIVMRNIPVKQEWP
DRRDAEKKYGFDLYQGGIPPGEQIRLIHVGS-DVQACGGTHVKRTGDIGAIKVLTTEPVQ
DGVERVVFAAGDAAVEATQRTEDALYGAADVLDVNPADVPETAERFFTEWKARGKTIDRL
KTELAEARAAAGAD--EIDIDGTPAVVQRLDGDADELRATANALVEEGTVAVLGSAAGGS
AQFVVGVPDGVGINAGQVVGQLAGKVGGGGGGPADFAQGGGPDVDALDGALDEAPDVLRT
VLNA
>gi|448551050|ref|ZP_21629192.1| alanyl-tRNA ligase [Haloferax sp. ATCC BAA-645]
------------------------------------------------------------
------------------MSELEAEYRLDYF-----------------------------
----------------------------------------EEE-----------------
-----------------------------------------GFYRKQ-------------
------------------------------------------------------------
-----------------CPVTGVHFWT-RDP---------DRETCGEPPADDYTFIDNPG
FDEEYTLEEMREKFLSFFEEHDHERIDPYPVAANRWRDDVLLTQASIY------------
------DFQPLVTSGETPPPANPLTVSQPCIRMQDIDNVGKTGRHTMAFEMMAHHAFNAR
EEAGD--KYAYEGEVYWKDETVRLCDEFFESLGADISEITYIEDPWVGGGNAGPAFEVLY
RGAELATLVFMSMKQDPEGDYELKDGNTYSPMDTYIVDTGYGLE-RWTWVSQGTPTVYEA
VYPDMIEFLKDNVGIEHTDEEEELIHRAAKLSGHLDIDEIDDLATARAEVAGELGVDEAE
LTSLLRPLEDIYAIADHCRTLAYMFGDGIVPSNVGTGYLARMVLRRTK-RLVDNLGVDAP
LDELVDMQAERLDYQNRDTIRDIVRSEERKYRKTLERGSRKVQQLADDYADTDEPIPLDE
LVELYDSHGIQPDMVQEIAEERGATVDIPDDFYSLVADRHEQVDGEGEADERDDR-LGDL
PATDKLYYDDQERTEFEAVVLDVF-----------EREEGYDVVLDQTMFYPEGGGQPAD
HGSLATDDTTVEVTDVQIAGDVVLHRTDEDPGKGEFVRGQLDAERRRRLMRHHTATHVIG
HAIRTVLGDHIRQAGASKGVDRSRLDVTHYERITREEVKQIERVANEIVMRNIPVKQEWP
DRRDAEKKYGFDLYQGGIPPGEQIRLIHVGS-DVQACGGTHVKRTGDIGAIKVLTTEPVQ
DGVERVVFAAGDAAVEATQRTEDALYGAADVLDVNPADVPETAERFFTEWKARGKTIDRL
KTELAEARAAAGAD--EIDIDGTPAVVQRLDGDADELRATANALVEEGTVAVLGSAAGGS
AQFVVGVPDGVGINAGQVVGQLAGKVGGGGGGPADFAQGGGPDVDALDGALDEAPDVLRT
VLNA
>gi|448543890|ref|ZP_21625351.1| alanyl-tRNA ligase [Haloferax sp. ATCC BAA-646]
------------------------------------------------------------
------------------MSELEAEYRLDYF-----------------------------
----------------------------------------EEE-----------------
-----------------------------------------GFYRKQ-------------
------------------------------------------------------------
-----------------CPVTGVHFWT-RDP---------DRETCGEPPADDYTFIDNPG
FDEEYTLEEMREKFLSFFEEHDHERIDPYPVAANRWRDDVLLTQASIY------------
------DFQPLVTSGETPPPANPLTVSQPCIRMQDIDNVGKTGRHTMAFEMMAHHAFNAR
EEAGD--KYAYEGEVYWKDETVRLCDEFFESLGADISEITYIEDPWVGGGNAGPAFEVLY
RGAELATLVFMSMKQDPEGDYELKDGNTYSPMDTYIVDTGYGLE-RWTWVSQGTPTVYEA
VYPDMIEFLKDNVGIEHTDEEEELIHRAAKLSGHLDIDEIDDLATARAEVAGELGVDEAE
LTSLLRPLEDIYAIADHCRTLAYMFGDGIVPSNVGTGYLARMVLRRTK-RLVDNLGVDAP
LDELVDMQAERLDYQNRDTIRDIVRSEERKYRKTLERGSRKVQQLADDYADTDEPIPLDE
LVELYDSHGIQPDMVQEIAEERGATVDIPDDFYSLVADRHEQVDGEGEADERDDR-LGDL
PATDKLYYDDQERTEFEAVVLDVF-----------EREEGYDVVLDQTMFYPEGGGQPAD
HGSLATDDTTVEVTDVQIAGDVVLHRTDEDPGKGEFVRGQLDAERRRRLMRHHTATHVIG
HAIRTVLGDHIRQAGASKGVDRSRLDVTHYERITREEVKQIERVANEIVMRNIPVKQEWP
DRRDAEKKYGFDLYQGGIPPGEQIRLIHVGS-DVQACGGTHVKRTGDIGAIKVLTTEPVQ
DGVERVVFAAGDAAVEATQRTEDALYGAADVLDVNPADVPETAERFFTEWKARGKTIDRL
KTELAEARAAAGAD--EIDIDGTPAVVQRLDGDADELRATANALVEEGTVAVLGSAAGGS
AQFVVGVPDGVGINAGQVVGQLAGKVGGGGGGPADFAQGGGPDVDALDGALDEAPDVLRT
VLNA
>gi|448597679|ref|ZP_21654604.1| alanyl-tRNA ligase [Haloferax alexandrinus JCM 10717]
------------------------------------------------------------
------------------MSELEAEYRLDYF-----------------------------
----------------------------------------EEE-----------------
-----------------------------------------GFYRKQ-------------
------------------------------------------------------------
-----------------CPVTGVHFWT-RDP---------DRETCGEPPADDYTFIDNPG
FDEEYTLEEMREKFLSFFEDHDHERIDPYPVAANRWRDDVLLTQASIY------------
------DFQPLVTSGETPPPANPLTVSQPCIRMQDIDNVGKTGRHTMAFEMMAHHAFNAR
EEAGD--KYAYEGEVYWKDETVRLCDEFFESLGADISEITYIEDPWVGGGNAGPAFEVLY
RGAELATLVFMSMKQDPDGDYELKDGNTYSPMDTYIVDTGYGLE-RWTWVSQGTPTVYEA
VYPDMIEFLKDNVGIEHTDEEEELIHRAAKLSGHLDIDEIDDLATARAEVAGELGVDEAE
LTSLLRPLEDIYAIADHCRTLAYMFGDGIVPSNVGTGYLARMVLRRTK-RLVDNLGVDAP
LDELVDMQAERLDYQNRDTIRDIVRSEERKYRKTLERGSRKVQQLADDYADTDEPIPLDE
LIELYDSHGIQPDMVQDIAEERGATVDIPDDFYSLVADRHEQVDGEGEADERDDR-LGDL
PATDKLYYDDQERTEFEAVVLDVF-----------EREEGYDVVLDQTMFYPEGGGQPAD
HGSLATDDTTVEVTDVQIVGDVVLHRTDEDPGKGEFVRGQLDAERRRRLMRHHTATHVIG
HAIRTVLGDHIRQAGASKGVDRSRLDVTHYERITREEVKQIERVANEIVMRNIPVKQEWP
DRRDAEKKYGFDLYQGGIPPGEQIRLIHVGS-DVQACGGTHVKRTGDIGAIKVLTTEPVQ
DGVERVVFAAGDAAVEATQRTEDALYGAADVLDVNPADVPETAERFFTEWKERGKTIDRL
KTELAEARAAAGAD--EIDIDGTPVVVQRLDGDADELRATANALVEEGKVAVLGSAAGGS
AQFVVGVPDDVGINAGQVVGQLAGKVGGGGGGPADFAQGGGPDVDALDGALDEAPDVLRT
VLNA
>gi|448573532|ref|ZP_21641015.1| alanyl-tRNA ligase [Haloferax lucentense DSM 14919]
------------------------------------------------------------
------------------MSELEAEYRLDYF-----------------------------
----------------------------------------EEE-----------------
-----------------------------------------GFYRKQ-------------
------------------------------------------------------------
-----------------CPVTGVHFWT-RDP---------DRETCGEPPADDYTFIDNPG
FDEEYTLEEMREKFLSFFEDHDHERIDPYPVAANRWRDDVLLTQASIY------------
------DFQPLVTSGETPPPANPLTVSQPCIRMQDIDNVGKTGRHTMAFEMMAHHAFNAR
EEAGD--KYAYEGEVYWKDETVRLCDEFFESLGADISEITYIEDPWVGGGNAGPAFEVLY
RGAELATLVFMSMKQDPDGDYELKDGNTYSPMDTYIVDTGYGLE-RWTWVSQGTPTVYEA
VYPDMIEFLKDNVGIEHTDEEEELIHRAAKLSGHLDIDEIDDLATARAEVAGELGVDEAE
LTSLLRPLEDIYAIADHCRTLAYMFGDGIVPSNVGTGYLARMVLRRTK-RLVDNLGVDAP
LDELVDMQAERLDYQNRDTIRDIVRSEERKYRKTLERGSRKVQQLADDYADTDEPIPLDE
LIELYDSHGIQPDMVQDIAEERGATVDIPDDFYSLVADRHEQVDGEGEADERDDR-LGDL
PATDKLYYDDQERTEFEAVVLDVF-----------EREEGYDVVLDQTMFYPEGGGQPAD
HGSLATDDTTVEVTDVQIVGDVVLHRTDEDPGKGEFVRGQLDAERRRRLMRHHTATHVIG
HAIRTVLGDHIRQAGASKGVDRSRLDVTHYERITREEVKQIERVANEIVMRNIPVKQEWP
DRRDAEKKYGFDLYQGGIPPGEQIRLIHVGS-DVQACGGTHVKRTGDIGAIKVLTTEPVQ
DGVERVVFAAGDAAVEATQRTEDALYGAADVLDVNPADVPETAERFFTEWKERGKTIDRL
KTELAEARAAAGAD--EIDIDGTPVVVQRLDGDADELRATANALVEEGKVAVLGSAAGGS
AQFVVGVPDDVGINAGQVVGQLAGKVGGGGGGPADFAQGGGPDVDALDGALDEAPDVLRT
VLNA
>gi|448293931|ref|ZP_21484033.1| alanyl-tRNA ligase [Haloferax volcanii DS2]
------------------------------------------------------------
------------------MSELEAEYRLDYF-----------------------------
----------------------------------------EEE-----------------
-----------------------------------------GFYRKQ-------------
------------------------------------------------------------
-----------------CPVTGVHFWT-RDP---------DRETCGEPPADDYTFIDNPG
FDEEYTLEEMREKFLSFFEEHDHERIDPYPVAANRWRDDVLLTQASIY------------
------DFQPLVTSGETPPPANPLTVSQPCIRMQDIDNVGKTGRHTMAFEMMAHHAFNAR
EEAGD--KYAYEGEVYWKDETVRLCDEFFESLGADISEITYIEDPWVGGGNAGPAFEVLY
RGAELATLVFMSMKQDPDGDYELKDGNTYSPMDTYIVDTGYGLE-RWTWVSQGTPTVYEA
VYPDMIEFLKDNVGIEHTDEEEELIHRAAKLSGHLDIDEIDDLATARAEVAGELGVDEAE
LTSLLRPLEDIYAIADHCRTLAYMFGDGIVPSNVGTGYLARMVLRRTK-RLVDNLGVDAP
LDELVDMQAERLDYQNRDTIRDIVRSEERKYRKTLERGSRKVQQLADDYADTDEPIPLDE
LIELYDSHGIQPDMVQDIAEERGATVDIPDDFYSLVADRHEQVDGEGEADERDDR-LGDL
PATDKLYYDDQERTEFEAVVLDVF-----------EREEGYDVVLDQTMFYPEGGGQPAD
HGSLATDDTTVEVTDVQIVGDVVLHRTDEDPGKGEFVRGQLDAERRRRLMRHHTATHVIG
HAIRTVLGDHIRQAGASKGVDRSRLDVTHYDRITREEVTQIERVANEIVMRNIPVKQEWP
DRRDAEKKYGFDLYQGGIPPGEQIRLIHVGS-DVQACGGTHVKRTGDIGAVKVLTTEPVQ
DGVERVVFAAGDAAVEATQRTEDALYGAADVLDVNPADVPETAERFFTEWKERGKTIDRL
KTELAEARAAAGAD--EIDIDGTPAVVQRLDGDADELRATANALVEEGKVAVLGSAAGGS
AQFVVGVPDDVGINAGQVVGRLAGKVGGGGGGPADFAQGGGPDVDALDGALDEAPDVLRT
VLNA
>gi|448589358|ref|ZP_21649517.1| alanyl-tRNA ligase [Haloferax elongans ATCC BAA-1513]
------------------------------------------------------------
------------------MSELEEEYRLDYF-----------------------------
----------------------------------------EEE-----------------
-----------------------------------------GFYRKQ-------------
------------------------------------------------------------
-----------------CPVTGVYFWT-RDP---------DRETCGEPPADDYTFIDNPG
FDEEYTLEEMREKFLSFFEDHDHERINPYPVAANRWRDDVLLTQASIY------------
------DFQPLVTSGETPPPANPLTISQPCIRMQDIDNVGKTGRHTMAFEMMAHHAFNAR
EEAGD--EYAYEGEVYWKDETVRLCDEFFESLGADISEITYIEDPWVGGGNAGPAFEVLY
RGAELATLVFMSMKQDPDGEYELKDGNSYSPMDTYIVDTGYGLE-RWTWVSQGTPTVYEA
VYPDMIDFLKDNVGIEHTDDEEELIHRAAKLSGHLDIDEIDDLATARAEVADELGVDSEE
LTSLLRPLEDIYAIADHCRTLAYMFGDGIVPSNVGTGYLARMVLRRTK-RLVDNLGVDAP
LDELVDMQAERLDYQNRDTIRDIVRSEERKYRKTLERGSRKVQQLADDYADKDEPIPVDN
LIELYDSHGIQPDMVQEIAEERGATVDIPDDFYSLVADRHEQVDAGTAASDRDER-LGDL
PETDKLYYDDQERTEFEAVVLDVF-----------EREEGYDVVLDQTMFYPEGGGQPAD
HGTLSTDDTTVEVSDVQIEGDVVLHRTDGDPGKGEFIRGQLDVERRRRLMRHHTATHVIG
HAIRTVLGDHIRQAGASKGVDRSRLDVTHYERITREEVKQIERVANELVMRNIPVKQEWP
DRRDAEKKHGFDLYQGGIPPGEKIRLIHVGD-DVQACGGTHVKRTGDIGAIKVLNTEPVQ
DGVERVVFAAGDAAIEASQRTEDSLYEAAEVLDVNAEDIPETAERFFTEWKERGKTIDRL
KTELAEARAAAGAD--DIDIDGTPAVIQRLDSDADELRATANALVEEGKVAVLGSAAGGS
AQFVVGVPDDVGINAGQVVGELAGKVGGGGGGPADFAQGGGPDVDALDDVLDEAPDILRT
VLNA
>gi|448616681|ref|ZP_21665391.1| alanyl-tRNA ligase [Haloferax mediterranei ATCC 33500]
------------------------------------------------------------
------------------MSELESEYRLDYF-----------------------------
----------------------------------------EEE-----------------
-----------------------------------------GFYRKQ-------------
------------------------------------------------------------
-----------------CPVTGVHFWT-RDP---------DRETCGEPPADDYTFIDNPG
FDEEYTLEEMREKFLSFFEEHDHERIEPYPVAANRWRDDVLLTQASIY------------
------DFQPLVTSGETPPPANPLTISQPCIRMQDIDNVGKTGRHTMAFEMMAHHAFNAR
EEAGD--KYAYEGEVYWKDETVRLCDEFFESLGADISEITYIEDPWVGGGNAGPAFEVLY
RGAELATLVFMSMKQDPDGEYELKDGNSYSPMDTYIVDTGYGLE-RWTWVSQGTPTVYEA
VYPDMIDFLKENVGIEHTDDEEELIHRAAKLSGHLDIDEIDDLATARAEVADELGVDTQR
LTSLLRPLEDIYAIADHCRTLAYMFGDGIVPSNVGTGYLARMVLRRTK-RLVDNLGVDAP
LDELVDMQAERLDYQNRDTIRDIVRSEERKYRKTLERGSRKVQQLADDYAETGEPIPVSE
LIELYDSHGIQPDMVQEIAEERGATVDIPDDFYSLVADRHEQVDAETAAEGHDER-LGDL
PATDKLYYDDQERTEFEAVVLDVF-----------EREEGYDVVLDQTMFYPEGGGQPAD
HGTLATDDTTVEVTDVQIEGDVVLHHTDDDPGKGEFVRGQLDVERRRRLMRHHTATHVIG
HAIRTVLGDHIRQAGASKGVDRSRLDVTHYERITREEVKQIERVANELVMRNIPVKQEWP
DRRDAEKKHGFDLYQGGIPPGEKIRLIHVGS-DVQACGGTHVKRTGDIGAIKVLTTEPVQ
DGVERVVFAAGNAAIEATQRTEDALYEAGEVLDVNPSDVPETAERFFTEWKERGKTIDRL
KTELAEARAAAGAD--EIDIEGTPAVIQRLDSDADELRATANALVEEGTVAVLGSAAGGS
AQFVVGVPDGVGINAGQVVGELASKVGGGGGGPADFAQGGGPNVDALDDVLDEAPDVLRT
VLNA
>gi|448611172|ref|ZP_21661806.1| alanyl-tRNA ligase [Haloferax mucosum ATCC BAA-1512]
------------------------------------------------------------
------------------MSELEAEYRLDYF-----------------------------
----------------------------------------EEE-----------------
-----------------------------------------GFHRKQ-------------
------------------------------------------------------------
-----------------CPVTGVYFWT-RDP---------DRETCGEPPADDYTFIDNPG
FDEEYTLEEMREEFLSFFEDHDHERIEPYPVAANRWRDDVLLTQASIY------------
------DFQPLVTSGETPPPANPLTISQPCIRMQDIDNVGKTGRHTMAFEMMAHHAFNAR
EEAGD--KYAYEGEVYWKDETVRLCDEFFESLGADISEITYIEDPWVGGGNAGPAFEVLY
RGAELATLVFMSMKQDPDGEYELKDGNSYSPMDTYIVDTGYGLE-RWTWVSQGTPTVYEA
VYPDMIDFLKDNVGIEHSDDDEELIHRAAKLSGHLDIDEIDDLATARAEVADELGVDTEA
LTSLLRPLEDIYAIADHCRTLAYMFGDGIVPSNVGTGYLARMVLRRTK-RLVDNLGVDAP
LDELVDMQAERLDYQNRDTIRDIVRSEERKYRKTLERGSRKVQQLADDYAETGEPIPVSE
LIELYDSHGIQPDMVQEIAEERGATVDIPDDFYSLVADRHEQADAETAADDHDER-LGDL
PATDKLYYDDQERTEFEAVVLDVF-----------EREEGYDVVLDQTMFYPEGGGQPAD
HGSLATDDTTVEVTDVQIEGDVVLHRTDDDPGKGEFVRGQLDVERRRRLMRHHTATHVIG
HAIRTVLGDHIRQAGASKGVDRSRLDVTHYERITREEVKQIERVANELVMRNITVKQEWP
DRRDAEKKHGFDLYQGGIPPGEKIRLIHVAD-DVQACGGTHVKRTGDIGAIKVLTTEPVQ
DGVERVVFAAGNAAIEATQRTEDALYEAGDVLDVNPEDVPETAERFFTEWKARGKTIDRL
KTELAEARAAAGAD--EIDIEGTPAVIQRLDSDADELRATANALVEEGKVAVLGSAAGGS
AQFVVGVPDDIGINAGQVVGELAGKVGGGGGGPADFAQGGGPDVDALDDVLDEAPDVLRT
VLNA
>gi|541200506|gb|ERH08571.1| alanyl-tRNA synthetase [halophilic archaeon J07HX64]
------------------------------------------------------------
------------------MSKLEEEYRLDYF-----------------------------
----------------------------------------EEN-----------------
-----------------------------------------GFHRME-------------
------------------------------------------------------------
-----------------CPECGDAFWT-RDG---------DRETCGEPPCDSYGFIDDPG
FDEPHTLAEMREAFLSFFEGQGHERVDPYPVAANRWRDDVLLTQASIY------------
------DFQPLVTSGETPPPANPLTVSQPCIRMQDIDNVGKTGRHTMAFEMMAHHAFNAR
EGLT---EYAYEGEVYWKEETVGHCEQLLDELGADLEGVTYIEDPWVGGGNAGPAIEVIY
RGLELATLVFMSLERDPDGEYELKDGNSYSQMDTYVVDTGYGLE-RWTWLSQGTPTVYEA
VYSEMIDVLTENAGIEHTEEEAAVVHDAARLAGNLDIDDVDDVEAARADIAEQLGVDVGR
LRDLVEPLESIYAIADHSRTLAYMLGDEIVPSNVGTGYLARMVLRRLK-RLADGVGVDAP
LDELVDMQAERLGYENRDTIREVVRTEVERYRETLARGERRVQTLAEEYARDGDPIPADE
LVELYDSHGIQPDMVADIAGERGVDVTVPDNFYALVAGRHGGQQDEDTADEHTERGFDEL
PETDRLYYEDQDRMEFEAMVLDVVEQEVENGGKEGESETAYDVVLDQTMFYPQGGGQPAD
HGTLSTDDVTANVSDVQLVGDVVVHRTDTDPGTGEFVRGAVDRERRLRHMRHHTATHIVG
HAARQVLGDHIRQAGAQKSTDSARLDVTHYESVDREEITEIERRANELVMTDEPVTQEWL
DRNEAESRHGFDIYQGGIPEGEQIRLIHAGP-DTQACGGTHLSYTGEIGTITLLGTERVQ
DGVVRLTYAAGGAAVEAVQRTEGHLRETADVLDVSPPDVPETAERFFEEWKARGKRIDQL
KEELAQARAGGGDGGEEIDLNGASAVVQRLDGDMEQLRATANALVEDGKVAVVGSDTDG-
AQFVVAVPDGVAVDAGDVVGKLARRVGGGGGGPPDFAQGGGPDGERLEDALADAAEILRE
GLEN
>gi|541195585|gb|ERH03842.1| alanyl-tRNA synthetase [Halorubrum sp. J07HR59]
------------------------------------------------------------
------------------MSNLEDEYRLEYF-----------------------------
----------------------------------------AEE-----------------
-----------------------------------------GFVRKE-------------
------------------------------------------------------------
-----------------CPSCGAFFWT-RDE---------ARELCGEPPCEDYGFIGNPG
FDESYSLTEMREVFLSFFEDRDHGRISPYPVAANRWRDDVLLTQASIY------------
------DFQPLVTSGKTPPPANPLTVSQPCIRMQDIDNVGKTGRHTMAFEMMAHHAFNAR
EDIDADADYAFEGEVYWKDQTVAHCDELLAELGADPAGVTYIEDPWVGGG----------
------------------------------------------------------------
------------------------------------------------------------
------------------------------------------------------------
------------------------------------------------------------
------------------------------------------------------------
------------------------------------------------------------
------------------------------------------------------------
------------------------------------------------------------
------------------------------------------------------------
------------------------------------------------------------
------------------------------------------------------------
------------------------------------------------------------
----
>lcl|38019_2616 unnamed protein product
------------------------------------------------------------
--------MDEHGSGHGIMSDLEAEYRLDYF-----------------------------
----------------------------------------EEE-----------------
-----------------------------------------GFDRKE-------------
------------------------------------------------------------
-----------------CPSCGAHFWT-RDP---------DRELCGEPPCEDYSFIDDPG
FPESYTLTEMREAFLSYFEDRGHERIDPYPVAANRWRDDVLLTQASIY------------
------DFQPLVTSGETPPPANPLTISQPCIRMQDIDNVGKTGRHTMAFEMMAHHAFNTR
EDAEA--EYAYEGEVYWKDETVEYCDGLFEELGADLEEITYIEDPWVGGGNAGPAIEVIY
KGAELATLVFMCMERDPDGDYEMKDGNTYSFMDTYIVDTGYGLE-RWTWMSQGTPTVYEA
IYPDAIDFLKENAGLAYTDEEEAIVARAATLSGRLDIDDVDDVEDARGEIADRLDVDVDR
LRELVEPLESIYAIADHSRTLAYMFGDGIVPSNVGTGYLARMVLRRTK-RLVDEVGVDAP
LDELVDMQADRLGYENRDTIREIVRTEERKYRKTLERGSRKVEQLADEYAGTDEPIPTED
LLELYDSHGIQPDMVAEIAADRGASVDVPDDFYALVADRHEEVGDADETEDRDER-FSDL
PETEKLFYDDQNRTEFEAVVLDVF-----------EAEEGYDVVLDQTMFYPEGGGQPAD
HGQLVGGEATADVTDVQEVDGVVLHRADADPGKGEFVRGQVDGDRRNRLRAHHTATHLIG
HAAREVLGDHVRQAGAQKGLDSSRLDVRHYDRITREDVREIERVANELVRENLPVRQEWP
HRHEAEAEHGFDLYQGGVPPGTNVRLIHVGDADVQACAGTHVDRTGDVGAVKVLKTEPVQ
DGVERIVFAAAGAAIESTQRTEDALYDAADALDVDPLDVPETAERFFEEWKARGKEIETL
KEDLAAARASGGADAEEVVIDGVTAVVQRLDGDTDELRATANAHVDDGKVAVVGSGADGS
ASFVVGVPEEVDVDAGQVVAELAGRVGGGGGGPPDFAQGGGPDVDALDDALEAAPDVLRT
LQEA
>gi|448529942|ref|ZP_21620675.1| alanyl-tRNA ligase [Halorubrum hochstenium ATCC 700873]
------------------------------------------------------------
------------------MSDLEAEYRLDYF-----------------------------
----------------------------------------EEE-----------------
-----------------------------------------GFERKE-------------
------------------------------------------------------------
-----------------CSSCGAHFWT-RDA---------DRELCGEPPCADYSFIDDPG
FPEAHSLSEMREAFLSFFEEHGHERIDPYPVAANRWRDDVLLTQASIY------------
------DFQPLVTSGQTPPPANPLTVSQPCIRMQDIDNVGKTGRHTMAFEMMAHHAFNTR
EEVEEG-EYAYHGEVYWKDETVRYCDELFESLGADLEEITYIEDPWVGGGNAGPAIEVIY
KGAELATLVFMCMERDPDGDYEMKDGHTYSFMDTYIVDTGYGLE-RWTWMSQGTATVYEA
IYPDAIEFLKDNAGIEHTEAERELIHRAAKLSGRLDIDDVDDVEAARGEIADRLDVDVER
LRELVEPLESIYAIADHSRTLAYMFGDEIVPSNVGTGYLARMVLRRMK-RLVDEVGVDAP
LDELVDMQADRLGYENRDTVREIVRSEERKYEETLERGARKVEQLADEYAGTGEPIPTEE
LLELYDSHGIQPDMVADIADERGATVDVPDDFYALVADRHEEADAAEAADERDER-LADL
PETEKLFYDDQGRTEFEAVVLDVL-----------EAEEGYDVVLDQTMFYPEGGGQPTD
RGQLTVGETTVDVTDVQETDGIVLHRTDADPGKGEFVRGQVDGDRRDRLRAHHTATHLIG
HAAREVLGGHVRQAGAQKGTDSARLDVRHFERITREDVKAIERVANELVRDDVPVRQEWP
DRNEAEAEHGFDLYQGGVPPGTNVRLIHVGDADVQACAGTHVDRTGEIGAVKVLKTEPVQ
DGVERIVFAAGAAAVEATQRTEDALYDAADVLDVDPLDVPDTAERFFEEWKARGKEIESL
KEELATARASGGADAEEVEVGGATAVIQRLDGDADELRATANAHVDDGKVAVIGSGAGGS
ASFVVGVPDGVDVNAGQVVSELAGRVGGGGGGPPDFAQGGGPDADALDDALEAAPDVLRS
LQEA
>gi|495715787|ref|WP_008440366.1| alanyl-tRNA ligase [Halorubrum californiense]
------------------------------------------------------------
------------------MSDLEAEYRLDYF-----------------------------
----------------------------------------EEE-----------------
-----------------------------------------GFERKE-------------
------------------------------------------------------------
-----------------CPSCGAHFWT-RDA---------ERELCGEPPCEDYSFIDDPG
FPEAHSLSEMREAFLSFFEANDHERIDPYPVAANRWRDDVLLTQASIY------------
------DFQPLVTSGQTPPPANPLTISQPCIRMQDIDNVGKTGRHTMAFEMMAHHAFNTR
EEVEED-EYAYHGEVYWKDETVQYCDELFESLGADLEAITYIEDPWVGGGNAGPAIEVIY
KGAELATLVFMCMEQDPDGDYEMKDGNTYSFMDTYIVDTGYGLE-RWTWMSQGTATVYEA
IYPDAIDFLKENAGIEHTEAEQSIVHRAAKLSGRLDIDDVDDVEAARSEIADRLDVDVDR
LRELVEPLESIYAIADHSRTLAYMFGDEIVPSNVGTGYLARMVLRRMK-RLVDEVGVDAP
LDELVDMQAERIGYENRDTIREIVRSEERKYERTLERGARKVEQLADEYAGAGEPIPTGE
LLELYDSHGIQPDMVADIADDRGATVDVPDDFYALVADRHEEGDAAAAADERDER-LADL
PETEKLFYDDQGRTEFEAVVLDVV-----------DAEEGYDVVLDQTMFYPEGGGQPAD
RGQLTVGETTVDVTDVQEADGVVLHRTDADPGKGEFVRGQVDGDRRERLCAHHTATHLIG
HAAREVLGDHVRQAGAQKGTDSARLDVRHFERITREDVKAIERVANELVRDDVPVRQEWP
DRNEAEAEHGFDLYQGGVPPGTNVRLIHVGDADVQACAGTHVDRTGEIGAVKVLKTEPVQ
DGVERIAFAAGAAAVEATQRTEDALYDAADVLDVDPLDVPETAERFFEEWKARGKEIESL
KEELAAARAAGGADAEEVEVAGTTAVIQRLDGDADELRATANAHVDDGKVAVIGSGADGS
ASFVVGVPDGVDVNAGQVVSELAGRVGGGGGGPPDFAQGGGPDADALDDALDAAPDVLRS
LQEA
>lcl|36547_2399 unnamed protein product
------------------------------------------------------------
------------------MSDLEAEYRLDYF-----------------------------
----------------------------------------EEE-----------------
-----------------------------------------GFERKE-------------
------------------------------------------------------------
-----------------CTSCGAHFWT-RDA---------DRELCGEPPCEDYSFIDDPG
FPEARSLSEMREAFLSFFEEHGHERIDPYPVAANRWRDDVLLTQASIY------------
------DFQPLVTSGQTPPPANPLTISQPCIRMQDIDNVGKTGRHTMAFEMMAHHAFNTR
EEVEED-EYAYHGEVYWKDETVRYCDELFESLGADLEEITYIEDPWVGGGNAGPAIEVIY
KGAELATLVFMCMEQDPDGDYEMKDGNTYSFMDTYIVDTGYGLE-RWTWMSQGTATVYEA
VYPDAIDFLKDNAGIEHTEAEREIVHRAAKLSGRLDIDDVDDVEAARGEIADRLDVDVDR
LRELVEPLESIYAIADHSRTLAYMFGDEIVPSNVGTGYLARMVLRRMK-RLVDEVGVDAP
LDELVDMQADRLGYENRDTIREIVRSEERKYERTLERGARKVEQLADEYAGTGEPIPTEE
LLELYDSHGIQPDMVADIADDRGASVDVPDDFYALVADRHEEGDAAAAADERDER-LADL
PETEKLFYDDQGRTEFEAVVLDVV-----------DAEEGYDVVLDQTMFYPEGGGQPAD
RGQLTVGETTVDVTDVQEADGVVLHRTDADPGKGEFVRGQVDGDRRERLRAHHTATHLIG
HAAREVLGDHVRQAGAQKGTDSARLDVRHFERITREDVKTIERVANELVRDDVPVRQEWP
DRNEAEAEHGFDLYQGGVPPGTNVRLIHVGDADVQACAGTHVDRTGEIGAVKVLKTEPVQ
DGVERIVFAAGAAAVESTQRTEDALYDAADVLDVDPLDVPETAERFFEEWKARGKEIESL
KEELATARASGGADAEEVEVAGTAAVIQRLDGDADELRATANAHVDDGKVAVIGSGADGS
ASFVVGVPDGVDVNAGQVVSELAGRVGGGGGGTPDFAQGGGPDADALDDALAAAPDVLRR
LQEA
>gi|448481559|ref|ZP_21604910.1| alanyl-tRNA ligase [Halorubrum arcis JCM 13916]
------------------------------------------------------------
------------------MSDLEAEYRLDYF-----------------------------
----------------------------------------EEE-----------------
-----------------------------------------GFERKE-------------
------------------------------------------------------------
-----------------CTSCGAHFWT-RDA---------DRELCGEPPCEDYSFIDDPG
FPEARSLSEMREAFLSFFEEHGHERIDPYPVAANRWRDDVLLTQASIY------------
------DFQPLVTSGQTPPPANPLTISQPCIRMQDIDNVGKTGRHTMAFEMMAHHAFNTR
EEVEED-EYAYHGEVYWKDETVRYCDELFESLGADLEEITYIEDPWVGGGNAGPAIEVIY
KGAELATLVFMCMEQDPDGDYEMKDGNTYSFMDTYIVDTGYGLE-RWTWMSQGTATVYEA
VYPDAIDFLKDNAGIEHTEAEREIVHRAAKLSGRLDIDDIDDVEAARGEIADRLDVDVDR
LRELVEPLESIYAIADHSRTLAYMFGDEIVPSNVGTGYLARMVLRRMK-RLVDEVGVDAP
LDELVDMQADRLGYENRDTIREIVRSEERKYERTLERGARKVEQLADEYAGTGEPIPTEE
LLELYDSHGIQPDMVADIADDRGASVDVPDDFYALVADRHEEGDAAAAADERDER-LADL
PETEKLFYDDQGRTEFEAVVLDVV-----------DAEEGYDVVLDQTMFYPEGGGQPAD
RGQLTVGETTVDVTDVQEADGVVLHRTDADPGKGEFVRGQVDGDRRERLRAHHTATHLIG
HAAREVLGDHVRQAGAQKGTDSARLDVRHFERITREDVKTIERVANELVRDDVPVRQEWP
DRNEAEAEHGFDLYQGGVPPGTNVRLIHVGDADVQACAGTHVDRTGEIGAVKVLKTEPVQ
DGVERIVFAAGAAAVESTQRTEDALYDAADVLDVDPLDVPETAERFFEEWKARGKEIESL
KEELATARASGGADAEEVEVAGTAAVIQRLDGDADELRATANAHVDDGKVAVIGSGADGS
ASFVVGVPDGVEVNAGQVVSELAGRVGGGGGGPPDFAQGGGPDADALDDALAAAPDVLRS
LQEA
>lcl|36556_854 unnamed protein product
------------------------------------------------------------
------------------MSDLEAEYRLDYF-----------------------------
----------------------------------------EEE-----------------
-----------------------------------------GFERKE-------------
------------------------------------------------------------
-----------------CTSCGAHFWT-RDA---------DRELCGEPPCEDYSFIDDPG
FPEARSLSEMREAFLSFFEEHGHERIDPYPVAANRWRDDVLLTQASIY------------
------DFQPLVTSGQTPPPANPLTISQPCIRMQDIDNVGKTGRHTMAFEMMAHHAFNTR
EEVEED-EYAYHGEVYWKDETVRYCDELFESLGADLEEITYIEDPWVGGGNAGPAIEVIY
KGAELATLVFMCMEQDPDGDYEMKDGNTYSFMDTYIVDTGYGLE-RWTWMSQGTATVYEA
VYPDAIDFLKDNAGIEHTEAERDIVHRAAKLSGRLDIDDVDDVEAARGEIADRLDVDVDR
LRELVEPLESIYAIADHSRTLAYMFGDEIVPSNVGTGYLARMVLRRMK-RLVDEVGVDAP
LDELVDMQADRLGYENRDTIREIVRSEERKYERTLERGARKVEQLADEYAGTGEPIPTEE
LLELYDSHGIQPDMVADIADDRGASVDVPDDFYALVADRHEEGDAAAAADERDER-LADL
PETEKLFYDDQGRTEFEAVVLDVV-----------DAEEGYDVVLDQTMFYPEGGGQPAD
RGQLTVGETTVDVTDVQEADGVVLHRTDADPGKGEFVRGQVDGDRRERLRAHHTATHLIG
HAAREVLGDHVRQAGAQKGTDSARLDVRHFERITREDVKTIERVANELVRDDVPVRQEWP
DRNEAEAEHGFDLYQGGVPPGMNVRLIHVGDADVQACAGTHVDRTGEIGAVKVLKTEPVQ
DGVERIVFAAGAAAVESTQRTEDALYDAADVLDVDPLDVPETAERFFEEWKARGKEIESL
KEELATARASGGADAEEVEVAGTAAVIQRLDGDADELRATANAHVDDGKVAVIGSGADGS
AGFVVGVPDGVDVNAGQVVSELAGRVGGGGGGPPDFAQGGGPDADALDDALAAAPDVLRS
LQEA
>lcl|36557_3014 unnamed protein product
------------------------------------------------------------
------------------MSDLEAEYRLDYF-----------------------------
----------------------------------------EEE-----------------
-----------------------------------------GFERKE-------------
------------------------------------------------------------
-----------------CTSCGAHFWT-RDA---------DRELCGEPPCEDYSFIDDPG
FPEARSLSEMREAFLSFFEEHGHERIDPYPVAANRWRDDVLLTQASIY------------
------DFQPLVTSGQTPPPANPLTISQPCIRMQDIDNVGKTGRHTMAFEMMAHHAFNTR
EEVEED-EYAYHGEVYWKDETVRYCDELFESLGADLEEITYIEDPWVGGGNAGPAIEVIY
KGAELATLVFMCMEQDPDGDYEMKDGNTYSFMDTYIVDTGYGLE-RWTWMSQGTATVYEA
VYPDAIDFLKDNAGIEHTEAERDIVHRAAKLSGRLDIDDVDDVEAARGEIADRLDVDVDR
LRELVEPLESIYAIADHSRTLAYMFGDEIVPSNVGTGYLARMVLRRMK-RLVDEVGVDAP
LDELVDMQADRLGYENRDTIREIVRSEERKYERTLERGARKVEQLADEYAGTGEPIPTEE
LLELYDSHGIQPDMVADIADDRGASVDVPDDFYALVADRHEEGDAAAAADERDER-LADL
PETEKLFYDDQGRTEFEAVVLDVV-----------DAEEGYDVVLDQTMFYPEGGGQPAD
RGQLTVGETTVDVTDVQEADGVVLHRTDADPGKGEFVRGQVDGDRRERLRAHHTATHLIG
HAAREVLGDHVRQAGAQKGTDSARLDVRHFERITREDVKTIERVANELVRDDVPVRQEWP
DRNEAEAEHGFDLYQGGVPPGMNVRLIHVGDADVQACAGTHVDRTGEIGAVKVLKTEPVQ
DGVERIVFAAGAAAVESTQRTEDALYDAADVLDVDPLDVPETAERFFEEWKARGKEIESL
KEELATARASGGADAEEVEVAGTAAVIQRLDGDADELRATANAHVDDGKVAVIGSGADGS
ASFVVGVPDGVDVNAGQVVSELAGRVGGGGGGPPDFAQGGGPDADALDDALAAAPDVLRS
LQEA
>gi|448450216|ref|ZP_21592115.1| alanyl-tRNA ligase [Halorubrum litoreum JCM 13561]
------------------------------------------------------------
------------------MSDLEAEYRLDYF-----------------------------
----------------------------------------EEE-----------------
-----------------------------------------GFERKE-------------
------------------------------------------------------------
-----------------CTSCGAHFWT-RDA---------DRELCGEPPCEDYSFIDDPG
FPEARSLSEMREAFLSFFEEHGHERIDPYPVAANRWRDDVLLTQASIY------------
------DFQPLVTSGQTPPPANPLTISQPCIRMQDIDNVGKTGRHTMAFEMMAHHAFNTR
EEVEED-EYAYHGEVYWKDETVRYCDELFESLGADLEEITYIEDPWVGGGNAGPAIEVIY
KGAELATLVFMCMEQDPDGDYEMKDGNTYSFMDTYIVDTGYGLE-RWTWMSQGTATVYEA
VYPDAIDFLKDNAGIEHTEAEREIVHRAAKLSGRLDIDDVDDVEAARGEIADRLDVDVDR
LRELVEPLESIYAIADHSRTLAYMFGDEIVPSNVGTGYLARMVLRRMK-RLVDEVGVDAP
LDELVDMQADRLGYENRDTIREIVRSEERKYERTLERGARKVEQLADEYAGTGEPIPTEE
LLELYDSHGIQPDMVADIADDRGASVDVPDDFYALVADRHEEGDAVAAADERDER-LADL
PETEKLFYDDQGRTEFEAVVLDVV-----------DAEEGYDVVLDQTMFYPEGGGQPAD
RGQLTVGETTVDVTDVQEADGVVLHRTDADPGKGEFVRGQVDGDRRERLRAHHTATHLIG
HAAREVLGDHVRQAGAQKGTDSARLDVRHFERITREDVKTIERVANELVRDDVPVRQEWP
DRNEAEAEHGFDLYQGGVPPGTNVRLIHVGDADVQACAGTHVDRTGEIGAVKVLKTEPVQ
DGVERIVFAAGAAAVESTQRTEDALYDAADVLDVDPLDVPETAERFFEEWKARGKEIESL
KEELATARASGGADAEEVEVAGTAAVIQRLDGDADELRATANAHVDDGKVAVIGSGADGS
ASFVVGVPDGVDVNAGQVVSELAGRVGGGGGGPPDFAQGGGPDADALDDALAAAPDVLRS
LQEA
>gi|448523388|ref|ZP_21618687.1| alanyl-tRNA ligase [Halorubrum distributum JCM 10118]
------------------------------------------------------------
------------------MSDLEAEYRLDYF-----------------------------
----------------------------------------EEE-----------------
-----------------------------------------GFERKE-------------
------------------------------------------------------------
-----------------CTSCGAHFWT-RDA---------DRELCGEPPCEDYSFIDDPG
FPEARSLSEMREAFLSFFEEHGHERIDPYPVAANRWRDDVLLTQASIY------------
------DFQPLVTSGQTPPPANPLTISQPCIRMQDIDNVGKTGRHTMAFEMMAHHAFNTR
EEVEED-EYAYHGEVYWKDETVRYCDELFESLGADLEEITYIEDPWVGGGNAGPAIEVIY
KGAELATLVFMCMEQDPDGDYEMKDGNTYSFMDTYIVDTGYGLE-RWTWMSQGTATVYEA
VYPDAIDFLKDNAGIEHTEAEREIVHRAAKLSGRLDIDDVDDVEAARGEIADRLDVDVDR
LRELVEPLESIYAIADHSRTLAYMFGDEIVPSNVGTGYLARMVLRRMK-RLVDEVGVDAP
LDELVDMQADRLGYENRDTIREIVRSEERKYERTLERGARKVEQLADEYAGTGEPIPTEE
LLELYDSHGIQPDMVADIADDRGASVDVPDDFYALVADRHEEGDAAAAADERDER-LADL
PETEKLFYDDQGRTEFEAVVLDVV-----------DAEEGYDVVLDQTMFYPEGGGQPAD
RGQLTVGETTVDVTDVQEADGVVLHRTDADPGKGEFVRGQVDGDRRERLRAHHTATHLIG
HAAREVLGDHVRQAGAQKGTDSARLDVRHFERITREDVKTIERVANELVRDDVPVRQEWP
DRNEAEAEHGFDLYQGGVPPGTNVRLIHVGDADVQACAGTHVDRTGEIGAVKVLKTEPVQ
DGVERIVFAAGAAAVESTQRTEDALYDAADVLDVDPLDVPETAERFFEEWKARGKEIESL
KEELATARASGGADAEEVEVAGTAAVIQRLDGDADELRATANAHVDDGKVAVIGSGTDGS
ASFVVGVPDGVDVNAGQVVSELAGRVGGGGGGPPDFAQGGGPDADALDDALAAAPDVLRS
LQEA
>gi|448428595|ref|ZP_21584327.1| alanyl-tRNA ligase [Halorubrum terrestre JCM 10247]
------------------------------------------------------------
------------------MSDLEAEYRLDYF-----------------------------
----------------------------------------EEE-----------------
-----------------------------------------GFERKE-------------
------------------------------------------------------------
-----------------CTSCGAHFWT-RDA---------DRELCGEPPCEDYSFIDDPG
FPEARSLSEMREAFLSFFEEHGHERIDPYPVAANRWRDDVLLTQASIY------------
------DFQPLVTSGQTPPPANPLTISQPCIRMQDIDNVGKTGRHTMAFEMMAHHAFNTR
EEVEED-EYAYHGEVYWKDETVRYCDELFESLGADLEEITYIEDPWVGGGNAGPAIEVIY
KGAELATLVFMCMEQDPDGDYEMKDGNTYSFMDTYIVDTGYGLE-RWTWMSQGTATVYEA
VYPDAIDFLKDNAGIEHTEAERDIVHRAAKLSGRLDIDDVDDVEAARGEIADRLDVDVDR
LRELVEPLESIYAIADHSRTLAYMFGDEIVPSNVGTGYLARMVLRRMK-RLVDEVGVDAP
LDELVDMQADRLGYENRDTIREIVRSEERKYERTLERGARKVEQLADEYAGTGEPIPTEE
LLELYDSHGIQPDMVADIADDRGASVDVPDDFYALVADRHEEGDAAAAADERDER-LADL
PETEKLFYDDQGRTEFEAVVLDVV-----------DAEEGYDVVLDQTMFYPEGGGQPAD
RGQLTVGETTVDVTDVQEADGVVLHRTDADPGKGEFVRGQVDGDRRERLRAHHTATHLIG
HAAREVLGDHVRQAGAQKGTDSARLDVRHFERITREDVKTIERVANELVRDDVPVRQEWP
DRNEAEAEHGFDLYQGGVPPGTNVRLIHVGDADVQACAGTHVDRTGEIGAVKVLKTEPVQ
DGVERIVFAAGAAAVESTQRTEDALYDAADVLDVDPLDVPETAERFFEEWKARGKEIESL
KEELATARASGGADAEEVEVAGTAAVIQRLDGDADELRATANAHVDDGKVAVIGSGTDGS
ASFVVGVPDGVDVNAGQVVSELAGRVGGGGGGPPDFAQGGGPDADALDDALAAAPDVLRS
LQEA
>lcl|38016_1288 unnamed protein product
------------------------------------------------------------
------------------MSDLEAEYRLDYF-----------------------------
----------------------------------------EEE-----------------
-----------------------------------------GFERKE-------------
------------------------------------------------------------
-----------------CTSCGAHFWT-RDA---------ERELCGEPPCEDYSFIDDPG
FPEARSLSEMREAFLSFFEDHGHERIDPYPVAANRWRDDVLLTQASIY------------
------DFQPLVTSGRTPPPANPLTVSQPCIRMQDIDNVGKTGRHTMAFEMMAHHAFNTR
EEVDED-EYAYHGEVYWKDETVQYCDELFESLGADLEEITYIEDPWVGGGNAGPAIEVIY
KGAELATLVFMCMEQDPEGDYEMKDGNTYSFMDTYIVDTGYGLE-RWTWMSQGTATVYEA
IYPDAIEFLKDNAGIEHTEAERELVHRAAKLSGRLDIDDVDDVEAARGEIADRLDVDVDR
LRELVEPLESIYAIADHSRTLAYMFGDEIVPSNVGTGYLARMVLRRMK-RLVDEVGVDAP
LDELVDMQAERLGYENRDTIREIVRSEERKYERTLERGARKVEQLADEYAGTGEPIPTEE
LLELYDSHGIQPDMVADIADERGAAVDVPDDFYALVADRHEEGDAAAAADERDER-LADL
PETEKLFYDDQGRTEFEAVVLDVL-----------DAEEGYDVVLDQTMFYPEGGGQPAD
RGQLTVGETTVDVTDVQEVDGVVLHRTDADPGKGEFVRGQVDGDRRERLRAHHTATHLIG
HAAREVLGDHVRQAGAQKGTSSARLDVRHFERITREDVKAIERVANELVRDDVPVRQEWP
DRNEAEAEHGFDLYQGGVPPGTNVRLIHVGDADVQACAGTHVDRTGEIGAVKVLKTEPVQ
DGVERIAFAAGAAAVEATQRTEDALYDAADALDVDPLDVPETAERFFEEWKARGKEIESL
KEELAAARASGGADAEEVEVAGTTAVIQRLDGDADELRATANAHVDDGKVAVIGSGAGGS
ASFVVGVPDGVDVNAGQVVAELASRVGGGGGGPPDFAQGGGPDADALDDALDAAPDVLRS
LREA
>gi|515912012|ref|WP_017342595.1| alanyl-tRNA synthetase [Halorubrum sp. T3]
------------------------------------------------------------
------------------MSDLEAEYRLDYF-----------------------------
----------------------------------------EEE-----------------
-----------------------------------------GFERKE-------------
------------------------------------------------------------
-----------------CTSCGAHFWT-RDA---------ERELCGEPPCEDYSFIDDPG
FPEAHSLSEMREAFLSFFEDHGHERIDPYPVAANRWRDDVLLTQASIY------------
------DFQPLVTSGRTPPPANPLTISQPCIRMQDIDNVGKTGRHTMAFEMMAHHAFNTR
EEVDED-EYAYHGEVYWKDETVQYCDELFESLGADLEEITYIEDPWVGGGNAGPAIEVIY
KGAELATLVFMCMEQDPDGDYEMKDGNTYSFMDTYIVDTGYGLE-RWTWMSQGTATVYEA
IYPDAIEFLKENAGIEHTEAEREIVHRAAKLSGRLDIDDVDDVEAARGDIADRLDVDVDR
LRELVEPLESIYAIADHSRTLAYMFGDEIVPSNVGTGYLARMVLRRMK-RLVDEVGVDAP
LDELVDMQADRLGYENRDTIREIVRSEERKYERTLERGARKVEQLADEYAGTGEPIPTEE
LLELYDSHGIQPDMVADIADERGAAVDVPDDFYALVADRHEEGDAAAAADERDER-LADL
PETEKLFYDDQGRTEFEAVVLDVI-----------DAEEGYDVVLDQTMFYPEGGGQPAD
RGQLTVGETTVDVTDVQEADGVVLHRTDADPGKGEFVKGQVDGDRRERLRAHHTATHLIG
HAAREVLGDHVRQAGAQKGTDSARLDVRHFERITREDVKAIERVANELVRDDVPVRQEWP
DRNEAEAEHGFDLYQGGVPPGTNVRLIHVGDADVQACAGTHVDRTGEIGAVKVLKTEPVQ
DGVERIAFAAGAAAVEATQRTEDALYDAADVLDVDPLDVPETAERFFEEWKARGKEIESL
KEELAAARASGGADAEEVEVAGTTAVIQRLDGDADELRATANAHVDDGKVAVIGSGADGS
ASFVVGVPDGVDVNAGQVVSELAGRVGGGGGGPPDFAQGGGPDVDALDDALDAAPDVLRS
LQEA
>gi|448500775|ref|ZP_21611937.1| alanyl-tRNA ligase [Halorubrum coriense DSM 10284]
------------------------------------------------------------
------------------MSDLEAEYRLDYF-----------------------------
----------------------------------------EEE-----------------
-----------------------------------------GFERKE-------------
------------------------------------------------------------
-----------------CPSCGAHFWT-RDA---------DRELCGEPPCEDYSFIDDPG
FPEEHSLSEMREAFLSFFEANDHERIDPYPVAANRWRDDVLLTQASIY------------
------DFQPLVTSGQTPPPANPLTISQPCIRMQDIDNVGKTGRHTMAFEMMAHHAFNTR
EEVDED-EYAYHGEVYWKDETVRYCDELFESLGADLEEITYIEDPWVGGGNAGPAIEVIY
KGAELATLVFMCMEQDPDGDYEMKDGNTYSFMDTYIVDTGYGLE-RWTWMSQGTATVYEA
VYPDAIDFLKENAGVGHTEAEREIVHRAAKLSGRLDIDDVDDVEAARGEIADRLDVDVDR
LRELVEPLESIYAIADHSRTLAYMFGDEIVPSNVGTGYLARMVLRRMK-RLVDEVGVDAP
LDELVDMQADRLGYENRDTIREIVRSEERKYEQTLERGARKVEQLADEYAGTGEPIPTGE
LLELYDSHGIQPDMVADIADERGATVDVPDDFYALVADRHEEDDAATGTDDRDER-LADL
PETEKLFYDDQGRTEFEAVVLDVL-----------EAEEGYDVVLDQTMFYPEGGGQPAD
RGQLTVGETTVDVEDVQEADGVVLHRTDADPGKGEFVRGQVDGDRRDRLRAHHTATHLVG
HAAREVLGDHVRQAGAQKGIDSSRLDVRHFERITREDVKAIERVANDLIRDDVPVRQEWP
DRNEAEAEHGFDLYQGGVPPGTNVRLIHVGDADVQACAGTHVGRTGEIGAVKVLKTEPVQ
DGVERIVFAAGGAAVEATQRTEDALYDAADVLDVDPLDVPDTAERFFEEWKARGKEIESL
KEELAAARASGGGDAEEVEVAGTTAVVQRLDGDADELRATANAHVDDGKVAVIGSGADGS
ASFVVGVPDGVDVNAGQVVSELAARVGGGGGGPPDFAQGGGPDADALDDALDAAPDVLRS
LQEA
>lcl|38020_2894 unnamed protein product
------------------------------------------------------------
------------------MSDLEAEYRLDYF-----------------------------
----------------------------------------EEE-----------------
-----------------------------------------GFERKE-------------
------------------------------------------------------------
-----------------CPSCGAHFWT-RDG---------DRDLCGEPPCEDYSFIDDPG
FPEAHSLSEMREAFLSFFEDNGHERIDPYPVAANRWRDDVLLTQASIY------------
------DFQPLVTSGQTPPPANPLTISQPCIRMQDIDNVGKTGRHTMAFEMMAHHAFNTR
EEVDED-EYAYHGEVYWKDETVQYCDELFESLGADLEEITYIEDPWVGGGNAGPAIEVIY
KGAELATLVFMCMERDPDGDYEMKDGNSYSFMDTYIVDTGYGLE-RWTWMSQGTATVYEA
VYPDAIDFLKDNAGVEHTEAEREIVHRAAKLSGRLDIDDVDDVEAARGEIADRLNVDVDR
LRELVEPLEAIYAIADHSRTLAYMFGDEIVPSNVGTGYLARMVLRRMK-RLVDEVGVDAP
LDELVDMQAERLGYENRDTIREIVRSEERKYERTLERGARKVEQLADEYAGTGEPIPTGE
LLELYDSHGIQPDMVADIADERGATVDVPDDFYALVADRHEEGDAAGESDERDER-LADL
PETEKLFYDDQGRTEFEAVVLDVL-----------EAEGGYDVVLDQTMFYPEGGGQPAD
RGHLTVGETTVDVDDVQEVDGVVLHRTDADPGKGEFVTGQVDGDRRDRLRAHHTATHLIG
HAAREVLGDHVRQAGAQKGTDSARLDVRHFERIDREDVKAIERVANELVRDDVPVRQEWP
DRNEAEAEHGFDLYQGGVPPGTNVRLIHVGDADVQACAGTHVARTGEIGAVKVLKTEPVQ
DGVERIVFAAGAAAVEATQRTEDALYDAAEVLDVDPLDVPDTAERFFEEWKARGKEIESL
KEELAAARAAGGADAEAVEVAGTTAVIQRLDGDADELRATANAHVDDGKVAVIGSGADGS
ASFVVGVPDCVDVNAGQVVSELAGRVGGGGGGPPDFAQGGGPDADALDDALDAAPDVLRS
LQEA
>lcl|38022_2146 unnamed protein product
------------------------------------------------------------
------------------MSDLEAEYRLDYF-----------------------------
----------------------------------------EEE-----------------
-----------------------------------------GFERKE-------------
------------------------------------------------------------
-----------------CPSCGAHFWT-RDG---------DRDLCGEPPCEDYSFIDDPG
FPEAHSLSEMREAFLSFFEDNGHERIDPYPVAANRWRDDVLLTQASIY------------
------DFQPLVTSGQTPPPANPLTISQPCIRMQDIDNVGKTGRHTMAFEMMAHHAFNTR
EEVDED-EYAYHGEVYWKDETVQYCDELFESLGADLEEITYIEDPWVGGGNAGPAIEVIY
KGAELATLVFMCMERDPDGDYEMKDGNSYSFMDTYIVDTGYGLE-RWTWMSQGTATVYEA
VYPDAIDFLKDNAGVEHTEAEREIVHRAAKLSGRLDIDDVDDVEAARGEIADRLNVDVDR
LRELVEPLEAIYAIADHSRTLAYMFGDEIVPSNVGTGYLARMVLRRMK-RLVDEVGVDAP
LDELVDMQAERLGYENRDTIREIVRSEERKYERTLERGARKVEQLADEYAGTGEPIPTGE
LLELYDSHGIQPDMVADIADERGATVDVPDDFYALVADRHEEGDAAGESDERDER-LADL
PETEKLFYDDQGRTEFEAVVLDVL-----------EAEGGYDVVLDQTMFYPEGGGQPAD
RGHLTVGETTVDVDDVQEVDGVVLHRTDADPGKGEFVTGQVDGDRRDRLRAHHTATHLIG
HAAREVLGDHVRQAGAQKGTDSARLDVRHFERIDRGDVKAIERVANELVRDDVPVRQEWP
DRNEAEAEHGFDLYQGGVPPGTNVRLIHVGDADVQACAGTHVARTGEIGAVKVLKTEPVQ
DGVERIVFAAGAAAVEATQRTEDALYDAAEVLDVDPLDVPDTAERFFEEWKARGKEIESL
KEELAAARAAGGADAEAVEVAGTTAVIQRLDGDADELRATANAHVDDGKVAVIGSGADGS
ASFVVGVPDCVDVNAGQVVSELAGRVGGGGGGPPDFAQGGGPDADALDDALDAAPDVLRS
LQEA
>lcl|36553_1814 unnamed protein product
------------------------------------------------------------
------------------MSDLEAEYRLDYF-----------------------------
----------------------------------------EEE-----------------
-----------------------------------------GFERKE-------------
------------------------------------------------------------
-----------------CPSCGAHFWT-RDG---------DRDLCGEPPCEDYSFIDDPG
FPEAHSLSEMREAFLSFFEDNGHERIDPYPVAANRWRDDVLLTQASIY------------
------DFQPLVTSGQTPPPANPLTISQPCIRMQDIDNVGKTGRHTMAFEMMAHHAFNTR
EEVDED-EYAYHGEVYWKDETVQYCDELFESLGADLEEITYIEDPWVGGGNAGPAIEVIY
KGAELATLVFMCMERDPDGDYEMKDGNSYSFMDTYIVDTGYGLE-RWTWMSQGTATVYEA
VYPDAIDFLKDNAGVEHTEAEREIVHRAAKLSGRLDIDDVDDVEAARGEIADRLDVDVDR
LRELVEPLEAIYAIADHSRTLAYMFGDEIVPSNVGTGYLARMVLRRMK-RLVDEVGVDAP
LDELVDMQAERLGYENRDTIREIVRSEERKYERTLERGARKVEQLADEYAGTGEPIPTGE
LLELYDSHGIQPDMVADIADERGATVDVPDDFYALVADRHEEGDAAGESDERDER-LADL
PETEKLFYDDQGRTEFEAVVLDVL-----------EAEGGYDVVLDQTMFYPEGGGQPAD
RGHLTVGETTVDVDDVQEVDGVVLHRTDADPGKGEFVTGQVDGDRRDRLRAHHTATHLIG
HAAREVLGDHVRQAGAQKGTDSARLDVRHFERIDREDVKAIERVANELVRDDVPVRQEWP
DRNEAEAEHGFDLYQGGVPPGTNVRLIHVGDADVQACAGTHVARTGEIGAVKVLKTEPVQ
DGVERIVFAAGAAAVEATQRTEDALYDAAEVLDVDPLDVPDTAERFFEEWKARGKEIESL
KEELAAARAAGGADAEAVDVAGTTAVIQRLDGDADELRATANAHVDDGKVAVIGSGADGS
ASFVVGVPDCVDVNAGQVVSELAGRVGGGGGGPPDFAQGGGPDADALDDALDAAPDVLRS
LQEA
>lcl|23591_692 unnamed protein product
------------------------------------------------------------
------------------MSDLEAEYRLDYF-----------------------------
----------------------------------------EEE-----------------
-----------------------------------------GFERKE-------------
------------------------------------------------------------
-----------------CPSCGAHFWT-RDG---------DRDLCGEPPCEDYSFIDDPG
FPEAHSLSEMREAFLSFFEDNGHERIDPYPVAANRWRDDVLLTQASIY------------
------DFQPLVTSGQTPPPANPLTISQPCIRMQDIDNVGKTGRHTMAFEMMAHHAFNTR
EEVDED-EYAYHGEVYWKDETVRYCDELFESLGADLEEITYIEDPWVGGGNAGPAIEVIY
KGAELATLVFMCMERDPDGDYEMKDGNSYSFMDTYIVDTGYGLE-RWTWMSQGTATVYEA
VYPDAIDFLKDNAGVEHTEAEREIVHRAAKLSGRLDIDDVDDVEAARGEIADRLDVDVDR
LRELVEPLEAIYAIADHSRTLAYMFGDEIVPSNVGTGYLARMVLRRMK-RLVDEVGVDAP
LDELVDMQAERLGYENRDTIREIVRSEERKYERTLERGARKVEQLADEYAGTGEPIPTGE
LLELYDSHGIQPDMVADIADERGATVDVPDDFYALVADRHEEGDAAGESDERDER-LADL
PETEKLFYDDQGRTEFEAVVLDVL-----------EAEGGYDVVLDQTMFYPEGGGQPAD
RGHLTVGETTVDVDDVQEVDGVVLHRTDADPGKGEFVTGQVDGDRRDRLRAHHTATHLIG
HAAREVLGDHVRQAGAQKGTDSARLDVRHFERIDREDVKAIERVANELVRDDVPVRQEWP
DRNEAEAEHGFDLYQGGVPPGTNVRLIHVGDADVQACAGTHVARTGEIGAVKVLKTEPVQ
DGVERIVFAAGAAAVEATQRTEDALYDAAEVLDVDPLDVPDTAERFFEEWKARGKEIESL
KEELAAARAAGGADAEAVDVAGTTAVIQRLDGDADELRATANAHVDDGKVAVIGSGADGS
ASFVVGVPDCVDVNAGQVVSELAGRVGGGGGGPPDFAQGGGPDADALDDALDAAPDVLRS
LQEA
>lcl|38021_113 unnamed protein product
------------------------------------------------------------
------------------MSDLEAEYRLDYF-----------------------------
----------------------------------------EEE-----------------
-----------------------------------------GFERKE-------------
------------------------------------------------------------
-----------------CPSCGAHFWT-RDG---------DRDLCGEPPCEDYSFIDDPG
FPEAHSLSEMREAFLSFFEDNGHERIDPYPVAANRWRDDVLLTQASIY------------
------DFQPLVTSGQTPPPANPLTISQPCIRMQDIDNVGKTGRHTMAFEMMAHHAFNTR
EEVDED-EYAYHGEVYWKDETVRYCDELFESLGADLEEITYIEDPWVGGGNAGPAIEVIY
KGAELATLVFMCMERDPDGDYEMKDGNSYSFMDTYIVDTGYGLE-RWTWMSQGTATVYEA
VYPDAIDFLKDNAGVEHTEAEREIVHRAAKLSGRLDIDDVDDVEAARGEIADRLDVDVDR
LRELVEPLEAIYAIADHSRTLAYMFGDEIVPSNVGTGYLARMVLRRMK-RLVDEVGVDAP
LDELVDMQAERLGYENRDTIREIVRSEERKYERTLERGARKVEQLADEYAGTGEPIPTGE
LLELYDSHGIQPDMVADIADERGATVDVPDDFYALVADRHEEGDAAGESDERDER-LADL
PETEKLFYDDQGRTEFEAVVLDVL-----------EAEGGYDVVLDQTMFYPEGGGQPAD
RGHLTVGETTVDVDDVQEVDGVVLHRTDADPGKGEFVTGQVDGDRRDRLRAHHTATHLIG
HAAREVLGDHVRQAGAQKGTDSARLDVRHFERIDRGDVKAIERVANELVRDDVPVRQEWP
DRNEAEAEHGFDLYQGGVPPGTNVRLIHVGDADVQACAGTHVARTGEIGAVKVLKTEPVQ
DGVERIVFAAGAAAVEATQRTEDALYDAAEVLDVDPLDVPDTAERFFEEWKARGKEIESL
KEELAAARAAGGADAEAVDVAGTTAVIQRLDGDADELRATANAHVDDGKVAVIGSGADGS
ASFVVGVPDCVDVNAGQVVSELAGRVGGGGGGPPDFAQGGGPDADALDDALDAAPDVLRS
LQEA
>lcl|38024_3274 unnamed protein product
------------------------------------------------------------
------------------MSDLEAEYRLDYF-----------------------------
----------------------------------------EEE-----------------
-----------------------------------------GFERKE-------------
------------------------------------------------------------
-----------------CPSCGAHFWT-RDG---------DRDLCGEPPCEDYSFIDDPG
FPEAHSLSEMREAFLSFFEDNGHERIDPYPVAANRWRDDVLLTQASIY------------
------DFQPLVTSGQTPPPANPLTISQPCIRMQDIDNVGKTGRHTMAFEMMAHHAFNTR
EEVDED-EYAYHGEVYWKDETVRYCDELFESLGADLEEITYIEDPWVGGGNAGPAIEVIY
KGAELATLVFMCMERDPDGDYEMKDGNSYSFMDTYIVDTGYGLE-RWTWMSQGTATVYEA
VYPDAIDFLKDNAGVEHTEAEREIVHRAAKLSGRLDIDDVDDVEAARGEIADRLDVDVDR
LRELVEPLEAIYAIADHSRTLAYMFGDEIVPSNVGTGYLARMVLRRMK-RLVDEVGVDAP
LDELVDMQAERLGYENRDTIREIVRSEERKYERTLERGARKVEQLADEYAGTGEPIPTGE
LLELYDSHGIQPDMVADIADERGATVDVPDDFYALVADRHEEGDAAGESDERDER-LADL
PETEKLFYDDQGRTEFEAVVLDVL-----------EAEGGYDVVLDQTMFYPEGGGQPAD
RGHLTVGETTVDVDDVQEVDGVVLHRTDADPGKGEFVTGQVDGDRRDRLRAHHTATHLIG
HAAREVLGDHVRQAGAQKGTDSARLDVRHFERIDRGDVKAIERVANELVRDDVPVRQEWP
DRNEAEAEHGFDLYQGGVPPGTNVRLIHVGDADVQACAGTHVARTGEIGAVKVLKTEPVQ
DGVERIVFAAGAAAVEATQRTEDALYDAAEVLDVDPLDVPDTAERFFEEWKARGKEIESL
KEELAAARAAGGADAEAVDVAGTTAVIQRLDGDADELRATANAHVDDGKVAVIGSGADGS
ASFVVGVPDCVDVNAGQVVSELAGRVGGGGGGPPDFAQGGGPDADALDDALDAAPDVLRS
LQEA
>lcl|38025_4052 unnamed protein product
------------------------------------------------------------
------------------MSDLEAEYRLDYF-----------------------------
----------------------------------------EEE-----------------
-----------------------------------------GFERKE-------------
------------------------------------------------------------
-----------------CPSCGAHFWT-RDG---------DRDLCGEPPCEDYSFIDDPG
FPEAHSLSEMREAFLSFFEDNGHERIDPYPVAANRWRDDVLLTQASIY------------
------DFQPLVTSGQTPPPANPLTISQPCIRMQDIDNVGKTGRHTMAFEMMAHHAFNTR
EEVDED-EYAYHGEVYWKDETVRYCDELFESLGADLEEITYIEDPWVGGGNAGPAIEVIY
KGAELATLVFMCMERDPDGDYEMKDGNSYSFMDTYIVDTGYGLE-RWTWMSQGTATVYEA
VYPDAIDFLKDNAGVEHTEAEREIVHRAAKLSGRLDIDDVDDVEAARGEIADRLDVDVDR
LRELVEPLEAIYAIADHSRTLAYMFGDEIVPSNVGTGYLARMVLRRMK-RLVDEVGVDAP
LDELVDMQAERLGYENRDTIREIVRSEERKYERTLERGARKVEQLADEYAGTGEPIPTGE
LLELYDSHGIQPDMVADIADERGATVDVPDDFYALVADRHEEGDAAGESDERDER-LADL
PETEKLFYDDQGRTEFEAVVLDVL-----------EAEGGYDVVLDQTMFYPEGGGQPAD
RGHLTVGETTVDVDDVQEVDGVVLHRTDADPGKGEFVTGQVDGDRRDRLRAHHTATHLIG
HAAREVLGDHVRQAGAQKGTDSARLDVRHFERIDRGDVKAIERVANELVRDDVPVRQEWP
DRNEAEAEHGFDLYQGGVPPGTNVRLIHVGDADVQACAGTHVARTGEIGAVKVLKTEPVQ
DGVERIVFAAGAAAVEATQRTEDALYDAAEVLDVDPLDVPDTAERFFEEWKARGKEIESL
KEELAAARAAGGADAEAVDVAGTTAVIQRLDGDADELRATANAHVDDGKVAVIGSGADGS
ASFVVGVPDCVDVNAGQVVSELAGRVGGGGGGPPDFAQGGGPDADALDDALDAAPDVLRS
LQEA
>gi|448472742|ref|ZP_21601274.1| alanyl-tRNA ligase [Halorubrum aidingense JCM 13560]
------------------------------------------------------------
------------------MSDLEAEYRLDYF-----------------------------
----------------------------------------EEE-----------------
-----------------------------------------GFERKE-------------
------------------------------------------------------------
-----------------CTSCGAHFWT-RDA---------DRERCGEPPCEDYSFIDDPG
FPEPYSLSEMREAFLSFFEDHGHERIDPYPVAANRWRDDVLLTQASIY------------
------DFQPLVTSGQTPPPANPLTISQPCIRMQDIDNVGKTGRHTMAFEMMAHHAFNTR
EDADE--EYAYEGEVYWKDETVQYCDELFESLGADLEEITYIEDPWVGGGNAGPAIEVIY
KGAELATLVFMCMEQDPDGEYEMKDGNTYSFMDTYIVDTGYGLE-RWTWMSQGTATVYEA
VYPDAIDFLKENAGIEHTEEEQALVHRAAKLSGRLDIDDVDDVEDARGEIADRLDVDVER
LRELVEPLEAIYAIADHSRTLAYMFGDGIVPSNVGTGYLARMVLRRMK-RLVDEAGVDAP
LDELVDMQAERLGYKNRDTIREIVRTEERKYRKTLERGSRKVESLADEYAGTGEPIPTET
LLELYDSHGIQPDMVADIAADRGATVDVPDDFYALVADRHEEADAADHAADPDER-LGDL
PDTEKLFYDDQGRTEFEAIVLDVF-----------EREDGYDVVLDQTMFYPEGGGQPAD
RGQLTAGETAVDVVDVQESDGVVLHRTDADPGKGEFVRGQVDGDRRDRLRAHHTATHLIG
HAAREVLGDHIRQAGAQKGIDSSRLDVRHYDRISRDQVKAIERVANELVRADVPVRQEWP
DRNEAEAEHGFDLYQGGVPPGTNIRLIHVGDADVQACAGTHVDRTGSIGAVKVLKTEPVQ
DGVERIVFAAGGAAIEATQRTEDALYDAADVLDVDPLDVPETAERFFEEWKARGKEIESL
KEELATARASGGADAEEADIAGTTAVIQRLDGDADELRATANAHVDDGKIAVIGSGADGS
ASFVVGVPDGIDVNAGEVVSELAARVGGGGGGPPDFAQGGGPDVDRLDDALAAAPDVLRS
LQEA
>lcl|36554_2721 unnamed protein product
------------------------------------------------------------
------------------MSDLEAEYRLDYF-----------------------------
----------------------------------------EEE-----------------
-----------------------------------------GFVRKE-------------
------------------------------------------------------------
-----------------CTSCGAHFWT-RDG---------DRELCGEPPCEDYSFIDDPG
FPEPRSLSEMREAFLSFFEEHGHERIDPYPVAANRWRDDVLLTQASIY------------
------DFQPLVTSGQTPPPANPLTISQPCIRMQDIDNVGKTGRHTMAFEMMAHHAFNTR
EEVDEG-EYAYHGEVYWKDETVAYCDELFESLGADLDEITYIEDPWVGGGNAGPAIEVIY
KGAELATLVFMCMERDPDGDYEMKDGNTYSFMDTYIVDTGYGLE-RWTWMSQGTATVYEA
VYPDAIDFLKENAGIEHTEEEQALVHRAAKLSGRLDIDDVDDVEDARGEIADRLDVDVDR
LRELVEPLESIYAIADHSRTLAYMFGDGIVPSNVGTGYLARMVLRRTK-RLVDEVDVDAP
LDELVDMQAERLGYENRDTIREIVRTEERKYRETLERGSRKVESLADEYAGTGEPIPTET
LLELYDSHGIQPDMVADIAAERGATVDVPDDFYGLVADRHEEADADEAEDAADER-LGDL
PETEKLFYDDQGRTEFEAVVLDVF-----------EREDGYDVVLDQTMFYPEGGGQPAD
RGQLTAGETTVDVVDVQEEGGVVLHRTDADPGKGEFVKGQVDGDRRDRLRAHHTATHLIG
HAAREVLGEHVRQAGAQKGIDSSRLDVRHYERITREDVKRIERVANELVRDDVPVRQEWP
DRNEAEAEHGFDLYQGGVPPGTNVRLIHVGDADVQACAGTHVDRTGEIGAVKVLKTEPVQ
DGVERIVFAAGGAAIEATQRTEDALYDAASVLDVDPLDIPETAERFFEEWKARGKEIESL
KEELAAARASGGADAEEVDVGGAAAVIQRLDGDADELRATANAHVDDGKVAVVGSGADGS
ASFVVGVPDGVDVNAGQVVADLAGRVGGGGGGPPDFAQGGGPDVDALDDALAAAPDVLRS
LQEA
>lcl|36555_903 unnamed protein product
------------------------------------------------------------
------------------MSDLEAEYRLDYF-----------------------------
----------------------------------------EEE-----------------
-----------------------------------------GFVRKE-------------
------------------------------------------------------------
-----------------CTSCGAHFWT-RDG---------DRELCGEPPCEDYSFIDDPG
FPEPRSLSEMREAFLSFFEEHGHERIDPYPVAANRWRDDVLLTQASIY------------
------DFQPLVTSGQTPPPANPLTISQPCIRMQDIDNVGKTGRHTMAFEMMAHHAFNTR
EEVDED-EYAYHGEVYWKDETVAYCDELFESLGADLDEITYIEDPWVGGGNAGPAIEVIY
KGAELATLVFMCMERDPDGDYEMKDGNTYSFMDTYIVDTGYGLE-RWTWMSQGTATVYEA
VYPDAIDFLKENAGIEHTEEEQALVHRAAKLSGRLDIDDVDDVEDARGEIADRLDVDVDR
LRELVEPLESIYAIADHSRTLAYMFGDGIVPSNVGTGYLARMVLRRTK-RLVDEVDVDAP
LDELVDMQAERLGYENRDTIREIVRTEERKYRETLERGSRKVESLADEYAGTGEPIPTET
LLELYDSHGIQPDMVADIAAERGATVDVPDDFYGLVADRHEEADADEAEDAADER-LGDL
PETEKLFYDDQGRTEFEAVVLDVF-----------EREDGYDVVLDQTMFYPEGGGQPAD
RGQLTAGETTVDVVDVQEEGGVVLHRTDADPGKGEFVKGQVDGDRRDRLRAHHTATHLIG
HAAREVLGEHVRQAGAQKGIDSSRLDVRHYERITREDVKRIERVANELVRDDVPVRQEWP
DRNEAEAEHGFDLYQGGVPPGTNVRLIHVGDADVQACAGTHVDRTGEIGAVKVLKTEPVQ
DGVERIVFAAGGAAIEATQRTEDALYDAASVLDVDPLDIPETAERFFEEWKARGKEIESL
KEELAAARASGGADAEEVDVGGAAAVIQRLDGDADELRATANAHVDDGKVAVVGSGADGS
ASFVVGVPDGVDVNAGQVVADLAGRVGGGGGGPPDFAQGGGPDVDALDDALAAAPDVLRS
LQEA
>gi|448468535|ref|ZP_21599868.1| alanyl-tRNA ligase [Halorubrum kocurii JCM 14978]
------------------------------------------------------------
------------------MSDLEAEYRLDYF-----------------------------
----------------------------------------EEE-----------------
-----------------------------------------GFERKE-------------
------------------------------------------------------------
-----------------CTSCGAHFWT-RDA---------DRELCGEPPCEDYSFIDDPG
FPEAHSLSEMREAFLSFFEEHDHERIDPYPVAANRWRDDVLLTQASIY------------
------DFQPLVTSGQTPPPANPLTISQPCIRMQDIDNVGKTGRHTMAFEMMAHHAFNTR
EEVDED-EYAYHGEVYWKDETVAYCDELFESLGADLEEITYIEDPWVGGGNAGPAIEVIY
KGAELATLVFMCMERDPDGDYEMKDGNTYSFMDTYIVDTGYGLE-RWTWMSQGTATVYEA
VYPDAIDFLKENAGIDHDEEEQALVHRAAKLSGRLDIDDVDDVEAARGEIADRLGVGVDR
LRELVEPLESIYAIADHSRTLAYMFGDGIVPSNVGTGYLARMVLRRTK-RLVDEVSVDAP
LDELVDMQAERLGYENRDTIREIVRTEERKYRKTLERGSRKVESLADEYAGTGEPIPTEA
LLELYDSHGIQPDMVADIAAERGATVDVPDDFYALVADRHEEADADEAADERDDR-FDSL
PETEKLFYDDQGRTEFEAVVLDVF-----------DREEGYDVVLDQTMFYPEGGGQPAD
RGQLTTGETAVDVVDVQERNGIVLHRTDDDPGKGEFVTGQVDGDRRDRLRAHHTATHLIG
HAAREVLGDHVRQAGAQKGIDSSRLDVRHFDRISREQVKAIERVANELVRDDVPVRQEWP
DRNEAEAEHGFDLYQGGVPPGTNIRLIHVGDADVQACAGTHVERTGEIGAVKVLKTEPVQ
DGVERIVFAAGGAAVEATQRTEDALYDAAEALDVDPLDVPETAERFFDEWKARGKEIEAL
KEELAAARASGGADAEEVDVGGVTAVIQRLDGDADELRATANAHVDDGKVAVVGSGADGS
ASFVVGVPDGVDVNAGQVVSELAGRVGGGGGGPPDFAQGGGPDADALDAALEAAPDVLRS
LQEA
>gi|222479154|ref|YP_002565391.1| alanyl-tRNA synthetase [Halorubrum lacusprofundi ATCC 49239]
------------------------------------------------------------
------------------MSDLEAEYRLDYF-----------------------------
----------------------------------------EEE-----------------
-----------------------------------------GFERKE-------------
------------------------------------------------------------
-----------------CPSCGAHFWT-RDA---------DRELCGEPPCEDYSFIDDPG
FPEAYSLSEMREAFLSFFEEHGHERIDPYPVAANRWRDDVLLTQASIY------------
------DFQPLVTSGQTPPPANPLTISQPCIRMQDIDNVGKTGRHTMAFEMMAHHAFNTR
EEVAED-EYAYHGEVYWKDETVEYCDKLFESLGADLEDITYIEDPWVGGGNAGPAIEVIY
KGAELATLVFMCMERDPDGDYEMKDGHTYSFMDTYIVDTGYGLE-RWTWMSQGTATVYEA
VYPDAIDFLKENAGIEHTEAEQKLVHRAAKLSGRLDIDDVDDVEAARGEIADRLDVDVNR
LRELVEPLESIYAIADHSRTLAYMFGDGIVPSNVGTGYLARMVLRRTK-RLVDEIGIDAP
LDELVDMQAERLGYENRDTIREIVRTEERKYRKTLERGSRKVESLADEYAGTDEPIPTEV
LLELYDSHGIQPDMVADIAAERGATVDVPDDFYALVADRHEEADGDEAAAERDDR-FDDL
PETEKLFYDDQGRTEFEAVVLDVF-----------ELEEGYDVVLDQTMFYPEGGGQPAD
RGQLTAGETTVDVVDVQERNGVVLHRTDADPGKGEFVRGQVDGDRRDRLRAHHTATHLIG
HAAREVLGNHVRQAGAQKGIDSSRLDIRHFERITREQVKEIERVANALVRDDVPVRQEWP
DRNEAESEHGFDLYQGGVPPGTNIRLIHVGDEDVQACAGTHVERTGEIGAVKVLKTEPVQ
DGVERIVFAAGGAAVEATQRTEDALYDAARALDVDPLDVPETAERFFEEWKGRGKEIESL
KEELAAARASGGADAEEVEIGGVTAVIQRLDGDADELRATANAHVDDGKVAVVGSGADGS
ASFVVGVPDGVDVNAGQVVSELAARVGGGGGGPPDFAQGGGPDADALDDALDAAPDVLRS
LQEA
>lcl|38017_1697 unnamed protein product
------------------------------------------------------------
------------------MSDLEAEYRLDYF-----------------------------
----------------------------------------EEE-----------------
-----------------------------------------GFERKE-------------
------------------------------------------------------------
-----------------CPSCGAHFWT-RDA---------DRELCGEPPCEDYSFIDDPG
FPEAHSLSEMREAFLSFFEEHDHERIDPYPVAANRWRDDVLLTQASIY------------
------DFQPLVTSGQTPPPANPLTISQPCIRMQDIDNVGKTGRHTMAFEMMAHHAFNTR
EEVDED-EYAYHGEVYWKDETVEYCDELFESLGADLDEITYIEDPWVGGGNAGPAIEVIY
KGAELATLVFMCMERDPDGDYEMKDGHTYSFMDTYIVDTGYGLE-RWTWMSQGTATVYEA
VYPDAIDFLKENAGIDYDDEEQAIVHRAAKLSGRLDIDDVDDVEAARGEIADRLDVEVDR
LRELVEPLESIYAIADHSRTLAYMFGDGIVPSNVGTGYLARMVLRRTK-RLVDEVGVDAP
LDELVDMQADRLGYENRDTIREIVRTEERKYRKTLERGSRKVESLADEYAGTGEPIPTEA
LLELYDSHGIQPDMVADIAAERGATVDVPDDFYALVADRHEEEDGDESDGDRDSR-LDDL
PETEKLFYDDQGRTEFEAVVLDVF-----------DREEGYDVVLDQTMFYPEGGGQPAD
RGQLTAGETTVDVVDVQERDGVVLHRTDADPGKGEFVKGQIDGDRRDRLRAHHTATHLIG
HAAREVLGEHVRQAGAQKGIDSSRLDVRHFERITRDQVKAIERVANDLVRDDVPVRQEWP
DRNEAEAEHGFDLYQGGVPPGTNVRLIHVGDADVQACAGTHVERTGEIGAVKVLKTEPVQ
DGVERIVFAAGGAAVEATQRTEDALYDAADALDVDPLDVPETAERFFDEWKARGKEIESL
KEELAAARASGGADAEEVDVGGVTAVIQRLDGDADELRATANAHVDDGKVAVVGSGADGS
ASFVVGVPDGVDVNAGQVVSELAARVGGGGGGPPDFAQGGGPDAGALDDALEAAPDVLRN
LQEA
>gi|448445861|ref|ZP_21590508.1| alanyl-tRNA ligase [Halorubrum saccharovorum DSM 1137]
------------------------------------------------------------
------------------MSDLEAEYRLDYF-----------------------------
----------------------------------------EEE-----------------
-----------------------------------------GFERKE-------------
------------------------------------------------------------
-----------------CPSCGAHFWT-RDA---------DRELCGEPPCEDYSFIDDPG
FPEAHSLSEMREAFLSFFEEHGHERIDPYPVAANRWRDDVLLTQASIY------------
------DFQPLVTSGQTPPPANPLTISQPCIRMQDIDNVGKTGRHTMAFEMMAHHAFNTR
EEVDED-EYAYHGEVYWKDETVEYCDELFESLGADLEEITYIEDPWVGGGNAGPAIEVIY
KGAELATLVFMCMERDPDGDYEMKDGHTYSFMDTYIVDTGYGLE-RWTWMSQGTATVYEA
VYPDAIDFLKENAGIERTEEEQRLVHRAAKLSGRLDIDDVDDVEAARGDIADRLDVDVDR
LRELVEPLESIYAIADHSRTLAYMFGDGIVPSNVGTGYLARMVLRRTK-RLVDEVGVDAP
LDELVDMQAERLGYENRDTIREIVRTEERKYRKTLERGSRKVESLADEYAGTGEPIPTEA
LLELYDSHGIQPDMVADIAEERGATVDVPDDFYALVADRHEEEDGEGEGAERDDR-FDDL
PETEKLFYDDQGRTEFEAVVLDVF-----------EREEGYDVVLDQTMFYPEGGGQPAD
RGQLTVGETTVDVVDVQERDGVVLHRTDADPGKGEFVKGQVDGDRRDRLRAHHTATHLIG
HAAREVLGDHVRQAGAQKGTDSSRLDVRHFERITRDQVKEIERVANDLVRDDVPVRQEWP
DRNEAEAEHGFDLYQGGVPPGTNIRLIHVGDEDVQACAGTHVERTGEIGAVKVLKTEPVQ
DGVERIVFAAGGAAIEATQRTEDALYDAAEALDVDPLDVPETAERFFDEWKARGKEIESL
KEELAAARASGGADAEEVDIGGVTAVIQRLDGDADELRATANAHVDDGKVAVVGSGADGS
ASFVVGVPDDVDVNAGQVVSELAGRVGGGGGGPPDFAQGGGPDADALDDALDAAPDVLRN
LQEA
>gi|448456312|ref|ZP_21595115.1| alanyl-tRNA ligase [Halorubrum lipolyticum DSM 21995]
------------------------------------------------------------
------------------MSDLEAEYRLDYF-----------------------------
----------------------------------------EEE-----------------
-----------------------------------------GFERKE-------------
------------------------------------------------------------
-----------------CISCGAHFWT-RDA---------DRELCGEPPCEDYSFIDDPG
FPEAHTLSEMREAFLSFFEEHDHERIDPYPVAANRWRDDVLLTQASIY------------
------DFQPLVTSGQTPPPANPLTISQPCIRMQDIDNVGKTGRHTMAFEMMAHHAFNTR
EEVDED-EYAYHGEVYWKDETVEYCDELFESLGADLEEITYIEDPWVGGGNAGPAIEVIY
KGAELATLVFMCMERDPDGDYEMKDGHTYSFMDTYIVDTGYGLE-RWTWMSQGTATVYEA
VYPEAIDFLKENAGIEHTEAERKLVHRAAKLSGRLDIDDVDDVEAARGEIADRLDVDVDR
LRELVEPLESIYAIADHSRTLAYMFGDGIVPSNVGTGYLARMVLRRTK-RLVDEVGVDAP
LDELVDMQAERLGYENRDTIREIVRTEERKYRKTLERGSRKVESLADEYAGTGEPIPTAA
LLELYDSHGIQPDMVADIAAERGATVDVPDDFYALVADRHEEEDGDEAAADRDDR-LGDL
PETEKLFYDDQGRTEFEAVVLDVF-----------EREEGYDVVLDQTMFYPEGGGQPAD
RGQLTAGETTVDVVDVQETNGVVLHRTDADPGKGEFVKGQVDGDRRDRLRAHHTATHLIG
HAAREVLGDHVRQAGAQKGIDSSRLDVRHFDRISRDQVKEIERVANELVRDDVPVRQEWP
DRNEAEAEHGFDLYQGGVPPGTNIRLIHVGDADVQACAGTHIDRTGEIGAVKVLKTEPVQ
DGVERIVFAAGGAAIEATQRTEDALYDAAEALDVDPLDVPETAERFFEEWKARGKEVESL
KEELAAARASGGADAEEVDVDGVTAVIQRLDGDADELRATANAHVDDGKVAVVGSGADGS
ASFVVGVPDGVDVNAGQVVSELAGRVGGGGGGPPDFAQGGGPDADALDDALDAAPDVLRS
LQEA
>lcl|36548_296 unnamed protein product
------------------MRDVD---------------------------HERVPVDEAV
ARVEEIRDTGVEAVIVFGIPESKDPNGTRAY-----------------------------
----------------------------------------AED-----------------
----------------------------------------GVVQRAL-------------
-----------------------------------------------------------R
RITGETD----------AYAIGDVCLC-EYT---------DHGHCG--------------
------------------------------------------------------------
---------VIEESAETDP-----------------------------------------
------------------------------------------------------------
---------------------------------TLTVKNDETLD----------------
--------LLAETAVSQADAGADMVAPSAMTDGQV-------------------------
------------------------------------------------------------
--RAIREALDDAGHEDVALMSYAVKYESAFY-----------------------------
----------------------GPFRDAADGAPAFGDRRHYQMDPANR------------
------------------------------------------------------------
------------------------------------------------------------
------------------------------------------------------------
------------------------------------------------------------
------------------------------------------------------------
REALREARIDAEEGADVLMVKPGLPYLDIVGDLRREFDHPIAAYNVSGEYAMLHAAAEKG
W---------LDLEATAHESLLSLKRAGADLIVTYFAEDLAGRL----------------
----
>lcl|18175_1451 unnamed protein product
MDLTDRPRRLRTDGVRPLVAETDLSASDLVAPVFVDATTDERVPIETMPGHERVPVDEAV
DRVAEVRETGVEAVILFGVPESKDASGSRAY-----------------------------
----------------------------------------ADD-----------------
----------------------------------------GVVQRAI-------------
-----------------------------------------------------------R
RISAETD----------ATVIGDVCLC-EYT---------DHGHCG--------------
----------------------------------------VIEETAES------------
------DPTLTVKNDETLDLLARTAVSQADA-----------------------------
------------------------------------------------------------
-----------------------------------------GAD----------------
------------------------------------------------------------
--------------------------------------------------VVAPSAMTDG
QVGAIREALDEAGHEDVAILSYAAKYESAFY-----------------------------
----------------------GPFRDAADGAPAFGDRRHYQMDPANR------------
------------------------------------------------------------
------------------------------------------------------------
------------------------------------------------------------
------------------------------------------------------------
------------------------------------------------------------
REALREARLDAEQGADVLMVKPGLPYLDIVGDLRREFDRPIAAYNVSGEYAMLHAAAEKG
W---------LDLEATALESLTALKRAGADLIITYFAEDVADHL----------------
----
>lcl|36550_3406 unnamed protein product
---------------------------------------------------MSHRDDLRE
AADALGGSVVVCGLGAHGDRLAGSAFRNARYASVAALLAEAASATERGAAPAPADASPPA
AVVVALDPDEVGEGHEAVESLRALGGLDAFAVAVVPANAADDDALSAVRDAVDAVLLAEG
DAVEAAIRAFLATVQEPGFVNLDLTDAETVLSAGVAALGTGTADRDAPGAAVAAAFDGLP
EGVDATDASAVLVDVVVDPETSIAAATDVIAAVRERIGADANVIWGGAVDEDAAHELAVR
LVVAGVRHAPPPAAGDPCPRCGDPLVAYRFG-------ARETLSCD--------------
------------------------------------------------------------
------------------------------------------------------------
-----------------------AC-----------------------------------
-----------------------------------------GYS----------------
------------------------------------------------------------
----------------------------------------GISMRRE-------------
------------------------------------------------------------
------------------------------------------------------------
------------------------------------------------------------
------------------------------------------------------------
------------------------------------------------------------
------------------------------------------------------------
------------------------------------------------------------
------------------------------------------------------------
------------------------------------------------------------
----
>lcl|36552_1920 unnamed protein product
---------------------------------------------------MSHRDDLRE
AADALGGSVVVCGLGAHGDRLAGSAFRNARYASVAALLAEAASATERGAAPAPADASPPA
AVVVALDPDEVGEGHEAVESLRALGGLDAFAVAVVPANAADDDALSAVRDAVDAVLLAEG
DAVEAAIRAFLATVQEPGFVNLDLTDAETVLSAGVAALGTGTADRDAPGAAVAAAFDGLP
EGVDATDASAVLVDVVVDPETSIAAATDVIAAVRERIGADANVIWGGAVDEDAAHELAVR
LVVAGVRHAPPPAAGDPCPRCGDPLVAYRFG-------ARETLSCD--------------
------------------------------------------------------------
------------------------------------------------------------
-----------------------AC-----------------------------------
-----------------------------------------GYS----------------
------------------------------------------------------------
----------------------------------------GISMRRE-------------
------------------------------------------------------------
------------------------------------------------------------
------------------------------------------------------------
------------------------------------------------------------
------------------------------------------------------------
------------------------------------------------------------
------------------------------------------------------------
------------------------------------------------------------
------------------------------------------------------------
----
>lcl|36551_2212 unnamed protein product
---------------------------------------------------MSHRDDLRE
AADALGGSVVVCGLGAHGDRLAGSAFRNARYASVAALLAEAASATERGAAPAPADASPPA
AVVVALDPDEVGEGHEAVESLRALGGLDAFAVAVVPANAADDDALSAVRDAVDAVLLAEG
DAVEAAIRAFLATVQEPGFVNLDLTDAETVLSAGVAALGTGTADRDAPGAAVAAAFDGLP
EGVDATDASAVLVDVVVDPETSIAAATDVIAAVRERIGADANVIWGGAVDEDAAHELAVR
LVVAGVRHAPPPAAGDPCPRCGDPLVAYRFG-------ARETLSCD--------------
------------------------------------------------------------
------------------------------------------------------------
-----------------------AC-----------------------------------
-----------------------------------------GYS----------------
------------------------------------------------------------
----------------------------------------GIAMRRE-------------
------------------------------------------------------------
------------------------------------------------------------
------------------------------------------------------------
------------------------------------------------------------
------------------------------------------------------------
------------------------------------------------------------
------------------------------------------------------------
------------------------------------------------------------
------------------------------------------------------------
----
>gi|544639435|ref|WP_021073995.1| hypothetical protein [haloarchaeon 3A1_DGR]
------------------------------------------------------------
------------------------------------------------------------
----------------------------------------MSE-----------------
-------------------------------------------SREF-------------
------------------------------------------------------------
-----------------CPRCGDPVAE-RSEPRPGEPRTRDRTLCDDCYFEDFDLVDAPD
----------RIEVLVCSGCGAVRRGESWRDVGARDYTDVAVDETAE-------------
------ALGVHVDAAEVNWGVEPEQVDENAIRM---------------------------
-----------------------HC-----------------------------------
---------------------------------------------EFSGVVRGT------
--------LREESVTVPVRISRGTCDRCGRIAG---------------------------
------------------------------------GYYAAIVQIRADDRDLTPAERDQA
LAIAESHVADQEAKGDREAFITEVTETEDGPNVKISSN------------GLGQSVATRI
VEQLGGSFESYPTLVT----EDGDGNEVYRVTFAVRLPRYAAGEIIDPNDGDGPV-----
------------------------------------------------------------
------------------------------------------------------------
------------------------------------------------------------
------------------------------------------------------------
-------------------------------------------------------LVESV
SNRIRGTRLASGEEYVSDFAEGETPDADRVGRRDDAAETTVVTVEDEHAVQVL----DPE
TYEAVTVPNPDFLDDEAPPDTVPAVKHDGEVYLVPDDEESGADVEPEPESLDR-------
----
>gi|339756423|gb|EGQ40006.1| SSU ribosomal protein S27AE [Candidatus Nanosalinarum sp. J07AB56]
------------------------------------------------------------
------------------MTKHEDSAKWERY-----------------------------
----------------------------------------GDD-----------------
----------------------------------------GEFQGEM-------------
------------------------------------------------------------
-----------------CPRCSAHLAV--HD---------DRKTCG--------------
------------------------------------------------------------
------------------------------------------------------------
-----------------------NC-----------------------------------
-----------------------------------------GYT-KHQ------------
------------------------------------------------------------
------------------------------------------------------------
------------------------------------------------------------
------------------------------------------------------------
------------------------------------------------------------
------------------------------------------------------------
------------------------------------------------------------
------------------------------------------------------------
------------------------------------------------------------
------------------------------------------------------------
------------------------------------------------------------
----
>gi|448294587|ref|ZP_21484666.1| 30S ribosomal protein S27ae [Halalkalicoccus jeotgali B3]
------------------------------------------------------------
------------------------MARHEIY-----------------------------
----------------------------------------GED-----------------
----------------------------------------GSADREQ-------------
------------------------------------------------------------
-----------------CPRCGDTYLG-DYG---------DRMHCG--------------
------------------------------------------------------------
------------------------------------------------------------
-----------------------RC-----------------------------------
-----------------------------------------SYT-EWQ------------
------------------------------------------------------------
------------------------------------------------------------
------------------------------------------------------------
------------------------------------------------------------
------------------------------------------------------------
------------------------------------------------------------
------------------------------------------------------------
------------------------------------------------------------
------------------------------------------------------------
------------------------------------------------------------
------------------------------------------------------------
----
>gi|452206394|ref|YP_007486516.1| 30S ribosomal protein S31e [Natronomonas moolapensis 8.8.11]
------------------------------------------------------------
------------------------MARYELY-----------------------------
----------------------------------------NED-----------------
----------------------------------------GTTDREH-------------
------------------------------------------------------------
-----------------CPRCGDTFLG-EYG---------DRKHCG--------------
------------------------------------------------------------
------------------------------------------------------------
-----------------------QC-----------------------------------
-----------------------------------------GYT-EFE------------
------------------------------------------------------------
------------------------------------------------------------
------------------------------------------------------------
------------------------------------------------------------
------------------------------------------------------------
------------------------------------------------------------
------------------------------------------------------------
------------------------------------------------------------
------------------------------------------------------------
------------------------------------------------------------
------------------------------------------------------------
----
>gi|76803164|ref|YP_331259.1| 30S ribosomal protein S27ae [Natronomonas pharaonis DSM 2160]
------------------------------------------------------------
------------------------MARYEFY-----------------------------
----------------------------------------NED-----------------
----------------------------------------GTTDREQ-------------
------------------------------------------------------------
-----------------CPRCGDTFLG-EYG---------DRKHCG--------------
------------------------------------------------------------
------------------------------------------------------------
-----------------------KC-----------------------------------
-----------------------------------------SYT-EFQ------------
------------------------------------------------------------
------------------------------------------------------------
------------------------------------------------------------
------------------------------------------------------------
------------------------------------------------------------
------------------------------------------------------------
------------------------------------------------------------
------------------------------------------------------------
------------------------------------------------------------
------------------------------------------------------------
------------------------------------------------------------
----
>gi|448664443|ref|ZP_21684246.1| 30S ribosomal protein S27ae [Haloarcula amylolytica JCM 13557]
------------------------------------------------------------
------------------------MPHNEYY-----------------------------
----------------------------------------SDD-----------------
----------------------------------------GELDRET-------------
------------------------------------------------------------
-----------------CPRCGDTVLA-EHE---------DRQHCG--------------
------------------------------------------------------------
------------------------------------------------------------
-----------------------KC-----------------------------------
-----------------------------------------GYT-EWK------------
------------------------------------------------------------
------------------------------------------------------------
------------------------------------------------------------
------------------------------------------------------------
------------------------------------------------------------
------------------------------------------------------------
------------------------------------------------------------
------------------------------------------------------------
------------------------------------------------------------
------------------------------------------------------------
------------------------------------------------------------
----
>gi|448680399|ref|ZP_21690716.1| 30S ribosomal protein S27ae [Haloarcula argentinensis DSM 12282]
------------------------------------------------------------
------------------------MPHNEYY-----------------------------
----------------------------------------SDD-----------------
----------------------------------------GELDRET-------------
------------------------------------------------------------
-----------------CPRCGDTVLA-EHE---------DRQHCG--------------
------------------------------------------------------------
------------------------------------------------------------
-----------------------KC-----------------------------------
-----------------------------------------GYT-EWK------------
------------------------------------------------------------
------------------------------------------------------------
------------------------------------------------------------
------------------------------------------------------------
------------------------------------------------------------
------------------------------------------------------------
------------------------------------------------------------
------------------------------------------------------------
------------------------------------------------------------
------------------------------------------------------------
------------------------------------------------------------
----
>gi|344213164|ref|YP_004797484.1| 30S ribosomal protein S27ae [Haloarcula hispanica ATCC 33960]
------------------------------------------------------------
------------------------MPHNEYY-----------------------------
----------------------------------------SDD-----------------
----------------------------------------GELDRET-------------
------------------------------------------------------------
-----------------CPRCGDTVLA-EHE---------DRQHCG--------------
------------------------------------------------------------
------------------------------------------------------------
-----------------------KC-----------------------------------
-----------------------------------------GYT-EWK------------
------------------------------------------------------------
------------------------------------------------------------
------------------------------------------------------------
------------------------------------------------------------
------------------------------------------------------------
------------------------------------------------------------
------------------------------------------------------------
------------------------------------------------------------
------------------------------------------------------------
------------------------------------------------------------
------------------------------------------------------------
----
>gi|448683889|ref|ZP_21692509.1| 30S ribosomal protein S27ae [Haloarcula japonica DSM 6131]
------------------------------------------------------------
------------------------MPHNEYY-----------------------------
----------------------------------------SDD-----------------
----------------------------------------GELDRET-------------
------------------------------------------------------------
-----------------CPRCGDTVLA-EHE---------DRQHCG--------------
------------------------------------------------------------
------------------------------------------------------------
-----------------------KC-----------------------------------
-----------------------------------------GYT-EWK------------
------------------------------------------------------------
------------------------------------------------------------
------------------------------------------------------------
------------------------------------------------------------
------------------------------------------------------------
------------------------------------------------------------
------------------------------------------------------------
------------------------------------------------------------
------------------------------------------------------------
------------------------------------------------------------
------------------------------------------------------------
----
>gi|448655140|ref|ZP_21681992.1| 30S ribosomal protein S27ae [Haloarcula californiae ATCC 33799]
------------------------------------------------------------
------------------------MPHNEYY-----------------------------
----------------------------------------NDD-----------------
----------------------------------------GELDRET-------------
------------------------------------------------------------
-----------------CPRCGDTVLA-EHE---------DRQHCG--------------
------------------------------------------------------------
------------------------------------------------------------
-----------------------KC-----------------------------------
-----------------------------------------GYT-EWK------------
------------------------------------------------------------
------------------------------------------------------------
------------------------------------------------------------
------------------------------------------------------------
------------------------------------------------------------
------------------------------------------------------------
------------------------------------------------------------
------------------------------------------------------------
------------------------------------------------------------
------------------------------------------------------------
------------------------------------------------------------
----
>gi|55379150|ref|YP_137000.1| 30S ribosomal protein S27 [Haloarcula marismortui ATCC 43049]
------------------------------------------------------------
------------------------MPHNEYY-----------------------------
----------------------------------------NDD-----------------
----------------------------------------GELDRET-------------
------------------------------------------------------------
-----------------CPRCGDTVLA-EHE---------DRQHCG--------------
------------------------------------------------------------
------------------------------------------------------------
-----------------------KC-----------------------------------
-----------------------------------------GYT-EWK------------
------------------------------------------------------------
------------------------------------------------------------
------------------------------------------------------------
------------------------------------------------------------
------------------------------------------------------------
------------------------------------------------------------
------------------------------------------------------------
------------------------------------------------------------
------------------------------------------------------------
------------------------------------------------------------
------------------------------------------------------------
----
>gi|448638241|ref|ZP_21676214.1| 30S ribosomal protein S27ae [Haloarcula sinaiiensis ATCC 33800]
------------------------------------------------------------
------------------------MPHNEYY-----------------------------
----------------------------------------NDD-----------------
----------------------------------------GELDRET-------------
------------------------------------------------------------
-----------------CPRCGDTVLA-EHE---------DRQHCG--------------
------------------------------------------------------------
------------------------------------------------------------
-----------------------KC-----------------------------------
-----------------------------------------GYT-EWK------------
------------------------------------------------------------
------------------------------------------------------------
------------------------------------------------------------
------------------------------------------------------------
------------------------------------------------------------
------------------------------------------------------------
------------------------------------------------------------
------------------------------------------------------------
------------------------------------------------------------
------------------------------------------------------------
------------------------------------------------------------
----
>gi|448628762|ref|ZP_21672443.1| 30S ribosomal protein S27ae [Haloarcula vallismortis ATCC 29715]
------------------------------------------------------------
------------------------MPHNEYY-----------------------------
----------------------------------------NDD-----------------
----------------------------------------GELDRET-------------
------------------------------------------------------------
-----------------CPRCGDTVLA-EHE---------DRQHCG--------------
------------------------------------------------------------
------------------------------------------------------------
-----------------------KC-----------------------------------
-----------------------------------------GYT-EWK------------
------------------------------------------------------------
------------------------------------------------------------
------------------------------------------------------------
------------------------------------------------------------
------------------------------------------------------------
------------------------------------------------------------
------------------------------------------------------------
------------------------------------------------------------
------------------------------------------------------------
------------------------------------------------------------
------------------------------------------------------------
----
>gi|15790901|ref|NP_280725.1| 30S ribosomal protein S27 [Halobacterium sp. NRC-1]
------------------------------------------------------------
------------------------MARGDYY-----------------------------
----------------------------------------SDD-----------------
----------------------------------------GTTDKEM-------------
------------------------------------------------------------
-----------------CPRCGDTFLA-AHD---------DRQVCG--------------
------------------------------------------------------------
------------------------------------------------------------
-----------------------RC-----------------------------------
-----------------------------------------GYT-EWE------------
------------------------------------------------------------
------------------------------------------------------------
------------------------------------------------------------
------------------------------------------------------------
------------------------------------------------------------
------------------------------------------------------------
------------------------------------------------------------
------------------------------------------------------------
------------------------------------------------------------
------------------------------------------------------------
------------------------------------------------------------
----
>gi|169236646|ref|YP_001689846.1| 30S ribosomal protein S27ae [Halobacterium salinarum R1]
------------------------------------------------------------
------------------------MARGDYY-----------------------------
----------------------------------------SDD-----------------
----------------------------------------GTTDKEM-------------
------------------------------------------------------------
-----------------CPRCGDTFLA-AHD---------DRQVCG--------------
------------------------------------------------------------
------------------------------------------------------------
-----------------------RC-----------------------------------
-----------------------------------------GYT-EWE------------
------------------------------------------------------------
------------------------------------------------------------
------------------------------------------------------------
------------------------------------------------------------
------------------------------------------------------------
------------------------------------------------------------
------------------------------------------------------------
------------------------------------------------------------
------------------------------------------------------------
------------------------------------------------------------
------------------------------------------------------------
----
>gi|448730678|ref|ZP_21712983.1| 30S ribosomal protein S27ae [Halococcus saccharolyticus DSM 5350]
------------------------------------------------------------
------------------------MTRYEIY-----------------------------
----------------------------------------DDD-----------------
----------------------------------------GTTDREQ-------------
------------------------------------------------------------
-----------------CPRCGDAFLA-SHG---------DRLHCG--------------
------------------------------------------------------------
------------------------------------------------------------
-----------------------RC-----------------------------------
-----------------------------------------DYT-EWN------------
------------------------------------------------------------
------------------------------------------------------------
------------------------------------------------------------
------------------------------------------------------------
------------------------------------------------------------
------------------------------------------------------------
------------------------------------------------------------
------------------------------------------------------------
------------------------------------------------------------
------------------------------------------------------------
------------------------------------------------------------
----
>gi|448732365|ref|ZP_21714646.1| 30S ribosomal protein S27ae [Halococcus salifodinae DSM 8989]
------------------------------------------------------------
------------------------MTRYEIY-----------------------------
----------------------------------------NDD-----------------
----------------------------------------GTTEREQ-------------
------------------------------------------------------------
-----------------CPRCGDAFLG-SHG---------DRLHCG--------------
------------------------------------------------------------
------------------------------------------------------------
-----------------------RC-----------------------------------
-----------------------------------------DYT-EWD------------
------------------------------------------------------------
------------------------------------------------------------
------------------------------------------------------------
------------------------------------------------------------
------------------------------------------------------------
------------------------------------------------------------
------------------------------------------------------------
------------------------------------------------------------
------------------------------------------------------------
------------------------------------------------------------
------------------------------------------------------------
----
>gi|354610174|ref|ZP_09028130.1| 30S ribosomal protein S27ae [Halobacterium sp. DL1]
------------------------------------------------------------
------------------------MPRGDYY-----------------------------
----------------------------------------DDD-----------------
----------------------------------------GQEAREH-------------
------------------------------------------------------------
-----------------CPRCGDTFLA-DHG---------DRKHCG--------------
------------------------------------------------------------
------------------------------------------------------------
-----------------------KC-----------------------------------
-----------------------------------------GYT-EWE------------
------------------------------------------------------------
------------------------------------------------------------
------------------------------------------------------------
------------------------------------------------------------
------------------------------------------------------------
------------------------------------------------------------
------------------------------------------------------------
------------------------------------------------------------
------------------------------------------------------------
------------------------------------------------------------
------------------------------------------------------------
----
>gi|257387232|ref|YP_003177005.1| 30S ribosomal protein S27a [Halomicrobium mukohataei DSM 12286]
------------------------------------------------------------
------------------------MARHEYY-----------------------------
----------------------------------------SDD-----------------
----------------------------------------GQIEREQ-------------
------------------------------------------------------------
-----------------CPRCGDTFLA-EHD---------DRKHCG--------------
------------------------------------------------------------
------------------------------------------------------------
-----------------------KC-----------------------------------
-----------------------------------------GYT-EWE------------
------------------------------------------------------------
------------------------------------------------------------
------------------------------------------------------------
------------------------------------------------------------
------------------------------------------------------------
------------------------------------------------------------
------------------------------------------------------------
------------------------------------------------------------
------------------------------------------------------------
------------------------------------------------------------
------------------------------------------------------------
----
>gi|448725126|ref|ZP_21707612.1| 30S ribosomal protein S27ae [Halococcus morrhuae DSM 1307]
------------------------------------------------------------
------------------------MARHELY-----------------------------
----------------------------------------DED-----------------
----------------------------------------GSTDREQ-------------
------------------------------------------------------------
-----------------CPRCGDAFLA-AHD---------DRVHCG--------------
------------------------------------------------------------
------------------------------------------------------------
-----------------------RC-----------------------------------
-----------------------------------------GYT-EWD------------
------------------------------------------------------------
------------------------------------------------------------
------------------------------------------------------------
------------------------------------------------------------
------------------------------------------------------------
------------------------------------------------------------
------------------------------------------------------------
------------------------------------------------------------
------------------------------------------------------------
------------------------------------------------------------
------------------------------------------------------------
----
>gi|448737489|ref|ZP_21719529.1| 30S ribosomal protein S27ae [Halococcus thailandensis JCM 13552]
------------------------------------------------------------
------------------------MARHELY-----------------------------
----------------------------------------DED-----------------
----------------------------------------GSTDREQ-------------
------------------------------------------------------------
-----------------CPRCGDAFLA-AHD---------DRVHCG--------------
------------------------------------------------------------
------------------------------------------------------------
-----------------------RC-----------------------------------
-----------------------------------------GYT-EWN------------
------------------------------------------------------------
------------------------------------------------------------
------------------------------------------------------------
------------------------------------------------------------
------------------------------------------------------------
------------------------------------------------------------
------------------------------------------------------------
------------------------------------------------------------
------------------------------------------------------------
------------------------------------------------------------
------------------------------------------------------------
----
>lcl|36174_3665 unnamed protein product
------------------------------------------------------------
------------------------MARHDIY-----------------------------
----------------------------------------NDD-----------------
----------------------------------------GSADREH-------------
------------------------------------------------------------
-----------------CPRCGDTFLA-DHG---------DRQHCG--------------
------------------------------------------------------------
------------------------------------------------------------
-----------------------KC-----------------------------------
-----------------------------------------GYT-EWE------------
------------------------------------------------------------
------------------------------------------------------------
------------------------------------------------------------
------------------------------------------------------------
------------------------------------------------------------
------------------------------------------------------------
------------------------------------------------------------
------------------------------------------------------------
------------------------------------------------------------
------------------------------------------------------------
------------------------------------------------------------
----
>gi|448319400|ref|ZP_21508898.1| 30S ribosomal protein S27ae [Natronococcus amylolyticus DSM 10524]
------------------------------------------------------------
------------------------MARYELY-----------------------------
----------------------------------------DDD-----------------
----------------------------------------GSKNREE-------------
------------------------------------------------------------
-----------------CPRCGDTFLA-DHG---------DRLHCG--------------
------------------------------------------------------------
------------------------------------------------------------
-----------------------KC-----------------------------------
-----------------------------------------SYT-EWE------------
------------------------------------------------------------
------------------------------------------------------------
------------------------------------------------------------
------------------------------------------------------------
------------------------------------------------------------
------------------------------------------------------------
------------------------------------------------------------
------------------------------------------------------------
------------------------------------------------------------
------------------------------------------------------------
------------------------------------------------------------
----
>gi|409721669|ref|ZP_11269833.1| 30S ribosomal protein S27ae [Halococcus hamelinensis 100A6]
------------------------------------------------------------
------------------------MSRSDLY-----------------------------
----------------------------------------NDD-----------------
----------------------------------------GTTDREQ-------------
------------------------------------------------------------
-----------------CPRCGDAFLA-DHG---------DRSHCG--------------
------------------------------------------------------------
------------------------------------------------------------
-----------------------RC-----------------------------------
-----------------------------------------GYT-EWN------------
------------------------------------------------------------
------------------------------------------------------------
------------------------------------------------------------
------------------------------------------------------------
------------------------------------------------------------
------------------------------------------------------------
------------------------------------------------------------
------------------------------------------------------------
------------------------------------------------------------
------------------------------------------------------------
------------------------------------------------------------
----
>gi|335433939|ref|ZP_08558750.1| 30S ribosomal protein S27ae [Halorhabdus tiamatea SARL4B]
------------------------------------------------------------
------------------------MARHELY-----------------------------
----------------------------------------NDD-----------------
----------------------------------------GTTDRET-------------
------------------------------------------------------------
-----------------CPRCGDAFLA-DHG---------DRTHCG--------------
------------------------------------------------------------
------------------------------------------------------------
-----------------------RC-----------------------------------
-----------------------------------------GYT-EWN------------
------------------------------------------------------------
------------------------------------------------------------
------------------------------------------------------------
------------------------------------------------------------
------------------------------------------------------------
------------------------------------------------------------
------------------------------------------------------------
------------------------------------------------------------
------------------------------------------------------------
------------------------------------------------------------
------------------------------------------------------------
----
>gi|257053023|ref|YP_003130856.1| 30S ribosomal protein S27ae [Halorhabdus utahensis DSM 12940]
------------------------------------------------------------
------------------------MARHELY-----------------------------
----------------------------------------NDD-----------------
----------------------------------------GTTDREL-------------
------------------------------------------------------------
-----------------CPRCGDAFLA-QHG---------DRTHCG--------------
------------------------------------------------------------
------------------------------------------------------------
-----------------------RC-----------------------------------
-----------------------------------------SYT-EWE------------
------------------------------------------------------------
------------------------------------------------------------
------------------------------------------------------------
------------------------------------------------------------
------------------------------------------------------------
------------------------------------------------------------
------------------------------------------------------------
------------------------------------------------------------
------------------------------------------------------------
------------------------------------------------------------
------------------------------------------------------------
----
>gi|448377177|ref|ZP_21560020.1| 30S ribosomal protein S27ae [Halovivax asiaticus JCM 14624]
------------------------------------------------------------
------------------------MSRHKLY-----------------------------
----------------------------------------ADD-----------------
----------------------------------------GTVEREE-------------
------------------------------------------------------------
-----------------CPRCGDSFLA-DHG---------DRQHCG--------------
------------------------------------------------------------
------------------------------------------------------------
-----------------------KC-----------------------------------
-----------------------------------------GYT-EWE------------
------------------------------------------------------------
------------------------------------------------------------
------------------------------------------------------------
------------------------------------------------------------
------------------------------------------------------------
------------------------------------------------------------
------------------------------------------------------------
------------------------------------------------------------
------------------------------------------------------------
------------------------------------------------------------
------------------------------------------------------------
----
>gi|433639406|ref|YP_007285166.1| ribosomal protein S27AE [Halovivax ruber XH-70]
------------------------------------------------------------
------------------------MSRHELY-----------------------------
----------------------------------------ADD-----------------
----------------------------------------GTVEREE-------------
------------------------------------------------------------
-----------------CPRCGDSFLA-DHG---------DRQHCG--------------
------------------------------------------------------------
------------------------------------------------------------
-----------------------KC-----------------------------------
-----------------------------------------GYT-EWE------------
------------------------------------------------------------
------------------------------------------------------------
------------------------------------------------------------
------------------------------------------------------------
------------------------------------------------------------
------------------------------------------------------------
------------------------------------------------------------
------------------------------------------------------------
------------------------------------------------------------
------------------------------------------------------------
------------------------------------------------------------
----
>gi|448399032|ref|ZP_21570347.1| 30S ribosomal protein S27ae [Haloterrigena limicola JCM 13563]
------------------------------------------------------------
------------------------MARYDLY-----------------------------
----------------------------------------NDD-----------------
----------------------------------------GTTSGEL-------------
------------------------------------------------------------
-----------------CPRCGDVFLA-DHG---------DRKHCG--------------
------------------------------------------------------------
------------------------------------------------------------
-----------------------KC-----------------------------------
-----------------------------------------GYT-EWE------------
------------------------------------------------------------
------------------------------------------------------------
------------------------------------------------------------
------------------------------------------------------------
------------------------------------------------------------
------------------------------------------------------------
------------------------------------------------------------
------------------------------------------------------------
------------------------------------------------------------
------------------------------------------------------------
------------------------------------------------------------
----
>gi|448315283|ref|ZP_21504933.1| 30S ribosomal protein S27ae [Natronococcus jeotgali DSM 18795]
------------------------------------------------------------
------------------------MARHELY-----------------------------
----------------------------------------DED-----------------
----------------------------------------GTIEREQ-------------
------------------------------------------------------------
-----------------CPRCGDSFLA-DHG---------DRLHCG--------------
------------------------------------------------------------
------------------------------------------------------------
-----------------------KC-----------------------------------
-----------------------------------------GYT-EWE------------
------------------------------------------------------------
------------------------------------------------------------
------------------------------------------------------------
------------------------------------------------------------
------------------------------------------------------------
------------------------------------------------------------
------------------------------------------------------------
------------------------------------------------------------
------------------------------------------------------------
------------------------------------------------------------
------------------------------------------------------------
----
>gi|448306745|ref|ZP_21496648.1| 30S ribosomal protein S27ae [Natronorubrum bangense JCM 10635]
------------------------------------------------------------
------------------------MSRHELY-----------------------------
----------------------------------------NDD-----------------
----------------------------------------GTTDREM-------------
------------------------------------------------------------
-----------------CPRCGDVFLA-DHG---------DRTHCG--------------
------------------------------------------------------------
------------------------------------------------------------
-----------------------KC-----------------------------------
-----------------------------------------GYT-EWA------------
------------------------------------------------------------
------------------------------------------------------------
------------------------------------------------------------
------------------------------------------------------------
------------------------------------------------------------
------------------------------------------------------------
------------------------------------------------------------
------------------------------------------------------------
------------------------------------------------------------
------------------------------------------------------------
------------------------------------------------------------
----
>gi|448303551|ref|ZP_21493500.1| 30S ribosomal protein S27ae [Natronorubrum sulfidifaciens JCM 14089]
------------------------------------------------------------
------------------------MARYELY-----------------------------
----------------------------------------NDD-----------------
----------------------------------------GTTDREK-------------
------------------------------------------------------------
-----------------CPRCGDVFLA-DHG---------DRTHCG--------------
------------------------------------------------------------
------------------------------------------------------------
-----------------------KC-----------------------------------
-----------------------------------------GYT-EWA------------
------------------------------------------------------------
------------------------------------------------------------
------------------------------------------------------------
------------------------------------------------------------
------------------------------------------------------------
------------------------------------------------------------
------------------------------------------------------------
------------------------------------------------------------
------------------------------------------------------------
------------------------------------------------------------
------------------------------------------------------------
----
>gi|448300117|ref|ZP_21490121.1| 30S ribosomal protein S27ae [Natronorubrum tibetense GA33]
------------------------------------------------------------
------------------------MARHELY-----------------------------
----------------------------------------NDD-----------------
----------------------------------------GTTEREK-------------
------------------------------------------------------------
-----------------CPRCGDVFLA-DHG---------DRTHCG--------------
------------------------------------------------------------
------------------------------------------------------------
-----------------------KC-----------------------------------
-----------------------------------------GYT-EWE------------
------------------------------------------------------------
------------------------------------------------------------
------------------------------------------------------------
------------------------------------------------------------
------------------------------------------------------------
------------------------------------------------------------
------------------------------------------------------------
------------------------------------------------------------
------------------------------------------------------------
------------------------------------------------------------
------------------------------------------------------------
----
>gi|448313357|ref|ZP_21503076.1| 30S ribosomal protein S27ae [Natronolimnobius innermongolicus JCM 12255]
------------------------------------------------------------
------------------------MARHELY-----------------------------
----------------------------------------NDD-----------------
----------------------------------------GTTEREQ-------------
------------------------------------------------------------
-----------------CPRCGDSFLA-DHG---------DRTHCG--------------
------------------------------------------------------------
------------------------------------------------------------
-----------------------KC-----------------------------------
-----------------------------------------GYT-EWE------------
------------------------------------------------------------
------------------------------------------------------------
------------------------------------------------------------
------------------------------------------------------------
------------------------------------------------------------
------------------------------------------------------------
------------------------------------------------------------
------------------------------------------------------------
------------------------------------------------------------
------------------------------------------------------------
------------------------------------------------------------
----
>gi|448368727|ref|ZP_21555494.1| 30S ribosomal protein S27ae [Natrialba aegyptia DSM 13077]
------------------------------------------------------------
------------------------MARYELY-----------------------------
----------------------------------------GDD-----------------
----------------------------------------GSIEGEQ-------------
------------------------------------------------------------
-----------------CPRCGDVFLA-DHG---------DRKHCG--------------
------------------------------------------------------------
------------------------------------------------------------
-----------------------KC-----------------------------------
-----------------------------------------GYT-EWA------------
------------------------------------------------------------
------------------------------------------------------------
------------------------------------------------------------
------------------------------------------------------------
------------------------------------------------------------
------------------------------------------------------------
------------------------------------------------------------
------------------------------------------------------------
------------------------------------------------------------
------------------------------------------------------------
------------------------------------------------------------
----
>gi|448361394|ref|ZP_21550014.1| 30S ribosomal protein S27ae [Natrialba asiatica DSM 12278]
------------------------------------------------------------
------------------------MARYELY-----------------------------
----------------------------------------GDD-----------------
----------------------------------------GSIEGEQ-------------
------------------------------------------------------------
-----------------CPRCGDVFLA-DHG---------DRKHCG--------------
------------------------------------------------------------
------------------------------------------------------------
-----------------------KC-----------------------------------
-----------------------------------------GYT-EWA------------
------------------------------------------------------------
------------------------------------------------------------
------------------------------------------------------------
------------------------------------------------------------
------------------------------------------------------------
------------------------------------------------------------
------------------------------------------------------------
------------------------------------------------------------
------------------------------------------------------------
------------------------------------------------------------
------------------------------------------------------------
----
>gi|448349078|ref|ZP_21537922.1| 30S ribosomal protein S27ae [Natrialba taiwanensis DSM 12281]
------------------------------------------------------------
------------------------MARYELY-----------------------------
----------------------------------------GDD-----------------
----------------------------------------GSIEGEQ-------------
------------------------------------------------------------
-----------------CPRCGDVFLA-DHG---------DRKHCG--------------
------------------------------------------------------------
------------------------------------------------------------
-----------------------KC-----------------------------------
-----------------------------------------GYT-EWA------------
------------------------------------------------------------
------------------------------------------------------------
------------------------------------------------------------
------------------------------------------------------------
------------------------------------------------------------
------------------------------------------------------------
------------------------------------------------------------
------------------------------------------------------------
------------------------------------------------------------
------------------------------------------------------------
------------------------------------------------------------
----
>gi|448357696|ref|ZP_21546393.1| 30S ribosomal protein S27ae [Natrialba chahannaoensis JCM 10990]
------------------------------------------------------------
------------------------MARHELY-----------------------------
----------------------------------------GDD-----------------
----------------------------------------GTTEGDQ-------------
------------------------------------------------------------
-----------------CPRCGDVFLA-DHG---------DRKHCG--------------
------------------------------------------------------------
------------------------------------------------------------
-----------------------KC-----------------------------------
-----------------------------------------GYT-EWE------------
------------------------------------------------------------
------------------------------------------------------------
------------------------------------------------------------
------------------------------------------------------------
------------------------------------------------------------
------------------------------------------------------------
------------------------------------------------------------
------------------------------------------------------------
------------------------------------------------------------
------------------------------------------------------------
------------------------------------------------------------
----
>gi|448353593|ref|ZP_21542368.1| 30S ribosomal protein S27ae [Natrialba hulunbeirensis JCM 10989]
------------------------------------------------------------
------------------------MARYELY-----------------------------
----------------------------------------GDD-----------------
----------------------------------------GTTEGDQ-------------
------------------------------------------------------------
-----------------CPRCGDVFLA-DHG---------DRKHCG--------------
------------------------------------------------------------
------------------------------------------------------------
-----------------------KC-----------------------------------
-----------------------------------------GYT-EWE------------
------------------------------------------------------------
------------------------------------------------------------
------------------------------------------------------------
------------------------------------------------------------
------------------------------------------------------------
------------------------------------------------------------
------------------------------------------------------------
------------------------------------------------------------
------------------------------------------------------------
------------------------------------------------------------
------------------------------------------------------------
----
>gi|289580948|ref|YP_003479414.1| 30S ribosomal protein S27a [Natrialba magadii ATCC 43099]
------------------------------------------------------------
------------------------MARYELY-----------------------------
----------------------------------------GDD-----------------
----------------------------------------GTTEGDQ-------------
------------------------------------------------------------
-----------------CPRCGDVFLA-DHG---------DRKHCG--------------
------------------------------------------------------------
------------------------------------------------------------
-----------------------KC-----------------------------------
-----------------------------------------GYT-EWE------------
------------------------------------------------------------
------------------------------------------------------------
------------------------------------------------------------
------------------------------------------------------------
------------------------------------------------------------
------------------------------------------------------------
------------------------------------------------------------
------------------------------------------------------------
------------------------------------------------------------
------------------------------------------------------------
------------------------------------------------------------
----
>gi|448390723|ref|ZP_21566266.1| 30S ribosomal protein S27ae [Haloterrigena salina JCM 13891]
------------------------------------------------------------
------------------------MPRHELY-----------------------------
----------------------------------------DDD-----------------
----------------------------------------GSTEREQ-------------
------------------------------------------------------------
-----------------CPRCGDAFLA-DHG---------DRKHCG--------------
------------------------------------------------------------
------------------------------------------------------------
-----------------------KC-----------------------------------
-----------------------------------------SYT-EWE------------
------------------------------------------------------------
------------------------------------------------------------
------------------------------------------------------------
------------------------------------------------------------
------------------------------------------------------------
------------------------------------------------------------
------------------------------------------------------------
------------------------------------------------------------
------------------------------------------------------------
------------------------------------------------------------
------------------------------------------------------------
----
>gi|284166315|ref|YP_003404594.1| 30S ribosomal protein S27a [Haloterrigena turkmenica DSM 5511]
------------------------------------------------------------
------------------------MPRHELY-----------------------------
----------------------------------------DDD-----------------
----------------------------------------GSTEREQ-------------
------------------------------------------------------------
-----------------CPRCGDSFLA-DHG---------DRQHCG--------------
------------------------------------------------------------
------------------------------------------------------------
-----------------------KC-----------------------------------
-----------------------------------------GYT-EWE------------
------------------------------------------------------------
------------------------------------------------------------
------------------------------------------------------------
------------------------------------------------------------
------------------------------------------------------------
------------------------------------------------------------
------------------------------------------------------------
------------------------------------------------------------
------------------------------------------------------------
------------------------------------------------------------
------------------------------------------------------------
----
>gi|322368290|ref|ZP_08042859.1| Ribosomal protein S27a [Haladaptatus paucihalophilus DX253]
------------------------------------------------------------
------------------------MPRHELY-----------------------------
----------------------------------------NDD-----------------
----------------------------------------GTTEREQ-------------
------------------------------------------------------------
-----------------CPRCGDSFLA-DHG---------DRLHCG--------------
------------------------------------------------------------
------------------------------------------------------------
-----------------------KC-----------------------------------
-----------------------------------------SYT-EWK------------
------------------------------------------------------------
------------------------------------------------------------
------------------------------------------------------------
------------------------------------------------------------
------------------------------------------------------------
------------------------------------------------------------
------------------------------------------------------------
------------------------------------------------------------
------------------------------------------------------------
------------------------------------------------------------
------------------------------------------------------------
----
>gi|448693301|ref|ZP_21696670.1| 30S ribosomal protein S27ae [Halobiforma lacisalsi AJ5]
------------------------------------------------------------
------------------------MARYDHY-----------------------------
----------------------------------------GDD-----------------
----------------------------------------GSTEGEQ-------------
------------------------------------------------------------
-----------------CPRCGDVFLA-DHG---------DRKHCG--------------
------------------------------------------------------------
------------------------------------------------------------
-----------------------KC-----------------------------------
-----------------------------------------SYT-EWE------------
------------------------------------------------------------
------------------------------------------------------------
------------------------------------------------------------
------------------------------------------------------------
------------------------------------------------------------
------------------------------------------------------------
------------------------------------------------------------
------------------------------------------------------------
------------------------------------------------------------
------------------------------------------------------------
------------------------------------------------------------
----
>gi|429192062|ref|YP_007177740.1| ribosomal protein S27AE [Natronobacterium gregoryi SP2]
------------------------------------------------------------
------------------------MARYDHY-----------------------------
----------------------------------------GED-----------------
----------------------------------------GSTEGEQ-------------
------------------------------------------------------------
-----------------CPRCGDVFLA-DHG---------DRKHCG--------------
------------------------------------------------------------
------------------------------------------------------------
-----------------------KC-----------------------------------
-----------------------------------------GYT-EWE------------
------------------------------------------------------------
------------------------------------------------------------
------------------------------------------------------------
------------------------------------------------------------
------------------------------------------------------------
------------------------------------------------------------
------------------------------------------------------------
------------------------------------------------------------
------------------------------------------------------------
------------------------------------------------------------
------------------------------------------------------------
----
>gi|448708768|ref|ZP_21701108.1| 30S ribosomal protein S27ae [Halobiforma nitratireducens JCM 10879]
------------------------------------------------------------
------------------------MARYDHY-----------------------------
----------------------------------------GDD-----------------
----------------------------------------GSTDGEQ-------------
------------------------------------------------------------
-----------------CPRCGDVFLA-DHG---------DRQHCG--------------
------------------------------------------------------------
------------------------------------------------------------
-----------------------KC-----------------------------------
-----------------------------------------GYT-EWE------------
------------------------------------------------------------
------------------------------------------------------------
------------------------------------------------------------
------------------------------------------------------------
------------------------------------------------------------
------------------------------------------------------------
------------------------------------------------------------
------------------------------------------------------------
------------------------------------------------------------
------------------------------------------------------------
------------------------------------------------------------
----
>gi|448386256|ref|ZP_21564382.1| 30S ribosomal protein S27ae [Haloterrigena thermotolerans DSM 11522]
------------------------------------------------------------
------------------------MARYELY-----------------------------
----------------------------------------NDD-----------------
----------------------------------------GSTEREQ-------------
------------------------------------------------------------
-----------------CPRCGDVFLA-DHG---------DRKHCG--------------
------------------------------------------------------------
------------------------------------------------------------
-----------------------KC-----------------------------------
-----------------------------------------SYT-EWE------------
------------------------------------------------------------
------------------------------------------------------------
------------------------------------------------------------
------------------------------------------------------------
------------------------------------------------------------
------------------------------------------------------------
------------------------------------------------------------
------------------------------------------------------------
------------------------------------------------------------
------------------------------------------------------------
------------------------------------------------------------
----
>gi|448333877|ref|ZP_21523065.1| 30S ribosomal protein S27ae [Natrinema pellirubrum DSM 15624]
------------------------------------------------------------
------------------------MARYELY-----------------------------
----------------------------------------NDD-----------------
----------------------------------------GSTEREQ-------------
------------------------------------------------------------
-----------------CPRCGDVFLA-DHG---------DRKHCG--------------
------------------------------------------------------------
------------------------------------------------------------
-----------------------KC-----------------------------------
-----------------------------------------SYT-EWE------------
------------------------------------------------------------
------------------------------------------------------------
------------------------------------------------------------
------------------------------------------------------------
------------------------------------------------------------
------------------------------------------------------------
------------------------------------------------------------
------------------------------------------------------------
------------------------------------------------------------
------------------------------------------------------------
------------------------------------------------------------
----
>gi|448338297|ref|ZP_21527345.1| 30S ribosomal protein S27ae [Natrinema pallidum DSM 3751]
------------------------------------------------------------
------------------------MARHELY-----------------------------
----------------------------------------NDD-----------------
----------------------------------------GSTNGEL-------------
------------------------------------------------------------
-----------------CPRCGDVFLA-DHG---------DRKHCG--------------
------------------------------------------------------------
------------------------------------------------------------
-----------------------KC-----------------------------------
-----------------------------------------SYT-EWE------------
------------------------------------------------------------
------------------------------------------------------------
------------------------------------------------------------
------------------------------------------------------------
------------------------------------------------------------
------------------------------------------------------------
------------------------------------------------------------
------------------------------------------------------------
------------------------------------------------------------
------------------------------------------------------------
------------------------------------------------------------
----
>gi|448329154|ref|ZP_21518455.1| 30S ribosomal protein S27ae [Natrinema versiforme JCM 10478]
------------------------------------------------------------
------------------------MARHELY-----------------------------
----------------------------------------GDD-----------------
----------------------------------------GSTEGEL-------------
------------------------------------------------------------
-----------------CPRCGDAFLA-DHG---------DRKHCG--------------
------------------------------------------------------------
------------------------------------------------------------
-----------------------KC-----------------------------------
-----------------------------------------SYT-EWE------------
------------------------------------------------------------
------------------------------------------------------------
------------------------------------------------------------
------------------------------------------------------------
------------------------------------------------------------
------------------------------------------------------------
------------------------------------------------------------
------------------------------------------------------------
------------------------------------------------------------
------------------------------------------------------------
------------------------------------------------------------
----
>lcl|38023_3060 unnamed protein product
------------------------------------------------------------
------------------------MARYELY-----------------------------
----------------------------------------GDD-----------------
----------------------------------------GSTEGEL-------------
------------------------------------------------------------
-----------------CPRCGDVFLA-DHG---------DRKHCG--------------
------------------------------------------------------------
------------------------------------------------------------
-----------------------KC-----------------------------------
-----------------------------------------SYT-EWE------------
------------------------------------------------------------
------------------------------------------------------------
------------------------------------------------------------
------------------------------------------------------------
------------------------------------------------------------
------------------------------------------------------------
------------------------------------------------------------
------------------------------------------------------------
------------------------------------------------------------
------------------------------------------------------------
------------------------------------------------------------
----
>gi|448347499|ref|ZP_21536371.1| 30S ribosomal protein S27ae [Natrinema altunense JCM 12890]
------------------------------------------------------------
------------------------MARYELY-----------------------------
----------------------------------------GDD-----------------
----------------------------------------GSTEGEL-------------
------------------------------------------------------------
-----------------CPRCGDVFLA-DHG---------DRKHCG--------------
------------------------------------------------------------
------------------------------------------------------------
-----------------------KC-----------------------------------
-----------------------------------------SYT-EWE------------
------------------------------------------------------------
------------------------------------------------------------
------------------------------------------------------------
------------------------------------------------------------
------------------------------------------------------------
------------------------------------------------------------
------------------------------------------------------------
------------------------------------------------------------
------------------------------------------------------------
------------------------------------------------------------
------------------------------------------------------------
----
>gi|448341546|ref|ZP_21530505.1| 30S ribosomal protein S27ae [Natrinema gari JCM 14663]
------------------------------------------------------------
------------------------MARHELY-----------------------------
----------------------------------------ADD-----------------
----------------------------------------GSTEGEL-------------
------------------------------------------------------------
-----------------CPRCGDVFLA-DHG---------DRKHCG--------------
------------------------------------------------------------
------------------------------------------------------------
-----------------------KC-----------------------------------
-----------------------------------------SYT-EWE------------
------------------------------------------------------------
------------------------------------------------------------
------------------------------------------------------------
------------------------------------------------------------
------------------------------------------------------------
------------------------------------------------------------
------------------------------------------------------------
------------------------------------------------------------
------------------------------------------------------------
------------------------------------------------------------
------------------------------------------------------------
----
>gi|397774013|ref|YP_006541559.1| Ribosomal protein S27a [Natrinema sp. J7-2]
------------------------------------------------------------
------------------------MARHELY-----------------------------
----------------------------------------ADD-----------------
----------------------------------------GSTEGEL-------------
------------------------------------------------------------
-----------------CPRCGDVFLA-DHG---------DRKHCG--------------
------------------------------------------------------------
------------------------------------------------------------
-----------------------KC-----------------------------------
-----------------------------------------SYT-EWE------------
------------------------------------------------------------
------------------------------------------------------------
------------------------------------------------------------
------------------------------------------------------------
------------------------------------------------------------
------------------------------------------------------------
------------------------------------------------------------
------------------------------------------------------------
------------------------------------------------------------
------------------------------------------------------------
------------------------------------------------------------
----
>gi|435847475|ref|YP_007309725.1| ribosomal protein S27AE [Natronococcus occultus SP4]
------------------------------------------------------------
------------------------MARHELY-----------------------------
----------------------------------------GDD-----------------
----------------------------------------GTTDREQ-------------
------------------------------------------------------------
-----------------CPRCGDSFLA-DHG---------DRLHCG--------------
------------------------------------------------------------
------------------------------------------------------------
-----------------------KC-----------------------------------
-----------------------------------------SYT-EWE------------
------------------------------------------------------------
------------------------------------------------------------
------------------------------------------------------------
------------------------------------------------------------
------------------------------------------------------------
------------------------------------------------------------
------------------------------------------------------------
------------------------------------------------------------
------------------------------------------------------------
------------------------------------------------------------
------------------------------------------------------------
----
>gi|336253491|ref|YP_004596598.1| 30S ribosomal protein S27a [Halopiger xanaduensis SH-6]
------------------------------------------------------------
------------------------MARHELY-----------------------------
----------------------------------------NDD-----------------
----------------------------------------GSTDREQ-------------
------------------------------------------------------------
-----------------CPRCGDSFLA-DHG---------DRKHCG--------------
------------------------------------------------------------
------------------------------------------------------------
-----------------------KC-----------------------------------
-----------------------------------------SYT-EWE------------
------------------------------------------------------------
------------------------------------------------------------
------------------------------------------------------------
------------------------------------------------------------
------------------------------------------------------------
------------------------------------------------------------
------------------------------------------------------------
------------------------------------------------------------
------------------------------------------------------------
------------------------------------------------------------
------------------------------------------------------------
----
