# Supplementary material for: Inteins as indicators of gene flow in the halobacteria
Source: Front Microbiol. 2014 Jun 26;5:299. doi: 10.3389/fmicb.2014.00299 (PMC4071816; doi:10.3389/fmicb.2014.00299)
Supplement: Supplementary file 1 [file DataSheet1.ZIP › data_file1/reference_tree_alignment/S27Ae.fasta]

>halophilic_archaeon_J07HX5
----------MSDLEAEYRLEYFEENG-FHRKQCPDCADYFWTRDTDRVTCGEPPCDTYA
FIDDSGFDEGHTMGEMREAFLSFFADQDHDRIEPYPVAANRWRDDVLLTQASIYDFQPLV
TSGKTPPPGNPLTISQPCIRMQDIDNVGKTGRHTMAFEMMAHHAFNARDEIDDPNRYAYQ
GEVYWKSQTVAYCDELLAEMGADLEAVTYIEDPWVGGGNAGPAIEMVYRGLELATLVFMS
MEQDPDGEYLLKDGNRYSKMDTYVVDTGYGLERWTWMSQGTPTVYEAIYPETIEVLKTNA
GLSYTDNEQAIVHDAAKLAGNLDIDDVDDVEAARDDIAAELGVDVDRLRNLVEPLEELYA
IADHARTLAYMLGDEIVPSSAGTGYLARMVLRRTKRLTDSAGVDAPLDELVDIEAARLDY
ENRDHIREVVRAEVEKYRETLKRGRRRVETLAEEYASEDKPIPTDELIELYDSHGIQPET
VAEIVADYGVTVTVPDDFYGLVAARHEGGDTPTTSDESTER-VAELPETDRLYYDDQDRT
EFEAVVLEVID-------RPGDS---FDVVLDQTMFYPEGGGQPADHGTLATDDTTIDVT
DVQRVDGVILHRTNDDPGTGEFVRGSVDADRRQAHMRHHTATHLVGRAARAVLGEHIRQA
GAQKGTDSARLDLTHYESVDRDQLAAIERRVNEYVMENIPVEPEWRHRNDAESEYGFGIY
QGGIPEGEQIRLVHAG-DDTQACGGTHVADTGEIGMVKLLGAERIQDGVVRLSYAAGTAA
VAAAQETEQHLRAAAAALDVDPELVPETAARFFDEWKERGKQVRALKEELAAVRA-GGNE
TNEFEIGAATAVVQRIDGDIDELRATANALVEEDRVAVLGAGTDG-AQFVVAVPEDTGVD
AGEVVGELAARVGGGGGGPPDFAQGGGPETEQLDDALAAAPEILRRALSA
>hfx_lucentense_DSM_14919
----------MSELEAEYRLDYFEEEG-FYRKQCPVTGVHFWTRDPDRETCGEPPADDYT
FIDNPGFDEEYTLEEMREKFLSFFEDHDHERIDPYPVAANRWRDDVLLTQASIYDFQPLV
TSGETPPPANPLTVSQPCIRMQDIDNVGKTGRHTMAFEMMAHHAFNAREE-AG-DKYAYE
GEVYWKDETVRLCDEFFESLGADISEITYIEDPWVGGGNAGPAFEVLYRGAELATLVFMS
MKQDPDGDYELKDGNTYSPMDTYIVDTGYGLERWTWVSQGTPTVYEAVYPDMIEFLKDNV
GIEHTDEEEELIHRAAKLSGHLDIDEIDDLATARAEVAGELGVDEAELTSLLRPLEDIYA
IADHCRTLAYMFGDGIVPSNVGTGYLARMVLRRTKRLVDNLGVDAPLDELVDMQAERLDY
QNRDTIRDIVRSEERKYRKTLERGSRKVQQLADDYADTDEPIPLDELIELYDSHGIQPDM
VQDIAEERGATVDIPDDFYSLVADRHEQVDGEGEADERDDR-LGDLPATDKLYYDDQERT
EFEAVVLDVFER------EEG-----YDVVLDQTMFYPEGGGQPADHGSLATDDTTVEVT
DVQIVGDVVLHRTDEDPGKGEFVRGQLDAERRRRLMRHHTATHVIGHAIRTVLGDHIRQA
GASKGVDRSRLDVTHYERITREEVKQIERVANEIVMRNIPVKQEWPDRRDAEKKYGFDLY
QGGIPPGEQIRLIHVG-SDVQACGGTHVKRTGDIGAIKVLTTEPVQDGVERVVFAAGDAA
VEATQRTEDALYGAADVLDVNPADVPETAERFFTEWKERGKTIDRLKTELAEARAAAGAD
--EIDIDGTPVVVQRLDGDADELRATANALVEEGKVAVLGSAAGGSAQFVVGVPDDVGIN
AGQVVGQLAGKVGGGGGGPADFAQGGGPDVDALDGALDEAPDVLRTVLNA
>halophilic_archaeon_J07HX64
----------MSKLEEEYRLDYFEENG-FHRMECPECGDAFWTRDGDRETCGEPPCDSYG
FIDDPGFDEPHTLAEMREAFLSFFEGQGHERVDPYPVAANRWRDDVLLTQASIYDFQPLV
TSGETPPPANPLTVSQPCIRMQDIDNVGKTGRHTMAFEMMAHHAFNAREGLTE---YAYE
GEVYWKEETVGHCEQLLDELGADLEGVTYIEDPWVGGGNAGPAIEVIYRGLELATLVFMS
LERDPDGEYELKDGNSYSQMDTYVVDTGYGLERWTWLSQGTPTVYEAVYSEMIDVLTENA
GIEHTEEEAAVVHDAARLAGNLDIDDVDDVEAARADIAEQLGVDVGRLRDLVEPLESIYA
IADHSRTLAYMLGDEIVPSNVGTGYLARMVLRRLKRLADGVGVDAPLDELVDMQAERLGY
ENRDTIREVVRTEVERYRETLARGERRVQTLAEEYARDGDPIPADELVELYDSHGIQPDM
VADIAGERGVDVTVPDNFYALVAGRHGGQQDEDTADEHTERGFDELPETDRLYYEDQDRM
EFEAMVLDVVEQEVENGGKEGESETAYDVVLDQTMFYPQGGGQPADHGTLSTDDVTANVS
DVQLVGDVVVHRTDTDPGTGEFVRGAVDRERRLRHMRHHTATHIVGHAARQVLGDHIRQA
GAQKSTDSARLDVTHYESVDREEITEIERRANELVMTDEPVTQEWLDRNEAESRHGFDIY
QGGIPEGEQIRLIHAG-PDTQACGGTHLSYTGEIGTITLLGTERVQDGVVRLTYAAGGAA
VEAVQRTEGHLRETADVLDVSPPDVPETAERFFEEWKARGKRIDQLKEELAQARAGGGDG
GEEIDLNGASAVVQRLDGDMEQLRATANALVEDGKVAVVGSDTDG-AQFVVAVPDGVAVD
AGDVVGKLARRVGGGGGGPPDFAQGGGPDGERLEDALADAAEILREGLEN
>hrr_Cb34
MDEHGSGHGIMSDLEAEYRLDYFEEEG-FDRKECPSCGAHFWTRDPDRELCGEPPCEDYS
FIDDPGFPESYTLTEMREAFLSYFEDRGHERIDPYPVAANRWRDDVLLTQASIYDFQPLV
TSGETPPPANPLTISQPCIRMQDIDNVGKTGRHTMAFEMMAHHAFNTRED-AE-AEYAYE
GEVYWKDETVEYCDGLFEELGADLEEITYIEDPWVGGGNAGPAIEVIYKGAELATLVFMC
MERDPDGDYEMKDGNTYSFMDTYIVDTGYGLERWTWMSQGTPTVYEAIYPDAIDFLKENA
GLAYTDEEEAIVARAATLSGRLDIDDVDDVEDARGEIADRLDVDVDRLRELVEPLESIYA
IADHSRTLAYMFGDGIVPSNVGTGYLARMVLRRTKRLVDEVGVDAPLDELVDMQADRLGY
ENRDTIREIVRTEERKYRKTLERGSRKVEQLADEYAGTDEPIPTEDLLELYDSHGIQPDM
VAEIAADRGASVDVPDDFYALVADRHEEVGDADETEDRDER-FSDLPETEKLFYDDQNRT
EFEAVVLDVFEA------EEG-----YDVVLDQTMFYPEGGGQPADHGQLVGGEATADVT
DVQEVDGVVLHRADADPGKGEFVRGQVDGDRRNRLRAHHTATHLIGHAAREVLGDHVRQA
GAQKGLDSSRLDVRHYDRITREDVREIERVANELVRENLPVRQEWPHRHEAEAEHGFDLY
QGGVPPGTNVRLIHVGDADVQACAGTHVDRTGDVGAVKVLKTEPVQDGVERIVFAAAGAA
IESTQRTEDALYDAADALDVDPLDVPETAERFFEEWKARGKEIETLKEDLAAARASGGAD
AEEVVIDGVTAVVQRLDGDTDELRATANAHVDDGKVAVVGSGADGSASFVVGVPEEVDVD
AGQVVAELAGRVGGGGGGPPDFAQGGGPDVDALDDALEAAPDVLRTLQEA
>hrr_coriense_DSM_10284
----------MSDLEAEYRLDYFEEEG-FERKECPSCGAHFWTRDADRELCGEPPCEDYS
FIDDPGFPEEHSLSEMREAFLSFFEANDHERIDPYPVAANRWRDDVLLTQASIYDFQPLV
TSGQTPPPANPLTISQPCIRMQDIDNVGKTGRHTMAFEMMAHHAFNTREEVDE-DEYAYH
GEVYWKDETVRYCDELFESLGADLEEITYIEDPWVGGGNAGPAIEVIYKGAELATLVFMC
MEQDPDGDYEMKDGNTYSFMDTYIVDTGYGLERWTWMSQGTATVYEAVYPDAIDFLKENA
GVGHTEAEREIVHRAAKLSGRLDIDDVDDVEAARGEIADRLDVDVDRLRELVEPLESIYA
IADHSRTLAYMFGDEIVPSNVGTGYLARMVLRRMKRLVDEVGVDAPLDELVDMQADRLGY
ENRDTIREIVRSEERKYEQTLERGARKVEQLADEYAGTGEPIPTGELLELYDSHGIQPDM
VADIADERGATVDVPDDFYALVADRHEEDDAATGTDDRDER-LADLPETEKLFYDDQGRT
EFEAVVLDVLEA------EEG-----YDVVLDQTMFYPEGGGQPADRGQLTVGETTVDVE
DVQEADGVVLHRTDADPGKGEFVRGQVDGDRRDRLRAHHTATHLVGHAAREVLGDHVRQA
GAQKGIDSSRLDVRHFERITREDVKAIERVANDLIRDDVPVRQEWPDRNEAEAEHGFDLY
QGGVPPGTNVRLIHVGDADVQACAGTHVGRTGEIGAVKVLKTEPVQDGVERIVFAAGGAA
VEATQRTEDALYDAADVLDVDPLDVPDTAERFFEEWKARGKEIESLKEELAAARASGGGD
AEEVEVAGTTAVVQRLDGDADELRATANAHVDDGKVAVIGSGADGSASFVVGVPDGVDVN
AGQVVSELAARVGGGGGGPPDFAQGGGPDADALDDALDAAPDVLRSLQEA
>hrr_lacusprofundi_ATCC_49239
----------MSDLEAEYRLDYFEEEG-FERKECPSCGAHFWTRDADRELCGEPPCEDYS
FIDDPGFPEAYSLSEMREAFLSFFEEHGHERIDPYPVAANRWRDDVLLTQASIYDFQPLV
TSGQTPPPANPLTISQPCIRMQDIDNVGKTGRHTMAFEMMAHHAFNTREEVAE-DEYAYH
GEVYWKDETVEYCDKLFESLGADLEDITYIEDPWVGGGNAGPAIEVIYKGAELATLVFMC
MERDPDGDYEMKDGHTYSFMDTYIVDTGYGLERWTWMSQGTATVYEAVYPDAIDFLKENA
GIEHTEAEQKLVHRAAKLSGRLDIDDVDDVEAARGEIADRLDVDVNRLRELVEPLESIYA
IADHSRTLAYMFGDGIVPSNVGTGYLARMVLRRTKRLVDEIGIDAPLDELVDMQAERLGY
ENRDTIREIVRTEERKYRKTLERGSRKVESLADEYAGTDEPIPTEVLLELYDSHGIQPDM
VADIAAERGATVDVPDDFYALVADRHEEADGDEAAAERDDR-FDDLPETEKLFYDDQGRT
EFEAVVLDVFEL------EEG-----YDVVLDQTMFYPEGGGQPADRGQLTAGETTVDVV
DVQERNGVVLHRTDADPGKGEFVRGQVDGDRRDRLRAHHTATHLIGHAAREVLGNHVRQA
GAQKGIDSSRLDIRHFERITREQVKEIERVANALVRDDVPVRQEWPDRNEAESEHGFDLY
QGGVPPGTNIRLIHVGDEDVQACAGTHVERTGEIGAVKVLKTEPVQDGVERIVFAAGGAA
VEATQRTEDALYDAARALDVDPLDVPETAERFFEEWKGRGKEIESLKEELAAARASGGAD
AEEVEIGGVTAVIQRLDGDADELRATANAHVDDGKVAVVGSGADGSASFVVGVPDGVDVN
AGQVVSELAARVGGGGGGPPDFAQGGGPDADALDDALDAAPDVLRSLQEA
>hrr_C49
----------MSDLEAEYRLDYFEEEG-FERKECPSCGAHFWTRDADRELCGEPPCEDYS
FIDDPGFPEAHSLSEMREAFLSFFEEHDHERIDPYPVAANRWRDDVLLTQASIYDFQPLV
TSGQTPPPANPLTISQPCIRMQDIDNVGKTGRHTMAFEMMAHHAFNTREEVDE-DEYAYH
GEVYWKDETVEYCDELFESLGADLDEITYIEDPWVGGGNAGPAIEVIYKGAELATLVFMC
MERDPDGDYEMKDGHTYSFMDTYIVDTGYGLERWTWMSQGTATVYEAVYPDAIDFLKENA
GIDYDDEEQAIVHRAAKLSGRLDIDDVDDVEAARGEIADRLDVEVDRLRELVEPLESIYA
IADHSRTLAYMFGDGIVPSNVGTGYLARMVLRRTKRLVDEVGVDAPLDELVDMQADRLGY
ENRDTIREIVRTEERKYRKTLERGSRKVESLADEYAGTGEPIPTEALLELYDSHGIQPDM
VADIAAERGATVDVPDDFYALVADRHEEEDGDESDGDRDSR-LDDLPETEKLFYDDQGRT
EFEAVVLDVFDR------EEG-----YDVVLDQTMFYPEGGGQPADRGQLTAGETTVDVV
DVQERDGVVLHRTDADPGKGEFVKGQIDGDRRDRLRAHHTATHLIGHAAREVLGEHVRQA
GAQKGIDSSRLDVRHFERITRDQVKAIERVANDLVRDDVPVRQEWPDRNEAEAEHGFDLY
QGGVPPGTNVRLIHVGDADVQACAGTHVERTGEIGAVKVLKTEPVQDGVERIVFAAGGAA
VEATQRTEDALYDAADALDVDPLDVPETAERFFDEWKARGKEIESLKEELAAARASGGAD
AEEVDVGGVTAVIQRLDGDADELRATANAHVDDGKVAVVGSGADGSASFVVGVPDGVDVN
AGQVVSELAARVGGGGGGPPDFAQGGGPDAGALDDALEAAPDVLRNLQEA
>candidatus_nanosalinarum_J07AB56
----------MTKHEDSAKWERYGDDGEFQGEMCPRCSAH-LAVHDDRKTCGN-------
------------------------------------------------------------
------------------------------------------------------------
------------------------------------------------------------
------------------------------------------------------------
------------------------------------------------------------
------------------------------------------------------------
------------------------------------------------------------
------------------------------------------------------------
------------------------------------------------------------
------------------------------------------------------------
------------------------------------------------------------
----------------------CG------------------------------------
--------------------------------YTKHQ-----------------------
------------------------------------------------------------
--------------------------------------------------
>hac_jeotgali_B3
----------------MARHEIYGEDGSADREQCPRCGDTYLGDYGDRMHCGR-------
------------------------------------------------------------
------------------------------------------------------------
------------------------------------------------------------
------------------------------------------------------------
------------------------------------------------------------
------------------------------------------------------------
------------------------------------------------------------
------------------------------------------------------------
------------------------------------------------------------
------------------------------------------------------------
------------------------------------------------------------
----------------------CS------------------------------------
--------------------------------YTEWQ-----------------------
------------------------------------------------------------
--------------------------------------------------
>nmn_moolapensis_8_8_11
----------------MARYELYNEDGTTDREHCPRCGDTFLGEYGDRKHCGQ-------
------------------------------------------------------------
------------------------------------------------------------
------------------------------------------------------------
------------------------------------------------------------
------------------------------------------------------------
------------------------------------------------------------
------------------------------------------------------------
------------------------------------------------------------
------------------------------------------------------------
------------------------------------------------------------
------------------------------------------------------------
----------------------CG------------------------------------
--------------------------------YTEFE-----------------------
------------------------------------------------------------
--------------------------------------------------
>nmn_pharaonis_DSM_2160
----------------MARYEFYNEDGTTDREQCPRCGDTFLGEYGDRKHCGK-------
------------------------------------------------------------
------------------------------------------------------------
------------------------------------------------------------
------------------------------------------------------------
------------------------------------------------------------
------------------------------------------------------------
------------------------------------------------------------
------------------------------------------------------------
------------------------------------------------------------
------------------------------------------------------------
------------------------------------------------------------
----------------------CS------------------------------------
--------------------------------YTEFQ-----------------------
------------------------------------------------------------
--------------------------------------------------
>har_amylolytica_JCM_13557
----------------MPHNEYYSDDGELDRETCPRCGDTVLAEHEDRQHCGK-------
------------------------------------------------------------
------------------------------------------------------------
------------------------------------------------------------
------------------------------------------------------------
------------------------------------------------------------
------------------------------------------------------------
------------------------------------------------------------
------------------------------------------------------------
------------------------------------------------------------
------------------------------------------------------------
------------------------------------------------------------
----------------------CG------------------------------------
--------------------------------YTEWK-----------------------
------------------------------------------------------------
--------------------------------------------------
>har_argentinensis_DSM_12282
----------------MPHNEYYSDDGELDRETCPRCGDTVLAEHEDRQHCGK-------
------------------------------------------------------------
------------------------------------------------------------
------------------------------------------------------------
------------------------------------------------------------
------------------------------------------------------------
------------------------------------------------------------
------------------------------------------------------------
------------------------------------------------------------
------------------------------------------------------------
------------------------------------------------------------
------------------------------------------------------------
----------------------CG------------------------------------
--------------------------------YTEWK-----------------------
------------------------------------------------------------
--------------------------------------------------
>har_hispanica_ATCC_33960
----------------MPHNEYYSDDGELDRETCPRCGDTVLAEHEDRQHCGK-------
------------------------------------------------------------
------------------------------------------------------------
------------------------------------------------------------
------------------------------------------------------------
------------------------------------------------------------
------------------------------------------------------------
------------------------------------------------------------
------------------------------------------------------------
------------------------------------------------------------
------------------------------------------------------------
------------------------------------------------------------
----------------------CG------------------------------------
--------------------------------YTEWK-----------------------
------------------------------------------------------------
--------------------------------------------------
>har_japonica_DSM_6131
----------------MPHNEYYSDDGELDRETCPRCGDTVLAEHEDRQHCGK-------
------------------------------------------------------------
------------------------------------------------------------
------------------------------------------------------------
------------------------------------------------------------
------------------------------------------------------------
------------------------------------------------------------
------------------------------------------------------------
------------------------------------------------------------
------------------------------------------------------------
------------------------------------------------------------
------------------------------------------------------------
----------------------CG------------------------------------
--------------------------------YTEWK-----------------------
------------------------------------------------------------
--------------------------------------------------
>har_californiae_ATCC_3379
----------------MPHNEYYNDDGELDRETCPRCGDTVLAEHEDRQHCGK-------
------------------------------------------------------------
------------------------------------------------------------
------------------------------------------------------------
------------------------------------------------------------
------------------------------------------------------------
------------------------------------------------------------
------------------------------------------------------------
------------------------------------------------------------
------------------------------------------------------------
------------------------------------------------------------
------------------------------------------------------------
----------------------CG------------------------------------
--------------------------------YTEWK-----------------------
------------------------------------------------------------
--------------------------------------------------
>har_marismortui_ATCC_43049
----------------MPHNEYYNDDGELDRETCPRCGDTVLAEHEDRQHCGK-------
------------------------------------------------------------
------------------------------------------------------------
------------------------------------------------------------
------------------------------------------------------------
------------------------------------------------------------
------------------------------------------------------------
------------------------------------------------------------
------------------------------------------------------------
------------------------------------------------------------
------------------------------------------------------------
------------------------------------------------------------
----------------------CG------------------------------------
--------------------------------YTEWK-----------------------
------------------------------------------------------------
--------------------------------------------------
>har_sinaiiensis_ATCC_33800
----------------MPHNEYYNDDGELDRETCPRCGDTVLAEHEDRQHCGK-------
------------------------------------------------------------
------------------------------------------------------------
------------------------------------------------------------
------------------------------------------------------------
------------------------------------------------------------
------------------------------------------------------------
------------------------------------------------------------
------------------------------------------------------------
------------------------------------------------------------
------------------------------------------------------------
------------------------------------------------------------
----------------------CG------------------------------------
--------------------------------YTEWK-----------------------
------------------------------------------------------------
--------------------------------------------------
>har_vallismortis_ATCC_29715
----------------MPHNEYYNDDGELDRETCPRCGDTVLAEHEDRQHCGK-------
------------------------------------------------------------
------------------------------------------------------------
------------------------------------------------------------
------------------------------------------------------------
------------------------------------------------------------
------------------------------------------------------------
------------------------------------------------------------
------------------------------------------------------------
------------------------------------------------------------
------------------------------------------------------------
------------------------------------------------------------
----------------------CG------------------------------------
--------------------------------YTEWK-----------------------
------------------------------------------------------------
--------------------------------------------------
>hbt_sp_NRC_1
----------------MARGDYYSDDGTTDKEMCPRCGDTFLAAHDDRQVCGR-------
------------------------------------------------------------
------------------------------------------------------------
------------------------------------------------------------
------------------------------------------------------------
------------------------------------------------------------
------------------------------------------------------------
------------------------------------------------------------
------------------------------------------------------------
------------------------------------------------------------
------------------------------------------------------------
------------------------------------------------------------
----------------------CG------------------------------------
--------------------------------YTEWE-----------------------
------------------------------------------------------------
--------------------------------------------------
>hbt_salinarum_R_1
----------------MARGDYYSDDGTTDKEMCPRCGDTFLAAHDDRQVCGR-------
------------------------------------------------------------
------------------------------------------------------------
------------------------------------------------------------
------------------------------------------------------------
------------------------------------------------------------
------------------------------------------------------------
------------------------------------------------------------
------------------------------------------------------------
------------------------------------------------------------
------------------------------------------------------------
------------------------------------------------------------
----------------------CG------------------------------------
--------------------------------YTEWE-----------------------
------------------------------------------------------------
--------------------------------------------------
>hcc_saccharolyticus_DSM_5350
----------------MTRYEIYDDDGTTDREQCPRCGDAFLASHGDRLHCGR-------
------------------------------------------------------------
------------------------------------------------------------
------------------------------------------------------------
------------------------------------------------------------
------------------------------------------------------------
------------------------------------------------------------
------------------------------------------------------------
------------------------------------------------------------
------------------------------------------------------------
------------------------------------------------------------
------------------------------------------------------------
----------------------CD------------------------------------
--------------------------------YTEWN-----------------------
------------------------------------------------------------
--------------------------------------------------
>hcc_salifodinae_DSM_8989
----------------MTRYEIYNDDGTTEREQCPRCGDAFLGSHGDRLHCGR-------
------------------------------------------------------------
------------------------------------------------------------
------------------------------------------------------------
------------------------------------------------------------
------------------------------------------------------------
------------------------------------------------------------
------------------------------------------------------------
------------------------------------------------------------
------------------------------------------------------------
------------------------------------------------------------
------------------------------------------------------------
----------------------CD------------------------------------
--------------------------------YTEWD-----------------------
------------------------------------------------------------
--------------------------------------------------
>hbt_sp_DL_1
----------------MPRGDYYDDDGQEAREHCPRCGDTFLADHGDRKHCGK-------
------------------------------------------------------------
------------------------------------------------------------
------------------------------------------------------------
------------------------------------------------------------
------------------------------------------------------------
------------------------------------------------------------
------------------------------------------------------------
------------------------------------------------------------
------------------------------------------------------------
------------------------------------------------------------
------------------------------------------------------------
----------------------CG------------------------------------
--------------------------------YTEWE-----------------------
------------------------------------------------------------
--------------------------------------------------
>hmc_mukohataei_DSM_12286
----------------MARHEYYSDDGQIEREQCPRCGDTFLAEHDDRKHCGK-------
------------------------------------------------------------
------------------------------------------------------------
------------------------------------------------------------
------------------------------------------------------------
------------------------------------------------------------
------------------------------------------------------------
------------------------------------------------------------
------------------------------------------------------------
------------------------------------------------------------
------------------------------------------------------------
------------------------------------------------------------
----------------------CG------------------------------------
--------------------------------YTEWE-----------------------
------------------------------------------------------------
--------------------------------------------------
>hcc_morrhuae_DSM_1307
----------------MARHELYDEDGSTDREQCPRCGDAFLAAHDDRVHCGR-------
------------------------------------------------------------
------------------------------------------------------------
------------------------------------------------------------
------------------------------------------------------------
------------------------------------------------------------
------------------------------------------------------------
------------------------------------------------------------
------------------------------------------------------------
------------------------------------------------------------
------------------------------------------------------------
------------------------------------------------------------
----------------------CG------------------------------------
--------------------------------YTEWD-----------------------
------------------------------------------------------------
--------------------------------------------------
>hcc_thailandensis_JCM_13552
----------------MARHELYDEDGSTDREQCPRCGDAFLAAHDDRVHCGR-------
------------------------------------------------------------
------------------------------------------------------------
------------------------------------------------------------
------------------------------------------------------------
------------------------------------------------------------
------------------------------------------------------------
------------------------------------------------------------
------------------------------------------------------------
------------------------------------------------------------
------------------------------------------------------------
------------------------------------------------------------
----------------------CG------------------------------------
--------------------------------YTEWN-----------------------
------------------------------------------------------------
--------------------------------------------------
>hrr_chaoviator_HaloG
----------------MARHDIYNDDGSADREHCPRCGDTFLADHGDRQHCGK-------
------------------------------------------------------------
------------------------------------------------------------
------------------------------------------------------------
------------------------------------------------------------
------------------------------------------------------------
------------------------------------------------------------
------------------------------------------------------------
------------------------------------------------------------
------------------------------------------------------------
------------------------------------------------------------
------------------------------------------------------------
----------------------CG------------------------------------
--------------------------------YTEWE-----------------------
------------------------------------------------------------
--------------------------------------------------
>ncc_amylolyticus_DSM_10524
----------------MARYELYDDDGSKNREECPRCGDTFLADHGDRLHCGK-------
------------------------------------------------------------
------------------------------------------------------------
------------------------------------------------------------
------------------------------------------------------------
------------------------------------------------------------
------------------------------------------------------------
------------------------------------------------------------
------------------------------------------------------------
------------------------------------------------------------
------------------------------------------------------------
------------------------------------------------------------
----------------------CS------------------------------------
--------------------------------YTEWE-----------------------
------------------------------------------------------------
--------------------------------------------------
>hcc_hamelinensis_100A6
----------------MSRSDLYNDDGTTDREQCPRCGDAFLADHGDRSHCGR-------
------------------------------------------------------------
------------------------------------------------------------
------------------------------------------------------------
------------------------------------------------------------
------------------------------------------------------------
------------------------------------------------------------
------------------------------------------------------------
------------------------------------------------------------
------------------------------------------------------------
------------------------------------------------------------
------------------------------------------------------------
----------------------CG------------------------------------
--------------------------------YTEWN-----------------------
------------------------------------------------------------
--------------------------------------------------
>hrd_tiamatea_SARL4B
----------------MARHELYNDDGTTDRETCPRCGDAFLADHGDRTHCGR-------
------------------------------------------------------------
------------------------------------------------------------
------------------------------------------------------------
------------------------------------------------------------
------------------------------------------------------------
------------------------------------------------------------
------------------------------------------------------------
------------------------------------------------------------
------------------------------------------------------------
------------------------------------------------------------
------------------------------------------------------------
----------------------CG------------------------------------
--------------------------------YTEWN-----------------------
------------------------------------------------------------
--------------------------------------------------
>hrd_utahensis_DSM_12940
----------------MARHELYNDDGTTDRELCPRCGDAFLAQHGDRTHCGR-------
------------------------------------------------------------
------------------------------------------------------------
------------------------------------------------------------
------------------------------------------------------------
------------------------------------------------------------
------------------------------------------------------------
------------------------------------------------------------
------------------------------------------------------------
------------------------------------------------------------
------------------------------------------------------------
------------------------------------------------------------
----------------------CS------------------------------------
--------------------------------YTEWE-----------------------
------------------------------------------------------------
--------------------------------------------------
>hvx_asiaticus_JCM_14624
----------------MSRHKLYADDGTVEREECPRCGDSFLADHGDRQHCGK-------
------------------------------------------------------------
------------------------------------------------------------
------------------------------------------------------------
------------------------------------------------------------
------------------------------------------------------------
------------------------------------------------------------
------------------------------------------------------------
------------------------------------------------------------
------------------------------------------------------------
------------------------------------------------------------
------------------------------------------------------------
----------------------CG------------------------------------
--------------------------------YTEWE-----------------------
------------------------------------------------------------
--------------------------------------------------
>hvx_ruber_XH_70
----------------MSRHELYADDGTVEREECPRCGDSFLADHGDRQHCGK-------
------------------------------------------------------------
------------------------------------------------------------
------------------------------------------------------------
------------------------------------------------------------
------------------------------------------------------------
------------------------------------------------------------
------------------------------------------------------------
------------------------------------------------------------
------------------------------------------------------------
------------------------------------------------------------
------------------------------------------------------------
----------------------CG------------------------------------
--------------------------------YTEWE-----------------------
------------------------------------------------------------
--------------------------------------------------
>htg_limicola_JCM_13563
----------------MARYDLYNDDGTTSGELCPRCGDVFLADHGDRKHCGK-------
------------------------------------------------------------
------------------------------------------------------------
------------------------------------------------------------
------------------------------------------------------------
------------------------------------------------------------
------------------------------------------------------------
------------------------------------------------------------
------------------------------------------------------------
------------------------------------------------------------
------------------------------------------------------------
------------------------------------------------------------
----------------------CG------------------------------------
--------------------------------YTEWE-----------------------
------------------------------------------------------------
--------------------------------------------------
>ncc_jeotgali_DSM_18795
----------------MARHELYDEDGTIEREQCPRCGDSFLADHGDRLHCGK-------
------------------------------------------------------------
------------------------------------------------------------
------------------------------------------------------------
------------------------------------------------------------
------------------------------------------------------------
------------------------------------------------------------
------------------------------------------------------------
------------------------------------------------------------
------------------------------------------------------------
------------------------------------------------------------
------------------------------------------------------------
----------------------CG------------------------------------
--------------------------------YTEWE-----------------------
------------------------------------------------------------
--------------------------------------------------
>nrr_bangense_JCM_10635
----------------MSRHELYNDDGTTDREMCPRCGDVFLADHGDRTHCGK-------
------------------------------------------------------------
------------------------------------------------------------
------------------------------------------------------------
------------------------------------------------------------
------------------------------------------------------------
------------------------------------------------------------
------------------------------------------------------------
------------------------------------------------------------
------------------------------------------------------------
------------------------------------------------------------
------------------------------------------------------------
----------------------CG------------------------------------
--------------------------------YTEWA-----------------------
------------------------------------------------------------
--------------------------------------------------
>nrr_sulfidifaciens_JCM_14089
----------------MARYELYNDDGTTDREKCPRCGDVFLADHGDRTHCGK-------
------------------------------------------------------------
------------------------------------------------------------
------------------------------------------------------------
------------------------------------------------------------
------------------------------------------------------------
------------------------------------------------------------
------------------------------------------------------------
------------------------------------------------------------
------------------------------------------------------------
------------------------------------------------------------
------------------------------------------------------------
----------------------CG------------------------------------
--------------------------------YTEWA-----------------------
------------------------------------------------------------
--------------------------------------------------
>nrr_tibetense_GA33
----------------MARHELYNDDGTTEREKCPRCGDVFLADHGDRTHCGK-------
------------------------------------------------------------
------------------------------------------------------------
------------------------------------------------------------
------------------------------------------------------------
------------------------------------------------------------
------------------------------------------------------------
------------------------------------------------------------
------------------------------------------------------------
------------------------------------------------------------
------------------------------------------------------------
------------------------------------------------------------
----------------------CG------------------------------------
--------------------------------YTEWE-----------------------
------------------------------------------------------------
--------------------------------------------------
>nln_innermongolicus_JCM_12255
----------------MARHELYNDDGTTEREQCPRCGDSFLADHGDRTHCGK-------
------------------------------------------------------------
------------------------------------------------------------
------------------------------------------------------------
------------------------------------------------------------
------------------------------------------------------------
------------------------------------------------------------
------------------------------------------------------------
------------------------------------------------------------
------------------------------------------------------------
------------------------------------------------------------
------------------------------------------------------------
----------------------CG------------------------------------
--------------------------------YTEWE-----------------------
------------------------------------------------------------
--------------------------------------------------
>nab_aegyptia_DSM_13077
----------------MARYELYGDDGSIEGEQCPRCGDVFLADHGDRKHCGK-------
------------------------------------------------------------
------------------------------------------------------------
------------------------------------------------------------
------------------------------------------------------------
------------------------------------------------------------
------------------------------------------------------------
------------------------------------------------------------
------------------------------------------------------------
------------------------------------------------------------
------------------------------------------------------------
------------------------------------------------------------
----------------------CG------------------------------------
--------------------------------YTEWA-----------------------
------------------------------------------------------------
--------------------------------------------------
>nab_asiatica_DSM_12278
----------------MARYELYGDDGSIEGEQCPRCGDVFLADHGDRKHCGK-------
------------------------------------------------------------
------------------------------------------------------------
------------------------------------------------------------
------------------------------------------------------------
------------------------------------------------------------
------------------------------------------------------------
------------------------------------------------------------
------------------------------------------------------------
------------------------------------------------------------
------------------------------------------------------------
------------------------------------------------------------
----------------------CG------------------------------------
--------------------------------YTEWA-----------------------
------------------------------------------------------------
--------------------------------------------------
>nab_taiwanensis_DSM_12281
----------------MARYELYGDDGSIEGEQCPRCGDVFLADHGDRKHCGK-------
------------------------------------------------------------
------------------------------------------------------------
------------------------------------------------------------
------------------------------------------------------------
------------------------------------------------------------
------------------------------------------------------------
------------------------------------------------------------
------------------------------------------------------------
------------------------------------------------------------
------------------------------------------------------------
------------------------------------------------------------
----------------------CG------------------------------------
--------------------------------YTEWA-----------------------
------------------------------------------------------------
--------------------------------------------------
>nab_chahannaoensis_JCM_10990
----------------MARHELYGDDGTTEGDQCPRCGDVFLADHGDRKHCGK-------
------------------------------------------------------------
------------------------------------------------------------
------------------------------------------------------------
------------------------------------------------------------
------------------------------------------------------------
------------------------------------------------------------
------------------------------------------------------------
------------------------------------------------------------
------------------------------------------------------------
------------------------------------------------------------
------------------------------------------------------------
----------------------CG------------------------------------
--------------------------------YTEWE-----------------------
------------------------------------------------------------
--------------------------------------------------
>nab_hulunbeirensis_JCM_10989
----------------MARYELYGDDGTTEGDQCPRCGDVFLADHGDRKHCGK-------
------------------------------------------------------------
------------------------------------------------------------
------------------------------------------------------------
------------------------------------------------------------
------------------------------------------------------------
------------------------------------------------------------
------------------------------------------------------------
------------------------------------------------------------
------------------------------------------------------------
------------------------------------------------------------
------------------------------------------------------------
----------------------CG------------------------------------
--------------------------------YTEWE-----------------------
------------------------------------------------------------
--------------------------------------------------
>nab_magadii_ATCC_43099
----------------MARYELYGDDGTTEGDQCPRCGDVFLADHGDRKHCGK-------
------------------------------------------------------------
------------------------------------------------------------
------------------------------------------------------------
------------------------------------------------------------
------------------------------------------------------------
------------------------------------------------------------
------------------------------------------------------------
------------------------------------------------------------
------------------------------------------------------------
------------------------------------------------------------
------------------------------------------------------------
----------------------CG------------------------------------
--------------------------------YTEWE-----------------------
------------------------------------------------------------
--------------------------------------------------
>htg_salina_JCM_13891
----------------MPRHELYDDDGSTEREQCPRCGDAFLADHGDRKHCGK-------
------------------------------------------------------------
------------------------------------------------------------
------------------------------------------------------------
------------------------------------------------------------
------------------------------------------------------------
------------------------------------------------------------
------------------------------------------------------------
------------------------------------------------------------
------------------------------------------------------------
------------------------------------------------------------
------------------------------------------------------------
----------------------CS------------------------------------
--------------------------------YTEWE-----------------------
------------------------------------------------------------
--------------------------------------------------
>htg_turkmenica_DSM_5511
----------------MPRHELYDDDGSTEREQCPRCGDSFLADHGDRQHCGK-------
------------------------------------------------------------
------------------------------------------------------------
------------------------------------------------------------
------------------------------------------------------------
------------------------------------------------------------
------------------------------------------------------------
------------------------------------------------------------
------------------------------------------------------------
------------------------------------------------------------
------------------------------------------------------------
------------------------------------------------------------
----------------------CG------------------------------------
--------------------------------YTEWE-----------------------
------------------------------------------------------------
--------------------------------------------------
>hap_paucihalophilus_DX253
----------------MPRHELYNDDGTTEREQCPRCGDSFLADHGDRLHCGK-------
------------------------------------------------------------
------------------------------------------------------------
------------------------------------------------------------
------------------------------------------------------------
------------------------------------------------------------
------------------------------------------------------------
------------------------------------------------------------
------------------------------------------------------------
------------------------------------------------------------
------------------------------------------------------------
------------------------------------------------------------
----------------------CS------------------------------------
--------------------------------YTEWK-----------------------
------------------------------------------------------------
--------------------------------------------------
>hbi_lacisalsi_AJ5
----------------MARYDHYGDDGSTEGEQCPRCGDVFLADHGDRKHCGK-------
------------------------------------------------------------
------------------------------------------------------------
------------------------------------------------------------
------------------------------------------------------------
------------------------------------------------------------
------------------------------------------------------------
------------------------------------------------------------
------------------------------------------------------------
------------------------------------------------------------
------------------------------------------------------------
------------------------------------------------------------
----------------------CS------------------------------------
--------------------------------YTEWE-----------------------
------------------------------------------------------------
--------------------------------------------------
>nbt_gregoryi_SP2
----------------MARYDHYGEDGSTEGEQCPRCGDVFLADHGDRKHCGK-------
------------------------------------------------------------
------------------------------------------------------------
------------------------------------------------------------
------------------------------------------------------------
------------------------------------------------------------
------------------------------------------------------------
------------------------------------------------------------
------------------------------------------------------------
------------------------------------------------------------
------------------------------------------------------------
------------------------------------------------------------
----------------------CG------------------------------------
--------------------------------YTEWE-----------------------
------------------------------------------------------------
--------------------------------------------------
>hbi_nitrareducens_JCM_10879
----------------MARYDHYGDDGSTDGEQCPRCGDVFLADHGDRQHCGK-------
------------------------------------------------------------
------------------------------------------------------------
------------------------------------------------------------
------------------------------------------------------------
------------------------------------------------------------
------------------------------------------------------------
------------------------------------------------------------
------------------------------------------------------------
------------------------------------------------------------
------------------------------------------------------------
------------------------------------------------------------
----------------------CG------------------------------------
--------------------------------YTEWE-----------------------
------------------------------------------------------------
--------------------------------------------------
>htg_thermotolerans_DSM_11522
----------------MARYELYNDDGSTEREQCPRCGDVFLADHGDRKHCGK-------
------------------------------------------------------------
------------------------------------------------------------
------------------------------------------------------------
------------------------------------------------------------
------------------------------------------------------------
------------------------------------------------------------
------------------------------------------------------------
------------------------------------------------------------
------------------------------------------------------------
------------------------------------------------------------
------------------------------------------------------------
----------------------CS------------------------------------
--------------------------------YTEWE-----------------------
------------------------------------------------------------
--------------------------------------------------
>nnm_pellirubrum_DSM_15624
----------------MARYELYNDDGSTEREQCPRCGDVFLADHGDRKHCGK-------
------------------------------------------------------------
------------------------------------------------------------
------------------------------------------------------------
------------------------------------------------------------
------------------------------------------------------------
------------------------------------------------------------
------------------------------------------------------------
------------------------------------------------------------
------------------------------------------------------------
------------------------------------------------------------
------------------------------------------------------------
----------------------CS------------------------------------
--------------------------------YTEWE-----------------------
------------------------------------------------------------
--------------------------------------------------
>nnm_pallidum_DSM_3751
----------------MARHELYNDDGSTNGELCPRCGDVFLADHGDRKHCGK-------
------------------------------------------------------------
------------------------------------------------------------
------------------------------------------------------------
------------------------------------------------------------
------------------------------------------------------------
------------------------------------------------------------
------------------------------------------------------------
------------------------------------------------------------
------------------------------------------------------------
------------------------------------------------------------
------------------------------------------------------------
----------------------CS------------------------------------
--------------------------------YTEWE-----------------------
------------------------------------------------------------
--------------------------------------------------
>nnm_versiforme_JCM_10478
----------------MARHELYGDDGSTEGELCPRCGDAFLADHGDRKHCGK-------
------------------------------------------------------------
------------------------------------------------------------
------------------------------------------------------------
------------------------------------------------------------
------------------------------------------------------------
------------------------------------------------------------
------------------------------------------------------------
------------------------------------------------------------
------------------------------------------------------------
------------------------------------------------------------
------------------------------------------------------------
----------------------CS------------------------------------
--------------------------------YTEWE-----------------------
------------------------------------------------------------
--------------------------------------------------
>hrr_LB1
----------------MARYELYGDDGSTEGELCPRCGDVFLADHGDRKHCGK-------
------------------------------------------------------------
------------------------------------------------------------
------------------------------------------------------------
------------------------------------------------------------
------------------------------------------------------------
------------------------------------------------------------
------------------------------------------------------------
------------------------------------------------------------
------------------------------------------------------------
------------------------------------------------------------
------------------------------------------------------------
----------------------CS------------------------------------
--------------------------------YTEWE-----------------------
------------------------------------------------------------
--------------------------------------------------
>nnm_altunense_JCM_14663
----------------MARYELYGDDGSTEGELCPRCGDVFLADHGDRKHCGK-------
------------------------------------------------------------
------------------------------------------------------------
------------------------------------------------------------
------------------------------------------------------------
------------------------------------------------------------
------------------------------------------------------------
------------------------------------------------------------
------------------------------------------------------------
------------------------------------------------------------
------------------------------------------------------------
------------------------------------------------------------
----------------------CS------------------------------------
--------------------------------YTEWE-----------------------
------------------------------------------------------------
--------------------------------------------------
>nnm_gari_JCM_14663
----------------MARHELYADDGSTEGELCPRCGDVFLADHGDRKHCGK-------
------------------------------------------------------------
------------------------------------------------------------
------------------------------------------------------------
------------------------------------------------------------
------------------------------------------------------------
------------------------------------------------------------
------------------------------------------------------------
------------------------------------------------------------
------------------------------------------------------------
------------------------------------------------------------
------------------------------------------------------------
----------------------CS------------------------------------
--------------------------------YTEWE-----------------------
------------------------------------------------------------
--------------------------------------------------
>nnm_sp_J7_2
----------------MARHELYADDGSTEGELCPRCGDVFLADHGDRKHCGK-------
------------------------------------------------------------
------------------------------------------------------------
------------------------------------------------------------
------------------------------------------------------------
------------------------------------------------------------
------------------------------------------------------------
------------------------------------------------------------
------------------------------------------------------------
------------------------------------------------------------
------------------------------------------------------------
------------------------------------------------------------
----------------------CS------------------------------------
--------------------------------YTEWE-----------------------
------------------------------------------------------------
--------------------------------------------------
>ncc_occultus_SP4
----------------MARHELYGDDGTTDREQCPRCGDSFLADHGDRLHCGK-------
------------------------------------------------------------
------------------------------------------------------------
------------------------------------------------------------
------------------------------------------------------------
------------------------------------------------------------
------------------------------------------------------------
------------------------------------------------------------
------------------------------------------------------------
------------------------------------------------------------
------------------------------------------------------------
------------------------------------------------------------
----------------------CS------------------------------------
--------------------------------YTEWE-----------------------
------------------------------------------------------------
--------------------------------------------------
>hpg_xanaduensis_SH_6
----------------MARHELYNDDGSTDREQCPRCGDSFLADHGDRKHCGK-------
------------------------------------------------------------
------------------------------------------------------------
------------------------------------------------------------
------------------------------------------------------------
------------------------------------------------------------
------------------------------------------------------------
------------------------------------------------------------
------------------------------------------------------------
------------------------------------------------------------
------------------------------------------------------------
------------------------------------------------------------
----------------------CS------------------------------------
--------------------------------YTEWE-----------------------
------------------------------------------------------------
--------------------------------------------------
