# Supplementary material for: Inteins as indicators of gene flow in the halobacteria
Source: Front Microbiol. 2014 Jun 26;5:299. doi: 10.3389/fmicb.2014.00299 (PMC4071816; doi:10.3389/fmicb.2014.00299)
Supplement: Supplementary file 1 [file DataSheet1.ZIP › data_file1/reference_tree_alignment/S27e.aln]

>gi|448351366|ref|ZP_21540172.1| hypothetical protein C484_17461 [Natrialba taiwanensis DSM 12281]
--------------------------------------------------------MAIA
LRTLDDGAWISI------------------------------------------------
------------------------------------------------------------
------------------------------------------------------------
------------------------------------------------------------
------------------------NDSREVGVSDIWALPTREFCSCE-------------
--------------------------------------TPHVLL--------------EA
FSAVHVSDHRVLADAVGMCIECGTRDSI--------------------------------
---DS-----------------------LPV-----------------------------
-------------------------------------------GRIVGGEFKPYEPA---
------------------------------------------------------------
---------------------------------------------GVQSTITGAVDGAAC
SSFESVE-----------------------------------------------------
------------------------------------------------------------
------------------------------------------------------------
---------------------------------------
>gi|541191824|gb|ERH00211.1| transposase, IS605 OrfB family, central region [Haloquadratum sp. J07HQX50]
--------------------------MQREVTTTVRVKLHSLTERKARLVKREYGAFQDA
VHGDDDANLYSA------------------------------------------------
------------------------------------------------------------
------------------------------------------------------------
-----------------------------------------------------TNQQASK
VRSNKNPRADTEQPVVLRNDCITIEHGEDTVLSSWWFKLPVYSPKKE-------------
--------------------------------------RGDSIW-------VPVHVPEKD
TQLLT-------------DECIRDSELV--------------------------------
---------------HRNGEWYVHLVCKRSV----------AVADEYNDVLAVDMGAKWI
AVSTFLSDCDTQFHGAEVRRVREHYKQLRKAIGKAKMHSGAQVIERLGDKESRTVEHELH
QVANELVARARERNAIIVFGDLTGLRFDNDKGRYMNDKTHKMPYAKIANILTYKAHLDGR
ECSPVKEYDTSRTCWRCGSQ-------------------------NTSREVQGRVECHDC
GLNDNGDKNSATNIGKRAVGKNIQSPLSTVGAVMAQPETQVVLKGTTGEMEPANSPDDVG
LTLSEGSPRV--------------------------------------------------
------------------------------------------------------------
---------------------------------------
>lcl|36548_3613 unnamed protein product
------------------------------------------------------------
-MDTRTATLDDI------------------------------------------------
------------------------------------------------------------
------------------------------------------------------------
------------------------------------------------------------
-----DAIRTVARESLVASYGHAVDETLLAEAVDEWYDPDDLGADIG-------------
--------------------------------------DEDTVF-------PVAVVDGSV
VGFAE-------------SYVVGRRERV--------------------------------
--------------------GEIDWLHVHPD--------------------HRESGIGSA
LLEEVESDLRAADVDRIEARVLVANEAGTAFYEREGYDLDGERSVEVGDETFDEREYRKQ
IGRLTGISEGTYETDDGETVHVAFDESDRGSHAPFYVAYADAELSQRYGYLCGNCEGT--
---------------------------------------------NVAIDTMDRMECRDC
GNRRKPARWDAAY-----------------------------------------------
------------------------------------------------------------
------------------------------------------------------------
---------------------------------------
>lcl|36546_2053 unnamed protein product
------------------------------------------------------------
-MDLRAATVEDV------------------------------------------------
------------------------------------------------------------
------------------------------------------------------------
------------------------------------------------------------
-----DAVRSVARESLVASYGHAVGEQLLDEAVEEWYDADDLGDDID-------------
--------------------------------------DDDAVF-------PVAAVDGDV
VGFAE-------------SYVVGRRERV--------------------------------
--------------------GEIDWLHVHPD--------------------HRESGIGSA
LLERVESALRDADVDRIEARVLADNEAGTAFYQREGYELAGERDVDIGGEPFAEREYRKQ
IGRLTGISEAIYETDDGDRVHVAFDESERGSLAPFYVAYVDADHERRYGYLCGNCEGT--
---------------------------------------------DVAIDTMDRMECRNC
GNRRKPTRWDAAY-----------------------------------------------
------------------------------------------------------------
------------------------------------------------------------
---------------------------------------
>lcl|36547_2515 unnamed protein product
----------------------------------------------------------MD
LREATAADVDAV------------------------------------------------
------------------------------------------------------------
------------------------------------------------------------
------------------------------------------------------------
--------RSVARESLVASYGHAVDEELLDEAVEEWYDAGDLGDDVE-------------
--------------------------------------DDDAVF-------PVAVVDGVV
VGFAE-------------SYVVGRRERV--------------------------------
--------------------GEIDWLHVHPD--------------------RRGEGIGSA
LLERVESALRSADVDRIEARVLADNEAGTKFYEREGYELAGERDVDIGGQTFAEREFRKQ
VGRLRGISEATYQTEEGETVYVAFDESDRGSRAPFYVAYADPDHERRYGYLCGNCEGT--
---------------------------------------------DIAIDTMDRMECRDC
GNRRKPARWDAAY-----------------------------------------------
------------------------------------------------------------
------------------------------------------------------------
---------------------------------------
>lcl|36549_967 unnamed protein product
----------------------------------------------------------MD
LREATAADVDAV------------------------------------------------
------------------------------------------------------------
------------------------------------------------------------
------------------------------------------------------------
--------RSVARESLVASYGHAVDEELLDEAVEEWYDAGDLGDDVE-------------
--------------------------------------DDDAVF-------PVAVVDGVV
VGFAE-------------SYVVGRRERV--------------------------------
--------------------GEIDWLHVHPD--------------------RRGEGIGSA
LLERVESALRSADVDRIEARVLADNEAGTEFYEREGYELAGERDVDIGGQTFAEREFRKQ
VGRLRGISEATYQTEEGETVYVAFDESDRGSRAPFYVAYADPDHERRYGYLCGNCEGT--
---------------------------------------------DIAIDTMDRMECRDC
GNRRKPARWDAAY-----------------------------------------------
------------------------------------------------------------
------------------------------------------------------------
---------------------------------------
>gi|515912366|ref|WP_017342949.1| GNAT family acetyltransferase [Halorubrum sp. T3]
----------------------------------------------------------MD
LREATAADVDAV------------------------------------------------
------------------------------------------------------------
------------------------------------------------------------
------------------------------------------------------------
--------RSVARESLVASYGHAVEEELLDEAVEEWYDAGDLGDDVE-------------
--------------------------------------DDDAVF-------PVAVVDGVV
VGFAE-------------SYVVGRRERV--------------------------------
--------------------GEIDWLHVHPD--------------------HRGSGIGSA
LLERVESALRSADVDRIEARVLADNEAGTAFYEREGYELAGEREVDIGGQTFAEREFRKQ
VGRLRGISEATYQTEDGETVHVAFDESDRGSQAPFYVAYVDPDHERRYGYLCGNCEGT--
---------------------------------------------DVAIDTMDRMECRDC
GNRRKPTRWDAAY-----------------------------------------------
------------------------------------------------------------
------------------------------------------------------------
---------------------------------------
>gi|448395142|ref|ZP_21568562.1| N-acetyltransferase GCN5 [Haloterrigena salina JCM 13891]
----------------------------------------------------------ME
IREATADDIDAI------------------------------------------------
------------------------------------------------------------
------------------------------------------------------------
------------------------------------------------------------
--------RSIAQRSLESTYTEFLDEDTVADAIEQWY-GDSFDDVLE-------------
--------------------------------------DDHALI----------LVVESD
GDVVG----------FSQNDLIGQR-YD--------------------------------
-------------------TGRILWLHVDPD--------------------HRGGGTGVR
LLVRTRERLLDEGADHVQGLVLEDNEGGNEFYADNGFERAGQREVEIGDETFTENVYAED
EIGEEGWGAVDELESDGETIYVSYGEAARGAKAPFYSAYKSEGRQDLYGWFCGNCDSL--
---------------------------------------------ENTMDTMGRIECNNC
GNRRKATRWDASYL----------------------------------------------
------------------------------------------------------------
------------------------------------------------------------
---------------------------------------
>gi|448365292|ref|ZP_21553770.1| N-acetyltransferase GCN5 [Natrialba aegyptia DSM 13077]
----------------------------------------------------------ME
LREATIDDVETI------------------------------------------------
------------------------------------------------------------
------------------------------------------------------------
------------------------------------------------------------
--------RSIARDSLHSTYTDFLDSETIDDAIDQWY-SDGFADELE-------------
--------------------------------------SDDAVI----------LVVERD
DELVG----------YSQSDLVGQQ-YG--------------------------------
-------------------TGRILWLHIDPD--------------------ARGSGTGVR
LLVRTREKLLDSGADQIECFVLADNEGGNEFYREHGFEQAGQREVDIGEETFTENVYVER
DVGDEGWGAVDELDIDGTTVYVNYGEAARGSQSPFYVAYEDKERTTQYGWFCGNCDSL--
---------------------------------------------ENAMDAMGRIECNVC
GNRRKATRWDASYL----------------------------------------------
------------------------------------------------------------
------------------------------------------------------------
---------------------------------------
>gi|448317671|ref|ZP_21507219.1| hypothetical protein C492_14511 [Natronococcus jeotgali DSM 18795]
------------------------------------------------------------
----MSVDL---------------------------------------------------
------------------------------------------------------------
------------------------------------------------------------
------------------------------------------------------------
-----------------------------------------ECENCG-------------
--------------------------------------HRHTIP-------------DRP
DDPDG---------GGTVCPACGAKPFV--------------------------------
------------------------------------------------------------
------------------------------------------------------------
------------------------------------------------------------
---------------------------------------------VRRGDLGWHPDP---
------------------------------------------------------------
------------------------------------------------------------
------------------------------------------------------------
---------------------------------------
>gi|541203875|gb|ERH11855.1| transcription initiation factor TFIIIB, Brf1 subunit/Transcription initiation factor TFIIB [halophilic archaeon J07HB67]
------------------------------------------------------------
--MEGPGRQRTR------------------------------------------------
------------------------------------------------------------
------------------------------------------------------------
------------------------------------------------------------
--------------------------ETEADQKQEQSDETVECPECG-------------
--------------------------------------SEEVVM-------------DAD
QGELV-------------CDDCGLV-LD--------------------------------
---ERQIDRGPEWRAFNHSERQSKSRVGAPV-----------------------------
TETMHDKGLTTTIDWKDKDAYGRSLSSEKRSQMHRLRKWQERIRTKDAGERNLQFALSEV
DRMASALGVPRSVREVASVIYRRALKEDLIRGRSIEGVATAALYAACRQEGIPRSLDEVA
EVSRVEQKEIGRTYRYISQELGLELKPVDPKQFVPRFASALGLSEETQAKATEIIDVSAE
QGLLSGKSPTGFAAAAIYAASLLCNEKKTQREVAEVAQVTEVTIRNRYQEQIEAMGFR--
------------------------------------------------------------
------------------------------------------------------------
---------------------------------------
>lcl|38015_3777 unnamed protein product
MSDDPEDRMLGWDESVFRDEHVFEIDWLPETFKHRDTQMETLKYALRPAVRGSRPLNVIA
RGPPGTGKTTAV------------------------------------------------
------------------------------------------------------------
---------------------------------------------------------QIL
FDELTAQTDVKTVRVNCQMDSTRYAVFSRLFAEIFDYEPPSSGISFKKLFSQITDKLVEE
DEVLVVALDDVNYLFYESEASDTLYSLLRAHEAHSGAKIGVICVSSDLELDVIDALDTRV
Q---------------------------------SVFRPEEVYFNPYGQAEIADILGERA
DRGFN-------------EGVVGPTVLD--------------------------------
----------------------------RVAELTEEQ-----------------------
-----------------------------------------------GGDLRVGIDLLRR
AGMNAEMRASRSVETEDVEEAYDKSKYVHLSRRLRELS----------------------
---------------------------------------------DSETALVEVIAAHDG
QQAGDIYDAFSEQTDLGYTRYSEIINKLDQLDIIDADYTNVEGRGRSRELTLNYDADAVL
ERL---------------------------------------------------------
------------------------------------------------------------
---------------------------------------
>gi|541180531|gb|ERG89128.1| ribosomal protein S27E [halophilic archaeon J07HX5]
------------------------------------------------------------
----MAGNFYRL------------------------------------------------
------------------------------------------------------------
------------------------------------------------------------
------------------------------------------------------------
-----------------------------------------ACPDCS-------------
--------------------------------------NEQVVF-------------EKA
ASAVD-------------CHVCGHT-LV--------------------------------
----------------------------APT-----------------------------
-----------------------------------------------GGTA---------
------------------------------------------------------------
---------------------------------------------TLEGEIVETVEAR--
------------------------------------------------------------
------------------------------------------------------------
------------------------------------------------------------
---------------------------------------
>gi|452207132|ref|YP_007487254.1| 30S ribosomal protein S27e [Natronomonas moolapensis 8.8.11]
------------------------------------------------------------
----MPGTFIRV------------------------------------------------
------------------------------------------------------------
------------------------------------------------------------
------------------------------------------------------------
-----------------------------------------RCDDCE-------------
--------------------------------------NEQVVF-------------SKA
ANAVD-------------CAVCGST-LA--------------------------------
----------------------------TPT-----------------------------
-----------------------------------------------GGEA---------
------------------------------------------------------------
---------------------------------------------DLHTEVVETVEAR--
------------------------------------------------------------
------------------------------------------------------------
------------------------------------------------------------
---------------------------------------
>gi|76801458|ref|YP_326466.1| 30S ribosomal protein S27e [Natronomonas pharaonis DSM 2160]
------------------------------------------------------------
----MAGDFIRV------------------------------------------------
------------------------------------------------------------
------------------------------------------------------------
------------------------------------------------------------
-----------------------------------------HCDDCE-------------
--------------------------------------NEQVLF-------------GKA
ANTVN-------------CAVCGST-LA--------------------------------
----------------------------TPT-----------------------------
-----------------------------------------------GGEA---------
------------------------------------------------------------
---------------------------------------------DLHGDVVDVVESR--
------------------------------------------------------------
------------------------------------------------------------
------------------------------------------------------------
---------------------------------------
>gi|541196384|gb|ERH04641.1| ribosomal protein S27E [Halorubrum sp. J07HR59]
------------------------------------------------------------
----MTGDFLQV------------------------------------------------
------------------------------------------------------------
------------------------------------------------------------
------------------------------------------------------------
-----------------------------------------TCQDCE-------------
--------------------------------------NEQILF-------------EKA
STEVA-------------CAVCGTT-LA--------------------------------
----------------------------VPT-----------------------------
-----------------------------------------------GGYA---------
------------------------------------------------------------
---------------------------------------------QIEGEVTDVVEAR--
------------------------------------------------------------
------------------------------------------------------------
------------------------------------------------------------
---------------------------------------
>gi|322369169|ref|ZP_08043734.1| Ribosomal protein S27E [Haladaptatus paucihalophilus DX253]
------------------------------------------------------------
----MAGNFYKV------------------------------------------------
------------------------------------------------------------
------------------------------------------------------------
------------------------------------------------------------
-----------------------------------------QCPDCE-------------
--------------------------------------NEQTVF-------------GKA
ASEIN-------------CVVCGHK-LA--------------------------------
----------------------------TPT-----------------------------
-----------------------------------------------GGKA---------
------------------------------------------------------------
---------------------------------------------EIDGDVVETIASR--
------------------------------------------------------------
------------------------------------------------------------
------------------------------------------------------------
---------------------------------------
>gi|541197740|gb|ERH05903.1| ribosomal protein S27E [Halonotius sp. J07HN4]
------------------------------------------------------------
----MAGNFVTI------------------------------------------------
------------------------------------------------------------
------------------------------------------------------------
------------------------------------------------------------
-----------------------------------------ECSDCG-------------
--------------------------------------NEQVVF-------------EKT
ATVVN-------------CAVCGTT-LA--------------------------------
----------------------------TPT-----------------------------
-----------------------------------------------GGKA---------
------------------------------------------------------------
---------------------------------------------DIDHEIGETVEAR--
------------------------------------------------------------
------------------------------------------------------------
------------------------------------------------------------
---------------------------------------
>gi|541192775|gb|ERH01124.1| ribosomal protein S27E [Halonotius sp. J07HN6]
------------------------------------------------------------
----MTGNFVTV------------------------------------------------
------------------------------------------------------------
------------------------------------------------------------
------------------------------------------------------------
-----------------------------------------KCSDCE-------------
--------------------------------------NEQSVF-------------EKT
ATVVN-------------CAVCGTT-LA--------------------------------
----------------------------TPT-----------------------------
-----------------------------------------------GGKA---------
------------------------------------------------------------
---------------------------------------------EIDHEVLETVEAR--
------------------------------------------------------------
------------------------------------------------------------
------------------------------------------------------------
---------------------------------------
>gi|448727802|ref|ZP_21710151.1| 30S ribosomal protein S27e [Halococcus morrhuae DSM 1307]
------------------------------------------------------------
----MPGNFYTV------------------------------------------------
------------------------------------------------------------
------------------------------------------------------------
------------------------------------------------------------
-----------------------------------------RCPDCE-------------
--------------------------------------NEQAVF-------------GKA
ASTVP-------------CAVCGTT-LA--------------------------------
----------------------------TPT-----------------------------
-----------------------------------------------SGKA---------
------------------------------------------------------------
---------------------------------------------VFEGEVLDIVERRER
TDTIAGESEAQ-------------------------------------------------
------------------------------------------------------------
------------------------------------------------------------
---------------------------------------
>gi|448738918|ref|ZP_21720938.1| 30S ribosomal protein S27e [Halococcus thailandensis JCM 13552]
------------------------------------------------------------
----MPGNFYTV------------------------------------------------
------------------------------------------------------------
------------------------------------------------------------
------------------------------------------------------------
-----------------------------------------RCPDCE-------------
--------------------------------------NEQAVF-------------GKA
ASTVP-------------CAVCGMT-LA--------------------------------
----------------------------TPT-----------------------------
-----------------------------------------------SGKA---------
------------------------------------------------------------
---------------------------------------------VFEGEVLDTVERRET
ADAIAGESEAQ-------------------------------------------------
------------------------------------------------------------
------------------------------------------------------------
---------------------------------------
>gi|448667658|ref|ZP_21686113.1| 30S ribosomal protein S27e [Haloarcula amylolytica JCM 13557]
------------------------------------------------------------
----MAGSFITV------------------------------------------------
------------------------------------------------------------
------------------------------------------------------------
------------------------------------------------------------
-----------------------------------------ECPDCE-------------
--------------------------------------NEQTLF-------------EKA
ASEVS-------------CAVCGHT-IA--------------------------------
----------------------------RPT-----------------------------
-----------------------------------------------GGKA---------
------------------------------------------------------------
---------------------------------------------DIEGEVTAVVEAR--
------------------------------------------------------------
------------------------------------------------------------
------------------------------------------------------------
---------------------------------------
>gi|344211022|ref|YP_004795342.1| 30S ribosomal protein S27e [Haloarcula hispanica ATCC 33960]
------------------------------------------------------------
----MAGSFITV------------------------------------------------
------------------------------------------------------------
------------------------------------------------------------
------------------------------------------------------------
-----------------------------------------ECPDCE-------------
--------------------------------------NEQTLF-------------EKA
ASEVS-------------CAVCGHT-IA--------------------------------
----------------------------RPT-----------------------------
-----------------------------------------------GGKA---------
------------------------------------------------------------
---------------------------------------------DIEGEVTAVVEAR--
------------------------------------------------------------
------------------------------------------------------------
------------------------------------------------------------
---------------------------------------
>gi|448689260|ref|ZP_21694948.1| 30S ribosomal protein S27e [Haloarcula japonica DSM 6131]
------------------------------------------------------------
----MAGSFITV------------------------------------------------
------------------------------------------------------------
------------------------------------------------------------
------------------------------------------------------------
-----------------------------------------ECPDCE-------------
--------------------------------------NEQTLF-------------EKA
ASEVS-------------CAVCGHT-IA--------------------------------
----------------------------RPT-----------------------------
-----------------------------------------------GGKA---------
------------------------------------------------------------
---------------------------------------------DIEGEVTAVVEAR--
------------------------------------------------------------
------------------------------------------------------------
------------------------------------------------------------
---------------------------------------
>gi|448634639|ref|ZP_21675037.1| 30S ribosomal protein S27e [Haloarcula vallismortis ATCC 29715]
------------------------------------------------------------
----MAGSFITV------------------------------------------------
------------------------------------------------------------
------------------------------------------------------------
------------------------------------------------------------
-----------------------------------------ECPDCE-------------
--------------------------------------NEQTLF-------------EKA
ASEVS-------------CAVCGHT-IA--------------------------------
----------------------------RPT-----------------------------
-----------------------------------------------GGKA---------
------------------------------------------------------------
---------------------------------------------DIEGEVTAVVEAR--
------------------------------------------------------------
------------------------------------------------------------
------------------------------------------------------------
---------------------------------------
>gi|448678968|ref|ZP_21689805.1| 30S ribosomal protein S27 [Haloarcula argentinensis DSM 12282]
------------------------------------------------------------
----MAGSFITV------------------------------------------------
------------------------------------------------------------
------------------------------------------------------------
------------------------------------------------------------
-----------------------------------------ECPDCE-------------
--------------------------------------NEQSLF-------------EKA
ASEVS-------------CAVCGHT-IA--------------------------------
----------------------------RPT-----------------------------
-----------------------------------------------GGKA---------
------------------------------------------------------------
---------------------------------------------DIEGEVTAVVEAR--
------------------------------------------------------------
------------------------------------------------------------
------------------------------------------------------------
---------------------------------------
>gi|448651149|ref|ZP_21680218.1| 30S ribosomal protein S27 [Haloarcula californiae ATCC 33799]
------------------------------------------------------------
----MAGSFITV------------------------------------------------
------------------------------------------------------------
------------------------------------------------------------
------------------------------------------------------------
-----------------------------------------ECPDCE-------------
--------------------------------------NEQSLF-------------EKA
ASEVS-------------CAVCGHT-IA--------------------------------
----------------------------RPT-----------------------------
-----------------------------------------------GGKA---------
------------------------------------------------------------
---------------------------------------------DIEGEVTAVVEAR--
------------------------------------------------------------
------------------------------------------------------------
------------------------------------------------------------
---------------------------------------
>gi|55380038|ref|YP_137888.1| 30S ribosomal protein S27 [Haloarcula marismortui ATCC 43049]
------------------------------------------------------------
----MAGSFITV------------------------------------------------
------------------------------------------------------------
------------------------------------------------------------
------------------------------------------------------------
-----------------------------------------ECPDCE-------------
--------------------------------------NEQSLF-------------EKA
ASEVS-------------CAVCGHT-IA--------------------------------
----------------------------RPT-----------------------------
-----------------------------------------------GGKA---------
------------------------------------------------------------
---------------------------------------------DIEGEVTAVVEAR--
------------------------------------------------------------
------------------------------------------------------------
------------------------------------------------------------
---------------------------------------
>gi|448640941|ref|ZP_21677728.1| 30S ribosomal protein S27 [Haloarcula sinaiiensis ATCC 33800]
------------------------------------------------------------
----MAGSFITV------------------------------------------------
------------------------------------------------------------
------------------------------------------------------------
------------------------------------------------------------
-----------------------------------------ECPDCE-------------
--------------------------------------NEQSLF-------------EKA
ASEVS-------------CAVCGHT-IA--------------------------------
----------------------------RPT-----------------------------
-----------------------------------------------GGKA---------
------------------------------------------------------------
---------------------------------------------DIEGEVTAVVEAR--
------------------------------------------------------------
------------------------------------------------------------
------------------------------------------------------------
---------------------------------------
>gi|409730861|ref|ZP_11272418.1| 30S ribosomal protein S27e [Halococcus hamelinensis 100A6]
------------------------------------------------------------
----MAGNFYTV------------------------------------------------
------------------------------------------------------------
------------------------------------------------------------
------------------------------------------------------------
-----------------------------------------ECPDCE-------------
--------------------------------------NEQVVF-------------GKA
ATQVA-------------CAVCGST-LA--------------------------------
----------------------------HAT-----------------------------
-----------------------------------------------GGKA---------
------------------------------------------------------------
---------------------------------------------VFEGEVLDTVERREA
PDDLTGSS----------------------------------------------------
------------------------------------------------------------
------------------------------------------------------------
---------------------------------------
>gi|448296116|ref|ZP_21486177.1| 30S ribosomal protein S27E [Halalkalicoccus jeotgali B3]
------------------------------------------------------------
----MAGNFYSV------------------------------------------------
------------------------------------------------------------
------------------------------------------------------------
------------------------------------------------------------
-----------------------------------------ECPDCE-------------
--------------------------------------NEQIVF-------------DKA
SSEVA-------------CAVCGHT-LA--------------------------------
----------------------------RPA-----------------------------
-----------------------------------------------GGKA---------
------------------------------------------------------------
---------------------------------------------EIDGEVTETVEAR--
------------------------------------------------------------
------------------------------------------------------------
------------------------------------------------------------
---------------------------------------
>lcl|36174_2647 unnamed protein product
------------------------------------------------------------
-MITMAGSYYTV------------------------------------------------
------------------------------------------------------------
------------------------------------------------------------
------------------------------------------------------------
-----------------------------------------RCGDCE-------------
--------------------------------------NEQIVF-------------GKA
ATEVA-------------CAVCGTT-LA--------------------------------
----------------------------RPT-----------------------------
-----------------------------------------------GGKA---------
------------------------------------------------------------
---------------------------------------------DIDHEIVETVESR--
------------------------------------------------------------
------------------------------------------------------------
------------------------------------------------------------
---------------------------------------
>gi|448374352|ref|ZP_21558237.1| 30S ribosomal protein S27e [Halovivax asiaticus JCM 14624]
------------------------------------------------------------
----MAGTFYRV------------------------------------------------
------------------------------------------------------------
------------------------------------------------------------
------------------------------------------------------------
-----------------------------------------RCEDCE-------------
--------------------------------------NEQIVF-------------GKA
STDVA-------------CAVCGTT-LA--------------------------------
----------------------------RPT-----------------------------
-----------------------------------------------GGKA---------
------------------------------------------------------------
---------------------------------------------SIDHEIVEPVESR--
------------------------------------------------------------
------------------------------------------------------------
------------------------------------------------------------
---------------------------------------
>gi|433638061|ref|YP_007283821.1| ribosomal protein S27E [Halovivax ruber XH-70]
------------------------------------------------------------
----MAGTFYRV------------------------------------------------
------------------------------------------------------------
------------------------------------------------------------
------------------------------------------------------------
-----------------------------------------RCEDCE-------------
--------------------------------------NEQIVF-------------GKA
STDVA-------------CAVCGTT-LA--------------------------------
----------------------------RPT-----------------------------
-----------------------------------------------GGKA---------
------------------------------------------------------------
---------------------------------------------SIDHEIVEPVESR--
------------------------------------------------------------
------------------------------------------------------------
------------------------------------------------------------
---------------------------------------
>gi|448327801|ref|ZP_21517123.1| 30S ribosomal protein S27e [Natrinema versiforme JCM 10478]
------------------------------------------------------------
----MAGNFYNV------------------------------------------------
------------------------------------------------------------
------------------------------------------------------------
------------------------------------------------------------
-----------------------------------------RCSDCE-------------
--------------------------------------NEQTVF-------------GKA
SSEVA-------------CAVCGTT-LV--------------------------------
----------------------------RPT-----------------------------
-----------------------------------------------GGKA---------
------------------------------------------------------------
---------------------------------------------EIEHEILETVESR--
------------------------------------------------------------
------------------------------------------------------------
------------------------------------------------------------
---------------------------------------
>gi|448338743|ref|ZP_21527781.1| 30S ribosomal protein S27e [Natrinema pallidum DSM 3751]
------------------------------------------------------------
----MAGNFYSV------------------------------------------------
------------------------------------------------------------
------------------------------------------------------------
------------------------------------------------------------
-----------------------------------------RCGDCE-------------
--------------------------------------NEQTVF-------------GKA
SSEVA-------------CAVCGTT-LV--------------------------------
----------------------------RPA-----------------------------
-----------------------------------------------GGKA---------
------------------------------------------------------------
---------------------------------------------EIEHEIVETVESR--
------------------------------------------------------------
------------------------------------------------------------
------------------------------------------------------------
---------------------------------------
>gi|284164160|ref|YP_003402439.1| ribosomal protein S27E [Haloterrigena turkmenica DSM 5511]
------------------------------------------------------------
----MAGNFYSV------------------------------------------------
------------------------------------------------------------
------------------------------------------------------------
------------------------------------------------------------
-----------------------------------------RCGDCE-------------
--------------------------------------NEQTVF-------------GKA
SSEVA-------------CAVCGTT-LV--------------------------------
----------------------------RPT-----------------------------
-----------------------------------------------GGKA---------
------------------------------------------------------------
---------------------------------------------EIEHEIVETVESR--
------------------------------------------------------------
------------------------------------------------------------
------------------------------------------------------------
---------------------------------------
>gi|448343139|ref|ZP_21532081.1| 30S ribosomal protein S27e [Natrinema gari JCM 14663]
------------------------------------------------------------
----MAGNFYSV------------------------------------------------
------------------------------------------------------------
------------------------------------------------------------
------------------------------------------------------------
-----------------------------------------RCDDCE-------------
--------------------------------------NEQTVF-------------GKA
SSEVA-------------CAVCGTT-LV--------------------------------
----------------------------RPA-----------------------------
-----------------------------------------------GGKA---------
------------------------------------------------------------
---------------------------------------------EIEHEIVETVESR--
------------------------------------------------------------
------------------------------------------------------------
------------------------------------------------------------
---------------------------------------
>gi|448344544|ref|ZP_21533450.1| 30S ribosomal protein S27e [Natrinema altunense JCM 12890]
------------------------------------------------------------
----MAGNFYSV------------------------------------------------
------------------------------------------------------------
------------------------------------------------------------
------------------------------------------------------------
-----------------------------------------RCDDCE-------------
--------------------------------------NEQTVF-------------GKA
SSEVA-------------CAVCGTT-LV--------------------------------
----------------------------RPT-----------------------------
-----------------------------------------------GGKA---------
------------------------------------------------------------
---------------------------------------------EIEHEIVETVESR--
------------------------------------------------------------
------------------------------------------------------------
------------------------------------------------------------
---------------------------------------
>lcl|38023_24 unnamed protein product
------------------------------------------------------------
-MIPMAGNFYSV------------------------------------------------
------------------------------------------------------------
------------------------------------------------------------
------------------------------------------------------------
-----------------------------------------RCDDCE-------------
--------------------------------------NEQTVF-------------GKA
SSEVA-------------CAVCGTT-LV--------------------------------
----------------------------RPT-----------------------------
-----------------------------------------------GGKA---------
------------------------------------------------------------
---------------------------------------------EIEHEIVETVESR--
------------------------------------------------------------
------------------------------------------------------------
------------------------------------------------------------
---------------------------------------
>gi|397775557|ref|YP_006543103.1| ribosomal protein S27E [Natrinema sp. J7-2]
------------------------------------------------------------
-MIPMAGNFYSV------------------------------------------------
------------------------------------------------------------
------------------------------------------------------------
------------------------------------------------------------
-----------------------------------------RCDDCE-------------
--------------------------------------NEQTVF-------------GKA
SSEVA-------------CAVCGTT-LV--------------------------------
----------------------------RPA-----------------------------
-----------------------------------------------GGKA---------
------------------------------------------------------------
---------------------------------------------EIEHEIVETVESR--
------------------------------------------------------------
------------------------------------------------------------
------------------------------------------------------------
---------------------------------------
>gi|448363166|ref|ZP_21551769.1| 30S ribosomal protein S27e [Natrialba asiatica DSM 12278]
------------------------------------------------------------
----MAGNFYTV------------------------------------------------
------------------------------------------------------------
------------------------------------------------------------
------------------------------------------------------------
-----------------------------------------RCSDCE-------------
--------------------------------------NEQTVF-------------GKA
ATEVA-------------CAVCGTT-LA--------------------------------
----------------------------RPT-----------------------------
-----------------------------------------------GGKA---------
------------------------------------------------------------
---------------------------------------------EIEHEITDTVESR--
------------------------------------------------------------
------------------------------------------------------------
------------------------------------------------------------
---------------------------------------
>gi|336255307|ref|YP_004598414.1| 30S ribosomal protein S27e [Halopiger xanaduensis SH-6]
------------------------------------------------------------
----MAGSFYQV------------------------------------------------
------------------------------------------------------------
------------------------------------------------------------
------------------------------------------------------------
-----------------------------------------RCSDCE-------------
--------------------------------------NEQTVF-------------GKA
STEVA-------------CAVCGTT-LA--------------------------------
----------------------------RPT-----------------------------
-----------------------------------------------GGKA---------
------------------------------------------------------------
---------------------------------------------EIEHEIIETVESR--
------------------------------------------------------------
------------------------------------------------------------
------------------------------------------------------------
---------------------------------------
>gi|448308513|ref|ZP_21498390.1| 30S ribosomal protein S27e [Natronorubrum bangense JCM 10635]
------------------------------------------------------------
----MAGNFYSV------------------------------------------------
------------------------------------------------------------
------------------------------------------------------------
------------------------------------------------------------
-----------------------------------------RCSDCE-------------
--------------------------------------NEQTVF-------------GKA
STEVA-------------CAVCGTT-LA--------------------------------
----------------------------RPA-----------------------------
-----------------------------------------------GGKA---------
------------------------------------------------------------
---------------------------------------------EIDHEILETVESR--
------------------------------------------------------------
------------------------------------------------------------
------------------------------------------------------------
---------------------------------------
>gi|448319954|ref|ZP_21509442.1| 30S ribosomal protein S27e [Natronococcus amylolyticus DSM 10524]
------------------------------------------------------------
----MAGNFYNV------------------------------------------------
------------------------------------------------------------
------------------------------------------------------------
------------------------------------------------------------
-----------------------------------------RCGDCE-------------
--------------------------------------NEQTVF-------------GKA
STEVA-------------CAVCGTT-LA--------------------------------
----------------------------RPT-----------------------------
-----------------------------------------------GGKA---------
------------------------------------------------------------
---------------------------------------------EIDHEILETVESR--
------------------------------------------------------------
------------------------------------------------------------
------------------------------------------------------------
---------------------------------------
>gi|448311210|ref|ZP_21500981.1| 30S ribosomal protein S27e [Natronolimnobius innermongolicus JCM 12255]
------------------------------------------------------------
----MAGNFYSV------------------------------------------------
------------------------------------------------------------
------------------------------------------------------------
------------------------------------------------------------
-----------------------------------------RCSDCE-------------
--------------------------------------NEQTVF-------------GKA
SSEVA-------------CAVCGTT-LA--------------------------------
----------------------------RPT-----------------------------
-----------------------------------------------GGKA---------
------------------------------------------------------------
---------------------------------------------EIDHEILETVESR--
------------------------------------------------------------
------------------------------------------------------------
------------------------------------------------------------
---------------------------------------
>gi|448299228|ref|ZP_21489241.1| 30S ribosomal protein S27e [Natronorubrum tibetense GA33]
------------------------------------------------------------
----MAGNFYSV------------------------------------------------
------------------------------------------------------------
------------------------------------------------------------
------------------------------------------------------------
-----------------------------------------RCSDCE-------------
--------------------------------------NEQTVF-------------GKA
SSEVA-------------CAVCGTT-LA--------------------------------
----------------------------RPT-----------------------------
-----------------------------------------------GGKA---------
------------------------------------------------------------
---------------------------------------------EIDHEILETVESR--
------------------------------------------------------------
------------------------------------------------------------
------------------------------------------------------------
---------------------------------------
>gi|435845974|ref|YP_007308224.1| ribosomal protein S27E [Natronococcus occultus SP4]
------------------------------------------------------------
----MAGNFYSV------------------------------------------------
------------------------------------------------------------
------------------------------------------------------------
------------------------------------------------------------
-----------------------------------------RCGDCE-------------
--------------------------------------NEQTVF-------------GKA
SSEVA-------------CAVCGTT-LA--------------------------------
----------------------------RPT-----------------------------
-----------------------------------------------GGKA---------
------------------------------------------------------------
---------------------------------------------EIDHEILETVESR--
------------------------------------------------------------
------------------------------------------------------------
------------------------------------------------------------
---------------------------------------
>gi|448714288|ref|ZP_21702133.1| 30S ribosomal protein S27e [Halobiforma nitratireducens JCM 10879]
------------------------------------------------------------
----MAGNFYSV------------------------------------------------
------------------------------------------------------------
------------------------------------------------------------
------------------------------------------------------------
-----------------------------------------RCGDCE-------------
--------------------------------------NEQVVF-------------GKA
STEVA-------------CAVCGTT-LA--------------------------------
----------------------------RPT-----------------------------
-----------------------------------------------GGKA---------
------------------------------------------------------------
---------------------------------------------EIEHEVIETVESR--
------------------------------------------------------------
------------------------------------------------------------
------------------------------------------------------------
---------------------------------------
>gi|448694601|ref|ZP_21697101.1| 30S ribosomal protein S27e [Halobiforma lacisalsi AJ5]
------------------------------------------------------------
----MAGNFYSV------------------------------------------------
------------------------------------------------------------
------------------------------------------------------------
------------------------------------------------------------
-----------------------------------------RCGDCE-------------
--------------------------------------NEQVVF-------------GKA
STEVA-------------CAVCGTT-LA--------------------------------
----------------------------RPT-----------------------------
-----------------------------------------------GGKA---------
------------------------------------------------------------
---------------------------------------------EIEHEIVETVESR--
------------------------------------------------------------
------------------------------------------------------------
------------------------------------------------------------
---------------------------------------
>gi|448397585|ref|ZP_21569618.1| 30S ribosomal protein S27e [Haloterrigena limicola JCM 13563]
------------------------------------------------------------
----MAGNFYSV------------------------------------------------
------------------------------------------------------------
------------------------------------------------------------
------------------------------------------------------------
-----------------------------------------RCGDCE-------------
--------------------------------------NEQTVF-------------GKA
STEVA-------------CAVCGTT-LA--------------------------------
----------------------------RPT-----------------------------
-----------------------------------------------GGKA---------
------------------------------------------------------------
---------------------------------------------EIEHEIIDTVESR--
------------------------------------------------------------
------------------------------------------------------------
------------------------------------------------------------
---------------------------------------
>gi|448359860|ref|ZP_21548508.1| 30S ribosomal protein S27e [Natrialba chahannaoensis JCM 10990]
------------------------------------------------------------
----MAGNFYSV------------------------------------------------
------------------------------------------------------------
------------------------------------------------------------
------------------------------------------------------------
-----------------------------------------RCSDCE-------------
--------------------------------------NEQTVF-------------GKA
STEVA-------------CAVCGTT-LA--------------------------------
----------------------------RPT-----------------------------
-----------------------------------------------GGKA---------
------------------------------------------------------------
---------------------------------------------EIEHEIVETVESR--
------------------------------------------------------------
------------------------------------------------------------
------------------------------------------------------------
---------------------------------------
>gi|289582157|ref|YP_003480623.1| 30S ribosomal protein S27E [Natrialba magadii ATCC 43099]
------------------------------------------------------------
----MAGNFYSV------------------------------------------------
------------------------------------------------------------
------------------------------------------------------------
------------------------------------------------------------
-----------------------------------------RCSDCE-------------
--------------------------------------NEQTVF-------------GKA
STEVA-------------CAVCGTT-LA--------------------------------
----------------------------RPT-----------------------------
-----------------------------------------------GGKA---------
------------------------------------------------------------
---------------------------------------------EIEHEIVETVESR--
------------------------------------------------------------
------------------------------------------------------------
------------------------------------------------------------
---------------------------------------
>gi|448355360|ref|ZP_21544112.1| 30S ribosomal protein S27e [Natrialba hulunbeirensis JCM 10989]
------------------------------------------------------------
----MAGNFYSV------------------------------------------------
------------------------------------------------------------
------------------------------------------------------------
------------------------------------------------------------
-----------------------------------------RCSDCE-------------
--------------------------------------NEQTVF-------------GKA
STEVA-------------CAVCGTT-LA--------------------------------
----------------------------RPT-----------------------------
-----------------------------------------------GGKA---------
------------------------------------------------------------
---------------------------------------------EIEHEIVDTVESR--
------------------------------------------------------------
------------------------------------------------------------
------------------------------------------------------------
---------------------------------------
>gi|429190805|ref|YP_007176483.1| ribosomal protein S27E [Natronobacterium gregoryi SP2]
------------------------------------------------------------
----MSGNFYSV------------------------------------------------
------------------------------------------------------------
------------------------------------------------------------
------------------------------------------------------------
-----------------------------------------RCSDCE-------------
--------------------------------------NEQTVF-------------GKA
STEVA-------------CAVCGTT-LA--------------------------------
----------------------------RPT-----------------------------
-----------------------------------------------GGKA---------
------------------------------------------------------------
---------------------------------------------EIDHEIVETVESR--
------------------------------------------------------------
------------------------------------------------------------
------------------------------------------------------------
---------------------------------------
>gi|448383200|ref|ZP_21562551.1| 30S ribosomal protein S27e [Haloterrigena thermotolerans DSM 11522]
------------------------------------------------------------
----MAGNFYSV------------------------------------------------
------------------------------------------------------------
------------------------------------------------------------
------------------------------------------------------------
-----------------------------------------RCSDCE-------------
--------------------------------------NEQTVF-------------GKA
STEVA-------------CAVCGTT-LA--------------------------------
----------------------------RPT-----------------------------
-----------------------------------------------GGNA---------
------------------------------------------------------------
---------------------------------------------EIDHEIVETVESR--
------------------------------------------------------------
------------------------------------------------------------
------------------------------------------------------------
---------------------------------------
>gi|448333544|ref|ZP_21522736.1| 30S ribosomal protein S27e [Natrinema pellirubrum DSM 15624]
------------------------------------------------------------
----MAGNFYSV------------------------------------------------
------------------------------------------------------------
------------------------------------------------------------
------------------------------------------------------------
-----------------------------------------RCSDCE-------------
--------------------------------------NEQTVF-------------GKA
STEVA-------------CAVCGTT-LA--------------------------------
----------------------------RPT-----------------------------
-----------------------------------------------GGNA---------
------------------------------------------------------------
---------------------------------------------EIDHEIVETVESR--
------------------------------------------------------------
------------------------------------------------------------
------------------------------------------------------------
---------------------------------------
>gi|448304783|ref|ZP_21494719.1| 30S ribosomal protein S27e [Natronorubrum sulfidifaciens JCM 14089]
------------------------------------------------------------
----MAGNFYSV------------------------------------------------
------------------------------------------------------------
------------------------------------------------------------
------------------------------------------------------------
-----------------------------------------RCSDCE-------------
--------------------------------------NEQTVF-------------GKA
STEVA-------------CAVCGTT-LA--------------------------------
----------------------------RPT-----------------------------
-----------------------------------------------GGKA---------
------------------------------------------------------------
---------------------------------------------EIDHEIVETVESR--
------------------------------------------------------------
------------------------------------------------------------
------------------------------------------------------------
---------------------------------------
>gi|15789767|ref|NP_279591.1| 30S ribosomal protein S27 [Halobacterium sp. NRC-1]
------------------------------------------------------------
----MSGGFYNV------------------------------------------------
------------------------------------------------------------
------------------------------------------------------------
------------------------------------------------------------
-----------------------------------------ECPDCE-------------
--------------------------------------NEQTVF-------------GKA
STEVA-------------CAVCGTT-LA--------------------------------
----------------------------RPT-----------------------------
-----------------------------------------------GGEA---------
------------------------------------------------------------
---------------------------------------------DLLGEVIETVEAR--
------------------------------------------------------------
------------------------------------------------------------
------------------------------------------------------------
---------------------------------------
>gi|169235484|ref|YP_001688684.1| 30S ribosomal protein S27e [Halobacterium salinarum R1]
------------------------------------------------------------
----MSGGFYNV------------------------------------------------
------------------------------------------------------------
------------------------------------------------------------
------------------------------------------------------------
-----------------------------------------ECPDCE-------------
--------------------------------------NEQTVF-------------GKA
STEVA-------------CAVCGTT-LA--------------------------------
----------------------------RPT-----------------------------
-----------------------------------------------GGEA---------
------------------------------------------------------------
---------------------------------------------DLLGEVIETVEAR--
------------------------------------------------------------
------------------------------------------------------------
------------------------------------------------------------
---------------------------------------
>gi|354611786|ref|ZP_09029742.1| 30S ribosomal protein S27e [Halobacterium sp. DL1]
------------------------------------------------------------
----MAGRFYTV------------------------------------------------
------------------------------------------------------------
------------------------------------------------------------
------------------------------------------------------------
-----------------------------------------VCPDCE-------------
--------------------------------------NEQIVF-------------GKA
STEVA-------------CAVCGTT-LA--------------------------------
----------------------------RPT-----------------------------
-----------------------------------------------GGEA---------
------------------------------------------------------------
---------------------------------------------ELAGEVVDTVEAR--
------------------------------------------------------------
------------------------------------------------------------
------------------------------------------------------------
---------------------------------------
>gi|257388918|ref|YP_003178691.1| ribosomal protein S27E [Halomicrobium mukohataei DSM 12286]
------------------------------------------------------------
----MAGSFLSV------------------------------------------------
------------------------------------------------------------
------------------------------------------------------------
------------------------------------------------------------
-----------------------------------------ECPDCE-------------
--------------------------------------NEQTVF-------------SKA
ATEVA-------------CAVCGHT-LA--------------------------------
----------------------------RPT-----------------------------
-----------------------------------------------GGKA---------
------------------------------------------------------------
---------------------------------------------TIEGAVLETVEQR--
------------------------------------------------------------
------------------------------------------------------------
------------------------------------------------------------
---------------------------------------
>gi|335437387|ref|ZP_08560167.1| 30S ribosomal protein S27e [Halorhabdus tiamatea SARL4B]
------------------------------------------------------------
----MPGNFYSV------------------------------------------------
------------------------------------------------------------
------------------------------------------------------------
------------------------------------------------------------
-----------------------------------------RCPDCE-------------
--------------------------------------NEQVVF-------------GKA
ASEVV-------------CAVCGNT-LV--------------------------------
----------------------------RPT-----------------------------
-----------------------------------------------GGKA---------
------------------------------------------------------------
---------------------------------------------TIEGDVLETVEQR--
------------------------------------------------------------
------------------------------------------------------------
------------------------------------------------------------
---------------------------------------
>gi|257053850|ref|YP_003131683.1| 30S ribosomal protein S27e [Halorhabdus utahensis DSM 12940]
------------------------------------------------------------
----MTGNFYSV------------------------------------------------
------------------------------------------------------------
------------------------------------------------------------
------------------------------------------------------------
-----------------------------------------RCPDCE-------------
--------------------------------------NEQVVF-------------GKA
ASDVV-------------CAVCGNT-LV--------------------------------
----------------------------RPT-----------------------------
-----------------------------------------------GGKA---------
------------------------------------------------------------
---------------------------------------------TIEGEVLETVEQR--
------------------------------------------------------------
------------------------------------------------------------
------------------------------------------------------------
---------------------------------------
>gi|385802630|ref|YP_005839030.1| 30S ribosomal protein S27 [Haloquadratum walsbyi C23]
------------------------------------------------------------
----MAGNFYQL------------------------------------------------
------------------------------------------------------------
------------------------------------------------------------
------------------------------------------------------------
-----------------------------------------QCPDCN-------------
--------------------------------------NKQVIF-------------GKA
STVVN-------------CAVCGTT-LA--------------------------------
----------------------------TPT-----------------------------
-----------------------------------------------GGDA---------
------------------------------------------------------------
---------------------------------------------EFNGEVIETVERRSV
ENAISRVDDSPTDADS--------------------------------------------
------------------------------------------------------------
------------------------------------------------------------
---------------------------------------
>gi|110667223|ref|YP_657034.1| 30S ribosomal protein S27e [Haloquadratum walsbyi DSM 16790]
------------------------------------------------------------
----MAGNFYQL------------------------------------------------
------------------------------------------------------------
------------------------------------------------------------
------------------------------------------------------------
-----------------------------------------QCPDCN-------------
--------------------------------------NEQVIF-------------GKA
STVVN-------------CAVCGTT-LA--------------------------------
----------------------------TPT-----------------------------
-----------------------------------------------GGDA---------
------------------------------------------------------------
---------------------------------------------EFNGEVIETVERRSV
ENAISRVDDSPTDADS--------------------------------------------
------------------------------------------------------------
------------------------------------------------------------
---------------------------------------
>gi|448729591|ref|ZP_21711906.1| 30S ribosomal protein S27e [Halococcus saccharolyticus DSM 5350]
------------------------------------------------------------
----MAGNFYAV------------------------------------------------
------------------------------------------------------------
------------------------------------------------------------
------------------------------------------------------------
-----------------------------------------QCPDCE-------------
--------------------------------------NEQIVF-------------GKA
ASTVA-------------CAVCGTT-LA--------------------------------
----------------------------RST-----------------------------
-----------------------------------------------GGDA---------
------------------------------------------------------------
---------------------------------------------TFEGEVIETVERRDA
DGELADTGT---------------------------------------------------
------------------------------------------------------------
------------------------------------------------------------
---------------------------------------
>gi|448733571|ref|ZP_21715814.1| 30S ribosomal protein S27e [Halococcus salifodinae DSM 8989]
------------------------------------------------------------
----MAGNFYSV------------------------------------------------
------------------------------------------------------------
------------------------------------------------------------
------------------------------------------------------------
-----------------------------------------RCPDCE-------------
--------------------------------------NEQIVF-------------GKA
ASTVA-------------CAVCGTT-LA--------------------------------
----------------------------RST-----------------------------
-----------------------------------------------GGDA---------
------------------------------------------------------------
---------------------------------------------TFEGEVIETVERRDT
GSELADTGT---------------------------------------------------
------------------------------------------------------------
------------------------------------------------------------
---------------------------------------
>gi|448288280|ref|ZP_21479481.1| 30S ribosomal protein S27e [Halogeometricum borinquense DSM 11551]
------------------------------------------------------------
----MAGNFYLV------------------------------------------------
------------------------------------------------------------
------------------------------------------------------------
------------------------------------------------------------
-----------------------------------------QCTDCD-------------
--------------------------------------NEQVVF-------------GKA
SSVIN-------------CAVCGTT-LA--------------------------------
----------------------------TPT-----------------------------
-----------------------------------------------GGDA---------
------------------------------------------------------------
---------------------------------------------EIHGEVVETVERRSA
EA----------------------------------------------------------
------------------------------------------------------------
------------------------------------------------------------
---------------------------------------
>gi|448419706|ref|ZP_21580550.1| 30S ribosomal protein S27e [Halosarcina pallida JCM 14848]
------------------------------------------------------------
----MAGNFYLV------------------------------------------------
------------------------------------------------------------
------------------------------------------------------------
------------------------------------------------------------
-----------------------------------------QCIDCD-------------
--------------------------------------NEQVVF-------------GKA
SSTVN-------------CAVCGTT-LA--------------------------------
----------------------------TPT-----------------------------
-----------------------------------------------GGDA---------
------------------------------------------------------------
---------------------------------------------EIHGEVVETVERRSA
EA----------------------------------------------------------
------------------------------------------------------------
------------------------------------------------------------
---------------------------------------
>gi|544640291|ref|WP_021074826.1| 30S ribosomal protein S27 [haloarchaeon 3A1_DGR]
------------------------------------------------------------
--MTMAGNFIRV------------------------------------------------
------------------------------------------------------------
------------------------------------------------------------
------------------------------------------------------------
-----------------------------------------ACGDCE-------------
--------------------------------------NEQTVF-------------EKA
SSTVA-------------CAVCGTT-LA--------------------------------
----------------------------TPT-----------------------------
-----------------------------------------------GGKA---------
------------------------------------------------------------
---------------------------------------------AIEGEIVETVEAR--
------------------------------------------------------------
------------------------------------------------------------
------------------------------------------------------------
---------------------------------------
>gi|399575386|ref|ZP_10769144.1| 30S ribosomal protein S27e [Halogranum salarium B-1]
------------------------------------------------------------
----MAGNFYKV------------------------------------------------
------------------------------------------------------------
------------------------------------------------------------
------------------------------------------------------------
-----------------------------------------QCQDCE-------------
--------------------------------------NEQVVF-------------GKA
ATVVN-------------CAVCGTV-LA--------------------------------
----------------------------RPT-----------------------------
-----------------------------------------------GGNA---------
------------------------------------------------------------
---------------------------------------------TFEGEVTETVEAR--
------------------------------------------------------------
------------------------------------------------------------
------------------------------------------------------------
---------------------------------------
>gi|448589932|ref|ZP_21649991.1| 30S ribosomal protein S27e [Haloferax elongans ATCC BAA-1513]
------------------------------------------------------------
----MAGNYYKV------------------------------------------------
------------------------------------------------------------
------------------------------------------------------------
------------------------------------------------------------
-----------------------------------------ACTDCE-------------
--------------------------------------NEQTIF-------------GKA
SSVVN-------------CAVCGTT-LA--------------------------------
----------------------------TPT-----------------------------
-----------------------------------------------GGNA---------
------------------------------------------------------------
---------------------------------------------EFHGEVVETVERRDS
TELEA-------------------------------------------------------
------------------------------------------------------------
------------------------------------------------------------
---------------------------------------
>gi|448579872|ref|ZP_21644776.1| 30S ribosomal protein S27e [Haloferax larsenii JCM 13917]
------------------------------------------------------------
----MAGNYYKV------------------------------------------------
------------------------------------------------------------
------------------------------------------------------------
------------------------------------------------------------
-----------------------------------------ACTDCE-------------
--------------------------------------NEQIIF-------------GKA
SSVVN-------------CAVCGTT-LA--------------------------------
----------------------------TPT-----------------------------
-----------------------------------------------GGNA---------
------------------------------------------------------------
---------------------------------------------EFHGEVVETVERRDS
TELEA-------------------------------------------------------
------------------------------------------------------------
------------------------------------------------------------
---------------------------------------
>gi|448616250|ref|ZP_21664960.1| 30S ribosomal protein S27e [Haloferax mediterranei ATCC 33500]
------------------------------------------------------------
----MAGNFYKV------------------------------------------------
------------------------------------------------------------
------------------------------------------------------------
------------------------------------------------------------
-----------------------------------------ACSDCE-------------
--------------------------------------NEQVVF-------------GKA
SSDVN-------------CAVCGTT-LA--------------------------------
----------------------------TPT-----------------------------
-----------------------------------------------GGNA---------
------------------------------------------------------------
---------------------------------------------EFHGEVVETVERRES
DELEA-------------------------------------------------------
------------------------------------------------------------
------------------------------------------------------------
---------------------------------------
>gi|448597043|ref|ZP_21654181.1| 30S ribosomal protein S27e [Haloferax alexandrinus JCM 10717]
------------------------------------------------------------
----MAGNFYKV------------------------------------------------
------------------------------------------------------------
------------------------------------------------------------
------------------------------------------------------------
-----------------------------------------ACSDCE-------------
--------------------------------------NEQVVF-------------GKA
SSVVN-------------CAVCGTT-LA--------------------------------
----------------------------TPT-----------------------------
-----------------------------------------------GGNA---------
------------------------------------------------------------
---------------------------------------------EFHGEVVETVERRDS
DELEA-------------------------------------------------------
------------------------------------------------------------
------------------------------------------------------------
---------------------------------------
>gi|448559510|ref|ZP_21633584.1| 30S ribosomal protein S27e [Haloferax sp. ATCC BAA-644]
------------------------------------------------------------
----MAGNFYKV------------------------------------------------
------------------------------------------------------------
------------------------------------------------------------
------------------------------------------------------------
-----------------------------------------ACSDCE-------------
--------------------------------------NEQVVF-------------GKA
SSVVN-------------CAVCGTT-LA--------------------------------
----------------------------TPT-----------------------------
-----------------------------------------------GGNA---------
------------------------------------------------------------
---------------------------------------------EFHGEVVETVERRDS
DELEA-------------------------------------------------------
------------------------------------------------------------
------------------------------------------------------------
---------------------------------------
>gi|448550217|ref|ZP_21628740.1| 30S ribosomal protein S27e [Haloferax sp. ATCC BAA-645]
------------------------------------------------------------
----MAGNFYKV------------------------------------------------
------------------------------------------------------------
------------------------------------------------------------
------------------------------------------------------------
-----------------------------------------ACSDCE-------------
--------------------------------------NEQVVF-------------GKA
SSVVN-------------CAVCGTT-LA--------------------------------
----------------------------TPT-----------------------------
-----------------------------------------------GGNA---------
------------------------------------------------------------
---------------------------------------------EFHGEVVETVERRDS
DELEA-------------------------------------------------------
------------------------------------------------------------
------------------------------------------------------------
---------------------------------------
>gi|448543331|ref|ZP_21624900.1| 30S ribosomal protein S27e [Haloferax sp. ATCC BAA-646]
------------------------------------------------------------
----MAGNFYKV------------------------------------------------
------------------------------------------------------------
------------------------------------------------------------
------------------------------------------------------------
-----------------------------------------ACSDCE-------------
--------------------------------------NEQVVF-------------GKA
SSVVN-------------CAVCGTT-LA--------------------------------
----------------------------TPT-----------------------------
-----------------------------------------------GGNA---------
------------------------------------------------------------
---------------------------------------------EFHGEVVETVERRDS
DELEA-------------------------------------------------------
------------------------------------------------------------
------------------------------------------------------------
---------------------------------------
>gi|433417948|ref|ZP_20404872.1| 30S ribosomal protein S27e [Haloferax sp. BAB2207]
------------------------------------------------------------
----MAGNFYKV------------------------------------------------
------------------------------------------------------------
------------------------------------------------------------
------------------------------------------------------------
-----------------------------------------ACSDCE-------------
--------------------------------------NEQVVF-------------GKA
SSVVN-------------CAVCGTT-LA--------------------------------
----------------------------TPT-----------------------------
-----------------------------------------------GGNA---------
------------------------------------------------------------
---------------------------------------------EFHGEVVETVERRDS
DELEA-------------------------------------------------------
------------------------------------------------------------
------------------------------------------------------------
---------------------------------------
>gi|448624121|ref|ZP_21670194.1| 30S ribosomal protein S27e [Haloferax denitrificans ATCC 35960]
------------------------------------------------------------
----MAGNFYKV------------------------------------------------
------------------------------------------------------------
------------------------------------------------------------
------------------------------------------------------------
-----------------------------------------ACSDCE-------------
--------------------------------------NEQVVF-------------GKA
SSVVN-------------CAVCGTT-LA--------------------------------
----------------------------TPT-----------------------------
-----------------------------------------------GGNA---------
------------------------------------------------------------
---------------------------------------------EFHGEVVETVERRDS
DELEA-------------------------------------------------------
------------------------------------------------------------
------------------------------------------------------------
---------------------------------------
>gi|448582236|ref|ZP_21645740.1| 30S ribosomal protein S27e [Haloferax gibbonsii ATCC 33959]
------------------------------------------------------------
----MAGNFYKV------------------------------------------------
------------------------------------------------------------
------------------------------------------------------------
------------------------------------------------------------
-----------------------------------------ACSDCE-------------
--------------------------------------NEQVVF-------------GKA
SSVVN-------------CAVCGTT-LA--------------------------------
----------------------------TPT-----------------------------
-----------------------------------------------GGNA---------
------------------------------------------------------------
---------------------------------------------EFHGEVVETVERRDS
DELEA-------------------------------------------------------
------------------------------------------------------------
------------------------------------------------------------
---------------------------------------
>gi|448572822|ref|ZP_21640583.1| 30S ribosomal protein S27e [Haloferax lucentense DSM 14919]
------------------------------------------------------------
----MAGNFYKV------------------------------------------------
------------------------------------------------------------
------------------------------------------------------------
------------------------------------------------------------
-----------------------------------------ACSDCE-------------
--------------------------------------NEQVVF-------------GKA
SSVVN-------------CAVCGTT-LA--------------------------------
----------------------------TPT-----------------------------
-----------------------------------------------GGNA---------
------------------------------------------------------------
---------------------------------------------EFHGEVVETVERRDS
DELEA-------------------------------------------------------
------------------------------------------------------------
------------------------------------------------------------
---------------------------------------
>gi|448613461|ref|ZP_21663341.1| 30S ribosomal protein S27e [Haloferax mucosum ATCC BAA-1512]
------------------------------------------------------------
----MAGNFYKV------------------------------------------------
------------------------------------------------------------
------------------------------------------------------------
------------------------------------------------------------
-----------------------------------------ACSDCE-------------
--------------------------------------NEQVVF-------------GKA
SSVVN-------------CAVCGTT-LA--------------------------------
----------------------------TPT-----------------------------
-----------------------------------------------GGNA---------
------------------------------------------------------------
---------------------------------------------EFHGEVVETVERRDS
DELEA-------------------------------------------------------
------------------------------------------------------------
------------------------------------------------------------
---------------------------------------
>gi|448561133|ref|ZP_21634485.1| 30S ribosomal protein S27e [Haloferax prahovense DSM 18310]
------------------------------------------------------------
----MAGNFYKV------------------------------------------------
------------------------------------------------------------
------------------------------------------------------------
------------------------------------------------------------
-----------------------------------------ACSDCE-------------
--------------------------------------NEQVVF-------------GKA
SSVVN-------------CAVCGTT-LA--------------------------------
----------------------------TPT-----------------------------
-----------------------------------------------GGNA---------
------------------------------------------------------------
---------------------------------------------EFHGEVVETVERRDS
DELEA-------------------------------------------------------
------------------------------------------------------------
------------------------------------------------------------
---------------------------------------
>gi|448292917|ref|ZP_21483238.1| 30S ribosomal protein S27e [Haloferax volcanii DS2]
------------------------------------------------------------
----MAGNFYKV------------------------------------------------
------------------------------------------------------------
------------------------------------------------------------
------------------------------------------------------------
-----------------------------------------ACSDCE-------------
--------------------------------------NEQVVF-------------GKA
SSVVN-------------CAVCGTT-LA--------------------------------
----------------------------TPT-----------------------------
-----------------------------------------------GGNA---------
------------------------------------------------------------
---------------------------------------------EFHGEVVETVERRDS
DELEA-------------------------------------------------------
------------------------------------------------------------
------------------------------------------------------------
---------------------------------------
>lcl|38019_345 unnamed protein product
------------------------------------------------------------
-----------M------------------------------------------------
------------------------------------------------------------
------------------------------------------------------------
------------------------------------------------------------
-----------------------------------------RCGDCE-------------
--------------------------------------NEQVVF-------------GKA
SSVVS-------------CAVCGTT-LA--------------------------------
----------------------------TPT-----------------------------
-----------------------------------------------GGEA---------
------------------------------------------------------------
---------------------------------------------ELAGDVVETVEAR--
------------------------------------------------------------
------------------------------------------------------------
------------------------------------------------------------
---------------------------------------
>gi|448473625|ref|ZP_21601767.1| 30S ribosomal protein S27e [Halorubrum aidingense JCM 13560]
------------------------------------------------------------
----MAGDFHRV------------------------------------------------
------------------------------------------------------------
------------------------------------------------------------
------------------------------------------------------------
-----------------------------------------ACADCE-------------
--------------------------------------NEQVVF-------------GKA
ASVVS-------------CAVCGTT-LA--------------------------------
----------------------------TPT-----------------------------
-----------------------------------------------GGEA---------
------------------------------------------------------------
---------------------------------------------EFHGEIVETVEAR--
------------------------------------------------------------
------------------------------------------------------------
------------------------------------------------------------
---------------------------------------
>lcl|38017_1023 unnamed protein product
------------------------------------------------------------
----MAGSFHRV------------------------------------------------
------------------------------------------------------------
------------------------------------------------------------
------------------------------------------------------------
-----------------------------------------ACGDCE-------------
--------------------------------------NEQVVF-------------GKA
SSTVS-------------CAVCGTT-LA--------------------------------
----------------------------TPT-----------------------------
-----------------------------------------------GGEA---------
------------------------------------------------------------
---------------------------------------------ELHGEIVETVEAR--
------------------------------------------------------------
------------------------------------------------------------
------------------------------------------------------------
---------------------------------------
>gi|448446597|ref|ZP_21590819.1| 30S ribosomal protein S27e [Halorubrum saccharovorum DSM 1137]
------------------------------------------------------------
----MAGSFHRV------------------------------------------------
------------------------------------------------------------
------------------------------------------------------------
------------------------------------------------------------
-----------------------------------------ACGDCE-------------
--------------------------------------NEQVVF-------------GKA
SSTVS-------------CAVCGTT-LA--------------------------------
----------------------------TPT-----------------------------
-----------------------------------------------GGEA---------
------------------------------------------------------------
---------------------------------------------ELHGEIVETVEAR--
------------------------------------------------------------
------------------------------------------------------------
------------------------------------------------------------
---------------------------------------
>lcl|36550_2657 unnamed protein product
------------------------------------------------------------
----MAGSFHRV------------------------------------------------
------------------------------------------------------------
------------------------------------------------------------
------------------------------------------------------------
-----------------------------------------ACGDCE-------------
--------------------------------------NEQVVF-------------GKA
SSVVS-------------CAVCGTT-LA--------------------------------
----------------------------TPT-----------------------------
-----------------------------------------------GGEA---------
------------------------------------------------------------
---------------------------------------------ELHGEIVETVEAR--
------------------------------------------------------------
------------------------------------------------------------
------------------------------------------------------------
---------------------------------------
>lcl|36551_1222 unnamed protein product
------------------------------------------------------------
----MAGSFHRV------------------------------------------------
------------------------------------------------------------
------------------------------------------------------------
------------------------------------------------------------
-----------------------------------------ACGDCE-------------
--------------------------------------NEQVVF-------------GKA
SSVVS-------------CAVCGTT-LA--------------------------------
----------------------------TPT-----------------------------
-----------------------------------------------GGEA---------
------------------------------------------------------------
---------------------------------------------ELHGEIVETVEAR--
------------------------------------------------------------
------------------------------------------------------------
------------------------------------------------------------
---------------------------------------
>lcl|36552_855 unnamed protein product
------------------------------------------------------------
----MAGSFHRV------------------------------------------------
------------------------------------------------------------
------------------------------------------------------------
------------------------------------------------------------
-----------------------------------------ACGDCE-------------
--------------------------------------NEQVVF-------------GKA
SSVVS-------------CAVCGTT-LA--------------------------------
----------------------------TPT-----------------------------
-----------------------------------------------GGEA---------
------------------------------------------------------------
---------------------------------------------ELHGEIVETVEAR--
------------------------------------------------------------
------------------------------------------------------------
------------------------------------------------------------
---------------------------------------
>lcl|36554_1093 unnamed protein product
------------------------------------------------------------
----MAGSFHRV------------------------------------------------
------------------------------------------------------------
------------------------------------------------------------
------------------------------------------------------------
-----------------------------------------ACGDCE-------------
--------------------------------------NEQVVF-------------GKA
SSVVS-------------CAVCGTT-LA--------------------------------
----------------------------TPT-----------------------------
-----------------------------------------------GGEA---------
------------------------------------------------------------
---------------------------------------------ELHGEIVETVEAR--
------------------------------------------------------------
------------------------------------------------------------
------------------------------------------------------------
---------------------------------------
>lcl|36555_2455 unnamed protein product
------------------------------------------------------------
----MAGSFHRV------------------------------------------------
------------------------------------------------------------
------------------------------------------------------------
------------------------------------------------------------
-----------------------------------------ACGDCE-------------
--------------------------------------NEQVVF-------------GKA
SSVVS-------------CAVCGTT-LA--------------------------------
----------------------------TPT-----------------------------
-----------------------------------------------GGEA---------
------------------------------------------------------------
---------------------------------------------ELHGEIVETVEAR--
------------------------------------------------------------
------------------------------------------------------------
------------------------------------------------------------
---------------------------------------
>gi|448470600|ref|ZP_21600515.1| 30S ribosomal protein S27e [Halorubrum kocurii JCM 14978]
------------------------------------------------------------
----MAGSFHRV------------------------------------------------
------------------------------------------------------------
------------------------------------------------------------
------------------------------------------------------------
-----------------------------------------ACGDCE-------------
--------------------------------------NEQVVF-------------GKA
SSVVS-------------CAVCGTT-LA--------------------------------
----------------------------TPT-----------------------------
-----------------------------------------------GGEA---------
------------------------------------------------------------
---------------------------------------------ELHGEIVETVEAR--
------------------------------------------------------------
------------------------------------------------------------
------------------------------------------------------------
---------------------------------------
>gi|448456053|ref|ZP_21594906.1| 30S ribosomal protein S27e [Halorubrum lipolyticum DSM 21995]
------------------------------------------------------------
----MAGSFHRV------------------------------------------------
------------------------------------------------------------
------------------------------------------------------------
------------------------------------------------------------
-----------------------------------------ACGDCE-------------
--------------------------------------NEQVVF-------------GKA
SSVVS-------------CAVCGTT-LA--------------------------------
----------------------------TPT-----------------------------
-----------------------------------------------GGEA---------
------------------------------------------------------------
---------------------------------------------ELHGEIVETVEAR--
------------------------------------------------------------
------------------------------------------------------------
------------------------------------------------------------
---------------------------------------
>gi|222479440|ref|YP_002565677.1| 30S ribosomal protein S27e [Halorubrum lacusprofundi ATCC 49239]
------------------------------------------------------------
----MAGSFHRV------------------------------------------------
------------------------------------------------------------
------------------------------------------------------------
------------------------------------------------------------
-----------------------------------------ACGDCE-------------
--------------------------------------NEQVVF-------------GKA
SSVVS-------------CAVCGTT-LA--------------------------------
----------------------------TPT-----------------------------
-----------------------------------------------GGEA---------
------------------------------------------------------------
---------------------------------------------EFHGEIVETVEAR--
------------------------------------------------------------
------------------------------------------------------------
------------------------------------------------------------
---------------------------------------
>gi|448502081|ref|ZP_21612493.1| 30S ribosomal protein S27e [Halorubrum coriense DSM 10284]
------------------------------------------------------------
----MAGDFHRV------------------------------------------------
------------------------------------------------------------
------------------------------------------------------------
------------------------------------------------------------
-----------------------------------------ACGDCE-------------
--------------------------------------NEQVVF-------------GKA
SSTVS-------------CAVCGTT-LS--------------------------------
----------------------------TPT-----------------------------
-----------------------------------------------GGEA---------
------------------------------------------------------------
---------------------------------------------ELHGEIVETVEAR--
------------------------------------------------------------
------------------------------------------------------------
------------------------------------------------------------
---------------------------------------
>lcl|39407_2421 unnamed protein product
------------------------------------------------------------
----MAGDFHRV------------------------------------------------
------------------------------------------------------------
------------------------------------------------------------
------------------------------------------------------------
-----------------------------------------ACGDCE-------------
--------------------------------------NEQVVF-------------GKA
SSTVS-------------CAVCGTT-LA--------------------------------
----------------------------TPT-----------------------------
-----------------------------------------------GGEA---------
------------------------------------------------------------
---------------------------------------------ELHGEIVETVEAR--
------------------------------------------------------------
------------------------------------------------------------
------------------------------------------------------------
---------------------------------------
>gi|448479411|ref|ZP_21604263.1| 30S ribosomal protein S27e [Halorubrum arcis JCM 13916]
------------------------------------------------------------
----MAGDFHRV------------------------------------------------
------------------------------------------------------------
------------------------------------------------------------
------------------------------------------------------------
-----------------------------------------ACGDCE-------------
--------------------------------------NEQVVF-------------GKA
SSTVS-------------CAVCGTT-LA--------------------------------
----------------------------TPT-----------------------------
-----------------------------------------------GGEA---------
------------------------------------------------------------
---------------------------------------------ELHGEIVETVEAR--
------------------------------------------------------------
------------------------------------------------------------
------------------------------------------------------------
---------------------------------------
>lcl|38016_2724 unnamed protein product
------------------------------------------------------------
----MAGDFHRV------------------------------------------------
------------------------------------------------------------
------------------------------------------------------------
------------------------------------------------------------
-----------------------------------------ACGDCE-------------
--------------------------------------NEQVVF-------------GKA
SSTVS-------------CAVCGTT-LA--------------------------------
----------------------------TPT-----------------------------
-----------------------------------------------GGEA---------
------------------------------------------------------------
---------------------------------------------ELHGEIVETVEAR--
------------------------------------------------------------
------------------------------------------------------------
------------------------------------------------------------
---------------------------------------
>gi|445692709|gb|ELZ44880.1| 30S ribosomal protein S27e [Halorubrum californiensis DSM 19288]
------------------------------------------------------------
----MAGDFHRV------------------------------------------------
------------------------------------------------------------
------------------------------------------------------------
------------------------------------------------------------
-----------------------------------------ACGDCE-------------
--------------------------------------NEQVVF-------------GKA
SSTVS-------------CAVCGTT-LA--------------------------------
----------------------------TPT-----------------------------
-----------------------------------------------GGEA---------
------------------------------------------------------------
---------------------------------------------ELHGEIVETVEAR--
------------------------------------------------------------
------------------------------------------------------------
------------------------------------------------------------
---------------------------------------
>gi|448524302|ref|ZP_21619284.1| 30S ribosomal protein S27e [Halorubrum distributum JCM 10118]
------------------------------------------------------------
----MAGDFHRV------------------------------------------------
------------------------------------------------------------
------------------------------------------------------------
------------------------------------------------------------
-----------------------------------------ACGDCE-------------
--------------------------------------NEQVVF-------------GKA
SSTVS-------------CAVCGTT-LA--------------------------------
----------------------------TPT-----------------------------
-----------------------------------------------GGEA---------
------------------------------------------------------------
---------------------------------------------ELHGEIVETVEAR--
------------------------------------------------------------
------------------------------------------------------------
------------------------------------------------------------
---------------------------------------
>lcl|38020_2298 unnamed protein product
------------------------------------------------------------
----MAGDFHRV------------------------------------------------
------------------------------------------------------------
------------------------------------------------------------
------------------------------------------------------------
-----------------------------------------ACGDCE-------------
--------------------------------------NEQVVF-------------GKA
SSTVS-------------CAVCGTT-LA--------------------------------
----------------------------TPT-----------------------------
-----------------------------------------------GGEA---------
------------------------------------------------------------
---------------------------------------------ELHGEIVETVEAR--
------------------------------------------------------------
------------------------------------------------------------
------------------------------------------------------------
---------------------------------------
>lcl|38022_496 unnamed protein product
------------------------------------------------------------
----MAGDFHRV------------------------------------------------
------------------------------------------------------------
------------------------------------------------------------
------------------------------------------------------------
-----------------------------------------ACGDCE-------------
--------------------------------------NEQVVF-------------GKA
SSTVS-------------CAVCGTT-LA--------------------------------
----------------------------TPT-----------------------------
-----------------------------------------------GGEA---------
------------------------------------------------------------
---------------------------------------------ELHGEIVETVEAR--
------------------------------------------------------------
------------------------------------------------------------
------------------------------------------------------------
---------------------------------------
>lcl|23591_454 unnamed protein product
------------------------------------------------------------
----MAGDFHRV------------------------------------------------
------------------------------------------------------------
------------------------------------------------------------
------------------------------------------------------------
-----------------------------------------ACGDCE-------------
--------------------------------------NEQVVF-------------GKA
SSTVS-------------CAVCGTT-LA--------------------------------
----------------------------TPT-----------------------------
-----------------------------------------------GGEA---------
------------------------------------------------------------
---------------------------------------------ELHGEIVETVEAR--
------------------------------------------------------------
------------------------------------------------------------
------------------------------------------------------------
---------------------------------------
>lcl|36553_1702 unnamed protein product
------------------------------------------------------------
----MAGDFHRV------------------------------------------------
------------------------------------------------------------
------------------------------------------------------------
------------------------------------------------------------
-----------------------------------------ACGDCE-------------
--------------------------------------NEQVVF-------------GKA
SSTVS-------------CAVCGTT-LA--------------------------------
----------------------------TPT-----------------------------
-----------------------------------------------GGEA---------
------------------------------------------------------------
---------------------------------------------ELHGEIVETVEAR--
------------------------------------------------------------
------------------------------------------------------------
------------------------------------------------------------
---------------------------------------
>gi|448538725|ref|ZP_21622971.1| 30S ribosomal protein S27e [Halorubrum hochstenium ATCC 700873]
------------------------------------------------------------
----MAGDFHRV------------------------------------------------
------------------------------------------------------------
------------------------------------------------------------
------------------------------------------------------------
-----------------------------------------ACGDCE-------------
--------------------------------------NEQVVF-------------GKA
SSTVS-------------CAVCGTT-LA--------------------------------
----------------------------TPT-----------------------------
-----------------------------------------------GGEA---------
------------------------------------------------------------
---------------------------------------------ELHGEIVETVEAR--
------------------------------------------------------------
------------------------------------------------------------
------------------------------------------------------------
---------------------------------------
>lcl|38024_65 unnamed protein product
------------------------------------------------------------
----MAGDFHRV------------------------------------------------
------------------------------------------------------------
------------------------------------------------------------
------------------------------------------------------------
-----------------------------------------ACGDCE-------------
--------------------------------------NEQVVF-------------GKA
SSTVS-------------CAVCGTT-LA--------------------------------
----------------------------TPT-----------------------------
-----------------------------------------------GGEA---------
------------------------------------------------------------
---------------------------------------------ELHGEIVETVEAR--
------------------------------------------------------------
------------------------------------------------------------
------------------------------------------------------------
---------------------------------------
>lcl|38025_2661 unnamed protein product
------------------------------------------------------------
----MAGDFHRV------------------------------------------------
------------------------------------------------------------
------------------------------------------------------------
------------------------------------------------------------
-----------------------------------------ACGDCE-------------
--------------------------------------NEQVVF-------------GKA
SSTVS-------------CAVCGTT-LA--------------------------------
----------------------------TPT-----------------------------
-----------------------------------------------GGEA---------
------------------------------------------------------------
---------------------------------------------ELHGEIVETVEAR--
------------------------------------------------------------
------------------------------------------------------------
------------------------------------------------------------
---------------------------------------
>lcl|36556_2497 unnamed protein product
------------------------------------------------------------
----MAGDFHRV------------------------------------------------
------------------------------------------------------------
------------------------------------------------------------
------------------------------------------------------------
-----------------------------------------ACGDCE-------------
--------------------------------------NEQVVF-------------GKA
SSTVS-------------CAVCGTT-LA--------------------------------
----------------------------TPT-----------------------------
-----------------------------------------------GGEA---------
------------------------------------------------------------
---------------------------------------------ELHGEIVETVEAR--
------------------------------------------------------------
------------------------------------------------------------
------------------------------------------------------------
---------------------------------------
>lcl|36557_3379 unnamed protein product
------------------------------------------------------------
----MAGDFHRV------------------------------------------------
------------------------------------------------------------
------------------------------------------------------------
------------------------------------------------------------
-----------------------------------------ACGDCE-------------
--------------------------------------NEQVVF-------------GKA
SSTVS-------------CAVCGTT-LA--------------------------------
----------------------------TPT-----------------------------
-----------------------------------------------GGEA---------
------------------------------------------------------------
---------------------------------------------ELHGEIVETVEAR--
------------------------------------------------------------
------------------------------------------------------------
------------------------------------------------------------
---------------------------------------
>gi|448449008|ref|ZP_21591506.1| 30S ribosomal protein S27e [Halorubrum litoreum JCM 13561]
------------------------------------------------------------
----MAGDFHRV------------------------------------------------
------------------------------------------------------------
------------------------------------------------------------
------------------------------------------------------------
-----------------------------------------ACGDCE-------------
--------------------------------------NEQVVF-------------GKA
SSTVS-------------CAVCGTT-LA--------------------------------
----------------------------TPT-----------------------------
-----------------------------------------------GGEA---------
------------------------------------------------------------
---------------------------------------------ELHGEIVETVEAR--
------------------------------------------------------------
------------------------------------------------------------
------------------------------------------------------------
---------------------------------------
>lcl|18174_2635 unnamed protein product
------------------------------------------------------------
----MAGDFHRV------------------------------------------------
------------------------------------------------------------
------------------------------------------------------------
------------------------------------------------------------
-----------------------------------------ACGDCE-------------
--------------------------------------NEQVVF-------------GKA
SSTVS-------------CAVCGTT-LA--------------------------------
----------------------------TPT-----------------------------
-----------------------------------------------GGEA---------
------------------------------------------------------------
---------------------------------------------ELHGEIVETVEAR--
------------------------------------------------------------
------------------------------------------------------------
------------------------------------------------------------
---------------------------------------
>lcl|18175_2403 unnamed protein product
------------------------------------------------------------
----MAGDFHRV------------------------------------------------
------------------------------------------------------------
------------------------------------------------------------
------------------------------------------------------------
-----------------------------------------ACGDCE-------------
--------------------------------------NEQVVF-------------GKA
SSTVS-------------CAVCGTT-LA--------------------------------
----------------------------TPT-----------------------------
-----------------------------------------------GGEA---------
------------------------------------------------------------
---------------------------------------------ELHGEIVETVEAR--
------------------------------------------------------------
------------------------------------------------------------
------------------------------------------------------------
---------------------------------------
>lcl|18176_2136 unnamed protein product
------------------------------------------------------------
----MAGDFHRV------------------------------------------------
------------------------------------------------------------
------------------------------------------------------------
------------------------------------------------------------
-----------------------------------------ACGDCE-------------
--------------------------------------NEQVVF-------------GKA
SSTVS-------------CAVCGTT-LA--------------------------------
----------------------------TPT-----------------------------
-----------------------------------------------GGEA---------
------------------------------------------------------------
---------------------------------------------ELHGEIVETVEAR--
------------------------------------------------------------
------------------------------------------------------------
------------------------------------------------------------
---------------------------------------
>lcl|18178_2355 unnamed protein product
------------------------------------------------------------
----MAGDFHRV------------------------------------------------
------------------------------------------------------------
------------------------------------------------------------
------------------------------------------------------------
-----------------------------------------ACGDCE-------------
--------------------------------------NEQVVF-------------GKA
SSTVS-------------CAVCGTT-LA--------------------------------
----------------------------TPT-----------------------------
-----------------------------------------------GGEA---------
------------------------------------------------------------
---------------------------------------------ELHGEIVETVEAR--
------------------------------------------------------------
------------------------------------------------------------
------------------------------------------------------------
---------------------------------------
>gi|448431789|ref|ZP_21585300.1| 30S ribosomal protein S27e [Halorubrum tebenquichense DSM 14210]
------------------------------------------------------------
----MAGDFHRV------------------------------------------------
------------------------------------------------------------
------------------------------------------------------------
------------------------------------------------------------
-----------------------------------------ACGDCE-------------
--------------------------------------NEQVVF-------------GKA
SSTVS-------------CAVCGTT-LA--------------------------------
----------------------------TPT-----------------------------
-----------------------------------------------GGEA---------
------------------------------------------------------------
---------------------------------------------ELHGEIVETVEAR--
------------------------------------------------------------
------------------------------------------------------------
------------------------------------------------------------
---------------------------------------
>gi|448423750|ref|ZP_21582083.1| 30S ribosomal protein S27e [Halorubrum terrestre JCM 10247]
------------------------------------------------------------
----MAGDFHRV------------------------------------------------
------------------------------------------------------------
------------------------------------------------------------
------------------------------------------------------------
-----------------------------------------ACGDCE-------------
--------------------------------------NEQVVF-------------GKA
SSTVS-------------CAVCGTT-LA--------------------------------
----------------------------TPT-----------------------------
-----------------------------------------------GGEA---------
------------------------------------------------------------
---------------------------------------------ELHGEIVETVEAR--
------------------------------------------------------------
------------------------------------------------------------
------------------------------------------------------------
---------------------------------------
>lcl|38021_2872 unnamed protein product
------------------------------------------------------------
----MAGDFHRV------------------------------------------------
------------------------------------------------------------
------------------------------------------------------------
------------------------------------------------------------
-----------------------------------------ACGDCE-------------
--------------------------------------NEQVVF-------------GKA
SFTVS-------------CAVCGTT-LA--------------------------------
----------------------------TPT-----------------------------
-----------------------------------------------GGEA---------
------------------------------------------------------------
---------------------------------------------ELHGEIVETVEAR--
------------------------------------------------------------
------------------------------------------------------------
------------------------------------------------------------
---------------------------------------
>gi|339756368|gb|EGQ39951.1| ribosomal protein S27E [Candidatus Nanosalinarum sp. J07AB56]
------------------------------------------------------------
----MPATFYRV------------------------------------------------
------------------------------------------------------------
------------------------------------------------------------
------------------------------------------------------------
-----------------------------------------ECQECG-------------
--------------------------------------SRQKIF-------------SRP
ASEID-------------CNVCSET-IA--------------------------------
----------------------------EPS-----------------------------
-----------------------------------------------GGQA---------
------------------------------------------------------------
---------------------------------------------ELESELIEELAPE--
------------------------------------------------------------
------------------------------------------------------------
------------------------------------------------------------
---------------------------------------
>gi|541203177|gb|ERH11242.1| valyl-tRNA synthetase [halophilic archaeon J07HX64]
MSKLPDTYEPDDVEPKWREQWRETDIYSYEGDGDTDTEYVIDTPPPYPTGNLHIGNALGW
CYMDFSARFHRLIGDDVLFPQGWDCHGLPTEVKVEENQGIHRTDVPREEFRDLCIEHTES
QIGAMRDTMDTLGFSIDWNHEFRTMDPEYWGETQRSFVQMADSDYVYQNEHPVNWCPRCE
TAIADAEVETEEGIQGTLYYITFSGVDNDDIEIATTRPELLAACVSMAVDPDDDRYADRI
GDTFEVPLFGQEVELIADDEVDSDFGTGAVMICTFGDKQDVDWWAEYDLDLRMVFSEDGR
LTGLAGEYEGLTIDEAKEAIAADLEAEGSLVDTESTEQNVGQCWRCDTPIEILSKEQWFV
EVRQDEILETAQTVEWIPDHMYGRLEEWTEGMEWDWVISRQRVF-------------ATP
IPAWH-------------CQDCGHTHIAEESEVPVKPPETDPEIGTCPECGGENWHGETD
VMDTWMDSSISPLQVQGWPEEPFTPATLRPQ------GHDIIRTWAFYTLLRSAAIEDEI
PWEEILINGMVFGDDGNKMSKSRDNFVQPETVVEEYSADAFRQAIALGGQPGSDIQFQWK
EVTSAARFETKVWNITRFVGQQLDEDRDPIPDPAYRDVDRWILSKCSRVAREVREDMEQY
RFDAALRTLRDFVWH------------------------------DLADDYLELVKGRLY
EGRPGERDAAQQALFTTLSASLRMLSPFAPFLTEEAYRGLPGTEGSVHAAGWPAPDMVDP
EHEAAGDLIAEIASTVRGWKSDTGLALNAPLDRVEVYPDEDLDVPVDTYDLSEAASAPVQ
IREGVPSVELVPVEVEPDHSVIGPEFREQAGQVVAALETMDPAQVAEQKTLDGEIEVDFD
GEVALISGDAVEIVEEHRAESGEEVAVLDSDSATILVYE
