# Supplementary material for: Inteins as indicators of gene flow in the halobacteria
Source: Front Microbiol. 2014 Jun 26;5:299. doi: 10.3389/fmicb.2014.00299 (PMC4071816; doi:10.3389/fmicb.2014.00299)
Supplement: Supplementary file 1 [file DataSheet1.ZIP › data_file1/reference_tree_alignment/S27e.fasta]

>halophilic_archaeon_J07HX5
---MAGNFYRLACPDCSNEQVVFEKAASAVDCHVCGHTLVAPTGGTATLEGEIVETVEAR
------------------
>nmn_moolapensis_8_8_11
---MPGTFIRVRCDDCENEQVVFSKAANAVDCAVCGSTLATPTGGEADLHTEVVETVEAR
------------------
>nmn_pharaonis_DSM_2160
---MAGDFIRVHCDDCENEQVLFGKAANTVNCAVCGSTLATPTGGEADLHGDVVDVVESR
------------------
>hrr_J07HR59
---MTGDFLQVTCQDCENEQILFEKASTEVACAVCGTTLAVPTGGYAQIEGEVTDVVEAR
------------------
>hap_paucihalophilus_DX253
---MAGNFYKVQCPDCENEQTVFGKAASEINCVVCGHKLATPTGGKAEIDGDVVETIASR
------------------
>hns_J07HN4
---MAGNFVTIECSDCGNEQVVFEKTATVVNCAVCGTTLATPTGGKADIDHEIGETVEAR
------------------
>hns_J07HN6
---MTGNFVTVKCSDCENEQSVFEKTATVVNCAVCGTTLATPTGGKAEIDHEVLETVEAR
------------------
>hcc_morrhuae_DSM_1307
---MPGNFYTVRCPDCENEQAVFGKAASTVPCAVCGTTLATPTSGKAVFEGEVLDIVERR
ERTDTIAGESEAQ-----
>hcc_thailandensis_JCM_13552
---MPGNFYTVRCPDCENEQAVFGKAASTVPCAVCGMTLATPTSGKAVFEGEVLDTVERR
ETADAIAGESEAQ-----
>har_amylolytica_JCM_13557
---MAGSFITVECPDCENEQTLFEKAASEVSCAVCGHTIARPTGGKADIEGEVTAVVEAR
------------------
>har_hispanica_ATCC_33960
---MAGSFITVECPDCENEQTLFEKAASEVSCAVCGHTIARPTGGKADIEGEVTAVVEAR
------------------
>har_japonica_DSM_6131
---MAGSFITVECPDCENEQTLFEKAASEVSCAVCGHTIARPTGGKADIEGEVTAVVEAR
------------------
>har_vallismortis_ATCC_29715
---MAGSFITVECPDCENEQTLFEKAASEVSCAVCGHTIARPTGGKADIEGEVTAVVEAR
------------------
>har_argentinensis_DSM_12282
---MAGSFITVECPDCENEQSLFEKAASEVSCAVCGHTIARPTGGKADIEGEVTAVVEAR
------------------
>har_californiae_ATCC_3379
---MAGSFITVECPDCENEQSLFEKAASEVSCAVCGHTIARPTGGKADIEGEVTAVVEAR
------------------
>har_marismortui_ATCC_43049
---MAGSFITVECPDCENEQSLFEKAASEVSCAVCGHTIARPTGGKADIEGEVTAVVEAR
------------------
>har_sinaiiensis_ATCC_33800
---MAGSFITVECPDCENEQSLFEKAASEVSCAVCGHTIARPTGGKADIEGEVTAVVEAR
------------------
>hcc_hamelinensis_100A6
---MAGNFYTVECPDCENEQVVFGKAATQVACAVCGSTLAHATGGKAVFEGEVLDTVERR
EAPDDLTGSS--------
>hac_jeotgali_B3
---MAGNFYSVECPDCENEQIVFDKASSEVACAVCGHTLARPAGGKAEIDGEVTETVEAR
------------------
>hrr_chaoviator_HaloG
MITMAGSYYTVRCGDCENEQIVFGKAATEVACAVCGTTLARPTGGKADIDHEIVETVESR
------------------
>hvx_asiaticus_JCM_14624
---MAGTFYRVRCEDCENEQIVFGKASTDVACAVCGTTLARPTGGKASIDHEIVEPVESR
------------------
>hvx_ruber_XH_70
---MAGTFYRVRCEDCENEQIVFGKASTDVACAVCGTTLARPTGGKASIDHEIVEPVESR
------------------
>nnm_versiforme_JCM_10478
---MAGNFYNVRCSDCENEQTVFGKASSEVACAVCGTTLVRPTGGKAEIEHEILETVESR
------------------
>nnm_pallidum_DSM_3751
---MAGNFYSVRCGDCENEQTVFGKASSEVACAVCGTTLVRPAGGKAEIEHEIVETVESR
------------------
>htg_turkmenica_DSM_5511
---MAGNFYSVRCGDCENEQTVFGKASSEVACAVCGTTLVRPTGGKAEIEHEIVETVESR
------------------
>nnm_gari_JCM_14663
---MAGNFYSVRCDDCENEQTVFGKASSEVACAVCGTTLVRPAGGKAEIEHEIVETVESR
------------------
>nnm_altunense_JCM_14663
---MAGNFYSVRCDDCENEQTVFGKASSEVACAVCGTTLVRPTGGKAEIEHEIVETVESR
------------------
>hrr_LB1
MIPMAGNFYSVRCDDCENEQTVFGKASSEVACAVCGTTLVRPTGGKAEIEHEIVETVESR
------------------
>nnm_sp_J7_2
MIPMAGNFYSVRCDDCENEQTVFGKASSEVACAVCGTTLVRPAGGKAEIEHEIVETVESR
------------------
>nab_asiatica_DSM_12278
---MAGNFYTVRCSDCENEQTVFGKAATEVACAVCGTTLARPTGGKAEIEHEITDTVESR
------------------
>hpg_xanaduensis_SH_6
---MAGSFYQVRCSDCENEQTVFGKASTEVACAVCGTTLARPTGGKAEIEHEIIETVESR
------------------
>nrr_bangense_JCM_10635
---MAGNFYSVRCSDCENEQTVFGKASTEVACAVCGTTLARPAGGKAEIDHEILETVESR
------------------
>ncc_amylolyticus_DSM_10524
---MAGNFYNVRCGDCENEQTVFGKASTEVACAVCGTTLARPTGGKAEIDHEILETVESR
------------------
>nln_innermongolicus_JCM_12255
---MAGNFYSVRCSDCENEQTVFGKASSEVACAVCGTTLARPTGGKAEIDHEILETVESR
------------------
>nrr_tibetense_GA33
---MAGNFYSVRCSDCENEQTVFGKASSEVACAVCGTTLARPTGGKAEIDHEILETVESR
------------------
>ncc_occultus_SP4
---MAGNFYSVRCGDCENEQTVFGKASSEVACAVCGTTLARPTGGKAEIDHEILETVESR
------------------
>hbi_nitrareducens_JCM_10879
---MAGNFYSVRCGDCENEQVVFGKASTEVACAVCGTTLARPTGGKAEIEHEVIETVESR
------------------
>hbi_lacisalsi_AJ5
---MAGNFYSVRCGDCENEQVVFGKASTEVACAVCGTTLARPTGGKAEIEHEIVETVESR
------------------
>htg_limicola_JCM_13563
---MAGNFYSVRCGDCENEQTVFGKASTEVACAVCGTTLARPTGGKAEIEHEIIDTVESR
------------------
>nab_chahannaoensis_JCM_10990
---MAGNFYSVRCSDCENEQTVFGKASTEVACAVCGTTLARPTGGKAEIEHEIVETVESR
------------------
>nab_magadii_ATCC_43099
---MAGNFYSVRCSDCENEQTVFGKASTEVACAVCGTTLARPTGGKAEIEHEIVETVESR
------------------
>nab_hulunbeirensis_JCM_10989
---MAGNFYSVRCSDCENEQTVFGKASTEVACAVCGTTLARPTGGKAEIEHEIVDTVESR
------------------
>nbt_gregoryi_SP2
---MSGNFYSVRCSDCENEQTVFGKASTEVACAVCGTTLARPTGGKAEIDHEIVETVESR
------------------
>htg_thermotolerans_DSM_11522
---MAGNFYSVRCSDCENEQTVFGKASTEVACAVCGTTLARPTGGNAEIDHEIVETVESR
------------------
>nnm_pellirubrum_DSM_15624
---MAGNFYSVRCSDCENEQTVFGKASTEVACAVCGTTLARPTGGNAEIDHEIVETVESR
------------------
>nrr_sulfidifaciens_JCM_14089
---MAGNFYSVRCSDCENEQTVFGKASTEVACAVCGTTLARPTGGKAEIDHEIVETVESR
------------------
>hbt_sp_NRC_1
---MSGGFYNVECPDCENEQTVFGKASTEVACAVCGTTLARPTGGEADLLGEVIETVEAR
------------------
>hbt_salinarum_R_1
---MSGGFYNVECPDCENEQTVFGKASTEVACAVCGTTLARPTGGEADLLGEVIETVEAR
------------------
>hbt_sp_DL_1
---MAGRFYTVVCPDCENEQIVFGKASTEVACAVCGTTLARPTGGEAELAGEVVDTVEAR
------------------
>hmc_mukohataei_DSM_12286
---MAGSFLSVECPDCENEQTVFSKAATEVACAVCGHTLARPTGGKATIEGAVLETVEQR
------------------
>hrd_tiamatea_SARL4B
---MPGNFYSVRCPDCENEQVVFGKAASEVVCAVCGNTLVRPTGGKATIEGDVLETVEQR
------------------
>hrd_utahensis_DSM_12940
---MTGNFYSVRCPDCENEQVVFGKAASDVVCAVCGNTLVRPTGGKATIEGEVLETVEQR
------------------
>hqr_walsbyi_C23
---MAGNFYQLQCPDCNNKQVIFGKASTVVNCAVCGTTLATPTGGDAEFNGEVIETVERR
SVENAISRVDDSPTDADS
>hqr_walsbyi_DSM_16790
---MAGNFYQLQCPDCNNEQVIFGKASTVVNCAVCGTTLATPTGGDAEFNGEVIETVERR
SVENAISRVDDSPTDADS
>hcc_saccharolyticus_DSM_5350
---MAGNFYAVQCPDCENEQIVFGKAASTVACAVCGTTLARSTGGDATFEGEVIETVERR
DADGELADTGT-------
>hcc_salifodinae_DSM_8989
---MAGNFYSVRCPDCENEQIVFGKAASTVACAVCGTTLARSTGGDATFEGEVIETVERR
DTGSELADTGT-------
>hgm_borinquense_DSM_11551
---MAGNFYLVQCTDCDNEQVVFGKASSVINCAVCGTTLATPTGGDAEIHGEVVETVERR
SAEA--------------
>hsn_pallida_JCM_14848
---MAGNFYLVQCIDCDNEQVVFGKASSTVNCAVCGTTLATPTGGDAEIHGEVVETVERR
SAEA--------------
>haloarchaeon_3A1_DGR
-MTMAGNFIRVACGDCENEQTVFEKASSTVACAVCGTTLATPTGGKAAIEGEIVETVEAR
------------------
>hgn_salarium_B_1
---MAGNFYKVQCQDCENEQVVFGKAATVVNCAVCGTVLARPTGGNATFEGEVTETVEAR
------------------
>hfx_elongans_ATCC_BAA_1513
---MAGNYYKVACTDCENEQTIFGKASSVVNCAVCGTTLATPTGGNAEFHGEVVETVERR
DSTELEA-----------
>hfx_larsenii_JCM_13917
---MAGNYYKVACTDCENEQIIFGKASSVVNCAVCGTTLATPTGGNAEFHGEVVETVERR
DSTELEA-----------
>hfx_mediterranei_ATCC_33500
---MAGNFYKVACSDCENEQVVFGKASSDVNCAVCGTTLATPTGGNAEFHGEVVETVERR
ESDELEA-----------
>hfx_alexandrinus_JCM_10717
---MAGNFYKVACSDCENEQVVFGKASSVVNCAVCGTTLATPTGGNAEFHGEVVETVERR
DSDELEA-----------
>hfx_ATCC_BAA-644
---MAGNFYKVACSDCENEQVVFGKASSVVNCAVCGTTLATPTGGNAEFHGEVVETVERR
DSDELEA-----------
>hfx_ATCC_BAA-645
---MAGNFYKVACSDCENEQVVFGKASSVVNCAVCGTTLATPTGGNAEFHGEVVETVERR
DSDELEA-----------
>hfx_ATCC_BAA-646
---MAGNFYKVACSDCENEQVVFGKASSVVNCAVCGTTLATPTGGNAEFHGEVVETVERR
DSDELEA-----------
>hfx_BAB-2207
---MAGNFYKVACSDCENEQVVFGKASSVVNCAVCGTTLATPTGGNAEFHGEVVETVERR
DSDELEA-----------
>hfx_denitrificans_ATCC_35960
---MAGNFYKVACSDCENEQVVFGKASSVVNCAVCGTTLATPTGGNAEFHGEVVETVERR
DSDELEA-----------
>hfx_gobbonsii_ATCC_33959
---MAGNFYKVACSDCENEQVVFGKASSVVNCAVCGTTLATPTGGNAEFHGEVVETVERR
DSDELEA-----------
>hfx_lucentense_DSM_14919
---MAGNFYKVACSDCENEQVVFGKASSVVNCAVCGTTLATPTGGNAEFHGEVVETVERR
DSDELEA-----------
>hfx_mucosum_ATCC_BAA_1512
---MAGNFYKVACSDCENEQVVFGKASSVVNCAVCGTTLATPTGGNAEFHGEVVETVERR
DSDELEA-----------
>hfx_prahovense_DSM_18310
---MAGNFYKVACSDCENEQVVFGKASSVVNCAVCGTTLATPTGGNAEFHGEVVETVERR
DSDELEA-----------
>hfx_volcanii_DS2
---MAGNFYKVACSDCENEQVVFGKASSVVNCAVCGTTLATPTGGNAEFHGEVVETVERR
DSDELEA-----------
>hrr_Cb34
----------MRCGDCENEQVVFGKASSVVSCAVCGTTLATPTGGEAELAGDVVETVEAR
------------------
>hrr_aidingense_JCM_13916
---MAGDFHRVACADCENEQVVFGKAASVVSCAVCGTTLATPTGGEAEFHGEIVETVEAR
------------------
>hrr_C49
---MAGSFHRVACGDCENEQVVFGKASSTVSCAVCGTTLATPTGGEAELHGEIVETVEAR
------------------
>hrr_saccharovorum_DSM_1137
---MAGSFHRVACGDCENEQVVFGKASSTVSCAVCGTTLATPTGGEAELHGEIVETVEAR
------------------
>hrr_Ea1
---MAGSFHRVACGDCENEQVVFGKASSVVSCAVCGTTLATPTGGEAELHGEIVETVEAR
------------------
>hrr_Ea8
---MAGSFHRVACGDCENEQVVFGKASSVVSCAVCGTTLATPTGGEAELHGEIVETVEAR
------------------
>hrr_Eb13
---MAGSFHRVACGDCENEQVVFGKASSVVSCAVCGTTLATPTGGEAELHGEIVETVEAR
------------------
>hrr_hd13
---MAGSFHRVACGDCENEQVVFGKASSVVSCAVCGTTLATPTGGEAELHGEIVETVEAR
------------------
>hrr_IB24
---MAGSFHRVACGDCENEQVVFGKASSVVSCAVCGTTLATPTGGEAELHGEIVETVEAR
------------------
>hrr_kocurii_JCM_14978
---MAGSFHRVACGDCENEQVVFGKASSVVSCAVCGTTLATPTGGEAELHGEIVETVEAR
------------------
>hrr_lipolyticum_DSM_21995
---MAGSFHRVACGDCENEQVVFGKASSVVSCAVCGTTLATPTGGEAELHGEIVETVEAR
------------------
>hrr_lacusprofundi_ATCC_49239
---MAGSFHRVACGDCENEQVVFGKASSVVSCAVCGTTLATPTGGEAEFHGEIVETVEAR
------------------
>hrr_coriense_DSM_10284
---MAGDFHRVACGDCENEQVVFGKASSTVSCAVCGTTLSTPTGGEAELHGEIVETVEAR
------------------
>hrr_167
---MAGDFHRVACGDCENEQVVFGKASSTVSCAVCGTTLATPTGGEAELHGEIVETVEAR
------------------
>hrr_arcis_JCM_13916
---MAGDFHRVACGDCENEQVVFGKASSTVSCAVCGTTLATPTGGEAELHGEIVETVEAR
------------------
>hrr_C2_b
---MAGDFHRVACGDCENEQVVFGKASSTVSCAVCGTTLATPTGGEAELHGEIVETVEAR
------------------
>hrr_californiensis_DSM_19288
---MAGDFHRVACGDCENEQVVFGKASSTVSCAVCGTTLATPTGGEAELHGEIVETVEAR
------------------
>hrr_distributum_JCM_10118
---MAGDFHRVACGDCENEQVVFGKASSTVSCAVCGTTLATPTGGEAELHGEIVETVEAR
------------------
>hrr_Ec15
---MAGDFHRVACGDCENEQVVFGKASSTVSCAVCGTTLATPTGGEAELHGEIVETVEAR
------------------
>hrr_G37
---MAGDFHRVACGDCENEQVVFGKASSTVSCAVCGTTLATPTGGEAELHGEIVETVEAR
------------------
>hrr_Ga2p
---MAGDFHRVACGDCENEQVVFGKASSTVSCAVCGTTLATPTGGEAELHGEIVETVEAR
------------------
>hrr_Ga36
---MAGDFHRVACGDCENEQVVFGKASSTVSCAVCGTTLATPTGGEAELHGEIVETVEAR
------------------
>hrr_hochstenium_ATCC_700873
---MAGDFHRVACGDCENEQVVFGKASSTVSCAVCGTTLATPTGGEAELHGEIVETVEAR
------------------
>hrr_LD3
---MAGDFHRVACGDCENEQVVFGKASSTVSCAVCGTTLATPTGGEAELHGEIVETVEAR
------------------
>hrr_LG1
---MAGDFHRVACGDCENEQVVFGKASSTVSCAVCGTTLATPTGGEAELHGEIVETVEAR
------------------
>hrr_LG2
---MAGDFHRVACGDCENEQVVFGKASSTVSCAVCGTTLATPTGGEAELHGEIVETVEAR
------------------
>hrr_LG3
---MAGDFHRVACGDCENEQVVFGKASSTVSCAVCGTTLATPTGGEAELHGEIVETVEAR
------------------
>hrr_litoreum_JCM_13561
---MAGDFHRVACGDCENEQVVFGKASSTVSCAVCGTTLATPTGGEAELHGEIVETVEAR
------------------
>hrr_SP3
---MAGDFHRVACGDCENEQVVFGKASSTVSCAVCGTTLATPTGGEAELHGEIVETVEAR
------------------
>hrr_SP5
---MAGDFHRVACGDCENEQVVFGKASSTVSCAVCGTTLATPTGGEAELHGEIVETVEAR
------------------
>hrr_SP7
---MAGDFHRVACGDCENEQVVFGKASSTVSCAVCGTTLATPTGGEAELHGEIVETVEAR
------------------
>hrr_SP9
---MAGDFHRVACGDCENEQVVFGKASSTVSCAVCGTTLATPTGGEAELHGEIVETVEAR
------------------
>hrr_tebenquichense_DSM_14210
---MAGDFHRVACGDCENEQVVFGKASSTVSCAVCGTTLATPTGGEAELHGEIVETVEAR
------------------
>hrr_terrestre_JCM_10247
---MAGDFHRVACGDCENEQVVFGKASSTVSCAVCGTTLATPTGGEAELHGEIVETVEAR
------------------
>hrr_Fb21
---MAGDFHRVACGDCENEQVVFGKASFTVSCAVCGTTLATPTGGEAELHGEIVETVEAR
------------------
>candidatus_nanosalinarum_J07AB56
---MPATFYRVECQECGSRQKIFSRPASEIDCNVCSETIAEPSGGQAELESELIEELAPE
------------------
