# Supplementary material for: Inteins as indicators of gene flow in the halobacteria
Source: Front Microbiol. 2014 Jun 26;5:299. doi: 10.3389/fmicb.2014.00299 (PMC4071816; doi:10.3389/fmicb.2014.00299)
Supplement: Supplementary file 1 [file DataSheet1.ZIP › data_file1/reference_tree_alignment/S28e.aln]

>gi|515912197|ref|WP_017342780.1| hypothetical protein [Halorubrum sp. T3]
----------------------MTDRVIVGVTGATGQAYAVSALELLDRTAVDVHLIVSD
AARVTLRQETDYAVGDLLELGDAVHDVDN-------------------------------
------------------------------------------------------------
------------------------------------------------------------
----------------IGAETASGS-----------------------------------
------------------------------------------------------------
------------------------------------------------------------
------------------------------------------------------------
------------------------------------------------------------
------------------------------------------------------FRTAG-
--------MLITPCSMKTL-----------------------------------------
AAIAHGYSGNLITRSADV----------------TLKER---------------------
---------------------------------------------------RPLVLMPRE
SPFNRIHLENMLTVT---------------------------------------------
------------------------------------------------------------
------------------------------DAGGIVVPPFPSFYQRPDSVEEMVDTTMKR
ALSQLGVDLDHDEWDGVGA-----------------------------------------
--------------------------------
>gi|339756360|gb|EGQ39943.1| ribosomal protein S28E/S33 [Candidatus Nanosalinarum sp. J07AB56]
-------------------------------------MTLATVVDVIGDQGHR-------
--------------------GVEE------------------------------------
------------------------------------------------------------
------------------------------------------------------------
----------------IRCRIIEG------------------------------------
------------------------------------------------------------
------------------------------------------------------------
------------------------------------------------------------
------------------------------------------------------------
-------------------------------------------------------DQEG-
--------KILVRNARGPI-----------------------------------------
-------------QEEDV-----------------VHLM---------------------
------------------------------------------------------------
--------ETEMEE----------------------------------------------
------------------------------------------------------------
------------------------------------------------------------
------------------------------------------------------------
--------------------------------
>gi|541180550|gb|ERG89147.1| archaeal DNA polymerase II, large subunit, partial [halophilic archaeon J07HX5]
EKGILRAKHGVSAFKDGTVRYDMTDLPVTAVRPAELDVTPADLRELGYRTDVH-------
--------------------GEALRHDDQLVELRVQDVVLPDGAAEHLLKTADFVDDLLE
QYYGLEPYYELENREELLGELVFGMAPHTSAATVGRVVGFTTAAVGYAHPYFHAAKRRNC
FHPDTTVWYADESGNWRHERIETLVEDRLTDPRTDDVGTLIQKLETDLWVPSVDETGNTV
LKPAAVVSKHPAPNHLVRVRTQSGHQLTVTPDHQLLRVTGAGVERTEAHSLAPGDRLPPR
LGWGSSPATQTGATLTTDGGDTGTDTATNATHVDPIPAPDSDSDTPELVDQVQFVPADVE
YTYCLTVEDTHTLYANDLPAGQCDGDEDCVMLLMDGLLNFSKKYLPDQRGGSVGADSRLV
AVDPDGEVRFLSFAAFWERLDSPVTRDGKFQKTSCRSAGWQTYAFDAEHNATLQPIEKAI
RYPAGEDDSLLRVETRSGRSLTITTNHSLFRYDDGIEEVAGDELSTGDFVLAPQQLDIDA
AETTLDVSELVEDPCVLIDSRVADLLATARASADRDVGVGHPARDEPAAKHAQWTQNEGD
TIAYDRLERLLNAGSLGSVPADVTIGRQDADVGIDRTVALTEEVAWLFGLFVAAGSLSGR
SPTIHSANRAVVDRAADVVASQFGCDPTVRPADRALELRLPAVFYDLLSGLGVADTESAD
PADLAVPDPVLRASSALVSAFLRGVHAGGEDTVADSADTVAFRTTSEDLKDGIVFLLHRL
GLVASVSEEPAEDSDRQASGRSTATVTVSTPDGADTPLTQTDGDSRCRPNSPTIPTPKAL
VELREMGLDRIETVLSEHSPSGEDRVSETDLETVSLATIQAIVTELENCELSDHARTRLE
KLRPLVAGDLSYLRVASIEEVEYEGYLYDLQVGGEPVFTANWLYAHNSMDAPLVMSSRID
PTEIDDEAHNIDTMEQYPRAFYEATREQTAPSELDVEMQTIADSLDTDRRYDEFAHTHDT
ADIAAGPDLSAYKTLGDMQEKMDAQLALSRRL
>gi|541204035|gb|ERH12015.1| ribosomal protein S28E/S33 [halophilic archaeon J07HB67]
---------------------------MSAEDGGDDGSQPAEVIEIVGKTGMH-------
--------------------GEAMQ-----------------------------------
------------------------------------------------------------
------------------------------------------------------------
----------------VKCRIQKG------------------------------------
------------------------------------------------------------
------------------------------------------------------------
------------------------------------------------------------
------------------------------------------------------------
-------------------------------------------------------GNQG-
--------RIITRNVLGPV-----------------------------------------
-------------KQGDV-----------------LQLR---------------------
------------------------------------------------------------
--------ETQRDAD---------------------------------------------
------------------------------------------------------------
------------------------------AIGGQ-------------------------
------------------------------------------------------------
--------------------------------
>gi|541197696|gb|ERH05859.1| ribosomal protein S28E/S33 [Halonotius sp. J07HN4]
---------------------------MSAEEETTGDSTAAEVIEVVGKTGMH-------
--------------------GEAMQ-----------------------------------
------------------------------------------------------------
------------------------------------------------------------
----------------VKCRIREG------------------------------------
------------------------------------------------------------
------------------------------------------------------------
------------------------------------------------------------
------------------------------------------------------------
-------------------------------------------------------SNKG-
--------RIITRNVLGPV-----------------------------------------
-------------REGDV-----------------LQLR---------------------
------------------------------------------------------------
--------ETQRDAD---------------------------------------------
------------------------------------------------------------
------------------------------SIGGQ-------------------------
------------------------------------------------------------
--------------------------------
>gi|541192717|gb|ERH01066.1| ribosomal protein S28E/S33 [Halonotius sp. J07HN6]
---------------------------MSAEEETTGDSTAAEVIEVVGKTGMH-------
--------------------GEAMQ-----------------------------------
------------------------------------------------------------
------------------------------------------------------------
----------------VKCRIREG------------------------------------
------------------------------------------------------------
------------------------------------------------------------
------------------------------------------------------------
------------------------------------------------------------
-------------------------------------------------------SNKG-
--------RIITRNVLGPI-----------------------------------------
-------------REGDV-----------------LQLR---------------------
------------------------------------------------------------
--------ETQRDAD---------------------------------------------
------------------------------------------------------------
------------------------------SIGGQ-------------------------
------------------------------------------------------------
--------------------------------
>gi|541195294|gb|ERH03551.1| ribosomal protein S28E/S33 [Halorubrum sp. J07HR59]
---------------------------MSAEEE-TGDSTPAEVIEVVGKTGMH-------
--------------------GEAMQ-----------------------------------
------------------------------------------------------------
------------------------------------------------------------
----------------VKCRIQKG------------------------------------
------------------------------------------------------------
------------------------------------------------------------
------------------------------------------------------------
------------------------------------------------------------
-------------------------------------------------------ENQG-
--------RIITRNVLGPV-----------------------------------------
-------------REGDV-----------------LQLR---------------------
------------------------------------------------------------
--------ETQRDAD---------------------------------------------
------------------------------------------------------------
------------------------------SIGGR-------------------------
------------------------------------------------------------
--------------------------------
>gi|544638234|ref|WP_021072806.1| 30S ribosomal protein S28 [haloarchaeon 3A1_DGR]
---------------------------MSAEEG-TGDSTAAEVIEVVGKTGMH-------
--------------------GEAMQ-----------------------------------
------------------------------------------------------------
------------------------------------------------------------
----------------VKCRIQEG------------------------------------
------------------------------------------------------------
------------------------------------------------------------
------------------------------------------------------------
------------------------------------------------------------
-------------------------------------------------------SNQG-
--------RIITRNVLGPV-----------------------------------------
-------------RVGDV-----------------LQLR---------------------
------------------------------------------------------------
--------ETQRDAD---------------------------------------------
------------------------------------------------------------
------------------------------SIGGQ-------------------------
------------------------------------------------------------
--------------------------------
>lcl|36550_1510 unnamed protein product
---------------------------MSAEEG-IDDSTTAEVIEVVGKTGMH-------
--------------------GEAMQ-----------------------------------
------------------------------------------------------------
------------------------------------------------------------
----------------VKCRIQEG------------------------------------
------------------------------------------------------------
------------------------------------------------------------
------------------------------------------------------------
------------------------------------------------------------
-------------------------------------------------------SNQG-
--------RIITRNVLGPV-----------------------------------------
-------------RMGDV-----------------LQLR---------------------
------------------------------------------------------------
--------ETQRDAD---------------------------------------------
------------------------------------------------------------
------------------------------SIGGR-------------------------
------------------------------------------------------------
--------------------------------
>lcl|36551_2824 unnamed protein product
---------------------------MSAEEG-IDDSTTAEVIEVVGKTGMH-------
--------------------GEAMQ-----------------------------------
------------------------------------------------------------
------------------------------------------------------------
----------------VKCRIQEG------------------------------------
------------------------------------------------------------
------------------------------------------------------------
------------------------------------------------------------
------------------------------------------------------------
-------------------------------------------------------SNQG-
--------RIITRNVLGPV-----------------------------------------
-------------RMGDV-----------------LQLR---------------------
------------------------------------------------------------
--------ETQRDAD---------------------------------------------
------------------------------------------------------------
------------------------------SIGGR-------------------------
------------------------------------------------------------
--------------------------------
>lcl|36552_2162 unnamed protein product
---------------------------MSAEEG-IDDSTTAEVIEVVGKTGMH-------
--------------------GEAMQ-----------------------------------
------------------------------------------------------------
------------------------------------------------------------
----------------VKCRIQEG------------------------------------
------------------------------------------------------------
------------------------------------------------------------
------------------------------------------------------------
------------------------------------------------------------
-------------------------------------------------------SNQG-
--------RIITRNVLGPV-----------------------------------------
-------------RMGDV-----------------LQLR---------------------
------------------------------------------------------------
--------ETQRDAD---------------------------------------------
------------------------------------------------------------
------------------------------SIGGR-------------------------
------------------------------------------------------------
--------------------------------
>lcl|36554_2083 unnamed protein product
---------------------------MSAEEG-IDDSTTAEVIEVVGKTGMH-------
--------------------GEAMQ-----------------------------------
------------------------------------------------------------
------------------------------------------------------------
----------------VKCRIQEG------------------------------------
------------------------------------------------------------
------------------------------------------------------------
------------------------------------------------------------
------------------------------------------------------------
-------------------------------------------------------SNQG-
--------RIITRNVLGPV-----------------------------------------
-------------RMGDV-----------------LQLR---------------------
------------------------------------------------------------
--------ETQRDAD---------------------------------------------
------------------------------------------------------------
------------------------------SIGGR-------------------------
------------------------------------------------------------
--------------------------------
>lcl|36555_3235 unnamed protein product
---------------------------MSAEEG-IDDSTTAEVIEVVGKTGMH-------
--------------------GEAMQ-----------------------------------
------------------------------------------------------------
------------------------------------------------------------
----------------VKCRIQEG------------------------------------
------------------------------------------------------------
------------------------------------------------------------
------------------------------------------------------------
------------------------------------------------------------
-------------------------------------------------------SNQG-
--------RIITRNVLGPV-----------------------------------------
-------------RMGDV-----------------LQLR---------------------
------------------------------------------------------------
--------ETQRDAD---------------------------------------------
------------------------------------------------------------
------------------------------SIGGR-------------------------
------------------------------------------------------------
--------------------------------
>lcl|38019_863 unnamed protein product
---------------------------MSAEEG-TGDSTTAEVIEVVGKTGMH-------
--------------------GEAMQ-----------------------------------
------------------------------------------------------------
------------------------------------------------------------
----------------VKCRIQEG------------------------------------
------------------------------------------------------------
------------------------------------------------------------
------------------------------------------------------------
------------------------------------------------------------
-------------------------------------------------------SNQG-
--------RIITRNVLGPV-----------------------------------------
-------------RLGDV-----------------LQLR---------------------
------------------------------------------------------------
--------ETQRDAD---------------------------------------------
------------------------------------------------------------
------------------------------AIGGR-------------------------
------------------------------------------------------------
--------------------------------
>lcl|39407_1776 unnamed protein product
---------------------------MSAEEG-TGDSTTAEVIEVVGKTGMH-------
--------------------GEAMQ-----------------------------------
------------------------------------------------------------
------------------------------------------------------------
----------------VKCRIQEG------------------------------------
------------------------------------------------------------
------------------------------------------------------------
------------------------------------------------------------
------------------------------------------------------------
-------------------------------------------------------SNQG-
--------RIITRNVLGPV-----------------------------------------
-------------RLGDV-----------------LQLR---------------------
------------------------------------------------------------
--------ETQRDAD---------------------------------------------
------------------------------------------------------------
------------------------------SIGGR-------------------------
------------------------------------------------------------
--------------------------------
>gi|448485325|ref|ZP_21606586.1| 30S ribosomal protein S28e [Halorubrum arcis JCM 13916]
---------------------------MSAEEG-TGDSTTAEVIEVVGKTGMH-------
--------------------GEAMQ-----------------------------------
------------------------------------------------------------
------------------------------------------------------------
----------------VKCRIQEG------------------------------------
------------------------------------------------------------
------------------------------------------------------------
------------------------------------------------------------
------------------------------------------------------------
-------------------------------------------------------SNQG-
--------RIITRNVLGPV-----------------------------------------
-------------RLGDV-----------------LQLR---------------------
------------------------------------------------------------
--------ETQRDAD---------------------------------------------
------------------------------------------------------------
------------------------------SIGGR-------------------------
------------------------------------------------------------
--------------------------------
>lcl|38016_3103 unnamed protein product
---------------------------MSAEEG-TGDSTTAEVIEVVGKTGMH-------
--------------------GEAMQ-----------------------------------
------------------------------------------------------------
------------------------------------------------------------
----------------VKCRIQEG------------------------------------
------------------------------------------------------------
------------------------------------------------------------
------------------------------------------------------------
------------------------------------------------------------
-------------------------------------------------------SNQG-
--------RIITRNVLGPV-----------------------------------------
-------------RLGDV-----------------LQLR---------------------
------------------------------------------------------------
--------ETQRDAD---------------------------------------------
------------------------------------------------------------
------------------------------SIGGR-------------------------
------------------------------------------------------------
--------------------------------
>lcl|36546_2201 unnamed protein product
---------------------------MSAEEG-TGDSTTAEVIEVVGKTGMH-------
--------------------GEAMQ-----------------------------------
------------------------------------------------------------
------------------------------------------------------------
----------------VKCRIQEG------------------------------------
------------------------------------------------------------
------------------------------------------------------------
------------------------------------------------------------
------------------------------------------------------------
-------------------------------------------------------SNQG-
--------RIITRNVLGPV-----------------------------------------
-------------RLGDV-----------------LQLR---------------------
------------------------------------------------------------
--------ETQRDAD---------------------------------------------
------------------------------------------------------------
------------------------------SIGGR-------------------------
------------------------------------------------------------
--------------------------------
>lcl|36547_889 unnamed protein product
---------------------------MSAEEG-TGDSTTAEVIEVVGKTGMH-------
--------------------GEAMQ-----------------------------------
------------------------------------------------------------
------------------------------------------------------------
----------------VKCRIQEG------------------------------------
------------------------------------------------------------
------------------------------------------------------------
------------------------------------------------------------
------------------------------------------------------------
-------------------------------------------------------SNQG-
--------RIITRNVLGPV-----------------------------------------
-------------RLGDV-----------------LQLR---------------------
------------------------------------------------------------
--------ETQRDAD---------------------------------------------
------------------------------------------------------------
------------------------------SIGGR-------------------------
------------------------------------------------------------
--------------------------------
>gi|445687362|gb|ELZ39652.1| 30S ribosomal protein S28e [Halorubrum californiensis DSM 19288]
---------------------------MSAEEG-TGDSTTAEVIEVVGKTGMH-------
--------------------GEAMQ-----------------------------------
------------------------------------------------------------
------------------------------------------------------------
----------------VKCRIQEG------------------------------------
------------------------------------------------------------
------------------------------------------------------------
------------------------------------------------------------
------------------------------------------------------------
-------------------------------------------------------SNQG-
--------RIITRNVLGPV-----------------------------------------
-------------RLGDV-----------------LQLR---------------------
------------------------------------------------------------
--------ETQRDAD---------------------------------------------
------------------------------------------------------------
------------------------------SIGGR-------------------------
------------------------------------------------------------
--------------------------------
>lcl|36174_7648 unnamed protein product
---------------------------MSAEEG-TGDSTTAEVIEVVGKTGMH-------
--------------------GEAMQ-----------------------------------
------------------------------------------------------------
------------------------------------------------------------
----------------VKCRIQEG------------------------------------
------------------------------------------------------------
------------------------------------------------------------
------------------------------------------------------------
------------------------------------------------------------
-------------------------------------------------------SNQG-
--------RIITRNVLGPV-----------------------------------------
-------------RLGDV-----------------LQLR---------------------
------------------------------------------------------------
--------ETQRDAD---------------------------------------------
------------------------------------------------------------
------------------------------SIGGR-------------------------
------------------------------------------------------------
--------------------------------
>gi|448499512|ref|ZP_21611362.1| 30S ribosomal protein S28e [Halorubrum coriense DSM 10284]
---------------------------MSAEEG-TGDSTTAEVIEVVGKTGMH-------
--------------------GEAMQ-----------------------------------
------------------------------------------------------------
------------------------------------------------------------
----------------VKCRIQEG------------------------------------
------------------------------------------------------------
------------------------------------------------------------
------------------------------------------------------------
------------------------------------------------------------
-------------------------------------------------------SNQG-
--------RIITRNVLGPV-----------------------------------------
-------------RLGDV-----------------LQLR---------------------
------------------------------------------------------------
--------ETQRDAD---------------------------------------------
------------------------------------------------------------
------------------------------SIGGR-------------------------
------------------------------------------------------------
--------------------------------
>gi|448518856|ref|ZP_21617807.1| 30S ribosomal protein S28e [Halorubrum distributum JCM 10118]
---------------------------MSAEEG-TGDSTTAEVIEVVGKTGMH-------
--------------------GEAMQ-----------------------------------
------------------------------------------------------------
------------------------------------------------------------
----------------VKCRIQEG------------------------------------
------------------------------------------------------------
------------------------------------------------------------
------------------------------------------------------------
------------------------------------------------------------
-------------------------------------------------------SNQG-
--------RIITRNVLGPV-----------------------------------------
-------------RLGDV-----------------LQLR---------------------
------------------------------------------------------------
--------ETQRDAD---------------------------------------------
------------------------------------------------------------
------------------------------SIGGR-------------------------
------------------------------------------------------------
--------------------------------
>lcl|36548_45 unnamed protein product
---------------------------MSAEEG-TGDSTTAEVIEVVGKTGMH-------
--------------------GEAMQ-----------------------------------
------------------------------------------------------------
------------------------------------------------------------
----------------VKCRIQEG------------------------------------
------------------------------------------------------------
------------------------------------------------------------
------------------------------------------------------------
------------------------------------------------------------
-------------------------------------------------------SNQG-
--------RIITRNVLGPV-----------------------------------------
-------------RLGDV-----------------LQLR---------------------
------------------------------------------------------------
--------ETQRDAD---------------------------------------------
------------------------------------------------------------
------------------------------SIGGR-------------------------
------------------------------------------------------------
--------------------------------
>lcl|36549_2086 unnamed protein product
---------------------------MSAEEG-TGDSTTAEVIEVVGKTGMH-------
--------------------GEAMQ-----------------------------------
------------------------------------------------------------
------------------------------------------------------------
----------------VKCRIQEG------------------------------------
------------------------------------------------------------
------------------------------------------------------------
------------------------------------------------------------
------------------------------------------------------------
-------------------------------------------------------SNQG-
--------RIITRNVLGPV-----------------------------------------
-------------RLGDV-----------------LQLR---------------------
------------------------------------------------------------
--------ETQRDAD---------------------------------------------
------------------------------------------------------------
------------------------------SIGGR-------------------------
------------------------------------------------------------
--------------------------------
>lcl|38020_210 unnamed protein product
---------------------------MSAEEG-TGDSTTAEVIEVVGKTGMH-------
--------------------GEAMQ-----------------------------------
------------------------------------------------------------
------------------------------------------------------------
----------------VKCRIQEG------------------------------------
------------------------------------------------------------
------------------------------------------------------------
------------------------------------------------------------
------------------------------------------------------------
-------------------------------------------------------SNQG-
--------RIITRNVLGPV-----------------------------------------
-------------RLGDV-----------------LQLR---------------------
------------------------------------------------------------
--------ETQRDAD---------------------------------------------
------------------------------------------------------------
------------------------------SIGGR-------------------------
------------------------------------------------------------
--------------------------------
>lcl|38021_1876 unnamed protein product
---------------------------MSAEEG-TGDSTTAEVIEVVGKTGMH-------
--------------------GEAMQ-----------------------------------
------------------------------------------------------------
------------------------------------------------------------
----------------VKCRIQEG------------------------------------
------------------------------------------------------------
------------------------------------------------------------
------------------------------------------------------------
------------------------------------------------------------
-------------------------------------------------------SNQG-
--------RIITRNVLGPV-----------------------------------------
-------------RLGDV-----------------LQLR---------------------
------------------------------------------------------------
--------ETQRDAD---------------------------------------------
------------------------------------------------------------
------------------------------SIGGR-------------------------
------------------------------------------------------------
--------------------------------
>lcl|38022_252 unnamed protein product
---------------------------MSAEEG-TGDSTTAEVIEVVGKTGMH-------
--------------------GEAMQ-----------------------------------
------------------------------------------------------------
------------------------------------------------------------
----------------VKCRIQEG------------------------------------
------------------------------------------------------------
------------------------------------------------------------
------------------------------------------------------------
------------------------------------------------------------
-------------------------------------------------------SNQG-
--------RIITRNVLGPV-----------------------------------------
-------------RLGDV-----------------LQLR---------------------
------------------------------------------------------------
--------ETQRDAD---------------------------------------------
------------------------------------------------------------
------------------------------SIGGR-------------------------
------------------------------------------------------------
--------------------------------
>lcl|23591_2221 unnamed protein product
---------------------------MSAEEG-TGDSTTAEVIEVVGKTGMH-------
--------------------GEAMQ-----------------------------------
------------------------------------------------------------
------------------------------------------------------------
----------------VKCRIQEG------------------------------------
------------------------------------------------------------
------------------------------------------------------------
------------------------------------------------------------
------------------------------------------------------------
-------------------------------------------------------SNQG-
--------RIITRNVLGPV-----------------------------------------
-------------RLGDV-----------------LQLR---------------------
------------------------------------------------------------
--------ETQRDAD---------------------------------------------
------------------------------------------------------------
------------------------------SIGGR-------------------------
------------------------------------------------------------
--------------------------------
>lcl|36553_791 unnamed protein product
---------------------------MSAEEG-TGDSTTAEVIEVVGKTGMH-------
--------------------GEAMQ-----------------------------------
------------------------------------------------------------
------------------------------------------------------------
----------------VKCRIQEG------------------------------------
------------------------------------------------------------
------------------------------------------------------------
------------------------------------------------------------
------------------------------------------------------------
-------------------------------------------------------SNQG-
--------RIITRNVLGPV-----------------------------------------
-------------RLGDV-----------------LQLR---------------------
------------------------------------------------------------
--------ETQRDAD---------------------------------------------
------------------------------------------------------------
------------------------------SIGGR-------------------------
------------------------------------------------------------
--------------------------------
>gi|448534237|ref|ZP_21621617.1| 30S ribosomal protein S28e [Halorubrum hochstenium ATCC 700873]
---------------------------MSAEEG-TGDSTTAEVIEVVGKTGMH-------
--------------------GEAMQ-----------------------------------
------------------------------------------------------------
------------------------------------------------------------
----------------VKCRIQEG------------------------------------
------------------------------------------------------------
------------------------------------------------------------
------------------------------------------------------------
------------------------------------------------------------
-------------------------------------------------------SNQG-
--------RIITRNVLGPV-----------------------------------------
-------------RLGDV-----------------LQLR---------------------
------------------------------------------------------------
--------ETQRDAD---------------------------------------------
------------------------------------------------------------
------------------------------SIGGR-------------------------
------------------------------------------------------------
--------------------------------
>lcl|38024_1206 unnamed protein product
---------------------------MSAEEG-TGDSTTAEVIEVVGKTGMH-------
--------------------GEAMQ-----------------------------------
------------------------------------------------------------
------------------------------------------------------------
----------------VKCRIQEG------------------------------------
------------------------------------------------------------
------------------------------------------------------------
------------------------------------------------------------
------------------------------------------------------------
-------------------------------------------------------SNQG-
--------RIITRNVLGPV-----------------------------------------
-------------RLGDV-----------------LQLR---------------------
------------------------------------------------------------
--------ETQRDAD---------------------------------------------
------------------------------------------------------------
------------------------------SIGGR-------------------------
------------------------------------------------------------
--------------------------------
>lcl|38025_1970 unnamed protein product
---------------------------MSAEEG-TGDSTTAEVIEVVGKTGMH-------
--------------------GEAMQ-----------------------------------
------------------------------------------------------------
------------------------------------------------------------
----------------VKCRIQEG------------------------------------
------------------------------------------------------------
------------------------------------------------------------
------------------------------------------------------------
------------------------------------------------------------
-------------------------------------------------------SNQG-
--------RIITRNVLGPV-----------------------------------------
-------------RLGDV-----------------LQLR---------------------
------------------------------------------------------------
--------ETQRDAD---------------------------------------------
------------------------------------------------------------
------------------------------SIGGR-------------------------
------------------------------------------------------------
--------------------------------
>lcl|36556_4904 unnamed protein product
---------------------------MSAEEG-TGDSTTAEVIEVVGKTGMH-------
--------------------GEAMQ-----------------------------------
------------------------------------------------------------
------------------------------------------------------------
----------------VKCRIQEG------------------------------------
------------------------------------------------------------
------------------------------------------------------------
------------------------------------------------------------
------------------------------------------------------------
-------------------------------------------------------SNQG-
--------RIITRNVLGPV-----------------------------------------
-------------RLGDV-----------------LQLR---------------------
------------------------------------------------------------
--------ETQRDAD---------------------------------------------
------------------------------------------------------------
------------------------------SIGGR-------------------------
------------------------------------------------------------
--------------------------------
>lcl|36557_6795 unnamed protein product
---------------------------MSAEEG-TGDSTTAEVIEVVGKTGMH-------
--------------------GEAMQ-----------------------------------
------------------------------------------------------------
------------------------------------------------------------
----------------VKCRIQEG------------------------------------
------------------------------------------------------------
------------------------------------------------------------
------------------------------------------------------------
------------------------------------------------------------
-------------------------------------------------------SNQG-
--------RIITRNVLGPV-----------------------------------------
-------------RLGDV-----------------LQLR---------------------
------------------------------------------------------------
--------ETQRDAD---------------------------------------------
------------------------------------------------------------
------------------------------SIGGR-------------------------
------------------------------------------------------------
--------------------------------
>gi|448453172|ref|ZP_21593696.1| 30S ribosomal protein S28e [Halorubrum litoreum JCM 13561]
---------------------------MSAEEG-TGDSTTAEVIEVVGKTGMH-------
--------------------GEAMQ-----------------------------------
------------------------------------------------------------
------------------------------------------------------------
----------------VKCRIQEG------------------------------------
------------------------------------------------------------
------------------------------------------------------------
------------------------------------------------------------
------------------------------------------------------------
-------------------------------------------------------SNQG-
--------RIITRNVLGPV-----------------------------------------
-------------RLGDV-----------------LQLR---------------------
------------------------------------------------------------
--------ETQRDAD---------------------------------------------
------------------------------------------------------------
------------------------------SIGGR-------------------------
------------------------------------------------------------
--------------------------------
>lcl|18174_434 unnamed protein product
---------------------------MSAEEG-TGDSTTAEVIEVVGKTGMH-------
--------------------GEAMQ-----------------------------------
------------------------------------------------------------
------------------------------------------------------------
----------------VKCRIQEG------------------------------------
------------------------------------------------------------
------------------------------------------------------------
------------------------------------------------------------
------------------------------------------------------------
-------------------------------------------------------SNQG-
--------RIITRNVLGPV-----------------------------------------
-------------RLGDV-----------------LQLR---------------------
------------------------------------------------------------
--------ETQRDAD---------------------------------------------
------------------------------------------------------------
------------------------------SIGGR-------------------------
------------------------------------------------------------
--------------------------------
>lcl|18175_1491 unnamed protein product
---------------------------MSAEEG-TGDSTTAEVIEVVGKTGMH-------
--------------------GEAMQ-----------------------------------
------------------------------------------------------------
------------------------------------------------------------
----------------VKCRIQEG------------------------------------
------------------------------------------------------------
------------------------------------------------------------
------------------------------------------------------------
------------------------------------------------------------
-------------------------------------------------------SNQG-
--------RIITRNVLGPV-----------------------------------------
-------------RLGDV-----------------LQLR---------------------
------------------------------------------------------------
--------ETQRDAD---------------------------------------------
------------------------------------------------------------
------------------------------SIGGR-------------------------
------------------------------------------------------------
--------------------------------
>lcl|18176_2667 unnamed protein product
---------------------------MSAEEG-TGDSTTAEVIEVVGKTGMH-------
--------------------GEAMQ-----------------------------------
------------------------------------------------------------
------------------------------------------------------------
----------------VKCRIQEG------------------------------------
------------------------------------------------------------
------------------------------------------------------------
------------------------------------------------------------
------------------------------------------------------------
-------------------------------------------------------SNQG-
--------RIITRNVLGPV-----------------------------------------
-------------RLGDV-----------------LQLR---------------------
------------------------------------------------------------
--------ETQRDAD---------------------------------------------
------------------------------------------------------------
------------------------------SIGGR-------------------------
------------------------------------------------------------
--------------------------------
>lcl|18178_2090 unnamed protein product
---------------------------MSAEEG-TGDSTTAEVIEVVGKTGMH-------
--------------------GEAMQ-----------------------------------
------------------------------------------------------------
------------------------------------------------------------
----------------VKCRIQEG------------------------------------
------------------------------------------------------------
------------------------------------------------------------
------------------------------------------------------------
------------------------------------------------------------
-------------------------------------------------------SNQG-
--------RIITRNVLGPV-----------------------------------------
-------------RLGDV-----------------LQLR---------------------
------------------------------------------------------------
--------ETQRDAD---------------------------------------------
------------------------------------------------------------
------------------------------SIGGR-------------------------
------------------------------------------------------------
--------------------------------
>gi|448431313|ref|ZP_21585018.1| 30S ribosomal protein S28e [Halorubrum tebenquichense DSM 14210]
---------------------------MSAEEG-TGDSTTAEVIEVVGKTGMH-------
--------------------GEAMQ-----------------------------------
------------------------------------------------------------
------------------------------------------------------------
----------------VKCRIQEG------------------------------------
------------------------------------------------------------
------------------------------------------------------------
------------------------------------------------------------
------------------------------------------------------------
-------------------------------------------------------SNQG-
--------RIITRNVLGPV-----------------------------------------
-------------RLGDV-----------------LQLR---------------------
------------------------------------------------------------
--------ETQRDAD---------------------------------------------
------------------------------------------------------------
------------------------------SIGGR-------------------------
------------------------------------------------------------
--------------------------------
>gi|448425503|ref|ZP_21582833.1| 30S ribosomal protein S28e [Halorubrum terrestre JCM 10247]
---------------------------MSAEEG-TGDSTTAEVIEVVGKTGMH-------
--------------------GEAMQ-----------------------------------
------------------------------------------------------------
------------------------------------------------------------
----------------VKCRIQEG------------------------------------
------------------------------------------------------------
------------------------------------------------------------
------------------------------------------------------------
------------------------------------------------------------
-------------------------------------------------------SNQG-
--------RIITRNVLGPV-----------------------------------------
-------------RLGDV-----------------LQLR---------------------
------------------------------------------------------------
--------ETQRDAD---------------------------------------------
------------------------------------------------------------
------------------------------SIGGR-------------------------
------------------------------------------------------------
--------------------------------
>gi|448474515|ref|ZP_21602374.1| 30S ribosomal protein S28e [Halorubrum aidingense JCM 13560]
---------------------------MSAEEG-TGDSTTAEVIEVVGKTGMH-------
--------------------GEAMQ-----------------------------------
------------------------------------------------------------
------------------------------------------------------------
----------------VKCRIQEG------------------------------------
------------------------------------------------------------
------------------------------------------------------------
------------------------------------------------------------
------------------------------------------------------------
-------------------------------------------------------SNQG-
--------RIITRNVLGPV-----------------------------------------
-------------RMGDV-----------------LQLR---------------------
------------------------------------------------------------
--------ETQRDAD---------------------------------------------
------------------------------------------------------------
------------------------------SIGGR-------------------------
------------------------------------------------------------
--------------------------------
>lcl|38017_46 unnamed protein product
---------------------------MSAEEG-TGDSTTAEVIEVVGKTGMH-------
--------------------GEAMQ-----------------------------------
------------------------------------------------------------
------------------------------------------------------------
----------------VKCRIQEG------------------------------------
------------------------------------------------------------
------------------------------------------------------------
------------------------------------------------------------
------------------------------------------------------------
-------------------------------------------------------SNQG-
--------RIITRNVLGPV-----------------------------------------
-------------RMGDV-----------------LQLR---------------------
------------------------------------------------------------
--------ETQRDAD---------------------------------------------
------------------------------------------------------------
------------------------------SIGGR-------------------------
------------------------------------------------------------
--------------------------------
>gi|448465436|ref|ZP_21598846.1| 30S ribosomal protein S28e [Halorubrum kocurii JCM 14978]
---------------------------MSAEEG-TGDSTTAEVIEVVGKTGMH-------
--------------------GEAMQ-----------------------------------
------------------------------------------------------------
------------------------------------------------------------
----------------VKCRIQEG------------------------------------
------------------------------------------------------------
------------------------------------------------------------
------------------------------------------------------------
------------------------------------------------------------
-------------------------------------------------------SNQG-
--------RIITRNVLGPV-----------------------------------------
-------------RMGDV-----------------LQLR---------------------
------------------------------------------------------------
--------ETQRDAD---------------------------------------------
------------------------------------------------------------
------------------------------SIGGR-------------------------
------------------------------------------------------------
--------------------------------
>gi|222480254|ref|YP_002566491.1| 30S ribosomal protein S28e [Halorubrum lacusprofundi ATCC 49239]
---------------------------MSAEEG-TGDSTTAEVIEVVGKTGMH-------
--------------------GEAMQ-----------------------------------
------------------------------------------------------------
------------------------------------------------------------
----------------VKCRIQEG------------------------------------
------------------------------------------------------------
------------------------------------------------------------
------------------------------------------------------------
------------------------------------------------------------
-------------------------------------------------------SNQG-
--------RIITRNVLGPV-----------------------------------------
-------------RMGDV-----------------LQLR---------------------
------------------------------------------------------------
--------ETQRDAD---------------------------------------------
------------------------------------------------------------
------------------------------SIGGR-------------------------
------------------------------------------------------------
--------------------------------
>gi|448460467|ref|ZP_21597292.1| 30S ribosomal protein S28e [Halorubrum lipolyticum DSM 21995]
---------------------------MSAEEG-TGDSTTAEVIEVVGKTGMH-------
--------------------GEAMQ-----------------------------------
------------------------------------------------------------
------------------------------------------------------------
----------------VKCRIQEG------------------------------------
------------------------------------------------------------
------------------------------------------------------------
------------------------------------------------------------
------------------------------------------------------------
-------------------------------------------------------SNQG-
--------RIITRNVLGPV-----------------------------------------
-------------RMGDV-----------------LQLR---------------------
------------------------------------------------------------
--------ETQRDAD---------------------------------------------
------------------------------------------------------------
------------------------------SIGGR-------------------------
------------------------------------------------------------
--------------------------------
>gi|448440180|ref|ZP_21588428.1| 30S ribosomal protein S28e [Halorubrum saccharovorum DSM 1137]
---------------------------MSAEEG-TGDSTTAEVIEVVGKTGMH-------
--------------------GEAMQ-----------------------------------
------------------------------------------------------------
------------------------------------------------------------
----------------VKCRIQEG------------------------------------
------------------------------------------------------------
------------------------------------------------------------
------------------------------------------------------------
------------------------------------------------------------
-------------------------------------------------------SNQG-
--------RIITRNVLGPV-----------------------------------------
-------------RMGDV-----------------LQLR---------------------
------------------------------------------------------------
--------ETQRDAD---------------------------------------------
------------------------------------------------------------
------------------------------SIGGR-------------------------
------------------------------------------------------------
--------------------------------
>gi|322369451|ref|ZP_08044016.1| 30S ribosomal protein S28e [Haladaptatus paucihalophilus DX253]
---------------------------MSAEETGQEDSTSAEVIEIVGKTGMH-------
--------------------GEAMQ-----------------------------------
------------------------------------------------------------
------------------------------------------------------------
----------------VKCRIREG------------------------------------
------------------------------------------------------------
------------------------------------------------------------
------------------------------------------------------------
------------------------------------------------------------
-------------------------------------------------------SNQG-
--------RIITRNCLGPV-----------------------------------------
-------------REGDV-----------------LQLR---------------------
------------------------------------------------------------
--------ETAREAD---------------------------------------------
------------------------------------------------------------
------------------------------SIGGQ-------------------------
------------------------------------------------------------
--------------------------------
>gi|541189992|gb|ERG98380.1| ribosomal protein S28E/S33 [Haloquadratum sp. J07HQX50]
---------------------------MSAEET-TNDSTSAEVIEIVGKTGMH-------
--------------------GEAMQ-----------------------------------
------------------------------------------------------------
------------------------------------------------------------
----------------VKCRIREG------------------------------------
------------------------------------------------------------
------------------------------------------------------------
------------------------------------------------------------
------------------------------------------------------------
-------------------------------------------------------TNQG-
--------RIITRNVLGPV-----------------------------------------
-------------REGDV-----------------LQLR---------------------
------------------------------------------------------------
--------ETQRDAD---------------------------------------------
------------------------------------------------------------
------------------------------SIGGR-------------------------
------------------------------------------------------------
--------------------------------
>gi|385804288|ref|YP_005840688.1| 30S ribosomal protein S28 [Haloquadratum walsbyi C23]
---------------------------MSAEET-ASDSTSAEIIEIVGKTGMH-------
--------------------GEAMQ-----------------------------------
------------------------------------------------------------
------------------------------------------------------------
----------------VKCRIREG------------------------------------
------------------------------------------------------------
------------------------------------------------------------
------------------------------------------------------------
------------------------------------------------------------
-------------------------------------------------------SNQG-
--------RIITRNVLGPV-----------------------------------------
-------------REGDV-----------------LQLR---------------------
------------------------------------------------------------
--------ETQRDAD---------------------------------------------
------------------------------------------------------------
------------------------------SIGGQ-------------------------
------------------------------------------------------------
--------------------------------
>gi|110668781|ref|YP_658592.1| 30S ribosomal protein S28e [Haloquadratum walsbyi DSM 16790]
---------------------------MSAEET-ASDSTSAEIIEIVGKTGMH-------
--------------------GEAMQ-----------------------------------
------------------------------------------------------------
------------------------------------------------------------
----------------VKCRIREG------------------------------------
------------------------------------------------------------
------------------------------------------------------------
------------------------------------------------------------
------------------------------------------------------------
-------------------------------------------------------SNQG-
--------RIITRNVLGPV-----------------------------------------
-------------REGDV-----------------LQLR---------------------
------------------------------------------------------------
--------ETQRDAD---------------------------------------------
------------------------------------------------------------
------------------------------SIGGQ-------------------------
------------------------------------------------------------
--------------------------------
>gi|448285811|ref|ZP_21477050.1| 30S ribosomal protein S28e [Halogeometricum borinquense DSM 11551]
---------------------------MSAEET-ASDSTSAEVIEIVGKTGMH-------
--------------------GEAMQ-----------------------------------
------------------------------------------------------------
------------------------------------------------------------
----------------VKCRIREG------------------------------------
------------------------------------------------------------
------------------------------------------------------------
------------------------------------------------------------
------------------------------------------------------------
-------------------------------------------------------SNQG-
--------RIITRNVLGPV-----------------------------------------
-------------REGDI-----------------LQLR---------------------
------------------------------------------------------------
--------ETQRDAD---------------------------------------------
------------------------------------------------------------
------------------------------SIGGQ-------------------------
------------------------------------------------------------
--------------------------------
>gi|448414156|ref|ZP_21577295.1| 30S ribosomal protein S28e [Halosarcina pallida JCM 14848]
---------------------------MSAEET-ASDSTSAEVIEIVGKTGMH-------
--------------------GEAMQ-----------------------------------
------------------------------------------------------------
------------------------------------------------------------
----------------VKCRIREG------------------------------------
------------------------------------------------------------
------------------------------------------------------------
------------------------------------------------------------
------------------------------------------------------------
-------------------------------------------------------SNQG-
--------RIITRNVLGPV-----------------------------------------
-------------REGDI-----------------LQLR---------------------
------------------------------------------------------------
--------ETQRDAD---------------------------------------------
------------------------------------------------------------
------------------------------SIGGQ-------------------------
------------------------------------------------------------
--------------------------------
>gi|399576693|ref|ZP_10770448.1| SSU ribosomal protein s28e [Halogranum salarium B-1]
---------------------------MSAEET-ASDSTSAEVIEVVGKTGMH-------
--------------------GEAMQ-----------------------------------
------------------------------------------------------------
------------------------------------------------------------
----------------VKCRIREG------------------------------------
------------------------------------------------------------
------------------------------------------------------------
------------------------------------------------------------
------------------------------------------------------------
-------------------------------------------------------SNQG-
--------RIITRNVLGPV-----------------------------------------
-------------REGDI-----------------LQLR---------------------
------------------------------------------------------------
--------ETQRDAD---------------------------------------------
------------------------------------------------------------
------------------------------SIGGQ-------------------------
------------------------------------------------------------
--------------------------------
>gi|448592521|ref|ZP_21651628.1| 30S ribosomal protein S28e [Haloferax elongans ATCC BAA-1513]
---------------------------MSADEQ-ASDSTSAEVIEVVGKTGMH-------
--------------------GEAMQ-----------------------------------
------------------------------------------------------------
------------------------------------------------------------
----------------VKCRIQEG------------------------------------
------------------------------------------------------------
------------------------------------------------------------
------------------------------------------------------------
------------------------------------------------------------
-------------------------------------------------------SNKG-
--------RIITRNVLGPV-----------------------------------------
-------------REGDI-----------------LQLR---------------------
------------------------------------------------------------
--------ETQRDAD---------------------------------------------
------------------------------------------------------------
------------------------------SIGGQ-------------------------
------------------------------------------------------------
--------------------------------
>gi|448578408|ref|ZP_21643843.1| 30S ribosomal protein S28e [Haloferax larsenii JCM 13917]
---------------------------MSADEQ-ASDSTSAEVIEVVGKTGMH-------
--------------------GEAMQ-----------------------------------
------------------------------------------------------------
------------------------------------------------------------
----------------VKCRIQEG------------------------------------
------------------------------------------------------------
------------------------------------------------------------
------------------------------------------------------------
------------------------------------------------------------
-------------------------------------------------------SNKG-
--------RIITRNVLGPV-----------------------------------------
-------------REGDI-----------------LQLR---------------------
------------------------------------------------------------
--------ETQRDAD---------------------------------------------
------------------------------------------------------------
------------------------------SIGGQ-------------------------
------------------------------------------------------------
--------------------------------
>gi|448611908|ref|ZP_21662338.1| 30S ribosomal protein S28e [Haloferax mucosum ATCC BAA-1512]
---------------------------MSADEQ-ANDSTPAEVIEVVGKTGMH-------
--------------------GEAMQ-----------------------------------
------------------------------------------------------------
------------------------------------------------------------
----------------VKCRIREG------------------------------------
------------------------------------------------------------
------------------------------------------------------------
------------------------------------------------------------
------------------------------------------------------------
-------------------------------------------------------SNKG-
--------RIITRNVLGPV-----------------------------------------
-------------REGDI-----------------LQLR---------------------
------------------------------------------------------------
--------ETQRDAD---------------------------------------------
------------------------------------------------------------
------------------------------SIGGQ-------------------------
------------------------------------------------------------
--------------------------------
>gi|448600798|ref|ZP_21656177.1| 30S ribosomal protein S28e [Haloferax alexandrinus JCM 10717]
---------------------------MSADEQ-ASDSTPAEVIEVVGKTGMH-------
--------------------GEAMQ-----------------------------------
------------------------------------------------------------
------------------------------------------------------------
----------------VKCRIREG------------------------------------
------------------------------------------------------------
------------------------------------------------------------
------------------------------------------------------------
------------------------------------------------------------
-------------------------------------------------------SNQG-
--------RIITRNVLGPV-----------------------------------------
-------------REGDI-----------------LQLR---------------------
------------------------------------------------------------
--------ETQRDAD---------------------------------------------
------------------------------------------------------------
------------------------------SIGGQ-------------------------
------------------------------------------------------------
--------------------------------
>gi|448557500|ref|ZP_21632689.1| 30S ribosomal protein S28e [Haloferax sp. ATCC BAA-644]
---------------------------MSADEQ-ASDSTPAEVIEVVGKTGMH-------
--------------------GEAMQ-----------------------------------
------------------------------------------------------------
------------------------------------------------------------
----------------VKCRIREG------------------------------------
------------------------------------------------------------
------------------------------------------------------------
------------------------------------------------------------
------------------------------------------------------------
-------------------------------------------------------SNQG-
--------RIITRNVLGPV-----------------------------------------
-------------REGDI-----------------LQLR---------------------
------------------------------------------------------------
--------ETQRDAD---------------------------------------------
------------------------------------------------------------
------------------------------SIGGQ-------------------------
------------------------------------------------------------
--------------------------------
>gi|448548306|ref|ZP_21627573.1| 30S ribosomal protein S28e [Haloferax sp. ATCC BAA-645]
---------------------------MSADEQ-ASDSTPAEVIEVVGKTGMH-------
--------------------GEAMQ-----------------------------------
------------------------------------------------------------
------------------------------------------------------------
----------------VKCRIREG------------------------------------
------------------------------------------------------------
------------------------------------------------------------
------------------------------------------------------------
------------------------------------------------------------
-------------------------------------------------------SNQG-
--------RIITRNVLGPV-----------------------------------------
-------------REGDI-----------------LQLR---------------------
------------------------------------------------------------
--------ETQRDAD---------------------------------------------
------------------------------------------------------------
------------------------------SIGGQ-------------------------
------------------------------------------------------------
--------------------------------
>gi|448546319|ref|ZP_21626483.1| 30S ribosomal protein S28e [Haloferax sp. ATCC BAA-646]
---------------------------MSADEQ-ASDSTPAEVIEVVGKTGMH-------
--------------------GEAMQ-----------------------------------
------------------------------------------------------------
------------------------------------------------------------
----------------VKCRIREG------------------------------------
------------------------------------------------------------
------------------------------------------------------------
------------------------------------------------------------
------------------------------------------------------------
-------------------------------------------------------SNQG-
--------RIITRNVLGPV-----------------------------------------
-------------REGDI-----------------LQLR---------------------
------------------------------------------------------------
--------ETQRDAD---------------------------------------------
------------------------------------------------------------
------------------------------SIGGQ-------------------------
------------------------------------------------------------
--------------------------------
>gi|433438627|ref|ZP_20408373.1| 30S ribosomal protein S28e [Haloferax sp. BAB2207]
---------------------------MSADEQ-ASDSTPAEVIEVVGKTGMH-------
--------------------GEAMQ-----------------------------------
------------------------------------------------------------
------------------------------------------------------------
----------------VKCRIREG------------------------------------
------------------------------------------------------------
------------------------------------------------------------
------------------------------------------------------------
------------------------------------------------------------
-------------------------------------------------------SNQG-
--------RIITRNVLGPV-----------------------------------------
-------------REGDI-----------------LQLR---------------------
------------------------------------------------------------
--------ETQRDAD---------------------------------------------
------------------------------------------------------------
------------------------------SIGGQ-------------------------
------------------------------------------------------------
--------------------------------
>gi|448622903|ref|ZP_21669552.1| 30S ribosomal protein S28e [Haloferax denitrificans ATCC 35960]
---------------------------MSADEQ-ASDSTPAEVIEVVGKTGMH-------
--------------------GEAMQ-----------------------------------
------------------------------------------------------------
------------------------------------------------------------
----------------VKCRIREG------------------------------------
------------------------------------------------------------
------------------------------------------------------------
------------------------------------------------------------
------------------------------------------------------------
-------------------------------------------------------SNQG-
--------RIITRNVLGPV-----------------------------------------
-------------REGDI-----------------LQLR---------------------
------------------------------------------------------------
--------ETQRDAD---------------------------------------------
------------------------------------------------------------
------------------------------SIGGQ-------------------------
------------------------------------------------------------
--------------------------------
>gi|448583300|ref|ZP_21646656.1| 30S ribosomal protein S28e [Haloferax gibbonsii ATCC 33959]
---------------------------MSADEQ-ASDSTPAEVIEVVGKTGMH-------
--------------------GEAMQ-----------------------------------
------------------------------------------------------------
------------------------------------------------------------
----------------VKCRIREG------------------------------------
------------------------------------------------------------
------------------------------------------------------------
------------------------------------------------------------
------------------------------------------------------------
-------------------------------------------------------SNQG-
--------RIITRNVLGPV-----------------------------------------
-------------REGDI-----------------LQLR---------------------
------------------------------------------------------------
--------ETQRDAD---------------------------------------------
------------------------------------------------------------
------------------------------SIGGQ-------------------------
------------------------------------------------------------
--------------------------------
>gi|448568262|ref|ZP_21637839.1| 30S ribosomal protein S28e [Haloferax lucentense DSM 14919]
---------------------------MSADEQ-ASDSTPAEVIEVVGKTGMH-------
--------------------GEAMQ-----------------------------------
------------------------------------------------------------
------------------------------------------------------------
----------------VKCRIREG------------------------------------
------------------------------------------------------------
------------------------------------------------------------
------------------------------------------------------------
------------------------------------------------------------
-------------------------------------------------------SNQG-
--------RIITRNVLGPV-----------------------------------------
-------------REGDI-----------------LQLR---------------------
------------------------------------------------------------
--------ETQRDAD---------------------------------------------
------------------------------------------------------------
------------------------------SIGGQ-------------------------
------------------------------------------------------------
--------------------------------
>gi|448565350|ref|ZP_21636217.1| 30S ribosomal protein S28e [Haloferax prahovense DSM 18310]
---------------------------MSADEQ-ASDSTPAEVIEVVGKTGMH-------
--------------------GEAMQ-----------------------------------
------------------------------------------------------------
------------------------------------------------------------
----------------VKCRIREG------------------------------------
------------------------------------------------------------
------------------------------------------------------------
------------------------------------------------------------
------------------------------------------------------------
-------------------------------------------------------SNQG-
--------RIITRNVLGPV-----------------------------------------
-------------REGDI-----------------LQLR---------------------
------------------------------------------------------------
--------ETQRDAD---------------------------------------------
------------------------------------------------------------
------------------------------SIGGQ-------------------------
------------------------------------------------------------
--------------------------------
>gi|448290857|ref|ZP_21482002.1| 30S ribosomal protein S28e [Haloferax volcanii DS2]
---------------------------MSADEQ-ASDSTPAEVIEVVGKTGMH-------
--------------------GEAMQ-----------------------------------
------------------------------------------------------------
------------------------------------------------------------
----------------VKCRIREG------------------------------------
------------------------------------------------------------
------------------------------------------------------------
------------------------------------------------------------
------------------------------------------------------------
-------------------------------------------------------SNQG-
--------RIITRNVLGPV-----------------------------------------
-------------REGDI-----------------LQLR---------------------
------------------------------------------------------------
--------ETQRDAD---------------------------------------------
------------------------------------------------------------
------------------------------SIGGQ-------------------------
------------------------------------------------------------
--------------------------------
>gi|448618381|ref|ZP_21666618.1| 30S ribosomal protein S28e [Haloferax mediterranei ATCC 33500]
---------------------------MSADEQ-ASDSTPAEVIEVVGKTGMH-------
--------------------GEAMQ-----------------------------------
------------------------------------------------------------
------------------------------------------------------------
----------------VKCRIREG------------------------------------
------------------------------------------------------------
------------------------------------------------------------
------------------------------------------------------------
------------------------------------------------------------
-------------------------------------------------------SNKG-
--------RIITRNVLGPV-----------------------------------------
-------------REGDI-----------------LQLR---------------------
------------------------------------------------------------
--------ETQRDAD---------------------------------------------
------------------------------------------------------------
------------------------------SIGGQ-------------------------
------------------------------------------------------------
--------------------------------
>gi|452207464|ref|YP_007487586.1| 30S ribosomal protein S28e [Natronomonas moolapensis 8.8.11]
---------------------------MSAENE-GDGATPAEVIEVVGKTGMH-------
--------------------GEAMQ-----------------------------------
------------------------------------------------------------
------------------------------------------------------------
----------------VKCRIKEG------------------------------------
------------------------------------------------------------
------------------------------------------------------------
------------------------------------------------------------
------------------------------------------------------------
-------------------------------------------------------ENQG-
--------RIIARNVLGPV-----------------------------------------
-------------RVGDV-----------------LQLR---------------------
------------------------------------------------------------
--------ETAREAD---------------------------------------------
------------------------------------------------------------
------------------------------SIGGQ-------------------------
------------------------------------------------------------
--------------------------------
>gi|76802467|ref|YP_327475.1| 30S ribosomal protein S28e [Natronomonas pharaonis DSM 2160]
---------------------------MSAEEQEEGGATPAEVIEVVGETGMH-------
--------------------GEAMQ-----------------------------------
------------------------------------------------------------
------------------------------------------------------------
----------------VKCRIQEG------------------------------------
------------------------------------------------------------
------------------------------------------------------------
------------------------------------------------------------
------------------------------------------------------------
-------------------------------------------------------ENQG-
--------RIIARNVLGPV-----------------------------------------
-------------RVGDV-----------------IQLR---------------------
------------------------------------------------------------
--------ETAREAD---------------------------------------------
------------------------------------------------------------
------------------------------SIGGQ-------------------------
------------------------------------------------------------
--------------------------------
>gi|354610832|ref|ZP_09028788.1| 30S ribosomal protein S28e [Halobacterium sp. DL1]
---------------------------MSAEES-EEGATPAEVIEVVGKTGMH-------
--------------------GEAMQ-----------------------------------
------------------------------------------------------------
------------------------------------------------------------
----------------VKCRIQEG------------------------------------
------------------------------------------------------------
------------------------------------------------------------
------------------------------------------------------------
------------------------------------------------------------
-------------------------------------------------------SNQG-
--------RIITRNVLGPV-----------------------------------------
-------------RVGDV-----------------LQLK---------------------
------------------------------------------------------------
--------ETAREAD---------------------------------------------
------------------------------------------------------------
------------------------------SIGGQ-------------------------
------------------------------------------------------------
--------------------------------
>gi|161349981|ref|NP_280058.2| 30S ribosomal protein S28 [Halobacterium sp. NRC-1]
---------------------------MSAEES-EEGATPAEVIEVVGKTGMH-------
--------------------GEAMQ-----------------------------------
------------------------------------------------------------
------------------------------------------------------------
----------------VKCRIQEG------------------------------------
------------------------------------------------------------
------------------------------------------------------------
------------------------------------------------------------
------------------------------------------------------------
-------------------------------------------------------GNQG-
--------RIITRNVLGPV-----------------------------------------
-------------RVGDV-----------------IQLK---------------------
------------------------------------------------------------
--------ETAREAD---------------------------------------------
------------------------------------------------------------
------------------------------SIGGQ-------------------------
------------------------------------------------------------
--------------------------------
>gi|169235963|ref|YP_001689163.1| 30S ribosomal protein S28e [Halobacterium salinarum R1]
---------------------------MSAEES-EEGATPAEVIEVVGKTGMH-------
--------------------GEAMQ-----------------------------------
------------------------------------------------------------
------------------------------------------------------------
----------------VKCRIQEG------------------------------------
------------------------------------------------------------
------------------------------------------------------------
------------------------------------------------------------
------------------------------------------------------------
-------------------------------------------------------GNQG-
--------RIITRNVLGPV-----------------------------------------
-------------RVGDV-----------------IQLK---------------------
------------------------------------------------------------
--------ETAREAD---------------------------------------------
------------------------------------------------------------
------------------------------SIGGQ-------------------------
------------------------------------------------------------
--------------------------------
>gi|448728385|ref|ZP_21710714.1| 30S ribosomal protein S28e [Halococcus saccharolyticus DSM 5350]
---------------------------MSAEEE--SDSTPAEVIEVVGKTGMH-------
--------------------GEAMQ-----------------------------------
------------------------------------------------------------
------------------------------------------------------------
----------------VKCRIQGG------------------------------------
------------------------------------------------------------
------------------------------------------------------------
------------------------------------------------------------
------------------------------------------------------------
-------------------------------------------------------ENRG-
--------RIITRNCLGPV-----------------------------------------
-------------REGDV-----------------LQLR---------------------
------------------------------------------------------------
--------ETAREAD---------------------------------------------
------------------------------------------------------------
------------------------------AIGGR-------------------------
------------------------------------------------------------
--------------------------------
>gi|448733814|ref|ZP_21716056.1| 30S ribosomal protein S28e [Halococcus salifodinae DSM 8989]
---------------------------MSAEEE--SDSTPAEVIEVVGKTGMH-------
--------------------GEAMQ-----------------------------------
------------------------------------------------------------
------------------------------------------------------------
----------------VKCRIQGG------------------------------------
------------------------------------------------------------
------------------------------------------------------------
------------------------------------------------------------
------------------------------------------------------------
-------------------------------------------------------ENRG-
--------RIITRNCLGPV-----------------------------------------
-------------REGDV-----------------LQLR---------------------
------------------------------------------------------------
--------ETAREAD---------------------------------------------
------------------------------------------------------------
------------------------------AIGGR-------------------------
------------------------------------------------------------
--------------------------------
>gi|448322452|ref|ZP_21511922.1| 30S ribosomal protein S28e [Natronococcus amylolyticus DSM 10524]
---------------------------MSAEEN-ESGSTPAEVIEVVGKTGMH-------
--------------------GEAMQ-----------------------------------
------------------------------------------------------------
------------------------------------------------------------
----------------VKCRIQEG------------------------------------
------------------------------------------------------------
------------------------------------------------------------
------------------------------------------------------------
------------------------------------------------------------
-------------------------------------------------------ENQG-
--------RIITRNCLGPV-----------------------------------------
-------------REGDV-----------------LQLR---------------------
------------------------------------------------------------
--------ETAREAD---------------------------------------------
------------------------------------------------------------
------------------------------SIGGQ-------------------------
------------------------------------------------------------
--------------------------------
>gi|448317536|ref|ZP_21507087.1| 30S ribosomal protein S28e [Natronococcus jeotgali DSM 18795]
---------------------------MSAEEN-ESGSTPAEVIEVVGKTGMH-------
--------------------GEAMQ-----------------------------------
------------------------------------------------------------
------------------------------------------------------------
----------------VKCRIQEG------------------------------------
------------------------------------------------------------
------------------------------------------------------------
------------------------------------------------------------
------------------------------------------------------------
-------------------------------------------------------ENQG-
--------RIITRNCLGPV-----------------------------------------
-------------REGDV-----------------LQLR---------------------
------------------------------------------------------------
--------ETAREAD---------------------------------------------
------------------------------------------------------------
------------------------------SIGGQ-------------------------
------------------------------------------------------------
--------------------------------
>gi|435847121|ref|YP_007309371.1| ribosomal protein S28E/S33 [Natronococcus occultus SP4]
---------------------------MSAEEN-ESGSTPAEVIEVVGKTGMH-------
--------------------GEAMQ-----------------------------------
------------------------------------------------------------
------------------------------------------------------------
----------------VKCRIQEG------------------------------------
------------------------------------------------------------
------------------------------------------------------------
------------------------------------------------------------
------------------------------------------------------------
-------------------------------------------------------ENQG-
--------RIITRNCLGPV-----------------------------------------
-------------REGDV-----------------LQLR---------------------
------------------------------------------------------------
--------ETAREAD---------------------------------------------
------------------------------------------------------------
------------------------------SIGGQ-------------------------
------------------------------------------------------------
--------------------------------
>gi|448378244|ref|ZP_21560718.1| 30S ribosomal protein S28e [Halovivax asiaticus JCM 14624]
---------------------------MSAEED-ESGSTPAEVIEIVGKTGMH-------
--------------------GEAMQ-----------------------------------
------------------------------------------------------------
------------------------------------------------------------
----------------VKCRIQEG------------------------------------
------------------------------------------------------------
------------------------------------------------------------
------------------------------------------------------------
------------------------------------------------------------
-------------------------------------------------------ENQG-
--------RIITRNCLGPV-----------------------------------------
-------------REGDV-----------------LQLR---------------------
------------------------------------------------------------
--------ETAREAD---------------------------------------------
------------------------------------------------------------
------------------------------SIGGQ-------------------------
------------------------------------------------------------
--------------------------------
>gi|433638704|ref|YP_007284464.1| ribosomal protein S28E/S33 [Halovivax ruber XH-70]
---------------------------MSAEED-ESGSTPAEVIEIVGKTGMH-------
--------------------GEAMQ-----------------------------------
------------------------------------------------------------
------------------------------------------------------------
----------------VKCRIQEG------------------------------------
------------------------------------------------------------
------------------------------------------------------------
------------------------------------------------------------
------------------------------------------------------------
-------------------------------------------------------ENQG-
--------RIITRNCLGPV-----------------------------------------
-------------REGDV-----------------LQLR---------------------
------------------------------------------------------------
--------ETAREAD---------------------------------------------
------------------------------------------------------------
------------------------------SIGGQ-------------------------
------------------------------------------------------------
--------------------------------
>gi|336252127|ref|YP_004595234.1| 30S ribosomal protein S28e [Halopiger xanaduensis SH-6]
---------------------------MSAEEE-ESGSTPAEVIEIVGKTGMH-------
--------------------GEAMQ-----------------------------------
------------------------------------------------------------
------------------------------------------------------------
----------------VKCRIQEG------------------------------------
------------------------------------------------------------
------------------------------------------------------------
------------------------------------------------------------
------------------------------------------------------------
-------------------------------------------------------ENQG-
--------RIITRNCLGPV-----------------------------------------
-------------REGDV-----------------LQLR---------------------
------------------------------------------------------------
--------ETAREAD---------------------------------------------
------------------------------------------------------------
------------------------------SIGGQ-------------------------
------------------------------------------------------------
--------------------------------
>gi|448358741|ref|ZP_21547418.1| 30S ribosomal protein S28e [Natrialba chahannaoensis JCM 10990]
---------------------------MSAEEE-ESGSTPAEVIEIVGKTGMH-------
--------------------GEAMQ-----------------------------------
------------------------------------------------------------
------------------------------------------------------------
----------------VKCRIQEG------------------------------------
------------------------------------------------------------
------------------------------------------------------------
------------------------------------------------------------
------------------------------------------------------------
-------------------------------------------------------ENQG-
--------RIITRNCLGPV-----------------------------------------
-------------REGDV-----------------LQLR---------------------
------------------------------------------------------------
--------ETAREAD---------------------------------------------
------------------------------------------------------------
------------------------------SIGGQ-------------------------
------------------------------------------------------------
--------------------------------
>gi|448352755|ref|ZP_21541536.1| 30S ribosomal protein S28e [Natrialba hulunbeirensis JCM 10989]
---------------------------MSAEEE-ESGSTPAEVIEIVGKTGMH-------
--------------------GEAMQ-----------------------------------
------------------------------------------------------------
------------------------------------------------------------
----------------VKCRIQEG------------------------------------
------------------------------------------------------------
------------------------------------------------------------
------------------------------------------------------------
------------------------------------------------------------
-------------------------------------------------------ENQG-
--------RIITRNCLGPV-----------------------------------------
-------------REGDV-----------------LQLR---------------------
------------------------------------------------------------
--------ETAREAD---------------------------------------------
------------------------------------------------------------
------------------------------SIGGQ-------------------------
------------------------------------------------------------
--------------------------------
>gi|289580136|ref|YP_003478602.1| 30S ribosomal protein S28e [Natrialba magadii ATCC 43099]
---------------------------MSAEEE-ESGSTPAEVIEIVGKTGMH-------
--------------------GEAMQ-----------------------------------
------------------------------------------------------------
------------------------------------------------------------
----------------VKCRIQEG------------------------------------
------------------------------------------------------------
------------------------------------------------------------
------------------------------------------------------------
------------------------------------------------------------
-------------------------------------------------------ENQG-
--------RIITRNCLGPV-----------------------------------------
-------------REGDV-----------------LQLR---------------------
------------------------------------------------------------
--------ETAREAD---------------------------------------------
------------------------------------------------------------
------------------------------SIGGQ-------------------------
------------------------------------------------------------
--------------------------------
>gi|448391718|ref|ZP_21566813.1| 30S ribosomal protein S28e [Haloterrigena salina JCM 13891]
---------------------------MSAEEE-ETGSTPAEVIEIVGKTGMH-------
--------------------GEAMQ-----------------------------------
------------------------------------------------------------
------------------------------------------------------------
----------------VKCRIQEG------------------------------------
------------------------------------------------------------
------------------------------------------------------------
------------------------------------------------------------
------------------------------------------------------------
-------------------------------------------------------ENQG-
--------RIITRNCLGPV-----------------------------------------
-------------REGDV-----------------LQLR---------------------
------------------------------------------------------------
--------ETAREAD---------------------------------------------
------------------------------------------------------------
------------------------------SIGGQ-------------------------
------------------------------------------------------------
--------------------------------
>gi|284165797|ref|YP_003404076.1| 30S ribosomal protein S28e [Haloterrigena turkmenica DSM 5511]
---------------------------MSAEEE-ETGSTPAEVIEIVGKTGMH-------
--------------------GEAMQ-----------------------------------
------------------------------------------------------------
------------------------------------------------------------
----------------VKCRIQEG------------------------------------
------------------------------------------------------------
------------------------------------------------------------
------------------------------------------------------------
------------------------------------------------------------
-------------------------------------------------------ENQG-
--------RIITRNCLGPV-----------------------------------------
-------------REGDV-----------------LQLR---------------------
------------------------------------------------------------
--------ETAREAD---------------------------------------------
------------------------------------------------------------
------------------------------SIGGQ-------------------------
------------------------------------------------------------
--------------------------------
>gi|448702891|ref|ZP_21700248.1| 30S ribosomal protein S28e [Halobiforma lacisalsi AJ5]
---------------------------MSAEEE-ETGSTPAEVIEIVGKTGMH-------
--------------------GEAMQ-----------------------------------
------------------------------------------------------------
------------------------------------------------------------
----------------VKCRIKEG------------------------------------
------------------------------------------------------------
------------------------------------------------------------
------------------------------------------------------------
------------------------------------------------------------
-------------------------------------------------------ENQG-
--------RIITRNCLGPV-----------------------------------------
-------------REGDV-----------------LQLR---------------------
------------------------------------------------------------
--------ETAREAD---------------------------------------------
------------------------------------------------------------
------------------------------AIGGQ-------------------------
------------------------------------------------------------
--------------------------------
>gi|448712027|ref|ZP_21701570.1| 30S ribosomal protein S28e [Halobiforma nitratireducens JCM 10879]
---------------------------MSAEEE-ENGSTPAEVIEIVGKTGMH-------
--------------------GEAMQ-----------------------------------
------------------------------------------------------------
------------------------------------------------------------
----------------VKCRIKEG------------------------------------
------------------------------------------------------------
------------------------------------------------------------
------------------------------------------------------------
------------------------------------------------------------
-------------------------------------------------------ENQG-
--------RIITRNCLGPV-----------------------------------------
-------------REGDV-----------------LQLR---------------------
------------------------------------------------------------
--------ETAREAD---------------------------------------------
------------------------------------------------------------
------------------------------AIGGQ-------------------------
------------------------------------------------------------
--------------------------------
>gi|429192504|ref|YP_007178182.1| ribosomal protein S28E/S33 [Natronobacterium gregoryi SP2]
---------------------------MSAEEE-ENGSTPAEVIEIVGKTGMH-------
--------------------GEAMQ-----------------------------------
------------------------------------------------------------
------------------------------------------------------------
----------------VKCRIKEG------------------------------------
------------------------------------------------------------
------------------------------------------------------------
------------------------------------------------------------
------------------------------------------------------------
-------------------------------------------------------ENQG-
--------RIITRNCLGPV-----------------------------------------
-------------REGDV-----------------LQLR---------------------
------------------------------------------------------------
--------ETAREAD---------------------------------------------
------------------------------------------------------------
------------------------------SIGGQ-------------------------
------------------------------------------------------------
--------------------------------
>gi|448303041|ref|ZP_21492991.1| 30S ribosomal protein S28e [Natronorubrum sulfidifaciens JCM 14089]
---------------------------MSAEEE-ESGSTPAEVIEIVGKTGMH-------
--------------------GEAMQ-----------------------------------
------------------------------------------------------------
------------------------------------------------------------
----------------VKCRIKEG------------------------------------
------------------------------------------------------------
------------------------------------------------------------
------------------------------------------------------------
------------------------------------------------------------
-------------------------------------------------------ENQG-
--------RIITRNCLGPV-----------------------------------------
-------------REGDI-----------------LQLR---------------------
------------------------------------------------------------
--------ETAREAD---------------------------------------------
------------------------------------------------------------
------------------------------SIGGQ-------------------------
------------------------------------------------------------
--------------------------------
>lcl|38023_3767 unnamed protein product
---------------------------MSAEEE-ESGSTPAEVIEVVGKTGMH-------
--------------------GEAMQ-----------------------------------
------------------------------------------------------------
------------------------------------------------------------
----------------VKCRIKEG------------------------------------
------------------------------------------------------------
------------------------------------------------------------
------------------------------------------------------------
------------------------------------------------------------
-------------------------------------------------------ENQG-
--------RIITRNCLGPV-----------------------------------------
-------------REGDV-----------------LQLR---------------------
------------------------------------------------------------
--------ETAREAD---------------------------------------------
------------------------------------------------------------
------------------------------SIGGQ-------------------------
------------------------------------------------------------
--------------------------------
>gi|448346252|ref|ZP_21535139.1| 30S ribosomal protein S28e [Natrinema altunense JCM 12890]
---------------------------MSAEEE-ESGSTPAEVIEVVGKTGMH-------
--------------------GEAMQ-----------------------------------
------------------------------------------------------------
------------------------------------------------------------
----------------VKCRIKEG------------------------------------
------------------------------------------------------------
------------------------------------------------------------
------------------------------------------------------------
------------------------------------------------------------
-------------------------------------------------------ENQG-
--------RIITRNCLGPV-----------------------------------------
-------------REGDV-----------------LQLR---------------------
------------------------------------------------------------
--------ETAREAD---------------------------------------------
------------------------------------------------------------
------------------------------SIGGQ-------------------------
------------------------------------------------------------
--------------------------------
>gi|448340609|ref|ZP_21529580.1| 30S ribosomal protein S28e [Natrinema gari JCM 14663]
---------------------------MSAEEE-ESGSTPAEVIEVVGKTGMH-------
--------------------GEAMQ-----------------------------------
------------------------------------------------------------
------------------------------------------------------------
----------------VKCRIKEG------------------------------------
------------------------------------------------------------
------------------------------------------------------------
------------------------------------------------------------
------------------------------------------------------------
-------------------------------------------------------ENQG-
--------RIITRNCLGPV-----------------------------------------
-------------REGDV-----------------LQLR---------------------
------------------------------------------------------------
--------ETAREAD---------------------------------------------
------------------------------------------------------------
------------------------------SIGGQ-------------------------
------------------------------------------------------------
--------------------------------
>gi|397772932|ref|YP_006540478.1| Ribosomal protein S28e [Natrinema sp. J7-2]
---------------------------MSAEEE-ESGSTPAEVIEVVGKTGMH-------
--------------------GEAMQ-----------------------------------
------------------------------------------------------------
------------------------------------------------------------
----------------VKCRIKEG------------------------------------
------------------------------------------------------------
------------------------------------------------------------
------------------------------------------------------------
------------------------------------------------------------
-------------------------------------------------------ENQG-
--------RIITRNCLGPV-----------------------------------------
-------------REGDV-----------------LQLR---------------------
------------------------------------------------------------
--------ETAREAD---------------------------------------------
------------------------------------------------------------
------------------------------SIGGQ-------------------------
------------------------------------------------------------
--------------------------------
>gi|448337114|ref|ZP_21526196.1| 30S ribosomal protein S28e [Natrinema pallidum DSM 3751]
---------------------------MSAEEE-ESGSTPAEVIEVVGKTGMH-------
--------------------GEAMQ-----------------------------------
------------------------------------------------------------
------------------------------------------------------------
----------------VKCRIKEG------------------------------------
------------------------------------------------------------
------------------------------------------------------------
------------------------------------------------------------
------------------------------------------------------------
-------------------------------------------------------ENQG-
--------RIITRNCLGPV-----------------------------------------
-------------REGDV-----------------LQLR---------------------
------------------------------------------------------------
--------ETAREAD---------------------------------------------
------------------------------------------------------------
------------------------------SIGGQ-------------------------
------------------------------------------------------------
--------------------------------
>gi|448330881|ref|ZP_21520157.1| 30S ribosomal protein S28e [Natrinema versiforme JCM 10478]
---------------------------MSAEEE-ESGSTPAEVIEVVGKTGMH-------
--------------------GEAMQ-----------------------------------
------------------------------------------------------------
------------------------------------------------------------
----------------VKCRIKEG------------------------------------
------------------------------------------------------------
------------------------------------------------------------
------------------------------------------------------------
------------------------------------------------------------
-------------------------------------------------------ENQG-
--------RIITRNCLGPV-----------------------------------------
-------------REGDV-----------------LQLR---------------------
------------------------------------------------------------
--------ETAREAD---------------------------------------------
------------------------------------------------------------
------------------------------SIGGQ-------------------------
------------------------------------------------------------
--------------------------------
>gi|448400388|ref|ZP_21571380.1| 30S ribosomal protein S28e [Haloterrigena limicola JCM 13563]
---------------------------MSAEEE-ESGSTPAEVIEIVGKTGMH-------
--------------------GEAMQ-----------------------------------
------------------------------------------------------------
------------------------------------------------------------
----------------VKCRIKEG------------------------------------
------------------------------------------------------------
------------------------------------------------------------
------------------------------------------------------------
------------------------------------------------------------
-------------------------------------------------------ENQG-
--------RIITRNCLGPV-----------------------------------------
-------------REGDV-----------------LQLR---------------------
------------------------------------------------------------
--------ETAREAD---------------------------------------------
------------------------------------------------------------
------------------------------SIGGQ-------------------------
------------------------------------------------------------
--------------------------------
>gi|448385482|ref|ZP_21563988.1| 30S ribosomal protein S28e [Haloterrigena thermotolerans DSM 11522]
---------------------------MSAEEE-ESGSTPAEVIEIVGKTGMH-------
--------------------GEAMQ-----------------------------------
------------------------------------------------------------
------------------------------------------------------------
----------------VKCRIKEG------------------------------------
------------------------------------------------------------
------------------------------------------------------------
------------------------------------------------------------
------------------------------------------------------------
-------------------------------------------------------ENQG-
--------RIITRNCLGPV-----------------------------------------
-------------REGDV-----------------LQLR---------------------
------------------------------------------------------------
--------ETAREAD---------------------------------------------
------------------------------------------------------------
------------------------------SIGGQ-------------------------
------------------------------------------------------------
--------------------------------
>gi|448368998|ref|ZP_21555765.1| 30S ribosomal protein S28e [Natrialba aegyptia DSM 13077]
---------------------------MSAEEE-ESGSTPAEVIEIVGKTGMH-------
--------------------GEAMQ-----------------------------------
------------------------------------------------------------
------------------------------------------------------------
----------------VKCRIKEG------------------------------------
------------------------------------------------------------
------------------------------------------------------------
------------------------------------------------------------
------------------------------------------------------------
-------------------------------------------------------ENQG-
--------RIITRNCLGPV-----------------------------------------
-------------REGDV-----------------LQLR---------------------
------------------------------------------------------------
--------ETAREAD---------------------------------------------
------------------------------------------------------------
------------------------------SIGGQ-------------------------
------------------------------------------------------------
--------------------------------
>gi|448361708|ref|ZP_21550322.1| 30S ribosomal protein S28e [Natrialba asiatica DSM 12278]
---------------------------MSAEEE-ESGSTPAEVIEIVGKTGMH-------
--------------------GEAMQ-----------------------------------
------------------------------------------------------------
------------------------------------------------------------
----------------VKCRIKEG------------------------------------
------------------------------------------------------------
------------------------------------------------------------
------------------------------------------------------------
------------------------------------------------------------
-------------------------------------------------------ENQG-
--------RIITRNCLGPV-----------------------------------------
-------------REGDV-----------------LQLR---------------------
------------------------------------------------------------
--------ETAREAD---------------------------------------------
------------------------------------------------------------
------------------------------SIGGQ-------------------------
------------------------------------------------------------
--------------------------------
>gi|448348775|ref|ZP_21537623.1| 30S ribosomal protein S28e [Natrialba taiwanensis DSM 12281]
---------------------------MSAEEE-ESGSTPAEVIEIVGKTGMH-------
--------------------GEAMQ-----------------------------------
------------------------------------------------------------
------------------------------------------------------------
----------------VKCRIKEG------------------------------------
------------------------------------------------------------
------------------------------------------------------------
------------------------------------------------------------
------------------------------------------------------------
-------------------------------------------------------ENQG-
--------RIITRNCLGPV-----------------------------------------
-------------REGDV-----------------LQLR---------------------
------------------------------------------------------------
--------ETAREAD---------------------------------------------
------------------------------------------------------------
------------------------------SIGGQ-------------------------
------------------------------------------------------------
--------------------------------
>gi|448314245|ref|ZP_21503947.1| 30S ribosomal protein S28e [Natronolimnobius innermongolicus JCM 12255]
---------------------------MSAEEE-ESGSTPAEVIEIVGKTGMH-------
--------------------GEAMQ-----------------------------------
------------------------------------------------------------
------------------------------------------------------------
----------------VKCRIKEG------------------------------------
------------------------------------------------------------
------------------------------------------------------------
------------------------------------------------------------
------------------------------------------------------------
-------------------------------------------------------ENQG-
--------RIITRNCLGPV-----------------------------------------
-------------REGDV-----------------LQLR---------------------
------------------------------------------------------------
--------ETAREAD---------------------------------------------
------------------------------------------------------------
------------------------------SIGGQ-------------------------
------------------------------------------------------------
--------------------------------
>gi|448334545|ref|ZP_21523719.1| 30S ribosomal protein S28e [Natrinema pellirubrum DSM 15624]
---------------------------MSAEEE-ESGSTPAEVIEIVGKTGMH-------
--------------------GEAMQ-----------------------------------
------------------------------------------------------------
------------------------------------------------------------
----------------VKCRIKEG------------------------------------
------------------------------------------------------------
------------------------------------------------------------
------------------------------------------------------------
------------------------------------------------------------
-------------------------------------------------------ENQG-
--------RIITRNCLGPV-----------------------------------------
-------------REGDV-----------------LQLR---------------------
------------------------------------------------------------
--------ETAREAD---------------------------------------------
------------------------------------------------------------
------------------------------SIGGQ-------------------------
------------------------------------------------------------
--------------------------------
>gi|448306175|ref|ZP_21496084.1| 30S ribosomal protein S28e [Natronorubrum bangense JCM 10635]
---------------------------MSAEEE-ESGSTPAEVIEIVGKTGMH-------
--------------------GEAMQ-----------------------------------
------------------------------------------------------------
------------------------------------------------------------
----------------VKCRIKEG------------------------------------
------------------------------------------------------------
------------------------------------------------------------
------------------------------------------------------------
------------------------------------------------------------
-------------------------------------------------------ENQG-
--------RIITRNCLGPV-----------------------------------------
-------------REGDV-----------------LQLR---------------------
------------------------------------------------------------
--------ETAREAD---------------------------------------------
------------------------------------------------------------
------------------------------SIGGQ-------------------------
------------------------------------------------------------
--------------------------------
>gi|448300799|ref|ZP_21490798.1| 30S ribosomal protein S28e [Natronorubrum tibetense GA33]
---------------------------MSAEEE-ESGSTPAEVIEIVGKTGMH-------
--------------------GEAMQ-----------------------------------
------------------------------------------------------------
------------------------------------------------------------
----------------VKCRIKEG------------------------------------
------------------------------------------------------------
------------------------------------------------------------
------------------------------------------------------------
------------------------------------------------------------
-------------------------------------------------------ENQG-
--------RIITRNCLGPV-----------------------------------------
-------------REGDV-----------------LQLR---------------------
------------------------------------------------------------
--------ETAREAD---------------------------------------------
------------------------------------------------------------
------------------------------SIGGQ-------------------------
------------------------------------------------------------
--------------------------------
>gi|541202527|gb|ERH10592.1| SSU ribosomal protein S28E [halophilic archaeon J07HX64]
---------------------------MSADES-QAGSTPAEVIEIVGRTGMH-------
--------------------GEAMQ-----------------------------------
------------------------------------------------------------
------------------------------------------------------------
----------------VKCRIREG------------------------------------
------------------------------------------------------------
------------------------------------------------------------
------------------------------------------------------------
------------------------------------------------------------
-------------------------------------------------------SNKG-
--------RIITRNVLGPV-----------------------------------------
-------------REGDV-----------------LQLR---------------------
------------------------------------------------------------
--------ETAREAD---------------------------------------------
------------------------------------------------------------
------------------------------TIGGQ-------------------------
------------------------------------------------------------
--------------------------------
>gi|448296808|ref|ZP_21486858.1| 30S ribosomal protein S28e [Halalkalicoccus jeotgali B3]
---------------------------MSAEET-TDDSTSAEVIEVVGKTGMH-------
--------------------GEAMQ-----------------------------------
------------------------------------------------------------
------------------------------------------------------------
----------------VKCRIREG------------------------------------
------------------------------------------------------------
------------------------------------------------------------
------------------------------------------------------------
------------------------------------------------------------
-------------------------------------------------------ENQG-
--------RIITRNVLGPV-----------------------------------------
-------------REGDV-----------------LQLR---------------------
------------------------------------------------------------
--------ETAREAD---------------------------------------------
------------------------------------------------------------
------------------------------SIGGQ-------------------------
------------------------------------------------------------
--------------------------------
>gi|335438733|ref|ZP_08561469.1| 30S ribosomal protein S28e [Halorhabdus tiamatea SARL4B]
---------------------------MSAEETEDDGSTPAEVIEVVGRTGMH-------
--------------------GEAMQ-----------------------------------
------------------------------------------------------------
------------------------------------------------------------
----------------VKCRIREG------------------------------------
------------------------------------------------------------
------------------------------------------------------------
------------------------------------------------------------
------------------------------------------------------------
-------------------------------------------------------ENKG-
--------RIITRNVLGGV-----------------------------------------
-------------REGDV-----------------LQLR---------------------
------------------------------------------------------------
--------ETAREAD---------------------------------------------
------------------------------------------------------------
------------------------------AIGGQ-------------------------
------------------------------------------------------------
--------------------------------
>gi|257051836|ref|YP_003129669.1| 30S ribosomal protein S28e [Halorhabdus utahensis DSM 12940]
---------------------------MSAEESTDDGSTPAEVIEVVGRTGMH-------
--------------------GEAMQ-----------------------------------
------------------------------------------------------------
------------------------------------------------------------
----------------VKCRIREG------------------------------------
------------------------------------------------------------
------------------------------------------------------------
------------------------------------------------------------
------------------------------------------------------------
-------------------------------------------------------ENKG-
--------RIITRNVLGGV-----------------------------------------
-------------REGDV-----------------LQLR---------------------
------------------------------------------------------------
--------ETAREAD---------------------------------------------
------------------------------------------------------------
------------------------------AIGGQ-------------------------
------------------------------------------------------------
--------------------------------
>gi|257388662|ref|YP_003178435.1| 30S ribosomal protein S28e [Halomicrobium mukohataei DSM 12286]
---------------------------MSAEESEDSGSTPAEVIEVVGRTGMH-------
--------------------GEAMQ-----------------------------------
------------------------------------------------------------
------------------------------------------------------------
----------------VKCRIREG------------------------------------
------------------------------------------------------------
------------------------------------------------------------
------------------------------------------------------------
------------------------------------------------------------
-------------------------------------------------------SNQG-
--------RIITRNVLGPV-----------------------------------------
-------------REGDV-----------------LQLR---------------------
------------------------------------------------------------
--------ETAREAD---------------------------------------------
------------------------------------------------------------
------------------------------QIGGQ-------------------------
------------------------------------------------------------
--------------------------------
>gi|448667487|ref|ZP_21685987.1| 30S ribosomal protein S28e [Haloarcula amylolytica JCM 13557]
---------------------------MSAEESESSGSTPAEVIEVVGRTGMH-------
--------------------GEAMQ-----------------------------------
------------------------------------------------------------
------------------------------------------------------------
----------------VKCRIREG------------------------------------
------------------------------------------------------------
------------------------------------------------------------
------------------------------------------------------------
------------------------------------------------------------
-------------------------------------------------------ENQG-
--------RIITRNVLGPV-----------------------------------------
-------------REGDV-----------------LQLR---------------------
------------------------------------------------------------
--------ETAREAD---------------------------------------------
------------------------------------------------------------
------------------------------TIGGQ-------------------------
------------------------------------------------------------
--------------------------------
>gi|448678669|ref|ZP_21689676.1| 30S ribosomal protein S28e [Haloarcula argentinensis DSM 12282]
---------------------------MSAEESESSGSTPAEVIEVVGRTGMH-------
--------------------GEAMQ-----------------------------------
------------------------------------------------------------
------------------------------------------------------------
----------------VKCRIREG------------------------------------
------------------------------------------------------------
------------------------------------------------------------
------------------------------------------------------------
------------------------------------------------------------
-------------------------------------------------------ENQG-
--------RIITRNVLGPV-----------------------------------------
-------------REGDV-----------------LQLR---------------------
------------------------------------------------------------
--------ETAREAD---------------------------------------------
------------------------------------------------------------
------------------------------TIGGQ-------------------------
------------------------------------------------------------
--------------------------------
>gi|448651276|ref|ZP_21680345.1| 30S ribosomal protein S28e [Haloarcula californiae ATCC 33799]
---------------------------MSAEESESSGSTPAEVIEVVGRTGMH-------
--------------------GEAMQ-----------------------------------
------------------------------------------------------------
------------------------------------------------------------
----------------VKCRIREG------------------------------------
------------------------------------------------------------
------------------------------------------------------------
------------------------------------------------------------
------------------------------------------------------------
-------------------------------------------------------ENQG-
--------RIITRNVLGPV-----------------------------------------
-------------REGDV-----------------LQLR---------------------
------------------------------------------------------------
--------ETAREAD---------------------------------------------
------------------------------------------------------------
------------------------------TIGGQ-------------------------
------------------------------------------------------------
--------------------------------
>gi|344211147|ref|YP_004795467.1| 30S ribosomal protein S28e [Haloarcula hispanica ATCC 33960]
---------------------------MSAEESESSGSTPAEVIEVVGRTGMH-------
--------------------GEAMQ-----------------------------------
------------------------------------------------------------
------------------------------------------------------------
----------------VKCRIREG------------------------------------
------------------------------------------------------------
------------------------------------------------------------
------------------------------------------------------------
------------------------------------------------------------
-------------------------------------------------------ENQG-
--------RIITRNVLGPV-----------------------------------------
-------------REGDV-----------------LQLR---------------------
------------------------------------------------------------
--------ETAREAD---------------------------------------------
------------------------------------------------------------
------------------------------TIGGQ-------------------------
------------------------------------------------------------
--------------------------------
>gi|448689085|ref|ZP_21694822.1| 30S ribosomal protein S28e [Haloarcula japonica DSM 6131]
---------------------------MSAEESESSGSTPAEVIEVVGRTGMH-------
--------------------GEAMQ-----------------------------------
------------------------------------------------------------
------------------------------------------------------------
----------------VKCRIREG------------------------------------
------------------------------------------------------------
------------------------------------------------------------
------------------------------------------------------------
------------------------------------------------------------
-------------------------------------------------------ENQG-
--------RIITRNVLGPV-----------------------------------------
-------------REGDV-----------------LQLR---------------------
------------------------------------------------------------
--------ETAREAD---------------------------------------------
------------------------------------------------------------
------------------------------TIGGQ-------------------------
------------------------------------------------------------
--------------------------------
>gi|297616206|ref|YP_003710344.1| 30S ribosomal protein S28 [Haloarcula marismortui ATCC 43049]
---------------------------MSAEESESSGSTPAEVIEVVGRTGMH-------
--------------------GEAMQ-----------------------------------
------------------------------------------------------------
------------------------------------------------------------
----------------VKCRIREG------------------------------------
------------------------------------------------------------
------------------------------------------------------------
------------------------------------------------------------
------------------------------------------------------------
-------------------------------------------------------ENQG-
--------RIITRNVLGPV-----------------------------------------
-------------REGDV-----------------LQLR---------------------
------------------------------------------------------------
--------ETAREAD---------------------------------------------
------------------------------------------------------------
------------------------------TIGGQ-------------------------
------------------------------------------------------------
--------------------------------
>gi|448640814|ref|ZP_21677601.1| 30S ribosomal protein S28e [Haloarcula sinaiiensis ATCC 33800]
---------------------------MSAEESESSGSTPAEVIEVVGRTGMH-------
--------------------GEAMQ-----------------------------------
------------------------------------------------------------
------------------------------------------------------------
----------------VKCRIREG------------------------------------
------------------------------------------------------------
------------------------------------------------------------
------------------------------------------------------------
------------------------------------------------------------
-------------------------------------------------------ENQG-
--------RIITRNVLGPV-----------------------------------------
-------------REGDV-----------------LQLR---------------------
------------------------------------------------------------
--------ETAREAD---------------------------------------------
------------------------------------------------------------
------------------------------TIGGQ-------------------------
------------------------------------------------------------
--------------------------------
>gi|448630443|ref|ZP_21673098.1| 30S ribosomal protein S28e [Haloarcula vallismortis ATCC 29715]
---------------------------MSAEESESSGSTPAEVIEVVGRTGMH-------
--------------------GEAMQ-----------------------------------
------------------------------------------------------------
------------------------------------------------------------
----------------VKCRIREG------------------------------------
------------------------------------------------------------
------------------------------------------------------------
------------------------------------------------------------
------------------------------------------------------------
-------------------------------------------------------ENQG-
--------RIITRNVLGPV-----------------------------------------
-------------REGDV-----------------LQLR---------------------
------------------------------------------------------------
--------ETAREAD---------------------------------------------
------------------------------------------------------------
------------------------------TIGGQ-------------------------
------------------------------------------------------------
--------------------------------
>lcl|38015_2426 unnamed protein product
---------------------------MSAEESESSGSTTAEVIEVVGKTGMH-------
--------------------GEAMQ-----------------------------------
------------------------------------------------------------
------------------------------------------------------------
----------------VKCRIREG------------------------------------
------------------------------------------------------------
------------------------------------------------------------
------------------------------------------------------------
------------------------------------------------------------
-------------------------------------------------------ENQG-
--------RIITRNVLGPV-----------------------------------------
-------------REGDV-----------------LQLR---------------------
------------------------------------------------------------
--------ETAREAD---------------------------------------------
------------------------------------------------------------
------------------------------TIGGQ-------------------------
------------------------------------------------------------
--------------------------------
>gi|448727315|ref|ZP_21709681.1| 30S ribosomal protein S28e [Halococcus morrhuae DSM 1307]
---------------------------MSAEGT---DSTPAEVIEVVGKTGMH-------
--------------------GEAMQ-----------------------------------
------------------------------------------------------------
------------------------------------------------------------
----------------VNCRIQEG------------------------------------
------------------------------------------------------------
------------------------------------------------------------
------------------------------------------------------------
------------------------------------------------------------
-------------------------------------------------------ENRG-
--------RIITRNCLGPV-----------------------------------------
-------------REGDV-----------------LQLR---------------------
------------------------------------------------------------
--------ETAREAD---------------------------------------------
------------------------------------------------------------
------------------------------SIGGR-------------------------
------------------------------------------------------------
--------------------------------
>gi|448739334|ref|ZP_21721349.1| 30S ribosomal protein S28e [Halococcus thailandensis JCM 13552]
---------------------------MSAEGT---DSTPAEVIEVVGKTGMH-------
--------------------GEAMQ-----------------------------------
------------------------------------------------------------
------------------------------------------------------------
----------------VNCRIQEG------------------------------------
------------------------------------------------------------
------------------------------------------------------------
------------------------------------------------------------
------------------------------------------------------------
-------------------------------------------------------ENRG-
--------RIITRNCLGPV-----------------------------------------
-------------REGDV-----------------LQLR---------------------
------------------------------------------------------------
--------ETAREAD---------------------------------------------
------------------------------------------------------------
------------------------------SIGGR-------------------------
------------------------------------------------------------
--------------------------------
>gi|409730533|ref|ZP_11272098.1| 30S ribosomal protein S28e [Halococcus hamelinensis 100A6]
---------------------------MSSEGT---DSTPAEVIEVVGKTGMH-------
--------------------GEAMQ-----------------------------------
------------------------------------------------------------
------------------------------------------------------------
----------------VNCRIQAG------------------------------------
------------------------------------------------------------
------------------------------------------------------------
------------------------------------------------------------
------------------------------------------------------------
-------------------------------------------------------ENRG-
--------RIITRNCIGPV-----------------------------------------
-------------REGDI-----------------IQLK---------------------
------------------------------------------------------------
--------ETAREAD---------------------------------------------
------------------------------------------------------------
------------------------------AIGGR-------------------------
------------------------------------------------------------
--------------------------------
