# Supplementary material for: Inteins as indicators of gene flow in the halobacteria
Source: Front Microbiol. 2014 Jun 26;5:299. doi: 10.3389/fmicb.2014.00299 (PMC4071816; doi:10.3389/fmicb.2014.00299)
Supplement: Supplementary file 1 [file DataSheet1.ZIP › data_file1/reference_tree_alignment/S29e_S14p.aln]

>lcl|38015_732 unnamed protein product
------------------------------------------------------------
--------------MKDS-------------------ILDTIGSPLVSVRAPEGATVAAK
IESFNPGGSA-----KDRPAKYMIDD--AERNG---------------------------
-----TLEPGDT----L-VEPTSGNTGIGMA---------------------MVGA----
------------------------------TKGYDVVLVMPSSKSPERRQIMKAYGAEIE
LVEGDI------------------------------------------------------
------------------------------------------------------------
------------------------------------------------------------
------------------------------------------------------------
------------------------------------------------------------
------------------------------------------------------------
------------------------------------------------------------
------------------------------------------------------------
---------------------SDAKERADELCERDDYVQLRQFENPANPKAHYETTGEEI
LEQVGDRTVDALVAGVGTGGTLTGTGRRLREAFPEMD------------IVAVEPADNAV
LSGMEPGT-GEDSFQ-------------------------GMGPGFVSDNLDTNLLDDVL
TVELPDAEDECRRLAHEEGILVGQSSGASNLAAREVAEQLVADGVDDPLVVTVYWDSGER
YMST--GMFD---------------------
>gi|541195299|gb|ERH03556.1| hypothetical protein J07HR59_00672, partial [Halorubrum sp. J07HR59]
MTTREIGDITLRKIRDYVWEIPQEGGMNTPARVLASESLLEEIAEDKTLEQLQNSTHLPG
ITNPAICMPDGHQGYGFPVGGVGAVDAETGCISPGAVGYDINCLPGSTDVRLSFGRRRPL
EHLRDRFEDEQATVATGEGLTSSDIRLFTESGEQSVYEIETAGGATVEATADHRFQTPDG
LVEVSTLQPGDQ----ILTCPFRGIDDTG-----------------------CDGE---F
AGDGVNNSGSRPVALITADDFTGAQSSLRQLQDRGLMPLHSTDTAANRLLKLLGYHAAEG
TQGDDEVRFHGRREALQQIREDLQELGFDSSPVHERSNRDAVGSNPAGECVVTVESKPFC
DLFAELTASGSPHGGEYPCVPPYLEWLADWQRALFYSAYFGAAMTPPQAGTVAGVAAPDI
TLTGREKTAPQRRAFLEQAADFLADLSVDTTAIESRSDDASDRATTEQRLQIHADSDTFV
TFFETIGYRYAPTKRRTAMAAICYLNRQSSAPDRTAAVPGDAKARADGGHTAVDDSSIAG
GVATRASQAGDGPGAGHQASQTHRDQTAVEPFEAFCERIQVSADLSVPVRVEQIEPAGEK
PVFDIGVSHEAHTFLADGFVVSNCGVRMMRTNLTYDDVRGNEEELVDELFEAIPTGLGGG
GVVQPGIDAVEGALERGVEWAVENGFGVEDDLRHCEDEGRRTDAQPEFITQKSKDRGKNQ
MGSLGSGNHFLEVQRVTDIFDETVADPFGLESDQIVVLIHCGSRGLGHQTCTDYLRRIEE
EHSELLERLPDKELAAAPAGSRLADEYYGAMCAAINFAWVNRQLIMHQTRQVFEQVFDRA
WQDMEMDLLYDVAHNIA------------KKETHEIDGDQRELYVHRKGATRAFPAGRAE
IPAAYRDV-GQPVII-----------------------PGSMGAGSYILRGGAESMDATF
G-----------STAHGAGRLMSRTQAKREYWGGDVQDDL--RDAQKVYVKA---ESGAT
IAEEAPGVYKDIDEWCASQMRSESATKLPAR
>gi|515913042|ref|WP_017343625.1| ribose 5-phosphate isomerase [Halorubrum sp. T3]
------------------------------------------------------------
--------------MKTS---------------------GG-------------------
---SDAMKRR-----AGESAAAAVSDGDVVGLG---------------------------
-TGSTAAHAIRRLGDRV----DAGLDIRGVPTSFASRELAVEAAIPCLDLPEAVGP---D
GPGIDVAIDGADQVATGAGTADAGSGESDSTAPGGALIKGGGAAHAREKLVDAAA-----
----DR------------------------------------------------------
------------------------------------------------------------
------------------------------------------------------------
------------------------------------------------------------
------------------------------------------------------------
------------------------------------------------------------
------------------------------------------------------------
------------------------------------------------------------
---------------------F--------LVVADP------------------------
-----------------------------SKESPRLD---------RSIPVEVLPAGRTA
VAAAVRETGGEPTLR---------------------------------------------
---RAERKDGPVVTDNGNLVLDCPFGEVADPAALSATLSSIPGIVEHGLFVGLADEIHVG
TESGVRVDEV---------------------
>gi|541180292|gb|ERG88889.1| cellulase M related protein [halophilic archaeon J07HX5]
------------------------------------------------------------
----------MTVPFDYE---------------LLAELTETSGVPGYEDRIREIVRRELE
PHVDAIRGDG-----MGNVV--GTIDGATDTTVVVAAHMDEIGFMVRHVTDDGFVQIDPL
GGWDASVLKAQR----VTIHTDDGDV-TG-----------------------LIGSPPPH
TLDEEAREGAPDVEDVSIDLGVDGETAAERVSVGDLVTLDQTTEQVGEHITGKAL-----
----DD------------------------------------------------------
------------------------------------------------------------
------------------------------------------------------------
------------------------------------------------------------
------------------------------------------------------------
------------------------------------------------------------
------------------------------------------------------------
------------------------------------------------------------
---------------------R--------VC----------------------------
-----------------------------LFAMLEAA-----------KRLTDPGVTVHF
AATVQEEV-GLRGARALGDDLTPDIGIALDVTVANDVPGFGPGEHVTNLGSGTAIKLKDS
SVITNPKIAGRLQTLADSEGIDYQTEVLPAGGTDTAGLQVPGGATPVGALSIPTRYLHTV
TESAHIDDIAATVDLLTAFLDTESPDNDYKL
>gi|339757067|gb|EGQ40650.1| SSU ribosomal protein S14P [Candidatus Nanosalinarum sp. J07AB56]
------------------------------------------------------------
--------------MSYE---------------------KV-------------------
---LEQIEHK-----RGKREKFKKNNSPKERTN---------------------------
---GKSQKECRR----C------GRTGRG-----------------------IISK----
------------------------------------------------------Y-----
----DL------------------------------------------------------
------------------------------------------------------------
------------------------------------------------------------
------------------------------------------------------------
------------------------------------------------------------
------------------------------------------------------------
------------------------------------------------------------
------------------------------------------------------------
---------------------N--------YC----------------------------
-----------------------------RQCFREVA-----------------------
-----EEL-GFEQLR---------------------------------------------
------------------------------------------------------------
-------------------------------
>gi|541202921|gb|ERH10986.1| SSU ribosomal protein S14P [halophilic archaeon J07HX64]
------------------------------------------------------------
--------------MSGQ---------------------DG-------------------
EEREGDEDTV-----TGEHA--------TTRSE---------------------------
-----QLRDCQR----C------GRK-QG-----------------------LVGR----
------------------------------------------------------Y-----
----DV------------------------------------------------------
------------------------------------------------------------
------------------------------------------------------------
------------------------------------------------------------
------------------------------------------------------------
------------------------------------------------------------
------------------------------------------------------------
------------------------------------------------------------
---------------------Y--------LC----------------------------
-----------------------------RQCFREVA-----------------------
-----RSM-GFKKYS---------------------------------------------
------------------------------------------------------------
-------------------------------
>gi|257387890|ref|YP_003177663.1| 30S ribosomal protein S14 [Halomicrobium mukohataei DSM 12286]
------------------------------------------------------------
--------------MSES---------------------ES-------------------
---------E-----TEAEE--------SVPTG---------------------------
-----QLEACQR----C------GRE-QG-----------------------LVGK----
------------------------------------------------------Y-----
----DI------------------------------------------------------
------------------------------------------------------------
------------------------------------------------------------
------------------------------------------------------------
------------------------------------------------------------
------------------------------------------------------------
------------------------------------------------------------
------------------------------------------------------------
---------------------W--------LC----------------------------
-----------------------------RQCFREIS-----------------------
-----RGM-GFKKYS---------------------------------------------
------------------------------------------------------------
-------------------------------
>gi|448681477|ref|ZP_21691568.1| 30S ribosomal protein S14P [Haloarcula argentinensis DSM 12282]
------------------------------------------------------------
--------------MSES---------------------ET-------------------
------TDEP-----DSETA-------SSERTG---------------------------
-----QLESCQR----C------GRE-QG-----------------------LVGK----
------------------------------------------------------Y-----
----DI------------------------------------------------------
------------------------------------------------------------
------------------------------------------------------------
------------------------------------------------------------
------------------------------------------------------------
------------------------------------------------------------
------------------------------------------------------------
------------------------------------------------------------
---------------------W--------LC----------------------------
-----------------------------RQCFREIS-----------------------
-----RGM-GFRKYS---------------------------------------------
------------------------------------------------------------
-------------------------------
>gi|448648007|ref|ZP_21679485.1| 30S ribosomal protein S14P [Haloarcula californiae ATCC 33799]
------------------------------------------------------------
--------------MSES---------------------ET-------------------
------TDEP-----DSETA-------SSERTG---------------------------
-----QLESCQR----C------GRE-QG-----------------------LVGK----
------------------------------------------------------Y-----
----DI------------------------------------------------------
------------------------------------------------------------
------------------------------------------------------------
------------------------------------------------------------
------------------------------------------------------------
------------------------------------------------------------
------------------------------------------------------------
------------------------------------------------------------
---------------------W--------LC----------------------------
-----------------------------RQCFREIS-----------------------
-----RGM-GFRKYS---------------------------------------------
------------------------------------------------------------
-------------------------------
>gi|344212399|ref|YP_004796719.1| 30S ribosomal protein S14P [Haloarcula hispanica ATCC 33960]
------------------------------------------------------------
--------------MSES---------------------ET-------------------
------TDEP-----DSETA-------SSERTG---------------------------
-----QLESCQR----C------GRE-QG-----------------------LVGK----
------------------------------------------------------Y-----
----DI------------------------------------------------------
------------------------------------------------------------
------------------------------------------------------------
------------------------------------------------------------
------------------------------------------------------------
------------------------------------------------------------
------------------------------------------------------------
------------------------------------------------------------
---------------------W--------LC----------------------------
-----------------------------RQCFREIS-----------------------
-----RGM-GFRKYS---------------------------------------------
------------------------------------------------------------
-------------------------------
>gi|448685274|ref|ZP_21693266.1| 30S ribosomal protein S14P [Haloarcula japonica DSM 6131]
------------------------------------------------------------
--------------MSES---------------------ET-------------------
------TDEP-----DSETA-------SSERTG---------------------------
-----QLESCQR----C------GRE-QG-----------------------LVGK----
------------------------------------------------------Y-----
----DI------------------------------------------------------
------------------------------------------------------------
------------------------------------------------------------
------------------------------------------------------------
------------------------------------------------------------
------------------------------------------------------------
------------------------------------------------------------
------------------------------------------------------------
---------------------W--------LC----------------------------
-----------------------------RQCFREIS-----------------------
-----RGM-GFRKYS---------------------------------------------
------------------------------------------------------------
-------------------------------
>gi|297616204|ref|YP_003710345.1| 30S ribosomal protein S14 [Haloarcula marismortui ATCC 43049]
------------------------------------------------------------
--------------MSES---------------------ET-------------------
------TDEP-----DSETA-------SSERTG---------------------------
-----QLESCQR----C------GRE-QG-----------------------LVGK----
------------------------------------------------------Y-----
----DI------------------------------------------------------
------------------------------------------------------------
------------------------------------------------------------
------------------------------------------------------------
------------------------------------------------------------
------------------------------------------------------------
------------------------------------------------------------
------------------------------------------------------------
---------------------W--------LC----------------------------
-----------------------------RQCFREIS-----------------------
-----RGM-GFRKYS---------------------------------------------
------------------------------------------------------------
-------------------------------
>gi|448636973|ref|ZP_21675421.1| 30S ribosomal protein S14P [Haloarcula sinaiiensis ATCC 33800]
------------------------------------------------------------
--------------MSES---------------------ET-------------------
------TDEP-----DSETA-------SSERTG---------------------------
-----QLESCQR----C------GRE-QG-----------------------LVGK----
------------------------------------------------------Y-----
----DI------------------------------------------------------
------------------------------------------------------------
------------------------------------------------------------
------------------------------------------------------------
------------------------------------------------------------
------------------------------------------------------------
------------------------------------------------------------
------------------------------------------------------------
---------------------W--------LC----------------------------
-----------------------------RQCFREIS-----------------------
-----RGM-GFRKYS---------------------------------------------
------------------------------------------------------------
-------------------------------
>gi|448671529|ref|ZP_21687434.1| 30S ribosomal protein S14P [Haloarcula amylolytica JCM 13557]
------------------------------------------------------------
--------------MSES---------------------ET-------------------
------TDEP-----DSETA-------TSERTG---------------------------
-----QLESCQR----C------GRE-QG-----------------------LVGK----
------------------------------------------------------Y-----
----DI------------------------------------------------------
------------------------------------------------------------
------------------------------------------------------------
------------------------------------------------------------
------------------------------------------------------------
------------------------------------------------------------
------------------------------------------------------------
------------------------------------------------------------
---------------------W--------LC----------------------------
-----------------------------RQCFREIS-----------------------
-----RGM-GFKKYS---------------------------------------------
------------------------------------------------------------
-------------------------------
>gi|448630836|ref|ZP_21673291.1| 30S ribosomal protein S14P [Haloarcula vallismortis ATCC 29715]
------------------------------------------------------------
--------------MSES---------------------ET-------------------
------TDEP-----DSETA-------TSERTG---------------------------
-----QLESCQR----C------GRE-QG-----------------------LVGK----
------------------------------------------------------Y-----
----NI------------------------------------------------------
------------------------------------------------------------
------------------------------------------------------------
------------------------------------------------------------
------------------------------------------------------------
------------------------------------------------------------
------------------------------------------------------------
------------------------------------------------------------
---------------------W--------LC----------------------------
-----------------------------RQCFREIS-----------------------
-----RGM-GFKKYS---------------------------------------------
------------------------------------------------------------
-------------------------------
>gi|541199347|gb|ERH07510.1| ribosomal protein S14 [Halonotius sp. J07HN4]
------------------------------------------------------------
--------------MSQS---------------------EQ-------------------
---PTDDSEE-----AAEAA--------NTETG---------------------------
-----QQRECRR----C------ERK-QG-----------------------LVGK----
------------------------------------------------------Y-----
----DI------------------------------------------------------
------------------------------------------------------------
------------------------------------------------------------
------------------------------------------------------------
------------------------------------------------------------
------------------------------------------------------------
------------------------------------------------------------
------------------------------------------------------------
---------------------N--------LC----------------------------
-----------------------------RQCFREVA-----------------------
-----RDM-GFRKYS---------------------------------------------
------------------------------------------------------------
-------------------------------
>gi|541192123|gb|ERH00472.1| ribosomal protein S14 [Halonotius sp. J07HN6]
------------------------------------------------------------
--------------MSQS---------------------EQ-------------------
---TTDDEED-----TTETT------PEDTETG---------------------------
-----QQLECRR----C------ERK-QG-----------------------LVGK----
------------------------------------------------------Y-----
----DI------------------------------------------------------
------------------------------------------------------------
------------------------------------------------------------
------------------------------------------------------------
------------------------------------------------------------
------------------------------------------------------------
------------------------------------------------------------
------------------------------------------------------------
---------------------N--------LC----------------------------
-----------------------------RQCFREVA-----------------------
-----REM-GFRKYS---------------------------------------------
------------------------------------------------------------
-------------------------------
>gi|15790646|ref|NP_280470.1| 30S ribosomal protein S14 [Halobacterium sp. NRC-1]
------------------------------------------------------------
--------------MSET------------------------------------------
---------------DGE----------AEETG---------------------------
-----QTHECRR----C------GRE-QG-----------------------LVGK----
------------------------------------------------------Y-----
----DI------------------------------------------------------
------------------------------------------------------------
------------------------------------------------------------
------------------------------------------------------------
------------------------------------------------------------
------------------------------------------------------------
------------------------------------------------------------
------------------------------------------------------------
---------------------W--------LC----------------------------
-----------------------------RQCFREIA-----------------------
-----RSM-GFKKYS---------------------------------------------
------------------------------------------------------------
-------------------------------
>gi|169236385|ref|YP_001689585.1| 30S ribosomal protein S14P [Halobacterium salinarum R1]
------------------------------------------------------------
--------------MSET------------------------------------------
---------------DGE----------AEETG---------------------------
-----QTHECRR----C------GRE-QG-----------------------LVGK----
------------------------------------------------------Y-----
----DI------------------------------------------------------
------------------------------------------------------------
------------------------------------------------------------
------------------------------------------------------------
------------------------------------------------------------
------------------------------------------------------------
------------------------------------------------------------
------------------------------------------------------------
---------------------W--------LC----------------------------
-----------------------------RQCFREIA-----------------------
-----RSM-GFKKYS---------------------------------------------
------------------------------------------------------------
-------------------------------
>gi|354610523|ref|ZP_09028479.1| ribosomal protein S14 [Halobacterium sp. DL1]
------------------------------------------------------------
--------------MSET------------------------------------------
--------DE------------------ATETG---------------------------
-----QTHECRR----C------GRN-QG-----------------------LVGK----
------------------------------------------------------Y-----
----DI------------------------------------------------------
------------------------------------------------------------
------------------------------------------------------------
------------------------------------------------------------
------------------------------------------------------------
------------------------------------------------------------
------------------------------------------------------------
------------------------------------------------------------
---------------------W--------LC----------------------------
-----------------------------RQCFREIA-----------------------
-----RSM-GFKKYS---------------------------------------------
------------------------------------------------------------
-------------------------------
>gi|544640207|ref|WP_021074746.1| 30S ribosomal protein S14 [haloarchaeon 3A1_DGR]
------------------------------------------------------------
--------------MSET---------------------ET-------------------
-----ETEQE-----TGEHA--------AKRTT---------------------------
-----QQVECRR----C------GRK-QG-----------------------LVGK----
------------------------------------------------------Y-----
----DI------------------------------------------------------
------------------------------------------------------------
------------------------------------------------------------
------------------------------------------------------------
------------------------------------------------------------
------------------------------------------------------------
------------------------------------------------------------
------------------------------------------------------------
---------------------N--------LC----------------------------
-----------------------------RQCFREVA-----------------------
-----RDM-GFRKYS---------------------------------------------
------------------------------------------------------------
-------------------------------
>lcl|38019_2915 unnamed protein product
------------------------------------------------------------
--------------MSEA------------------------------------------
-------NNE-----TGEHA--------AKRTG---------------------------
-----QQHECRR----C------GRE-QG-----------------------LVGK----
------------------------------------------------------Y-----
----DI------------------------------------------------------
------------------------------------------------------------
------------------------------------------------------------
------------------------------------------------------------
------------------------------------------------------------
------------------------------------------------------------
------------------------------------------------------------
------------------------------------------------------------
---------------------N--------LC----------------------------
-----------------------------RQCFREVA-----------------------
-----RDM-GFEKYS---------------------------------------------
------------------------------------------------------------
-------------------------------
>lcl|36550_1719 unnamed protein product
------------------------------------------------------------
--------------MSEA------------------------------------------
-------NND-----TGEHA--------AKRTG---------------------------
-----SRHTCRR----C------DRE-QG-----------------------LVGK----
------------------------------------------------------Y-----
----DI------------------------------------------------------
------------------------------------------------------------
------------------------------------------------------------
------------------------------------------------------------
------------------------------------------------------------
------------------------------------------------------------
------------------------------------------------------------
------------------------------------------------------------
---------------------N--------LC----------------------------
-----------------------------RQCFREVA-----------------------
-----RDM-GFEKYS---------------------------------------------
------------------------------------------------------------
-------------------------------
>lcl|36551_2383 unnamed protein product
------------------------------------------------------------
--------------MSEA------------------------------------------
-------NND-----TGEHA--------AKRTG---------------------------
-----SRHTCRR----C------DRE-QG-----------------------LVGK----
------------------------------------------------------Y-----
----DI------------------------------------------------------
------------------------------------------------------------
------------------------------------------------------------
------------------------------------------------------------
------------------------------------------------------------
------------------------------------------------------------
------------------------------------------------------------
------------------------------------------------------------
---------------------N--------LC----------------------------
-----------------------------RQCFREVA-----------------------
-----RDM-GFEKYS---------------------------------------------
------------------------------------------------------------
-------------------------------
>lcl|36552_1192 unnamed protein product
------------------------------------------------------------
--------------MSEA------------------------------------------
-------NND-----TGEHA--------AKRTG---------------------------
-----SRHTCRR----C------DRE-QG-----------------------LVGK----
------------------------------------------------------Y-----
----DI------------------------------------------------------
------------------------------------------------------------
------------------------------------------------------------
------------------------------------------------------------
------------------------------------------------------------
------------------------------------------------------------
------------------------------------------------------------
------------------------------------------------------------
---------------------N--------LC----------------------------
-----------------------------RQCFREVA-----------------------
-----RDM-GFEKYS---------------------------------------------
------------------------------------------------------------
-------------------------------
>lcl|36554_2651 unnamed protein product
------------------------------------------------------------
--------------MSEA------------------------------------------
-------NND-----TGEHA--------AKRTG---------------------------
-----SRHTCRR----C------DRE-QG-----------------------LVGK----
------------------------------------------------------Y-----
----DI------------------------------------------------------
------------------------------------------------------------
------------------------------------------------------------
------------------------------------------------------------
------------------------------------------------------------
------------------------------------------------------------
------------------------------------------------------------
------------------------------------------------------------
---------------------N--------LC----------------------------
-----------------------------RQCFREVA-----------------------
-----RDM-GFEKYS---------------------------------------------
------------------------------------------------------------
-------------------------------
>lcl|36555_1194 unnamed protein product
------------------------------------------------------------
--------------MSEA------------------------------------------
-------NND-----TGEHA--------AKRTG---------------------------
-----SRHTCRR----C------DRE-QG-----------------------LVGK----
------------------------------------------------------Y-----
----DI------------------------------------------------------
------------------------------------------------------------
------------------------------------------------------------
------------------------------------------------------------
------------------------------------------------------------
------------------------------------------------------------
------------------------------------------------------------
------------------------------------------------------------
---------------------N--------LC----------------------------
-----------------------------RQCFREVA-----------------------
-----RDM-GFEKYS---------------------------------------------
------------------------------------------------------------
-------------------------------
>lcl|39407_849 unnamed protein product
------------------------------------------------------------
--------------MSEA------------------------------------------
-------NND-----TGEHA--------AKRTD---------------------------
-----SRHTCRR----C------DRE-QG-----------------------LVGK----
------------------------------------------------------Y-----
----DI------------------------------------------------------
------------------------------------------------------------
------------------------------------------------------------
------------------------------------------------------------
------------------------------------------------------------
------------------------------------------------------------
------------------------------------------------------------
------------------------------------------------------------
---------------------N--------LC----------------------------
-----------------------------RQCFREVA-----------------------
-----RDM-GFEKYS---------------------------------------------
------------------------------------------------------------
-------------------------------
>gi|448475296|ref|ZP_21603014.1| 30S ribosomal protein S14P [Halorubrum aidingense JCM 13560]
------------------------------------------------------------
--------------MSEA------------------------------------------
-------NND-----TGEHA--------AKRTD---------------------------
-----SRHTCRR----C------DRE-QG-----------------------LVGK----
------------------------------------------------------Y-----
----DI------------------------------------------------------
------------------------------------------------------------
------------------------------------------------------------
------------------------------------------------------------
------------------------------------------------------------
------------------------------------------------------------
------------------------------------------------------------
------------------------------------------------------------
---------------------N--------LC----------------------------
-----------------------------RQCFREVA-----------------------
-----RDM-GFEKYS---------------------------------------------
------------------------------------------------------------
-------------------------------
>gi|448484348|ref|ZP_21606055.1| 30S ribosomal protein S14P [Halorubrum arcis JCM 13916]
------------------------------------------------------------
--------------MSEA------------------------------------------
-------NND-----TGEHA--------AKRTD---------------------------
-----SRHTCRR----C------DRE-QG-----------------------LVGK----
------------------------------------------------------Y-----
----DI------------------------------------------------------
------------------------------------------------------------
------------------------------------------------------------
------------------------------------------------------------
------------------------------------------------------------
------------------------------------------------------------
------------------------------------------------------------
------------------------------------------------------------
---------------------N--------LC----------------------------
-----------------------------RQCFREVA-----------------------
-----RDM-GFEKYS---------------------------------------------
------------------------------------------------------------
-------------------------------
>lcl|38016_1425 unnamed protein product
------------------------------------------------------------
--------------MSEA------------------------------------------
-------NND-----TGEHA--------AKRTD---------------------------
-----SRHTCRR----C------DRE-QG-----------------------LVGK----
------------------------------------------------------Y-----
----DI------------------------------------------------------
------------------------------------------------------------
------------------------------------------------------------
------------------------------------------------------------
------------------------------------------------------------
------------------------------------------------------------
------------------------------------------------------------
------------------------------------------------------------
---------------------N--------LC----------------------------
-----------------------------RQCFREVA-----------------------
-----RDM-GFEKYS---------------------------------------------
------------------------------------------------------------
-------------------------------
>lcl|36546_3256 unnamed protein product
------------------------------------------------------------
--------------MSEA------------------------------------------
-------NND-----TGEHA--------AKRTD---------------------------
-----SRHTCRR----C------DRE-QG-----------------------LVGK----
------------------------------------------------------Y-----
----DI------------------------------------------------------
------------------------------------------------------------
------------------------------------------------------------
------------------------------------------------------------
------------------------------------------------------------
------------------------------------------------------------
------------------------------------------------------------
------------------------------------------------------------
---------------------N--------LC----------------------------
-----------------------------RQCFREVA-----------------------
-----RDM-GFEKYS---------------------------------------------
------------------------------------------------------------
-------------------------------
>lcl|36547_2701 unnamed protein product
------------------------------------------------------------
--------------MSEA------------------------------------------
-------NND-----TGEHA--------AKRTD---------------------------
-----SRHTCRR----C------DRE-QG-----------------------LVGK----
------------------------------------------------------Y-----
----DI------------------------------------------------------
------------------------------------------------------------
------------------------------------------------------------
------------------------------------------------------------
------------------------------------------------------------
------------------------------------------------------------
------------------------------------------------------------
------------------------------------------------------------
---------------------N--------LC----------------------------
-----------------------------RQCFREVA-----------------------
-----RDM-GFEKYS---------------------------------------------
------------------------------------------------------------
-------------------------------
>gi|445694665|gb|ELZ46786.1| 30S ribosomal protein S14P [Halorubrum californiensis DSM 19288]
------------------------------------------------------------
--------------MSEA------------------------------------------
-------NND-----TGEHA--------AKRTD---------------------------
-----SRHTCRR----C------DRE-QG-----------------------LVGK----
------------------------------------------------------Y-----
----DI------------------------------------------------------
------------------------------------------------------------
------------------------------------------------------------
------------------------------------------------------------
------------------------------------------------------------
------------------------------------------------------------
------------------------------------------------------------
------------------------------------------------------------
---------------------N--------LC----------------------------
-----------------------------RQCFREVA-----------------------
-----RDM-GFEKYS---------------------------------------------
------------------------------------------------------------
-------------------------------
>gi|448503698|ref|ZP_21613327.1| 30S ribosomal protein S14P [Halorubrum coriense DSM 10284]
------------------------------------------------------------
--------------MSEA------------------------------------------
-------NND-----TGEHA--------AKRTD---------------------------
-----SRHTCRR----C------DRE-QG-----------------------LVGK----
------------------------------------------------------Y-----
----DI------------------------------------------------------
------------------------------------------------------------
------------------------------------------------------------
------------------------------------------------------------
------------------------------------------------------------
------------------------------------------------------------
------------------------------------------------------------
------------------------------------------------------------
---------------------N--------LC----------------------------
-----------------------------RQCFREVA-----------------------
-----RDM-GFEKYS---------------------------------------------
------------------------------------------------------------
-------------------------------
>gi|448517703|ref|ZP_21617277.1| 30S ribosomal protein S14P [Halorubrum distributum JCM 10118]
------------------------------------------------------------
--------------MSEA------------------------------------------
-------NND-----TGEHA--------AKRTD---------------------------
-----SRHTCRR----C------DRE-QG-----------------------LVGK----
------------------------------------------------------Y-----
----DI------------------------------------------------------
------------------------------------------------------------
------------------------------------------------------------
------------------------------------------------------------
------------------------------------------------------------
------------------------------------------------------------
------------------------------------------------------------
------------------------------------------------------------
---------------------N--------LC----------------------------
-----------------------------RQCFREVA-----------------------
-----RDM-GFEKYS---------------------------------------------
------------------------------------------------------------
-------------------------------
>lcl|36549_642 unnamed protein product
------------------------------------------------------------
--------------MSEA------------------------------------------
-------NND-----TGEHA--------AKRTD---------------------------
-----SRHTCRR----C------DRE-QG-----------------------LVGK----
------------------------------------------------------Y-----
----DI------------------------------------------------------
------------------------------------------------------------
------------------------------------------------------------
------------------------------------------------------------
------------------------------------------------------------
------------------------------------------------------------
------------------------------------------------------------
------------------------------------------------------------
---------------------N--------LC----------------------------
-----------------------------RQCFREVA-----------------------
-----RDM-GFEKYS---------------------------------------------
------------------------------------------------------------
-------------------------------
>lcl|38020_997 unnamed protein product
------------------------------------------------------------
--------------MSEA------------------------------------------
-------NND-----TGEHA--------AKRTD---------------------------
-----SRHTCRR----C------DRE-QG-----------------------LVGK----
------------------------------------------------------Y-----
----DI------------------------------------------------------
------------------------------------------------------------
------------------------------------------------------------
------------------------------------------------------------
------------------------------------------------------------
------------------------------------------------------------
------------------------------------------------------------
------------------------------------------------------------
---------------------N--------LC----------------------------
-----------------------------RQCFREVA-----------------------
-----RDM-GFEKYS---------------------------------------------
------------------------------------------------------------
-------------------------------
>lcl|38021_2130 unnamed protein product
------------------------------------------------------------
--------------MSEA------------------------------------------
-------NND-----TGEHA--------AKRTD---------------------------
-----SRHTCRR----C------DRE-QG-----------------------LVGK----
------------------------------------------------------Y-----
----DI------------------------------------------------------
------------------------------------------------------------
------------------------------------------------------------
------------------------------------------------------------
------------------------------------------------------------
------------------------------------------------------------
------------------------------------------------------------
------------------------------------------------------------
---------------------N--------LC----------------------------
-----------------------------RQCFREVA-----------------------
-----RDM-GFEKYS---------------------------------------------
------------------------------------------------------------
-------------------------------
>lcl|38022_18 unnamed protein product
------------------------------------------------------------
--------------MSEA------------------------------------------
-------NND-----TGEHA--------AKRTD---------------------------
-----SRHTCRR----C------DRE-QG-----------------------LVGK----
------------------------------------------------------Y-----
----DI------------------------------------------------------
------------------------------------------------------------
------------------------------------------------------------
------------------------------------------------------------
------------------------------------------------------------
------------------------------------------------------------
------------------------------------------------------------
------------------------------------------------------------
---------------------N--------LC----------------------------
-----------------------------RQCFREVA-----------------------
-----RDM-GFEKYS---------------------------------------------
------------------------------------------------------------
-------------------------------
>lcl|23591_2519 unnamed protein product
------------------------------------------------------------
--------------MSEA------------------------------------------
-------NND-----TGEHA--------AKRTD---------------------------
-----SRHTCRR----C------DRE-QG-----------------------LVGK----
------------------------------------------------------Y-----
----DI------------------------------------------------------
------------------------------------------------------------
------------------------------------------------------------
------------------------------------------------------------
------------------------------------------------------------
------------------------------------------------------------
------------------------------------------------------------
------------------------------------------------------------
---------------------N--------LC----------------------------
-----------------------------RQCFREVA-----------------------
-----RDM-GFEKYS---------------------------------------------
------------------------------------------------------------
-------------------------------
>lcl|36553_2257 unnamed protein product
------------------------------------------------------------
--------------MSEA------------------------------------------
-------NND-----TGEHA--------AKRTD---------------------------
-----SRHTCRR----C------DRE-QG-----------------------LVGK----
------------------------------------------------------Y-----
----DI------------------------------------------------------
------------------------------------------------------------
------------------------------------------------------------
------------------------------------------------------------
------------------------------------------------------------
------------------------------------------------------------
------------------------------------------------------------
------------------------------------------------------------
---------------------N--------LC----------------------------
-----------------------------RQCFREVA-----------------------
-----RDM-GFEKYS---------------------------------------------
------------------------------------------------------------
-------------------------------
>gi|448535694|ref|ZP_21622214.1| 30S ribosomal protein S14P [Halorubrum hochstenium ATCC 700873]
------------------------------------------------------------
--------------MSEA------------------------------------------
-------NND-----TGEHA--------AKRTD---------------------------
-----SRHTCRR----C------DRE-QG-----------------------LVGK----
------------------------------------------------------Y-----
----DI------------------------------------------------------
------------------------------------------------------------
------------------------------------------------------------
------------------------------------------------------------
------------------------------------------------------------
------------------------------------------------------------
------------------------------------------------------------
------------------------------------------------------------
---------------------N--------LC----------------------------
-----------------------------RQCFREVA-----------------------
-----RDM-GFEKYS---------------------------------------------
------------------------------------------------------------
-------------------------------
>lcl|38024_2002 unnamed protein product
------------------------------------------------------------
--------------MSEA------------------------------------------
-------NND-----TGEHA--------AKRTD---------------------------
-----SRHTCRR----C------DRE-QG-----------------------LVGK----
------------------------------------------------------Y-----
----DI------------------------------------------------------
------------------------------------------------------------
------------------------------------------------------------
------------------------------------------------------------
------------------------------------------------------------
------------------------------------------------------------
------------------------------------------------------------
------------------------------------------------------------
---------------------N--------LC----------------------------
-----------------------------RQCFREVA-----------------------
-----RDM-GFEKYS---------------------------------------------
------------------------------------------------------------
-------------------------------
>lcl|38025_463 unnamed protein product
------------------------------------------------------------
--------------MSEA------------------------------------------
-------NND-----TGEHA--------AKRTD---------------------------
-----SRHTCRR----C------DRE-QG-----------------------LVGK----
------------------------------------------------------Y-----
----DI------------------------------------------------------
------------------------------------------------------------
------------------------------------------------------------
------------------------------------------------------------
------------------------------------------------------------
------------------------------------------------------------
------------------------------------------------------------
------------------------------------------------------------
---------------------N--------LC----------------------------
-----------------------------RQCFREVA-----------------------
-----RDM-GFEKYS---------------------------------------------
------------------------------------------------------------
-------------------------------
>lcl|36556_1784 unnamed protein product
------------------------------------------------------------
--------------MSEA------------------------------------------
-------NND-----TGEHA--------AKRTD---------------------------
-----SRHTCRR----C------DRE-QG-----------------------LVGK----
------------------------------------------------------Y-----
----DI------------------------------------------------------
------------------------------------------------------------
------------------------------------------------------------
------------------------------------------------------------
------------------------------------------------------------
------------------------------------------------------------
------------------------------------------------------------
------------------------------------------------------------
---------------------N--------LC----------------------------
-----------------------------RQCFREVA-----------------------
-----RDM-GFEKYS---------------------------------------------
------------------------------------------------------------
-------------------------------
>lcl|36557_4017 unnamed protein product
------------------------------------------------------------
--------------MSEA------------------------------------------
-------NND-----TGEHA--------AKRTD---------------------------
-----SRHTCRR----C------DRE-QG-----------------------LVGK----
------------------------------------------------------Y-----
----DI------------------------------------------------------
------------------------------------------------------------
------------------------------------------------------------
------------------------------------------------------------
------------------------------------------------------------
------------------------------------------------------------
------------------------------------------------------------
------------------------------------------------------------
---------------------N--------LC----------------------------
-----------------------------RQCFREVA-----------------------
-----RDM-GFEKYS---------------------------------------------
------------------------------------------------------------
-------------------------------
>gi|448460063|ref|ZP_21596983.1| 30S ribosomal protein S14P [Halorubrum lipolyticum DSM 21995]
------------------------------------------------------------
--------------MSEA------------------------------------------
-------NND-----TGEHA--------AKRTD---------------------------
-----SRHTCRR----C------DRE-QG-----------------------LVGK----
------------------------------------------------------Y-----
----DI------------------------------------------------------
------------------------------------------------------------
------------------------------------------------------------
------------------------------------------------------------
------------------------------------------------------------
------------------------------------------------------------
------------------------------------------------------------
------------------------------------------------------------
---------------------N--------LC----------------------------
-----------------------------RQCFREVA-----------------------
-----RDM-GFEKYS---------------------------------------------
------------------------------------------------------------
-------------------------------
>gi|448452136|ref|ZP_21593156.1| 30S ribosomal protein S14P [Halorubrum litoreum JCM 13561]
------------------------------------------------------------
--------------MSEA------------------------------------------
-------NND-----TGEHA--------AKRTD---------------------------
-----SRHTCRR----C------DRE-QG-----------------------LVGK----
------------------------------------------------------Y-----
----DI------------------------------------------------------
------------------------------------------------------------
------------------------------------------------------------
------------------------------------------------------------
------------------------------------------------------------
------------------------------------------------------------
------------------------------------------------------------
------------------------------------------------------------
---------------------N--------LC----------------------------
-----------------------------RQCFREVA-----------------------
-----RDM-GFEKYS---------------------------------------------
------------------------------------------------------------
-------------------------------
>lcl|18174_1376 unnamed protein product
------------------------------------------------------------
--------------MSEA------------------------------------------
-------NND-----TGEHA--------AKRTD---------------------------
-----SRHTCRR----C------DRE-QG-----------------------LVGK----
------------------------------------------------------Y-----
----DI------------------------------------------------------
------------------------------------------------------------
------------------------------------------------------------
------------------------------------------------------------
------------------------------------------------------------
------------------------------------------------------------
------------------------------------------------------------
------------------------------------------------------------
---------------------N--------LC----------------------------
-----------------------------RQCFREVA-----------------------
-----RDM-GFEKYS---------------------------------------------
------------------------------------------------------------
-------------------------------
>lcl|18175_1639 unnamed protein product
------------------------------------------------------------
--------------MSEA------------------------------------------
-------NND-----TGEHA--------AKRTD---------------------------
-----SRHTCRR----C------DRE-QG-----------------------LVGK----
------------------------------------------------------Y-----
----DI------------------------------------------------------
------------------------------------------------------------
------------------------------------------------------------
------------------------------------------------------------
------------------------------------------------------------
------------------------------------------------------------
------------------------------------------------------------
------------------------------------------------------------
---------------------N--------LC----------------------------
-----------------------------RQCFREVA-----------------------
-----RDM-GFEKYS---------------------------------------------
------------------------------------------------------------
-------------------------------
>lcl|18176_1167 unnamed protein product
------------------------------------------------------------
--------------MSEA------------------------------------------
-------NND-----TGEHA--------AKRTD---------------------------
-----SRHTCRR----C------DRE-QG-----------------------LVGK----
------------------------------------------------------Y-----
----DI------------------------------------------------------
------------------------------------------------------------
------------------------------------------------------------
------------------------------------------------------------
------------------------------------------------------------
------------------------------------------------------------
------------------------------------------------------------
------------------------------------------------------------
---------------------N--------LC----------------------------
-----------------------------RQCFREVA-----------------------
-----RDM-GFEKYS---------------------------------------------
------------------------------------------------------------
-------------------------------
>lcl|18178_846 unnamed protein product
------------------------------------------------------------
--------------MSEA------------------------------------------
-------NND-----TGEHA--------AKRTD---------------------------
-----SRHTCRR----C------DRE-QG-----------------------LVGK----
------------------------------------------------------Y-----
----DI------------------------------------------------------
------------------------------------------------------------
------------------------------------------------------------
------------------------------------------------------------
------------------------------------------------------------
------------------------------------------------------------
------------------------------------------------------------
------------------------------------------------------------
---------------------N--------LC----------------------------
-----------------------------RQCFREVA-----------------------
-----RDM-GFEKYS---------------------------------------------
------------------------------------------------------------
-------------------------------
>gi|448436266|ref|ZP_21587067.1| 30S ribosomal protein S14P [Halorubrum tebenquichense DSM 14210]
------------------------------------------------------------
--------------MSEA------------------------------------------
-------NND-----TGEHA--------AKRTD---------------------------
-----SRHTCRR----C------DRE-QG-----------------------LVGK----
------------------------------------------------------Y-----
----DI------------------------------------------------------
------------------------------------------------------------
------------------------------------------------------------
------------------------------------------------------------
------------------------------------------------------------
------------------------------------------------------------
------------------------------------------------------------
------------------------------------------------------------
---------------------N--------LC----------------------------
-----------------------------RQCFREVA-----------------------
-----RDM-GFEKYS---------------------------------------------
------------------------------------------------------------
-------------------------------
>gi|448426493|ref|ZP_21583342.1| 30S ribosomal protein S14P [Halorubrum terrestre JCM 10247]
------------------------------------------------------------
--------------MSEA------------------------------------------
-------NND-----TGEHA--------AKRTD---------------------------
-----SRHTCRR----C------DRE-QG-----------------------LVGK----
------------------------------------------------------Y-----
----DI------------------------------------------------------
------------------------------------------------------------
------------------------------------------------------------
------------------------------------------------------------
------------------------------------------------------------
------------------------------------------------------------
------------------------------------------------------------
------------------------------------------------------------
---------------------N--------LC----------------------------
-----------------------------RQCFREVA-----------------------
-----RDM-GFEKYS---------------------------------------------
------------------------------------------------------------
-------------------------------
>lcl|38017_2450 unnamed protein product
------------------------------------------------------------
--------------MSEA------------------------------------------
-------NND-----TGEHA--------SKRTD---------------------------
-----SRHTCRR----C------DRE-QG-----------------------LVGK----
------------------------------------------------------Y-----
----DI------------------------------------------------------
------------------------------------------------------------
------------------------------------------------------------
------------------------------------------------------------
------------------------------------------------------------
------------------------------------------------------------
------------------------------------------------------------
------------------------------------------------------------
---------------------N--------LC----------------------------
-----------------------------RQCFREVA-----------------------
-----RDM-GFEKYS---------------------------------------------
------------------------------------------------------------
-------------------------------
>lcl|36548_2423 unnamed protein product
------------------------------------------------------------
--------------MSEA------------------------------------------
-------NND-----TGEHA--------SKRTD---------------------------
-----SRHTCRR----C------DRE-QG-----------------------LVGK----
------------------------------------------------------Y-----
----DI------------------------------------------------------
------------------------------------------------------------
------------------------------------------------------------
------------------------------------------------------------
------------------------------------------------------------
------------------------------------------------------------
------------------------------------------------------------
------------------------------------------------------------
---------------------N--------LC----------------------------
-----------------------------RQCFREVA-----------------------
-----RDM-GFEKYS---------------------------------------------
------------------------------------------------------------
-------------------------------
>gi|448463244|ref|ZP_21598022.1| 30S ribosomal protein S14P [Halorubrum kocurii JCM 14978]
------------------------------------------------------------
--------------MSEA------------------------------------------
-------NND-----TGEHA--------SKRTD---------------------------
-----SRHTCRR----C------DRE-QG-----------------------LVGK----
------------------------------------------------------Y-----
----DI------------------------------------------------------
------------------------------------------------------------
------------------------------------------------------------
------------------------------------------------------------
------------------------------------------------------------
------------------------------------------------------------
------------------------------------------------------------
------------------------------------------------------------
---------------------N--------LC----------------------------
-----------------------------RQCFREVA-----------------------
-----RDM-GFEKYS---------------------------------------------
------------------------------------------------------------
-------------------------------
>gi|222480843|ref|YP_002567080.1| 30S ribosomal protein S14P [Halorubrum lacusprofundi ATCC 49239]
------------------------------------------------------------
--------------MSEA------------------------------------------
-------NND-----TGEHA--------SKRTD---------------------------
-----SRHTCRR----C------DRE-QG-----------------------LVGK----
------------------------------------------------------Y-----
----DI------------------------------------------------------
------------------------------------------------------------
------------------------------------------------------------
------------------------------------------------------------
------------------------------------------------------------
------------------------------------------------------------
------------------------------------------------------------
------------------------------------------------------------
---------------------N--------LC----------------------------
-----------------------------RQCFREVA-----------------------
-----RDM-GFEKYS---------------------------------------------
------------------------------------------------------------
-------------------------------
>gi|448441435|ref|ZP_21589098.1| 30S ribosomal protein S14P [Halorubrum saccharovorum DSM 1137]
------------------------------------------------------------
--------------MSEA------------------------------------------
-------NND-----TGEHA--------SKRTD---------------------------
-----SRHTCRR----C------DRE-QG-----------------------LVGK----
------------------------------------------------------Y-----
----DI------------------------------------------------------
------------------------------------------------------------
------------------------------------------------------------
------------------------------------------------------------
------------------------------------------------------------
------------------------------------------------------------
------------------------------------------------------------
------------------------------------------------------------
---------------------N--------LC----------------------------
-----------------------------RQCFREVA-----------------------
-----RDM-GFEKYS---------------------------------------------
------------------------------------------------------------
-------------------------------
>gi|541204043|gb|ERH12023.1| ribosomal protein S14 [halophilic archaeon J07HB67]
------------------------------------------------------------
--------------MSES---------------------ET-------------------
---EDTQQTP-----TGEQA--------SKRTD---------------------------
-----ENVACRR----C------DRK-QG-----------------------LVGK----
------------------------------------------------------Y-----
----DI------------------------------------------------------
------------------------------------------------------------
------------------------------------------------------------
------------------------------------------------------------
------------------------------------------------------------
------------------------------------------------------------
------------------------------------------------------------
------------------------------------------------------------
---------------------N--------LC----------------------------
-----------------------------RQCFREVA-----------------------
-----RPM-GFQKYR---------------------------------------------
------------------------------------------------------------
-------------------------------
>gi|452206434|ref|YP_007486556.1| 30S ribosomal protein S14 [Natronomonas moolapensis 8.8.11]
------------------------------------------------------------
--------------MSES---------------------ES-------------------
-------EQR-----TGEQA--------AKRTG---------------------------
-----QLEACQR----C------ERE-QG-----------------------LVGK----
------------------------------------------------------Y-----
----DI------------------------------------------------------
------------------------------------------------------------
------------------------------------------------------------
------------------------------------------------------------
------------------------------------------------------------
------------------------------------------------------------
------------------------------------------------------------
------------------------------------------------------------
---------------------W--------LC----------------------------
-----------------------------RQCFREIA-----------------------
-----RGM-GFRKYS---------------------------------------------
------------------------------------------------------------
-------------------------------
>gi|76803071|ref|YP_331166.1| 30S ribosomal protein S14P [Natronomonas pharaonis DSM 2160]
------------------------------------------------------------
--------------MSDS---------------------EQ-------------------
---------------TGEQA--------AKRTG---------------------------
-----QLETCQR----C------GRK-QG-----------------------LVGK----
------------------------------------------------------Y-----
----DI------------------------------------------------------
------------------------------------------------------------
------------------------------------------------------------
------------------------------------------------------------
------------------------------------------------------------
------------------------------------------------------------
------------------------------------------------------------
------------------------------------------------------------
---------------------W--------LC----------------------------
-----------------------------RQCFREVA-----------------------
-----RGM-GFKKYS---------------------------------------------
------------------------------------------------------------
-------------------------------
>gi|448600497|ref|ZP_21655993.1| 30S ribosomal protein S14P [Haloferax alexandrinus JCM 10717]
------------------------------------------------------------
--------------MSDS---------------------ET-------------------
--------EQ-----TGEHA--------SRRTG---------------------------
-----QENECRR----C------GRK-QG-----------------------LVSK----
------------------------------------------------------Y-----
----DI------------------------------------------------------
------------------------------------------------------------
------------------------------------------------------------
------------------------------------------------------------
------------------------------------------------------------
------------------------------------------------------------
------------------------------------------------------------
------------------------------------------------------------
---------------------N--------LC----------------------------
-----------------------------RQCFREIA-----------------------
-----REM-GFKKYR---------------------------------------------
------------------------------------------------------------
-------------------------------
>gi|448557069|ref|ZP_21632504.1| 30S ribosomal protein S14P [Haloferax sp. ATCC BAA-644]
------------------------------------------------------------
--------------MSDS---------------------ET-------------------
--------EQ-----TGEHA--------SRRTG---------------------------
-----QENECRR----C------GRK-QG-----------------------LVSK----
------------------------------------------------------Y-----
----DI------------------------------------------------------
------------------------------------------------------------
------------------------------------------------------------
------------------------------------------------------------
------------------------------------------------------------
------------------------------------------------------------
------------------------------------------------------------
------------------------------------------------------------
---------------------N--------LC----------------------------
-----------------------------RQCFREIA-----------------------
-----REM-GFKKYR---------------------------------------------
------------------------------------------------------------
-------------------------------
>gi|448548046|ref|ZP_21627390.1| 30S ribosomal protein S14P [Haloferax sp. ATCC BAA-645]
------------------------------------------------------------
--------------MSDS---------------------ET-------------------
--------EQ-----TGEHA--------SRRTG---------------------------
-----QENECRR----C------GRK-QG-----------------------LVSK----
------------------------------------------------------Y-----
----DI------------------------------------------------------
------------------------------------------------------------
------------------------------------------------------------
------------------------------------------------------------
------------------------------------------------------------
------------------------------------------------------------
------------------------------------------------------------
------------------------------------------------------------
---------------------N--------LC----------------------------
-----------------------------RQCFREIA-----------------------
-----REM-GFKKYR---------------------------------------------
------------------------------------------------------------
-------------------------------
>gi|448545972|ref|ZP_21626299.1| 30S ribosomal protein S14P [Haloferax sp. ATCC BAA-646]
------------------------------------------------------------
--------------MSDS---------------------ET-------------------
--------EQ-----TGEHA--------SRRTG---------------------------
-----QENECRR----C------GRK-QG-----------------------LVSK----
------------------------------------------------------Y-----
----DI------------------------------------------------------
------------------------------------------------------------
------------------------------------------------------------
------------------------------------------------------------
------------------------------------------------------------
------------------------------------------------------------
------------------------------------------------------------
------------------------------------------------------------
---------------------N--------LC----------------------------
-----------------------------RQCFREIA-----------------------
-----REM-GFKKYR---------------------------------------------
------------------------------------------------------------
-------------------------------
>gi|433420023|ref|ZP_20405409.1| 30S ribosomal protein S14P [Haloferax sp. BAB2207]
------------------------------------------------------------
--------------MSDS---------------------ET-------------------
--------EQ-----TGEHA--------SRRTG---------------------------
-----QENECRR----C------GRK-QG-----------------------LVSK----
------------------------------------------------------Y-----
----DI------------------------------------------------------
------------------------------------------------------------
------------------------------------------------------------
------------------------------------------------------------
------------------------------------------------------------
------------------------------------------------------------
------------------------------------------------------------
------------------------------------------------------------
---------------------N--------LC----------------------------
-----------------------------RQCFREIA-----------------------
-----REM-GFKKYR---------------------------------------------
------------------------------------------------------------
-------------------------------
>gi|448623094|ref|ZP_21669743.1| 30S ribosomal protein S14P [Haloferax denitrificans ATCC 35960]
------------------------------------------------------------
--------------MSDS---------------------ET-------------------
--------EQ-----TGEHA--------SRRTG---------------------------
-----QENECRR----C------GRK-QG-----------------------LVSK----
------------------------------------------------------Y-----
----DI------------------------------------------------------
------------------------------------------------------------
------------------------------------------------------------
------------------------------------------------------------
------------------------------------------------------------
------------------------------------------------------------
------------------------------------------------------------
------------------------------------------------------------
---------------------N--------LC----------------------------
-----------------------------RQCFREIA-----------------------
-----REM-GFKKYR---------------------------------------------
------------------------------------------------------------
-------------------------------
>gi|448583484|ref|ZP_21646840.1| 30S ribosomal protein S14P [Haloferax gibbonsii ATCC 33959]
------------------------------------------------------------
--------------MSDS---------------------ET-------------------
--------EQ-----TGEHA--------SRRTG---------------------------
-----QENECRR----C------GRK-QG-----------------------LVSK----
------------------------------------------------------Y-----
----DI------------------------------------------------------
------------------------------------------------------------
------------------------------------------------------------
------------------------------------------------------------
------------------------------------------------------------
------------------------------------------------------------
------------------------------------------------------------
------------------------------------------------------------
---------------------N--------LC----------------------------
-----------------------------RQCFREIA-----------------------
-----REM-GFKKYR---------------------------------------------
------------------------------------------------------------
-------------------------------
>gi|448569084|ref|ZP_21638496.1| 30S ribosomal protein S14P [Haloferax lucentense DSM 14919]
------------------------------------------------------------
--------------MSDS---------------------ET-------------------
--------EQ-----TGEHA--------SRRTG---------------------------
-----QENECRR----C------GRK-QG-----------------------LVSK----
------------------------------------------------------Y-----
----DI------------------------------------------------------
------------------------------------------------------------
------------------------------------------------------------
------------------------------------------------------------
------------------------------------------------------------
------------------------------------------------------------
------------------------------------------------------------
------------------------------------------------------------
---------------------N--------LC----------------------------
-----------------------------RQCFREIA-----------------------
-----REM-GFKKYR---------------------------------------------
------------------------------------------------------------
-------------------------------
>gi|448618100|ref|ZP_21666445.1| 30S ribosomal protein S14P [Haloferax mediterranei ATCC 33500]
------------------------------------------------------------
--------------MSDS---------------------ET-------------------
--------EQ-----TGEHA--------SRRTG---------------------------
-----QENECRR----C------GRK-QG-----------------------LVSK----
------------------------------------------------------Y-----
----DI------------------------------------------------------
------------------------------------------------------------
------------------------------------------------------------
------------------------------------------------------------
------------------------------------------------------------
------------------------------------------------------------
------------------------------------------------------------
------------------------------------------------------------
---------------------N--------LC----------------------------
-----------------------------RQCFREIA-----------------------
-----REM-GFKKYR---------------------------------------------
------------------------------------------------------------
-------------------------------
>gi|448565529|ref|ZP_21636396.1| 30S ribosomal protein S14P [Haloferax prahovense DSM 18310]
------------------------------------------------------------
--------------MSDS---------------------ET-------------------
--------EQ-----TGEHA--------SRRTG---------------------------
-----QENECRR----C------GRK-QG-----------------------LVSK----
------------------------------------------------------Y-----
----DI------------------------------------------------------
------------------------------------------------------------
------------------------------------------------------------
------------------------------------------------------------
------------------------------------------------------------
------------------------------------------------------------
------------------------------------------------------------
------------------------------------------------------------
---------------------N--------LC----------------------------
-----------------------------RQCFREIA-----------------------
-----REM-GFKKYR---------------------------------------------
------------------------------------------------------------
-------------------------------
>gi|448290675|ref|ZP_21481821.1| 30S ribosomal protein S14P [Haloferax volcanii DS2]
------------------------------------------------------------
--------------MSDS---------------------ET-------------------
--------EQ-----TGEHA--------SRRTG---------------------------
-----QENECRR----C------GRK-QG-----------------------LVSK----
------------------------------------------------------Y-----
----DI------------------------------------------------------
------------------------------------------------------------
------------------------------------------------------------
------------------------------------------------------------
------------------------------------------------------------
------------------------------------------------------------
------------------------------------------------------------
------------------------------------------------------------
---------------------N--------LC----------------------------
-----------------------------RQCFREIA-----------------------
-----REM-GFKKYR---------------------------------------------
------------------------------------------------------------
-------------------------------
>gi|448592793|ref|ZP_21651840.1| 30S ribosomal protein S14P [Haloferax elongans ATCC BAA-1513]
------------------------------------------------------------
--------------MSDS---------------------ET-------------------
--------EQ-----TGEHA--------SRRTG---------------------------
-----QENECRR----C------GRK-QG-----------------------LVGK----
------------------------------------------------------Y-----
----DI------------------------------------------------------
------------------------------------------------------------
------------------------------------------------------------
------------------------------------------------------------
------------------------------------------------------------
------------------------------------------------------------
------------------------------------------------------------
------------------------------------------------------------
---------------------N--------LC----------------------------
-----------------------------RQCFREIA-----------------------
-----REM-GFKKYR---------------------------------------------
------------------------------------------------------------
-------------------------------
>gi|448578187|ref|ZP_21643622.1| 30S ribosomal protein S14P [Haloferax larsenii JCM 13917]
------------------------------------------------------------
--------------MSDS---------------------ET-------------------
--------EQ-----TGEHA--------SRRTG---------------------------
-----QENECRR----C------GRK-QG-----------------------LVGK----
------------------------------------------------------Y-----
----DI------------------------------------------------------
------------------------------------------------------------
------------------------------------------------------------
------------------------------------------------------------
------------------------------------------------------------
------------------------------------------------------------
------------------------------------------------------------
------------------------------------------------------------
---------------------N--------LC----------------------------
-----------------------------RQCFREIA-----------------------
-----REM-GFKKYR---------------------------------------------
------------------------------------------------------------
-------------------------------
>gi|448611733|ref|ZP_21662163.1| 30S ribosomal protein S14P [Haloferax mucosum ATCC BAA-1512]
------------------------------------------------------------
--------------MSDS---------------------ET-------------------
--------EQ-----TGEHA--------SRRTG---------------------------
-----QENECRR----C------GRK-QG-----------------------LVGK----
------------------------------------------------------Y-----
----DI------------------------------------------------------
------------------------------------------------------------
------------------------------------------------------------
------------------------------------------------------------
------------------------------------------------------------
------------------------------------------------------------
------------------------------------------------------------
------------------------------------------------------------
---------------------N--------LC----------------------------
-----------------------------RQCFREIA-----------------------
-----REM-GFKKYR---------------------------------------------
------------------------------------------------------------
-------------------------------
>gi|399577360|ref|ZP_10771113.1| SSU ribosomal protein s14p [Halogranum salarium B-1]
------------------------------------------------------------
--------------MSET---------------------ES-------------------
--------TP-----TGEHA--------TRRTG---------------------------
-----QENECRR----C------GRK-QG-----------------------LVGK----
------------------------------------------------------Y-----
----DI------------------------------------------------------
------------------------------------------------------------
------------------------------------------------------------
------------------------------------------------------------
------------------------------------------------------------
------------------------------------------------------------
------------------------------------------------------------
------------------------------------------------------------
---------------------N--------LC----------------------------
-----------------------------RQCFREVA-----------------------
-----RSM-GFKKYR---------------------------------------------
------------------------------------------------------------
-------------------------------
>gi|448415405|ref|ZP_21578205.1| 30S ribosomal protein S14P [Halosarcina pallida JCM 14848]
------------------------------------------------------------
--------------MSES---------------------ET-------------------
--------EQ-----TGEHA--------TRRTG---------------------------
-----QENECRR----C------GRK-QG-----------------------LVGK----
------------------------------------------------------Y-----
----DI------------------------------------------------------
------------------------------------------------------------
------------------------------------------------------------
------------------------------------------------------------
------------------------------------------------------------
------------------------------------------------------------
------------------------------------------------------------
------------------------------------------------------------
---------------------N--------LC----------------------------
-----------------------------RQCFREVA-----------------------
-----RDM-GFKKYR---------------------------------------------
------------------------------------------------------------
-------------------------------
>gi|448285643|ref|ZP_21476884.1| 30S ribosomal protein S14P [Halogeometricum borinquense DSM 11551]
------------------------------------------------------------
--------------MSES---------------------ET-------------------
--------EQ-----TGEHA--------SRRTG---------------------------
-----QENECRR----C------DRK-QG-----------------------LVGK----
------------------------------------------------------Y-----
----DI------------------------------------------------------
------------------------------------------------------------
------------------------------------------------------------
------------------------------------------------------------
------------------------------------------------------------
------------------------------------------------------------
------------------------------------------------------------
------------------------------------------------------------
---------------------N--------LC----------------------------
-----------------------------RQCFREVA-----------------------
-----RDM-GFKKYR---------------------------------------------
------------------------------------------------------------
-------------------------------
>gi|385804227|ref|YP_005840627.1| 30S ribosomal protein S14 [Haloquadratum walsbyi C23]
------------------------------------------------------------
--------------MSES---------------------ET-------------------
--------EQ-----TGEHA--------SHRTG---------------------------
-----QTHECRR----C------GRN-QG-----------------------LVGK----
------------------------------------------------------Y-----
----DI------------------------------------------------------
------------------------------------------------------------
------------------------------------------------------------
------------------------------------------------------------
------------------------------------------------------------
------------------------------------------------------------
------------------------------------------------------------
------------------------------------------------------------
---------------------Y--------LC----------------------------
-----------------------------RQCFREVA-----------------------
-----RDM-GFKKYR---------------------------------------------
------------------------------------------------------------
-------------------------------
>gi|110668727|ref|YP_658538.1| 30S ribosomal protein S14P [Haloquadratum walsbyi DSM 16790]
------------------------------------------------------------
--------------MSES---------------------ET-------------------
--------EQ-----TGEHA--------SHRTG---------------------------
-----QTHECRR----C------GRN-QG-----------------------LVGK----
------------------------------------------------------Y-----
----DI------------------------------------------------------
------------------------------------------------------------
------------------------------------------------------------
------------------------------------------------------------
------------------------------------------------------------
------------------------------------------------------------
------------------------------------------------------------
------------------------------------------------------------
---------------------Y--------LC----------------------------
-----------------------------RQCFREVA-----------------------
-----RDM-GFKKYR---------------------------------------------
------------------------------------------------------------
-------------------------------
>gi|541190035|gb|ERG98423.1| ribosomal protein S14 [Haloquadratum sp. J07HQX50]
------------------------------------------------------------
--------------MSES---------------------EA-------------------
--------EQ-----TGEHA--------SQRTG---------------------------
-----QSHECRR----C------GRN-QG-----------------------LVGK----
------------------------------------------------------Y-----
----EI------------------------------------------------------
------------------------------------------------------------
------------------------------------------------------------
------------------------------------------------------------
------------------------------------------------------------
------------------------------------------------------------
------------------------------------------------------------
------------------------------------------------------------
---------------------Y--------LC----------------------------
-----------------------------RQCFREVA-----------------------
-----REM-GFKKYR---------------------------------------------
------------------------------------------------------------
-------------------------------
>gi|429190330|ref|YP_007176008.1| 30S ribosomal protein S14 [Natronobacterium gregoryi SP2]
------------------------------------------------------------
--------------MSES----------------EPEQDEA-------------------
-QPEASAADQ-----TGEHT--------AKRTE---------------------------
-----QIEECQR----C------GRK-QG-----------------------LVGK----
------------------------------------------------------Y-----
----DI------------------------------------------------------
------------------------------------------------------------
------------------------------------------------------------
------------------------------------------------------------
------------------------------------------------------------
------------------------------------------------------------
------------------------------------------------------------
------------------------------------------------------------
---------------------N--------LC----------------------------
-----------------------------RQCFREIA-----------------------
-----RDM-GFRKYR---------------------------------------------
------------------------------------------------------------
-------------------------------
>gi|335438895|ref|ZP_08561626.1| 30S ribosomal protein S14P [Halorhabdus tiamatea SARL4B]
------------------------------------------------------------
--------------MSES---------------------ET-------------------
--TDDAGAEA-----TGEQA--------AKRTG---------------------------
-----GREACQR----C------GRE-QG-----------------------LVGK----
------------------------------------------------------Y-----
----DI------------------------------------------------------
------------------------------------------------------------
------------------------------------------------------------
------------------------------------------------------------
------------------------------------------------------------
------------------------------------------------------------
------------------------------------------------------------
------------------------------------------------------------
---------------------W--------LC----------------------------
-----------------------------RQCFREIS-----------------------
-----RDM-GFRKYR---------------------------------------------
------------------------------------------------------------
-------------------------------
>gi|257053373|ref|YP_003131206.1| 30S ribosomal protein S14P [Halorhabdus utahensis DSM 12940]
------------------------------------------------------------
--------------MSES---------------------ET-------------------
--DNDAGREA-----TGEQA--------AKRTG---------------------------
-----ALETCQR----C------GRE-QG-----------------------LVGK----
------------------------------------------------------Y-----
----DI------------------------------------------------------
------------------------------------------------------------
------------------------------------------------------------
------------------------------------------------------------
------------------------------------------------------------
------------------------------------------------------------
------------------------------------------------------------
------------------------------------------------------------
---------------------W--------LC----------------------------
-----------------------------RQCFREIS-----------------------
-----RDM-GFRKYR---------------------------------------------
------------------------------------------------------------
-------------------------------
>gi|448735121|ref|ZP_21717338.1| 30S ribosomal protein S14P, partial [Halococcus salifodinae DSM 8989]
------------------------------------------------------------
--------------MSES---------------------ET-------------------
---------D-----TGEHA--------TKRTG---------------------------
-----QIEDCQR----C------GRK-QG-----------------------LVGK----
------------------------------------------------------Y-----
----DI------------------------------------------------------
------------------------------------------------------------
------------------------------------------------------------
------------------------------------------------------------
------------------------------------------------------------
------------------------------------------------------------
------------------------------------------------------------
------------------------------------------------------------
---------------------W--------LC----------------------------
-----------------------------RQCFREIA-----------------------
-----RGI-GLNRQIGRASC----------------------------------------
------------------------------------------------------------
-------------------------------
>gi|409731010|ref|ZP_11272560.1| 30S ribosomal protein S14P [Halococcus hamelinensis 100A6]
------------------------------------------------------------
--------------MSES---------------------ET-------------------
---DSGNDVE-----TGEHT--------GKRTG---------------------------
-----QLEACQR----C------GRK-QG-----------------------LVGK----
------------------------------------------------------Y-----
----NI------------------------------------------------------
------------------------------------------------------------
------------------------------------------------------------
------------------------------------------------------------
------------------------------------------------------------
------------------------------------------------------------
------------------------------------------------------------
------------------------------------------------------------
---------------------W--------LC----------------------------
-----------------------------RQCFREIA-----------------------
-----RGM-GFEKYQ---------------------------------------------
------------------------------------------------------------
-------------------------------
>gi|448726780|ref|ZP_21709172.1| 30S ribosomal protein S14P [Halococcus morrhuae DSM 1307]
------------------------------------------------------------
--------------MSES---------------------DV-------------------
---------E-----TGEHA--------SKRTG---------------------------
-----QLEACQR----C------GRK-QG-----------------------LVGK----
------------------------------------------------------Y-----
----DI------------------------------------------------------
------------------------------------------------------------
------------------------------------------------------------
------------------------------------------------------------
------------------------------------------------------------
------------------------------------------------------------
------------------------------------------------------------
------------------------------------------------------------
---------------------W--------LC----------------------------
-----------------------------RQCFREIA-----------------------
-----RGM-GFEKYQ---------------------------------------------
------------------------------------------------------------
-------------------------------
>gi|448737876|ref|ZP_21719909.1| 30S ribosomal protein S14P [Halococcus thailandensis JCM 13552]
------------------------------------------------------------
--------------MSES---------------------DV-------------------
---------E-----TGEHA--------SKRTG---------------------------
-----QLEACQR----C------GRK-QG-----------------------LVGK----
------------------------------------------------------Y-----
----DI------------------------------------------------------
------------------------------------------------------------
------------------------------------------------------------
------------------------------------------------------------
------------------------------------------------------------
------------------------------------------------------------
------------------------------------------------------------
------------------------------------------------------------
---------------------W--------LC----------------------------
-----------------------------RQCFREIA-----------------------
-----RGM-GFEKYQ---------------------------------------------
------------------------------------------------------------
-------------------------------
>gi|448730391|ref|ZP_21712699.1| 30S ribosomal protein S14P [Halococcus saccharolyticus DSM 5350]
------------------------------------------------------------
--------------MSES---------------------ET-------------------
---------D-----TGEHA--------TKRTG---------------------------
-----QLEDCQR----C------GRK-QG-----------------------LVGK----
------------------------------------------------------Y-----
----DI------------------------------------------------------
------------------------------------------------------------
------------------------------------------------------------
------------------------------------------------------------
------------------------------------------------------------
------------------------------------------------------------
------------------------------------------------------------
------------------------------------------------------------
---------------------W--------LC----------------------------
-----------------------------RQCFREIA-----------------------
-----RGM-GFRKYK---------------------------------------------
------------------------------------------------------------
-------------------------------
>gi|448294714|ref|ZP_21484792.1| 30S ribosomal protein S14P [Halalkalicoccus jeotgali B3]
------------------------------------------------------------
--------------MSES---------------------ET-------------------
---------E-----TGEHA--------TKRTG---------------------------
-----QLEACQR----C------GRK-QG-----------------------LVGK----
------------------------------------------------------Y-----
----DI------------------------------------------------------
------------------------------------------------------------
------------------------------------------------------------
------------------------------------------------------------
------------------------------------------------------------
------------------------------------------------------------
------------------------------------------------------------
------------------------------------------------------------
---------------------W--------LC----------------------------
-----------------------------RQCFREIA-----------------------
-----RNM-GFKKYK---------------------------------------------
------------------------------------------------------------
-------------------------------
>gi|448358818|ref|ZP_21547492.1| 30S ribosomal protein S14P [Natrialba chahannaoensis JCM 10990]
------------------------------------------------------------
--------------MSES-----------------EQGPET-------------------
ESEATDAGDR-----TGEHA--------AKRTG---------------------------
-----QEAACQR----C------GRK-QG-----------------------LVGK----
------------------------------------------------------Y-----
----DI------------------------------------------------------
------------------------------------------------------------
------------------------------------------------------------
------------------------------------------------------------
------------------------------------------------------------
------------------------------------------------------------
------------------------------------------------------------
------------------------------------------------------------
---------------------N--------LC----------------------------
-----------------------------RQCFREIA-----------------------
-----RDM-GFKKYR---------------------------------------------
------------------------------------------------------------
-------------------------------
>gi|448352613|ref|ZP_21541394.1| 30S ribosomal protein S14P [Natrialba hulunbeirensis JCM 10989]
------------------------------------------------------------
--------------MSES-----------------EQGPET-------------------
ESEATDAGDR-----TGEHA--------AKRTG---------------------------
-----QEAACQR----C------GRK-QG-----------------------LVGK----
------------------------------------------------------Y-----
----DI------------------------------------------------------
------------------------------------------------------------
------------------------------------------------------------
------------------------------------------------------------
------------------------------------------------------------
------------------------------------------------------------
------------------------------------------------------------
------------------------------------------------------------
---------------------N--------LC----------------------------
-----------------------------RQCFREIA-----------------------
-----RDM-GFKKYR---------------------------------------------
------------------------------------------------------------
-------------------------------
>gi|289579912|ref|YP_003478378.1| 30S ribosomal protein S14 [Natrialba magadii ATCC 43099]
------------------------------------------------------------
--------------MSES-----------------EQGPET-------------------
ESEATDAGDR-----TGEHA--------AKRTG---------------------------
-----QEAACQR----C------GRK-QG-----------------------LVGK----
------------------------------------------------------Y-----
----DI------------------------------------------------------
------------------------------------------------------------
------------------------------------------------------------
------------------------------------------------------------
------------------------------------------------------------
------------------------------------------------------------
------------------------------------------------------------
------------------------------------------------------------
---------------------N--------LC----------------------------
-----------------------------RQCFREIA-----------------------
-----RDM-GFKKYR---------------------------------------------
------------------------------------------------------------
-------------------------------
>lcl|36174_3836 unnamed protein product
------------------------------------------------------------
--------------MSES---------------------EN-------------------
--------DR-----TGEHA--------EKRTG---------------------------
-----QIEACQR----C------GRK-QG-----------------------LVGK----
------------------------------------------------------Y-----
----DI------------------------------------------------------
------------------------------------------------------------
------------------------------------------------------------
------------------------------------------------------------
------------------------------------------------------------
------------------------------------------------------------
------------------------------------------------------------
------------------------------------------------------------
---------------------N--------LC----------------------------
-----------------------------RQCFREVA-----------------------
-----RDM-GFEKYS---------------------------------------------
------------------------------------------------------------
-------------------------------
>gi|448298479|ref|ZP_21488508.1| 30S ribosomal protein S14P [Natronorubrum tibetense GA33]
------------------------------------------------------------
--------------MSET---------------------ET-------------------
----DVEREQ-----TGEHA--------AKRTG---------------------------
-----QEAACQR----C------GRK-QG-----------------------LVGK----
------------------------------------------------------Y-----
----DI------------------------------------------------------
------------------------------------------------------------
------------------------------------------------------------
------------------------------------------------------------
------------------------------------------------------------
------------------------------------------------------------
------------------------------------------------------------
------------------------------------------------------------
---------------------N--------LC----------------------------
-----------------------------RQCFREIA-----------------------
-----RDM-GFKKYR---------------------------------------------
------------------------------------------------------------
-------------------------------
>gi|448309708|ref|ZP_21499564.1| 30S ribosomal protein S14P [Natronorubrum bangense JCM 10635]
------------------------------------------------------------
--------------MSET---------------------ET-------------------
----DVESER-----TGEHA--------AKRTG---------------------------
-----QEAACQR----C------GRK-QG-----------------------LVGK----
------------------------------------------------------Y-----
----DI------------------------------------------------------
------------------------------------------------------------
------------------------------------------------------------
------------------------------------------------------------
------------------------------------------------------------
------------------------------------------------------------
------------------------------------------------------------
------------------------------------------------------------
---------------------N--------LC----------------------------
-----------------------------RQCFREIA-----------------------
-----RDM-GFRKYR---------------------------------------------
------------------------------------------------------------
-------------------------------
>gi|448302880|ref|ZP_21492830.1| 30S ribosomal protein S14P [Natronorubrum sulfidifaciens JCM 14089]
------------------------------------------------------------
--------------MSES---------------------ET-------------------
----DVENER-----TGEHA--------AKRTG---------------------------
-----QEAACQR----C------GRK-QG-----------------------LVGK----
------------------------------------------------------Y-----
----DI------------------------------------------------------
------------------------------------------------------------
------------------------------------------------------------
------------------------------------------------------------
------------------------------------------------------------
------------------------------------------------------------
------------------------------------------------------------
------------------------------------------------------------
---------------------N--------LC----------------------------
-----------------------------RQCFREIA-----------------------
-----RDM-GFRKYR---------------------------------------------
------------------------------------------------------------
-------------------------------
>gi|448392347|ref|ZP_21567121.1| 30S ribosomal protein S14P [Haloterrigena salina JCM 13891]
------------------------------------------------------------
--------------MSES---------------------ET-------------------
--ESDVENER-----TGEHA--------AKRTG---------------------------
-----QEEACQR----C------GRK-QG-----------------------LVGK----
------------------------------------------------------Y-----
----DI------------------------------------------------------
------------------------------------------------------------
------------------------------------------------------------
------------------------------------------------------------
------------------------------------------------------------
------------------------------------------------------------
------------------------------------------------------------
------------------------------------------------------------
---------------------N--------LC----------------------------
-----------------------------RQCFREIA-----------------------
-----RDM-GFKKYR---------------------------------------------
------------------------------------------------------------
-------------------------------
>gi|284165506|ref|YP_003403785.1| 30S ribosomal protein S14 [Haloterrigena turkmenica DSM 5511]
------------------------------------------------------------
--------------MSES---------------------ET-------------------
--ESDVENER-----TGEHA--------AKRTG---------------------------
-----QEEACQR----C------GRK-QG-----------------------LVGK----
------------------------------------------------------Y-----
----DI------------------------------------------------------
------------------------------------------------------------
------------------------------------------------------------
------------------------------------------------------------
------------------------------------------------------------
------------------------------------------------------------
------------------------------------------------------------
------------------------------------------------------------
---------------------N--------LC----------------------------
-----------------------------RQCFREIA-----------------------
-----RDM-GFKKYR---------------------------------------------
------------------------------------------------------------
-------------------------------
>gi|322372154|ref|ZP_08046695.1| 30S ribosomal protein S14P [Haladaptatus paucihalophilus DX253]
------------------------------------------------------------
--------------MSES---------------------EN-------------------
--------DS-----TGEHS--------TKRTG---------------------------
-----QLETCQR----C------GRK-QG-----------------------LVGK----
------------------------------------------------------Y-----
----DI------------------------------------------------------
------------------------------------------------------------
------------------------------------------------------------
------------------------------------------------------------
------------------------------------------------------------
------------------------------------------------------------
------------------------------------------------------------
------------------------------------------------------------
---------------------N--------LC----------------------------
-----------------------------RQCFREIA-----------------------
-----RDM-GFRKYR---------------------------------------------
------------------------------------------------------------
-------------------------------
>gi|448704130|ref|ZP_21700611.1| 30S ribosomal protein S14P [Halobiforma nitratireducens JCM 10879]
------------------------------------------------------------
--------------MSES---------------EPETEPET-------------ESEAEA
AESEAAGADR-----TGEHA--------AKRTG---------------------------
-----QIEECQR----C------GRK-QG-----------------------LVGK----
------------------------------------------------------Y-----
----DI------------------------------------------------------
------------------------------------------------------------
------------------------------------------------------------
------------------------------------------------------------
------------------------------------------------------------
------------------------------------------------------------
------------------------------------------------------------
------------------------------------------------------------
---------------------N--------LC----------------------------
-----------------------------RQCFREIA-----------------------
-----RDM-GFRKYR---------------------------------------------
------------------------------------------------------------
-------------------------------
>gi|448697487|ref|ZP_21698527.1| 30S ribosomal protein S14P [Halobiforma lacisalsi AJ5]
------------------------------------------------------------
--------------MSES---------------------ES--------------EPETE
SEPEADAADR-----TGEHA--------AKRTG---------------------------
-----QIEECQR----C------GRK-QG-----------------------LVGK----
------------------------------------------------------Y-----
----DI------------------------------------------------------
------------------------------------------------------------
------------------------------------------------------------
------------------------------------------------------------
------------------------------------------------------------
------------------------------------------------------------
------------------------------------------------------------
------------------------------------------------------------
---------------------N--------LC----------------------------
-----------------------------RQCFREIA-----------------------
-----RDM-GFRKYR---------------------------------------------
------------------------------------------------------------
-------------------------------
>gi|435848734|ref|YP_007310984.1| ribosomal protein S14 [Natronococcus occultus SP4]
------------------------------------------------------------
--------------MSES---------------------ES-------------------
----DVENDR-----TGEHA--------AKRTG---------------------------
-----QIEECQR----C------GRK-QG-----------------------LVGK----
------------------------------------------------------Y-----
----DI------------------------------------------------------
------------------------------------------------------------
------------------------------------------------------------
------------------------------------------------------------
------------------------------------------------------------
------------------------------------------------------------
------------------------------------------------------------
------------------------------------------------------------
---------------------N--------LC----------------------------
-----------------------------RQCFREIA-----------------------
-----RDM-GFRKYR---------------------------------------------
------------------------------------------------------------
-------------------------------
>gi|448323149|ref|ZP_21512613.1| 30S ribosomal protein S14P [Natronococcus amylolyticus DSM 10524]
------------------------------------------------------------
--------------MSES---------------------DV-------------------
------ENDQ-----TGEHA--------AKRTG---------------------------
-----QIEECQR----C------GRK-QG-----------------------LVGK----
------------------------------------------------------Y-----
----DI------------------------------------------------------
------------------------------------------------------------
------------------------------------------------------------
------------------------------------------------------------
------------------------------------------------------------
------------------------------------------------------------
------------------------------------------------------------
------------------------------------------------------------
---------------------N--------LC----------------------------
-----------------------------RQCFREIA-----------------------
-----RDM-GFRKYR---------------------------------------------
------------------------------------------------------------
-------------------------------
>gi|448315126|ref|ZP_21504779.1| 30S ribosomal protein S14P [Natronococcus jeotgali DSM 18795]
------------------------------------------------------------
--------------MSES------------------------------------------
----DVENDR-----TGEHA--------AKRTG---------------------------
-----QIEECQR----C------GRK-QG-----------------------LVGK----
------------------------------------------------------Y-----
----DI------------------------------------------------------
------------------------------------------------------------
------------------------------------------------------------
------------------------------------------------------------
------------------------------------------------------------
------------------------------------------------------------
------------------------------------------------------------
------------------------------------------------------------
---------------------N--------LC----------------------------
-----------------------------RQCFREIA-----------------------
-----RDM-GFRKYR---------------------------------------------
------------------------------------------------------------
-------------------------------
>gi|448369925|ref|ZP_21556378.1| 30S ribosomal protein S14P [Natrialba aegyptia DSM 13077]
------------------------------------------------------------
--------------MSES---------------EQEPEPEP-------------------
--DEDVASER-----TGEHA--------AKRTG---------------------------
-----QIEECQR----C------GRK-QG-----------------------LVGK----
------------------------------------------------------Y-----
----DI------------------------------------------------------
------------------------------------------------------------
------------------------------------------------------------
------------------------------------------------------------
------------------------------------------------------------
------------------------------------------------------------
------------------------------------------------------------
------------------------------------------------------------
---------------------N--------LC----------------------------
-----------------------------RQCFREIA-----------------------
-----RDM-GFKKYR---------------------------------------------
------------------------------------------------------------
-------------------------------
>gi|448362290|ref|ZP_21550901.1| 30S ribosomal protein S14P [Natrialba asiatica DSM 12278]
------------------------------------------------------------
--------------MSES---------------EQEPEPEP-------------------
--DEDVASER-----TGEHA--------AKRTG---------------------------
-----QIEECQR----C------GRK-QG-----------------------LVGK----
------------------------------------------------------Y-----
----DI------------------------------------------------------
------------------------------------------------------------
------------------------------------------------------------
------------------------------------------------------------
------------------------------------------------------------
------------------------------------------------------------
------------------------------------------------------------
------------------------------------------------------------
---------------------N--------LC----------------------------
-----------------------------RQCFREIA-----------------------
-----RDM-GFKKYR---------------------------------------------
------------------------------------------------------------
-------------------------------
>gi|448350195|ref|ZP_21539014.1| 30S ribosomal protein S14P [Natrialba taiwanensis DSM 12281]
------------------------------------------------------------
--------------MSES---------------EQEPEPEP-------------------
--DEDVASER-----TGEHA--------AKRTG---------------------------
-----QIEECQR----C------GRK-QG-----------------------LVGK----
------------------------------------------------------Y-----
----DI------------------------------------------------------
------------------------------------------------------------
------------------------------------------------------------
------------------------------------------------------------
------------------------------------------------------------
------------------------------------------------------------
------------------------------------------------------------
------------------------------------------------------------
---------------------N--------LC----------------------------
-----------------------------RQCFREIA-----------------------
-----RDM-GFKKYR---------------------------------------------
------------------------------------------------------------
-------------------------------
>gi|448311966|ref|ZP_21501719.1| 30S ribosomal protein S14P [Natronolimnobius innermongolicus JCM 12255]
------------------------------------------------------------
--------------MSES---------------------ET-------------------
---EDIESER-----TGEHA--------AKRTG---------------------------
-----QIEECQR----C------GRK-QG-----------------------LVGK----
------------------------------------------------------Y-----
----DI------------------------------------------------------
------------------------------------------------------------
------------------------------------------------------------
------------------------------------------------------------
------------------------------------------------------------
------------------------------------------------------------
------------------------------------------------------------
------------------------------------------------------------
---------------------N--------LC----------------------------
-----------------------------RQCFREIA-----------------------
-----RDM-GFKKYR---------------------------------------------
------------------------------------------------------------
-------------------------------
>gi|336252426|ref|YP_004595533.1| 30S ribosomal protein S14 [Halopiger xanaduensis SH-6]
------------------------------------------------------------
--------------MSES---------------------ET-------------------
---EAETETETDALSTGEHA--------AKRTG---------------------------
-----QEEACQR----C------GRK-QG-----------------------LVGK----
------------------------------------------------------Y-----
----DI------------------------------------------------------
------------------------------------------------------------
------------------------------------------------------------
------------------------------------------------------------
------------------------------------------------------------
------------------------------------------------------------
------------------------------------------------------------
------------------------------------------------------------
---------------------N--------LC----------------------------
-----------------------------RQCFREIA-----------------------
-----RDM-GFKKYR---------------------------------------------
------------------------------------------------------------
-------------------------------
>gi|448377820|ref|ZP_21560516.1| 30S ribosomal protein S14P [Halovivax asiaticus JCM 14624]
------------------------------------------------------------
--------------MSES---------------------EN-------------------
--------EQ-----TGEHA--------AKRTG---------------------------
-----QLESCQR----C------GRK-QG-----------------------LVGK----
------------------------------------------------------Y-----
----DI------------------------------------------------------
------------------------------------------------------------
------------------------------------------------------------
------------------------------------------------------------
------------------------------------------------------------
------------------------------------------------------------
------------------------------------------------------------
------------------------------------------------------------
---------------------N--------LC----------------------------
-----------------------------RQCFREIA-----------------------
-----RDM-GFKKYR---------------------------------------------
------------------------------------------------------------
-------------------------------
>gi|433638919|ref|YP_007284679.1| ribosomal protein S14 [Halovivax ruber XH-70]
------------------------------------------------------------
--------------MSES---------------------EN-------------------
--------EQ-----TGEHA--------AKRTG---------------------------
-----QLESCQR----C------GRK-QG-----------------------LVGK----
------------------------------------------------------Y-----
----DI------------------------------------------------------
------------------------------------------------------------
------------------------------------------------------------
------------------------------------------------------------
------------------------------------------------------------
------------------------------------------------------------
------------------------------------------------------------
------------------------------------------------------------
---------------------N--------LC----------------------------
-----------------------------RQCFREIA-----------------------
-----RDM-GFKKYR---------------------------------------------
------------------------------------------------------------
-------------------------------
>lcl|38023_3522 unnamed protein product
------------------------------------------------------------
--------------MSES---------------------ET-------------------
-----EENDC-----TGEHA--------AKRTG---------------------------
-----QIESCQR----C------GRE-QG-----------------------LVGK----
------------------------------------------------------Y-----
----DI------------------------------------------------------
------------------------------------------------------------
------------------------------------------------------------
------------------------------------------------------------
------------------------------------------------------------
------------------------------------------------------------
------------------------------------------------------------
------------------------------------------------------------
---------------------N--------LC----------------------------
-----------------------------RQCFREIA-----------------------
-----RDM-GFRKYR---------------------------------------------
------------------------------------------------------------
-------------------------------
>gi|448329373|ref|ZP_21518673.1| 30S ribosomal protein S14P [Natrinema versiforme JCM 10478]
------------------------------------------------------------
--------------MSES---------------------ET-------------------
-----EENDR-----TGEHA--------AKRTG---------------------------
-----QAESCQR----C------GRE-QG-----------------------LVGK----
------------------------------------------------------Y-----
----DI------------------------------------------------------
------------------------------------------------------------
------------------------------------------------------------
------------------------------------------------------------
------------------------------------------------------------
------------------------------------------------------------
------------------------------------------------------------
------------------------------------------------------------
---------------------N--------LC----------------------------
-----------------------------RQCFREIA-----------------------
-----RDM-GFRKYR---------------------------------------------
------------------------------------------------------------
-------------------------------
>gi|448345599|ref|ZP_21534488.1| 30S ribosomal protein S14P [Natrinema altunense JCM 12890]
------------------------------------------------------------
--------------MSES---------------------ET-------------------
-----EENDR-----TGEHA--------AKRTG---------------------------
-----QIESCQR----C------GRE-QG-----------------------LVGK----
------------------------------------------------------Y-----
----DI------------------------------------------------------
------------------------------------------------------------
------------------------------------------------------------
------------------------------------------------------------
------------------------------------------------------------
------------------------------------------------------------
------------------------------------------------------------
------------------------------------------------------------
---------------------N--------LC----------------------------
-----------------------------RQCFREIA-----------------------
-----RDM-GFRKYR---------------------------------------------
------------------------------------------------------------
-------------------------------
>gi|448341376|ref|ZP_21530337.1| 30S ribosomal protein S14P [Natrinema gari JCM 14663]
------------------------------------------------------------
--------------MSES---------------------ET-------------------
-----EENDR-----TGEHA--------AKRTG---------------------------
-----QIESCQR----C------GRE-QG-----------------------LVGK----
------------------------------------------------------Y-----
----DI------------------------------------------------------
------------------------------------------------------------
------------------------------------------------------------
------------------------------------------------------------
------------------------------------------------------------
------------------------------------------------------------
------------------------------------------------------------
------------------------------------------------------------
---------------------N--------LC----------------------------
-----------------------------RQCFREIA-----------------------
-----RDM-GFRKYR---------------------------------------------
------------------------------------------------------------
-------------------------------
>gi|397773829|ref|YP_006541375.1| ribosomal protein S14 [Natrinema sp. J7-2]
------------------------------------------------------------
--------------MSES---------------------ET-------------------
-----EENDR-----TGEHA--------AKRTG---------------------------
-----QIESCQR----C------GRE-QG-----------------------LVGK----
------------------------------------------------------Y-----
----DI------------------------------------------------------
------------------------------------------------------------
------------------------------------------------------------
------------------------------------------------------------
------------------------------------------------------------
------------------------------------------------------------
------------------------------------------------------------
------------------------------------------------------------
---------------------N--------LC----------------------------
-----------------------------RQCFREIA-----------------------
-----RDM-GFRKYR---------------------------------------------
------------------------------------------------------------
-------------------------------
>gi|448338120|ref|ZP_21527172.1| 30S ribosomal protein S14P [Natrinema pallidum DSM 3751]
------------------------------------------------------------
--------------MSES---------------------ET-------------------
-----EENDR-----TGEHA--------AKRTG---------------------------
-----QIESCQR----C------GRE-QG-----------------------LVGK----
------------------------------------------------------Y-----
----DI------------------------------------------------------
------------------------------------------------------------
------------------------------------------------------------
------------------------------------------------------------
------------------------------------------------------------
------------------------------------------------------------
------------------------------------------------------------
------------------------------------------------------------
---------------------N--------LC----------------------------
-----------------------------RQCFREIA-----------------------
-----RDM-GFRKYR---------------------------------------------
------------------------------------------------------------
-------------------------------
>gi|448399324|ref|ZP_21570626.1| 30S ribosomal protein S14P [Haloterrigena limicola JCM 13563]
------------------------------------------------------------
--------------MSES---------------------ET-------------------
------ENDQ-----TGEHA--------AKRTG---------------------------
-----QIESCQR----C------GRE-QG-----------------------LVGK----
------------------------------------------------------Y-----
----DI------------------------------------------------------
------------------------------------------------------------
------------------------------------------------------------
------------------------------------------------------------
------------------------------------------------------------
------------------------------------------------------------
------------------------------------------------------------
------------------------------------------------------------
---------------------N--------LC----------------------------
-----------------------------RQCFREIA-----------------------
-----RDM-GFKKYR---------------------------------------------
------------------------------------------------------------
-------------------------------
>gi|448386103|ref|ZP_21564311.1| 30S ribosomal protein S14P [Haloterrigena thermotolerans DSM 11522]
------------------------------------------------------------
--------------MSES---------------------ET-------------------
----EADDDR-----TGEHA--------AKRTG---------------------------
-----QIESCQR----C------GRE-QG-----------------------LVGK----
------------------------------------------------------Y-----
----DI------------------------------------------------------
------------------------------------------------------------
------------------------------------------------------------
------------------------------------------------------------
------------------------------------------------------------
------------------------------------------------------------
------------------------------------------------------------
------------------------------------------------------------
---------------------N--------LC----------------------------
-----------------------------RQCFREIA-----------------------
-----REM-GFKKYR---------------------------------------------
------------------------------------------------------------
-------------------------------
>gi|448332386|ref|ZP_21521630.1| 30S ribosomal protein S14P [Natrinema pellirubrum DSM 15624]
------------------------------------------------------------
--------------MSES---------------------ET-------------------
----EADNDR-----TGEHA--------AKRTG---------------------------
-----QIESCQR----C------GRE-QG-----------------------LVGK----
------------------------------------------------------Y-----
----DI------------------------------------------------------
------------------------------------------------------------
------------------------------------------------------------
------------------------------------------------------------
------------------------------------------------------------
------------------------------------------------------------
------------------------------------------------------------
------------------------------------------------------------
---------------------N--------LC----------------------------
-----------------------------RQCFREIA-----------------------
-----REM-GFKKYR---------------------------------------------
------------------------------------------------------------
-------------------------------
