# Supplementary material for: Inteins as indicators of gene flow in the halobacteria
Source: Front Microbiol. 2014 Jun 26;5:299. doi: 10.3389/fmicb.2014.00299 (PMC4071816; doi:10.3389/fmicb.2014.00299)
Supplement: Supplementary file 1 [file DataSheet1.ZIP › data_file1/reference_tree_alignment/S29e_S14p.fasta]

>candidatus_nanosalinarum_J07AB56
MSYE------KV----------------LEQIEHKRGKREKFKKNNSPKERTNGKSQKEC
RRCGRTGRGIISKYDLNYCRQCFREVAEELGFEQLR-----
>halophilic_archaeon_J07HX64
MSGQ------DG-------------EEREGDEDTVTGEHA--TTRSEQLR--------DC
QRCGRK-QGLVGRYDVYLCRQCFREVARSMGFKKYS-----
>hmc_mukohataei_DSM_12286
MSES------ES----------------------ETEAEE--SVPTGQLE--------AC
QRCGRE-QGLVGKYDIWLCRQCFREISRGMGFKKYS-----
>har_argentinensis_DSM_12282
MSES------ET----------------TDEPDSETAS----SERTGQLE--------SC
QRCGRE-QGLVGKYDIWLCRQCFREISRGMGFRKYS-----
>har_californiae_ATCC_3379
MSES------ET----------------TDEPDSETAS----SERTGQLE--------SC
QRCGRE-QGLVGKYDIWLCRQCFREISRGMGFRKYS-----
>har_hispanica_ATCC_33960
MSES------ET----------------TDEPDSETAS----SERTGQLE--------SC
QRCGRE-QGLVGKYDIWLCRQCFREISRGMGFRKYS-----
>har_japonica_DSM_6131
MSES------ET----------------TDEPDSETAS----SERTGQLE--------SC
QRCGRE-QGLVGKYDIWLCRQCFREISRGMGFRKYS-----
>har_marismortui_ATCC_43049
MSES------ET----------------TDEPDSETAS----SERTGQLE--------SC
QRCGRE-QGLVGKYDIWLCRQCFREISRGMGFRKYS-----
>har_sinaiiensis_ATCC_33800
MSES------ET----------------TDEPDSETAS----SERTGQLE--------SC
QRCGRE-QGLVGKYDIWLCRQCFREISRGMGFRKYS-----
>har_amylolytica_JCM_13557
MSES------ET----------------TDEPDSETAT----SERTGQLE--------SC
QRCGRE-QGLVGKYDIWLCRQCFREISRGMGFKKYS-----
>har_vallismortis_ATCC_29715
MSES------ET----------------TDEPDSETAT----SERTGQLE--------SC
QRCGRE-QGLVGKYNIWLCRQCFREISRGMGFKKYS-----
>hns_J07HN4
MSQS------EQ----------------PTDDSEEAAEAA--NTETGQQR--------EC
RRCERK-QGLVGKYDINLCRQCFREVARDMGFRKYS-----
>hns_J07HN6
MSQS------EQ----------------TTDDEEDTTETTPEDTETGQQL--------EC
RRCERK-QGLVGKYDINLCRQCFREVAREMGFRKYS-----
>hbt_sp_NRC_1
MSET-------------------------------DGE----AEETGQTH--------EC
RRCGRE-QGLVGKYDIWLCRQCFREIARSMGFKKYS-----
>hbt_salinarum_R_1
MSET-------------------------------DGE----AEETGQTH--------EC
RRCGRE-QGLVGKYDIWLCRQCFREIARSMGFKKYS-----
>hbt_sp_DL_1
MSET----------------------------DE--------ATETGQTH--------EC
RRCGRN-QGLVGKYDIWLCRQCFREIARSMGFKKYS-----
>haloarchaeon_3A1_DGR
MSET------ET------------------ETEQETGEHA--AKRTTQQV--------EC
RRCGRK-QGLVGKYDINLCRQCFREVARDMGFRKYS-----
>hrr_Cb34
MSEA----------------------------NNETGEHA--AKRTGQQH--------EC
RRCGRE-QGLVGKYDINLCRQCFREVARDMGFEKYS-----
>hrr_Ea1
MSEA----------------------------NNDTGEHA--AKRTGSRH--------TC
RRCDRE-QGLVGKYDINLCRQCFREVARDMGFEKYS-----
>hrr_Ea8
MSEA----------------------------NNDTGEHA--AKRTGSRH--------TC
RRCDRE-QGLVGKYDINLCRQCFREVARDMGFEKYS-----
>hrr_Eb13
MSEA----------------------------NNDTGEHA--AKRTGSRH--------TC
RRCDRE-QGLVGKYDINLCRQCFREVARDMGFEKYS-----
>hrr_hd13
MSEA----------------------------NNDTGEHA--AKRTGSRH--------TC
RRCDRE-QGLVGKYDINLCRQCFREVARDMGFEKYS-----
>hrr_IB24
MSEA----------------------------NNDTGEHA--AKRTGSRH--------TC
RRCDRE-QGLVGKYDINLCRQCFREVARDMGFEKYS-----
>hrr_167
MSEA----------------------------NNDTGEHA--AKRTDSRH--------TC
RRCDRE-QGLVGKYDINLCRQCFREVARDMGFEKYS-----
>hrr_aidingense_JCM_13916
MSEA----------------------------NNDTGEHA--AKRTDSRH--------TC
RRCDRE-QGLVGKYDINLCRQCFREVARDMGFEKYS-----
>hrr_arcis_JCM_13916
MSEA----------------------------NNDTGEHA--AKRTDSRH--------TC
RRCDRE-QGLVGKYDINLCRQCFREVARDMGFEKYS-----
>hrr_C2_b
MSEA----------------------------NNDTGEHA--AKRTDSRH--------TC
RRCDRE-QGLVGKYDINLCRQCFREVARDMGFEKYS-----
>hrr_C2_a
MSEA----------------------------NNDTGEHA--AKRTDSRH--------TC
RRCDRE-QGLVGKYDINLCRQCFREVARDMGFEKYS-----
>hrr_C3
MSEA----------------------------NNDTGEHA--AKRTDSRH--------TC
RRCDRE-QGLVGKYDINLCRQCFREVARDMGFEKYS-----
>hrr_californiensis_DSM_19288
MSEA----------------------------NNDTGEHA--AKRTDSRH--------TC
RRCDRE-QGLVGKYDINLCRQCFREVARDMGFEKYS-----
>hrr_coriense_DSM_10284
MSEA----------------------------NNDTGEHA--AKRTDSRH--------TC
RRCDRE-QGLVGKYDINLCRQCFREVARDMGFEKYS-----
>hrr_distributum_JCM_10118
MSEA----------------------------NNDTGEHA--AKRTDSRH--------TC
RRCDRE-QGLVGKYDINLCRQCFREVARDMGFEKYS-----
>hrr_E8
MSEA----------------------------NNDTGEHA--AKRTDSRH--------TC
RRCDRE-QGLVGKYDINLCRQCFREVARDMGFEKYS-----
>hrr_Ec15
MSEA----------------------------NNDTGEHA--AKRTDSRH--------TC
RRCDRE-QGLVGKYDINLCRQCFREVARDMGFEKYS-----
>hrr_Fb21
MSEA----------------------------NNDTGEHA--AKRTDSRH--------TC
RRCDRE-QGLVGKYDINLCRQCFREVARDMGFEKYS-----
>hrr_G37
MSEA----------------------------NNDTGEHA--AKRTDSRH--------TC
RRCDRE-QGLVGKYDINLCRQCFREVARDMGFEKYS-----
>hrr_Ga2p
MSEA----------------------------NNDTGEHA--AKRTDSRH--------TC
RRCDRE-QGLVGKYDINLCRQCFREVARDMGFEKYS-----
>hrr_Ga36
MSEA----------------------------NNDTGEHA--AKRTDSRH--------TC
RRCDRE-QGLVGKYDINLCRQCFREVARDMGFEKYS-----
>hrr_hochstenium_ATCC_700873
MSEA----------------------------NNDTGEHA--AKRTDSRH--------TC
RRCDRE-QGLVGKYDINLCRQCFREVARDMGFEKYS-----
>hrr_LD3
MSEA----------------------------NNDTGEHA--AKRTDSRH--------TC
RRCDRE-QGLVGKYDINLCRQCFREVARDMGFEKYS-----
>hrr_LG1
MSEA----------------------------NNDTGEHA--AKRTDSRH--------TC
RRCDRE-QGLVGKYDINLCRQCFREVARDMGFEKYS-----
>hrr_LG2
MSEA----------------------------NNDTGEHA--AKRTDSRH--------TC
RRCDRE-QGLVGKYDINLCRQCFREVARDMGFEKYS-----
>hrr_LG3
MSEA----------------------------NNDTGEHA--AKRTDSRH--------TC
RRCDRE-QGLVGKYDINLCRQCFREVARDMGFEKYS-----
>hrr_lipolyticum_DSM_21995
MSEA----------------------------NNDTGEHA--AKRTDSRH--------TC
RRCDRE-QGLVGKYDINLCRQCFREVARDMGFEKYS-----
>hrr_litoreum_JCM_13561
MSEA----------------------------NNDTGEHA--AKRTDSRH--------TC
RRCDRE-QGLVGKYDINLCRQCFREVARDMGFEKYS-----
>hrr_SP3
MSEA----------------------------NNDTGEHA--AKRTDSRH--------TC
RRCDRE-QGLVGKYDINLCRQCFREVARDMGFEKYS-----
>hrr_SP5
MSEA----------------------------NNDTGEHA--AKRTDSRH--------TC
RRCDRE-QGLVGKYDINLCRQCFREVARDMGFEKYS-----
>hrr_SP7
MSEA----------------------------NNDTGEHA--AKRTDSRH--------TC
RRCDRE-QGLVGKYDINLCRQCFREVARDMGFEKYS-----
>hrr_SP9
MSEA----------------------------NNDTGEHA--AKRTDSRH--------TC
RRCDRE-QGLVGKYDINLCRQCFREVARDMGFEKYS-----
>hrr_tebenquichense_DSM_14210
MSEA----------------------------NNDTGEHA--AKRTDSRH--------TC
RRCDRE-QGLVGKYDINLCRQCFREVARDMGFEKYS-----
>hrr_terrestre_JCM_10247
MSEA----------------------------NNDTGEHA--AKRTDSRH--------TC
RRCDRE-QGLVGKYDINLCRQCFREVARDMGFEKYS-----
>hrr_C49
MSEA----------------------------NNDTGEHA--SKRTDSRH--------TC
RRCDRE-QGLVGKYDINLCRQCFREVARDMGFEKYS-----
>hrr_E3
MSEA----------------------------NNDTGEHA--SKRTDSRH--------TC
RRCDRE-QGLVGKYDINLCRQCFREVARDMGFEKYS-----
>hrr_kocurii_JCM_14978
MSEA----------------------------NNDTGEHA--SKRTDSRH--------TC
RRCDRE-QGLVGKYDINLCRQCFREVARDMGFEKYS-----
>hrr_lacusprofundi_ATCC_49239
MSEA----------------------------NNDTGEHA--SKRTDSRH--------TC
RRCDRE-QGLVGKYDINLCRQCFREVARDMGFEKYS-----
>hrr_saccharovorum_DSM_1137
MSEA----------------------------NNDTGEHA--SKRTDSRH--------TC
RRCDRE-QGLVGKYDINLCRQCFREVARDMGFEKYS-----
>halophilic_archaeon_J07HB67
MSES------ET----------------EDTQQTPTGEQA--SKRTDENV--------AC
RRCDRK-QGLVGKYDINLCRQCFREVARPMGFQKYR-----
>nmn_moolapensis_8_8_11
MSES------ES--------------------EQRTGEQA--AKRTGQLE--------AC
QRCERE-QGLVGKYDIWLCRQCFREIARGMGFRKYS-----
>nmn_pharaonis_DSM_2160
MSDS-----------------------------EQTGEQA--AKRTGQLE--------TC
QRCGRK-QGLVGKYDIWLCRQCFREVARGMGFKKYS-----
>hfx_alexandrinus_JCM_10717
MSDS------ET---------------------EQTGEHA--SRRTGQEN--------EC
RRCGRK-QGLVSKYDINLCRQCFREIAREMGFKKYR-----
>hfx_ATCC_BAA-644
MSDS------ET---------------------EQTGEHA--SRRTGQEN--------EC
RRCGRK-QGLVSKYDINLCRQCFREIAREMGFKKYR-----
>hfx_ATCC_BAA-645
MSDS------ET---------------------EQTGEHA--SRRTGQEN--------EC
RRCGRK-QGLVSKYDINLCRQCFREIAREMGFKKYR-----
>hfx_ATCC_BAA-646
MSDS------ET---------------------EQTGEHA--SRRTGQEN--------EC
RRCGRK-QGLVSKYDINLCRQCFREIAREMGFKKYR-----
>hfx_BAB-2207
MSDS------ET---------------------EQTGEHA--SRRTGQEN--------EC
RRCGRK-QGLVSKYDINLCRQCFREIAREMGFKKYR-----
>hfx_denitrificans_ATCC_35960
MSDS------ET---------------------EQTGEHA--SRRTGQEN--------EC
RRCGRK-QGLVSKYDINLCRQCFREIAREMGFKKYR-----
>hfx_gobbonsii_ATCC_33959
MSDS------ET---------------------EQTGEHA--SRRTGQEN--------EC
RRCGRK-QGLVSKYDINLCRQCFREIAREMGFKKYR-----
>hfx_lucentense_DSM_14919
MSDS------ET---------------------EQTGEHA--SRRTGQEN--------EC
RRCGRK-QGLVSKYDINLCRQCFREIAREMGFKKYR-----
>hfx_mediterranei_ATCC_33500
MSDS------ET---------------------EQTGEHA--SRRTGQEN--------EC
RRCGRK-QGLVSKYDINLCRQCFREIAREMGFKKYR-----
>hfx_prahovense_DSM_18310
MSDS------ET---------------------EQTGEHA--SRRTGQEN--------EC
RRCGRK-QGLVSKYDINLCRQCFREIAREMGFKKYR-----
>hfx_volcanii_DS2
MSDS------ET---------------------EQTGEHA--SRRTGQEN--------EC
RRCGRK-QGLVSKYDINLCRQCFREIAREMGFKKYR-----
>hfx_elongans_ATCC_BAA_1513
MSDS------ET---------------------EQTGEHA--SRRTGQEN--------EC
RRCGRK-QGLVGKYDINLCRQCFREIAREMGFKKYR-----
>hfx_larsenii_JCM_13917
MSDS------ET---------------------EQTGEHA--SRRTGQEN--------EC
RRCGRK-QGLVGKYDINLCRQCFREIAREMGFKKYR-----
>hfx_mucosum_ATCC_BAA_1512
MSDS------ET---------------------EQTGEHA--SRRTGQEN--------EC
RRCGRK-QGLVGKYDINLCRQCFREIAREMGFKKYR-----
>hgn_salarium_B_1
MSET------ES---------------------TPTGEHA--TRRTGQEN--------EC
RRCGRK-QGLVGKYDINLCRQCFREVARSMGFKKYR-----
>hsn_pallida_JCM_14848
MSES------ET---------------------EQTGEHA--TRRTGQEN--------EC
RRCGRK-QGLVGKYDINLCRQCFREVARDMGFKKYR-----
>hgm_borinquense_DSM_11551
MSES------ET---------------------EQTGEHA--SRRTGQEN--------EC
RRCDRK-QGLVGKYDINLCRQCFREVARDMGFKKYR-----
>hqr_walsbyi_C23
MSES------ET---------------------EQTGEHA--SHRTGQTH--------EC
RRCGRN-QGLVGKYDIYLCRQCFREVARDMGFKKYR-----
>hqr_walsbyi_DSM_16790
MSES------ET---------------------EQTGEHA--SHRTGQTH--------EC
RRCGRN-QGLVGKYDIYLCRQCFREVARDMGFKKYR-----
>hqr_J07HQX50
MSES------EA---------------------EQTGEHA--SQRTGQSH--------EC
RRCGRN-QGLVGKYEIYLCRQCFREVAREMGFKKYR-----
>nbt_gregoryi_SP2
MSES------EP---------EQDEAQPEASAADQTGEHT--AKRTEQIE--------EC
QRCGRK-QGLVGKYDINLCRQCFREIARDMGFRKYR-----
>hrd_tiamatea_SARL4B
MSES------ET---------------TDDAGAEATGEQA--AKRTGGRE--------AC
QRCGRE-QGLVGKYDIWLCRQCFREISRDMGFRKYR-----
>hrd_utahensis_DSM_12940
MSES------ET---------------DNDAGREATGEQA--AKRTGALE--------TC
QRCGRE-QGLVGKYDIWLCRQCFREISRDMGFRKYR-----
>hcc_salifodinae_DSM_8989
MSES------ET----------------------DTGEHA--TKRTGQIE--------DC
QRCGRK-QGLVGKYDIWLCRQCFREIARGIGLNRQIGRASC
>hcc_hamelinensis_100A6
MSES------ET----------------DSGNDVETGEHT--GKRTGQLE--------AC
QRCGRK-QGLVGKYNIWLCRQCFREIARGMGFEKYQ-----
>hcc_morrhuae_DSM_1307
MSES------DV----------------------ETGEHA--SKRTGQLE--------AC
QRCGRK-QGLVGKYDIWLCRQCFREIARGMGFEKYQ-----
>hcc_thailandensis_JCM_13552
MSES------DV----------------------ETGEHA--SKRTGQLE--------AC
QRCGRK-QGLVGKYDIWLCRQCFREIARGMGFEKYQ-----
>hcc_saccharolyticus_DSM_5350
MSES------ET----------------------DTGEHA--TKRTGQLE--------DC
QRCGRK-QGLVGKYDIWLCRQCFREIARGMGFRKYK-----
>hac_jeotgali_B3
MSES------ET----------------------ETGEHA--TKRTGQLE--------AC
QRCGRK-QGLVGKYDIWLCRQCFREIARNMGFKKYK-----
>nab_chahannaoensis_JCM_10990
MSES------EQ---------GPETESEATDAGDRTGEHA--AKRTGQEA--------AC
QRCGRK-QGLVGKYDINLCRQCFREIARDMGFKKYR-----
>nab_hulunbeirensis_JCM_10989
MSESEQGPETES---------------EATDAGDRTGEHA--AKRTGQEA--------AC
QRCGRK-QGLVGKYDINLCRQCFREIARDMGFKKYR-----
>nab_magadii_ATCC_43099
MSESEQGPETES---------------EATDAGDRTGEHA--AKRTGQEA--------AC
QRCGRK-QGLVGKYDINLCRQCFREIARDMGFKKYR-----
>hrr_chaoviator_HaloG
MSES------EN---------------------DRTGEHA--EKRTGQIE--------AC
QRCGRK-QGLVGKYDINLCRQCFREVARDMGFEKYS-----
>nrr_tibetense_GA33
MSET------ET-----------------DVEREQTGEHA--AKRTGQEA--------AC
QRCGRK-QGLVGKYDINLCRQCFREIARDMGFKKYR-----
>nrr_bangense_JCM_10635
MSET------ET-----------------DVESERTGEHA--AKRTGQEA--------AC
QRCGRK-QGLVGKYDINLCRQCFREIARDMGFRKYR-----
>nrr_sulfidifaciens_JCM_14089
MSES------ET-----------------DVENERTGEHA--AKRTGQEA--------AC
QRCGRK-QGLVGKYDINLCRQCFREIARDMGFRKYR-----
>htg_salina_JCM_13891
MSES------ET---------------ESDVENERTGEHA--AKRTGQEE--------AC
QRCGRK-QGLVGKYDINLCRQCFREIARDMGFKKYR-----
>htg_turkmenica_DSM_5511
MSES------ET---------------ESDVENERTGEHA--AKRTGQEE--------AC
QRCGRK-QGLVGKYDINLCRQCFREIARDMGFKKYR-----
>hap_paucihalophilus_DX253
MSES------EN---------------------DSTGEHS--TKRTGQLE--------TC
QRCGRK-QGLVGKYDINLCRQCFREIARDMGFRKYR-----
>hbi_nitrareducens_JCM_10879
MSES------EPETEPETESEAEA-AESEAAGADRTGEHA--AKRTGQIE--------EC
QRCGRK-QGLVGKYDINLCRQCFREIARDMGFRKYR-----
>hbi_lacisalsi_AJ5
MSES------ES--------EPETESEPEADAADRTGEHA--AKRTGQIE--------EC
QRCGRK-QGLVGKYDINLCRQCFREIARDMGFRKYR-----
>ncc_occultus_SP4
MSES------ES-----------------DVENDRTGEHA--AKRTGQIE--------EC
QRCGRK-QGLVGKYDINLCRQCFREIARDMGFRKYR-----
>ncc_amylolyticus_DSM_10524
MSES-------------------------DVENDQTGEHA--AKRTGQIE--------EC
QRCGRK-QGLVGKYDINLCRQCFREIARDMGFRKYR-----
>ncc_jeotgali_DSM_18795
MSES-------------------------DVENDRTGEHA--AKRTGQIE--------EC
QRCGRK-QGLVGKYDINLCRQCFREIARDMGFRKYR-----
>nab_aegyptia_DSM_13077
MSESEQEPEPEP---------------DEDVASERTGEHA--AKRTGQIE--------EC
QRCGRK-QGLVGKYDINLCRQCFREIARDMGFKKYR-----
>nab_asiatica_DSM_12278
MSESEQEPEPEP---------------DEDVASERTGEHA--AKRTGQIE--------EC
QRCGRK-QGLVGKYDINLCRQCFREIARDMGFKKYR-----
>nab_taiwanensis_DSM_12281
MSESEQEPEPEP---------------DEDVASERTGEHA--AKRTGQIE--------EC
QRCGRK-QGLVGKYDINLCRQCFREIARDMGFKKYR-----
>nln_innermongolicus_JCM_12255
MSES------ET----------------EDIESERTGEHA--AKRTGQIE--------EC
QRCGRK-QGLVGKYDINLCRQCFREIARDMGFKKYR-----
>hpg_xanaduensis_SH_6
MSES------ET-----------EAETETETDALSTGEHA--AKRTGQEE--------AC
QRCGRK-QGLVGKYDINLCRQCFREIARDMGFKKYR-----
>hvx_asiaticus_JCM_14624
MSES------EN---------------------EQTGEHA--AKRTGQLE--------SC
QRCGRK-QGLVGKYDINLCRQCFREIARDMGFKKYR-----
>hvx_ruber_XH_70
MSES------EN---------------------EQTGEHA--AKRTGQLE--------SC
QRCGRK-QGLVGKYDINLCRQCFREIARDMGFKKYR-----
>hrr_LB1
MSES------ET------------------EENDCTGEHA--AKRTGQIE--------SC
QRCGRE-QGLVGKYDINLCRQCFREIARDMGFRKYR-----
>nnm_versiforme_JCM_10478
MSES------ET------------------EENDRTGEHA--AKRTGQAE--------SC
QRCGRE-QGLVGKYDINLCRQCFREIARDMGFRKYR-----
>nnm_altunense_JCM_14663
MSES------ET------------------EENDRTGEHA--AKRTGQIE--------SC
QRCGRE-QGLVGKYDINLCRQCFREIARDMGFRKYR-----
>nnm_gari_JCM_14663
MSES------ET------------------EENDRTGEHA--AKRTGQIE--------SC
QRCGRE-QGLVGKYDINLCRQCFREIARDMGFRKYR-----
>nnm_sp_J7_2
MSES------ET------------------EENDRTGEHA--AKRTGQIE--------SC
QRCGRE-QGLVGKYDINLCRQCFREIARDMGFRKYR-----
>nnm_pallidum_DSM_3751
MSES------ET------------------EENDRTGEHA--AKRTGQIE--------SC
QRCGRE-QGLVGKYDINLCRQCFREIARDMGFRKYR-----
>htg_limicola_JCM_13563
MSES------ET-------------------ENDQTGEHA--AKRTGQIE--------SC
QRCGRE-QGLVGKYDINLCRQCFREIARDMGFKKYR-----
>htg_thermotolerans_DSM_11522
MSES------ET-----------------EADDDRTGEHA--AKRTGQIE--------SC
QRCGRE-QGLVGKYDINLCRQCFREIAREMGFKKYR-----
>nnm_pellirubrum_DSM_15624
MSES------ET-----------------EADNDRTGEHA--AKRTGQIE--------SC
QRCGRE-QGLVGKYDINLCRQCFREIAREMGFKKYR-----
