# Supplementary material for: Inteins as indicators of gene flow in the halobacteria
Source: Front Microbiol. 2014 Jun 26;5:299. doi: 10.3389/fmicb.2014.00299 (PMC4071816; doi:10.3389/fmicb.2014.00299)
Supplement: Supplementary file 1 [file DataSheet1.ZIP › data_file1/reference_tree_alignment/S3Ae.aln]

>gi|541203632|gb|ERH11612.1| aspartate/tyrosine/aromatic aminotransferase [halophilic archaeon J07HB67]
------------------------------------------------------------
---------------------------------MTGFSSRVEQISISGIREVFEAAGEDA
INLGLGQ-----------------------------------------------------
------------------------------------------------------------
------------------------------------------------------------
--------------PDF------PTPEHARQAAVDAIESGEADAYTSNMGTPALREAIAH
KH-----------------------------ERDEGFVVDTDQVIATAGGSEALHLVMEA
HVDAGDEVLVPDPGFVSYEALTTLAGGE-------------------------------S
VSVPLRADLTLDPA----------------------------------------------
-----AVEDRITDDT--------------VAFVVNSPANPTGT-----------------
--------------------------------------------------VASESDIRE-
------------------------------------------------------------
---------------------------------------FAR------------------
---IADEHDVVCISD---------------------------------------------
----EVYAQM--------------------------------------------------
------------------------------------------------------------
------LFEGDHYSPYEYA-----------------------------------------
----------------------D------SDNVV--------------------VVNACS
KTYS------MT---------GWRL------------GWVVGGTDRIERMLRVHQY----
---------------V-------------QACAS----------APAQYAAEAALT----
---GPQEPVAEMN--------AAFE-----------------------------------
------------------------------------------------------------
-------------------------------------------RRRDL------VVDG--
------------------------------------------------------------
------------------------------------------------------------
--------------------------------------------LEDAGLECP-------
---------------------------------------------------------RPA
GAF-YA----------------------------------------MPE-----------
----VPEGFVDEVIERGVVVVPGEAFGDN--GAGHARISYAT------------------
---------------------------------------DEATLTEALEIIDDAARAVR-
------------------------------------------------------------
------------------------------------------------------------
------------------------------------------------------------
--
>gi|448554104|ref|ZP_21630894.1| sorbitol dehydrogenase (L-iditol 2-dehydrogenase) [Haloferax sp. ATCC BAA-644]
------------------------------------------------------------
-------------------------------------------------MKAIIQTGPRS
VETQEREVPTPGADELLIKVHTAGLCGSDAHAYKYDGG----------------------
------------------------------------------------------------
------------------------------------------------------------
--------------YEW-----------------IPIPRIMGHEYSGTVTE------VGA
NV-----------------------------ETFEV------------------------
--------------------------GD--------------------------------
-------TVVEEPI----------------------------------------------
-----HDCGHCFQCQ---------------------------------------------
---------------------------------------------------NGQPNVCQ-
------------------------------------------------------------
---------------------------------------NFS------------------
---ITG-----MHRD---------------------------------------------
----GAYTEY--------------------------------------------------
------------------------------------------------------------
------V-----TVAPEHV-----------------------------------------
--------------------------HAVPEGVP--------------------LRHAAI
TEPTSIATRAVL---------DQSV--------------TTPGDNVLVEGPGPIGVLV--
---------------A-------------AVADSLGANVVVSGLGQDAAYRLPLLEDLGI
DTVNLEEEGGLDGRVESQTDGIGFD-----------------------------------
------------------------------------------------------------
-------------------------------------------VVFDATGHHSGVVSG--
------------------------------------------------------------
------------------------------------------------------------
----------------------NDVVRKGGQIVVVGIPNSASELSLTSTVRGE-------
---------------------------------------------------------VDI
NTS-YG----------------------------------------STW-----------
----T------NFEQALRLMERGEIAVEK---ILDTSYSVDD------------------
---------------------------------------PAAAFEAFLGSETCKPVFQFD
G-----------------------------------------------------------
------------------------------------------------------------
------------------------------------------------------------
--
>gi|448540319|ref|ZP_21623480.1| sorbitol dehydrogenase (L-iditol 2-dehydrogenase) [Haloferax sp. ATCC BAA-646]
------------------------------------------------------------
------------------MKAIIQTGPRSVETQEREVPTPGADELLIKVHTAGLCGSDAH
AYKYDGG-----------------------------------------------------
------------------------------------------------------------
------------------------------------------------------------
--------------YEW-----------------IPIPRIMGHEYSGTVTE------VGA
NV-----------------------------ETFEV------------------------
--------------------------GD--------------------------------
-------TVVEEPI----------------------------------------------
-----HDCGHCFQCQ---------------------------------------------
---------------------------------------------------NGQPNVCQ-
------------------------------------------------------------
---------------------------------------NFS------------------
---ITG-----MHRD---------------------------------------------
----GAYTEY--------------------------------------------------
------------------------------------------------------------
------V-----TVAPEHV-----------------------------------------
----------------------HAV----PEGVP--------------------LRHAAI
TEPT------SI---------ATRA--------VLDQSVTTPGDNVLVEGPGPIGVLV--
---------------A-------------AVADSLGANVVVSGLGQDAAYRLPLLEDLGI
DTVNLEEEGGLDGRVESQTDGIGFD-----------------------------------
------------------------------------------------------------
-------------------------------------------VVFDATGHHSGVVSG--
------------------------------------------------------------
------------------------------------------------------------
----------------------NDVVRKGGQIVVVGIPNSASELSLTSTVRGE-------
---------------------------------------------------------VDI
NTS-YG----------------------------------------STW-----------
----T------NFEQALRLMERGEIAVEK---ILDTSYSVDD------------------
---------------------------------------PAAAFEAFLGSETCKPVFQFD
G-----------------------------------------------------------
------------------------------------------------------------
------------------------------------------------------------
--
>gi|541196408|gb|ERH04665.1| DNA polymerase elongation subunit, family B, partial [Halorubrum sp. J07HR59]
------------------------------------------------------------
-------------------------FDAVIGVSETNSAGDVYESIRGKQVTRIVTRTPRD
VGRVRDEFSETYEADVLFPNRFLVDNGLSAGMRVEQRSLADGRLQVGEDHLEPADVTADI
RVNTFDIEVEDRSGFPEDGEEPIVCLTSHDSYTDEYTVYLYEAPNGDGESPAELSNYEPF
TGDIDVSVRTFQDEAAMIDAFVSYLDETSPDLTTGWNFEDFDMPYLLDRMEVLNSGVSQD
LSAGRLSQISEVWRSGWGGPDVKGRVVFDLLYAYKRTMFTELESYRLDAVGERELDAGKE
RYPGDVGDLWEDDPERLLEYNLRDVELCVEIDRKQSVVEFWNEARKIVGCRIQDAPTPGD
AVDMYVLHQAYGDFVLPTKGQRA---GEDFEGGAVFEPITGVREMVSVLDLKSLYPMSMV
TINASPETIVDDPEAYDGEMYRAPDDTRFRKEPDGMMREMVDELLVEREELKGRRNQHEP
DSETYEKYDRQQASVKVIMNCFTPDTEVMTPDGIRSITDLGVDDDVYSLDPDTMEMAVKP
VEETHEYPKYRETVLDIETDTTDLRVTPNHRMLVRKTAGEDGGWDDYRFVEAGQLDETA-
------------------------------------------------------------
---------------------------------------TYQLPHDWDGPEGERLETIRL
TDFLDNEYQVWVGTDERDPDHGHTPDRDHGPRLETRLSQGSEASNSTETIAAADGDRTGR
VYSAAALAEYDGSLAEIRSQVRIRSDSNSDSDSNPDSNTNQDQSGDWIPVAYDGDDFLEL
LAWYIGDGPVSVPETSDSDRQNVSATTEQLPQDSSATPDGGIVAASGASDRERIGTLLDG
MGLEYSVDESGYQLTSRFLGETLRELCTSEADDADGGLTRIPELVFEASRRQKRAFFEIL
FDATGPGFDTNRTDGDDTAWQYRAASERLRDDAL--------------------RLCAHL
GLTAGYTQGETD---------EYRISASETSLNTLQ-MDRDAATSTADDGVYCVTVADNH
TLLAGRNGKFGFVGQSLYGVSGWEQFRLYDKDNA----------AAITSMGRRVIE----
---FTEEAASEID----------YDVTYGDSVTGERPLVVRDGDGRVRILPAAELFERAE
ANDHIAIAADGGPAGSHGLGKGRASLPGWEALSLASDGTAEWQPIEEVIRHDTDGTVVHL
QHQLGESTTTRDHSYVVEEDGEYIERAPEDVTDPLRIPDVPSVDTVDSIDVHE-ILDGYT
GEHADRTTPRGETGSQKRPRVHTDGESVWVGHSREGESENTTKVQREIDLTGPTGRSLVR
LLAAYIRDGSTTTAETADSTVGVSISESRPEWLETIATDSERLFENAQVSVNAGGTDDEQ
TLVSETRTDETVSSNGGGTGELRMMDELCAVFFTEFVGHTAPEKHIPSFVYHLNDELQRV
FTETLVAVDDLAELASHTEAHAQRQMNFEATSRELAAGVSMLLTQQDRTHSLHYRDETNR
YTI-TPDESDQSARDPVVTEQEHDGYVYDLSVAENENFVDAVGGIVLHNTDSIMLSLSDA
QANDT------DVPEEVLEAHPEMSTAEL--ENTQAAIEASEEIESFINSRYDDFASEEL
DADEHRFQIEFEKLYRRFFQAGKKKRYAGNIVWKEGKHVDDVDITGFEYQRSDIAGITKR
VQREVIDRIVTGEDLEADLEGVESYLSDEIDAFLEGNMDIESVGIPGGIGKRLDSYKTDT
AQVRGAKYANLLFGTNFARGSKPKRLYLDSVHPDFWRRVEDERNLDPQSDPLYGEFKREV
ENGDGVICFEYADQLPEEFQVDWEKMLEKTLKGPISRVIEAVGTSWEEVKTGQKQSGLEQ
YF
>lcl|38015_3397 unnamed protein product
------------------------------------------------------------
-----------------------------------------------MQGHETDGSRERA
TRSKSRV-----------------------------------------------------
------------------------------------------------------------
------------------------------------------------------------
--------------SHWLRSVLEDPDHEWPVADRIRVRIRGADYQRLREHLVRPEQKCPK
EHAAYLVAGTQEYTHRGQRVFEYLIREVHLLDRDEYLDQSTGIVRFDHTTIRSMMRATET
DHRYLDDMALLMCHSHPRSSQPCYS-GT--------------------------------
-------DDENEPAHMASLTGRTAGPHGSLIFGQGGLTGRAWLSDVPTIRHEPITAAASP
IDELVVIHDRELERI--------RTTDSRLPPASNGEDEMRDR-----------------
----------------------------------------------QALLHGAGGNTRLR
DAHVAVVGAGGLGAPIVQTLAHLGVGEITVVDPDVVEESNRSRIVGARPADAGDPERTPD
EDGVVPAAWAEAIDGCGTPKAEVLGRVVSDIDPSIYYHGIYE-----------EVQAPGA
LEQVVAADVIVTGTD---------------------------------------------
----TATSRR--------------------------------------------------
------------------------------------------------------------
------F---VSEAAQQYL-----------------------------------------
----------------------R---PLFNAGTDIDVDDDAGLRSIATSFQVSGANRACL
DCLDAINEDRIDAEGEDEDNLEYGL--------------------DLVAGEQPSVITI--
---------------N-------------QEPVQ----------RLTFALHRFLTG----
---LLADRHGFQT--------GTYS-----------------------------------
------------------------------------------------------------
-------------------------------------------ATSDR------LVSD--
------------------------------------------------------------
------------------------------------------------------------
-------------------------------------AEAAPDCQFCNGAFTA-------
-----------------------------------------------------------T
GDRGVP----------------------------------------IAK-----TGLYRT
TPSTVETG---SVAELGLDAAVEKEPAKD-----KAEPEGDE------------------
---------------------------------------PSNEHSLLARIKSTVARYIPQ
L-----------------------------------------------------------
------------------------------------------------------------
------------------------------------------------------------
--
>lcl|38017_3458 unnamed protein product
------------------------------------------------------------
-------------------------------------------------------MSDR-
------------------------------------------------------------
------------------------------------------------------------
------------------------------------------------------------
--------------RNW----AVLYLKGIAMGSADAVPGVSGGTIALIVGIYERLIAAVT
EI-----------------------------DPSRI------------------------
---------------------RRVLAGV--------------------------------
-------RPANIPD--------------------------------------ARAAFHEI
DGAFLVVLGSGIATA---------------------VITVL-------------------
---------------------------------------------------SAVNYLLT-
------------------------------------------------------------
---------------------------------------TQP------------------
-----------VATY---------------------------------------------
----GFFFGL--------------------------------------------------
------------------------------------------------------------
------IAASAAVLLGDVE-----------------------------------------
----------------------L---NTPRRKAA--------------------AFSGFF
LAFL------AS---------GYAS--------------------TALESSLPVVFV---
---------------A-------------GAVAVSAMILP----GVSGSLLLVVLGQYEY
MSGTVSRAIDGAT---------AFALG---------------------------------
------------------------------------------------------------
-------------------------------------------NGSDALAETLPTVAA--
------------------------------------------------------------
------------------------------------------------------------
--------------------------------------------FLAGGVVGV-------
--------------------------------------------------------FTIA
HAVKYA----------------------------------------LARARGATLAF---
----LVSLVVGALRAPVVEVSIRLAESGETWAAAAPRFALAA------------------
---------------------------------------AGGTAAVLVLNRYSAAIEY--
------------------------------------------------------------
------------------------------------------------------------
------------------------------------------------------------
--
>gi|448289925|ref|ZP_21481084.1| hypothetical protein C498_04293 [Haloferax volcanii DS2]
------------------------------------------------------------
-------------------------------------------------------M----
------------------------------------------------------------
------------------------------------------------------------
------------------------------------------------------------
------------------------------------------------------------
-------------------------------DRVEA------------------------
------------------------------------------------------------
-------VGGRDAD----------------------------------------------
-------IGRHVTDR---------------------VGKLVGE-----------------
---------------------------------------------------TLANGGVL-
------------------------------------------------------------
---------------------------------------LFR------------------
--ALRD------GDD---------------------------------------------
------------------------------------------------------------
------------------------------------------------------------
----------GSDGALDEL-----------------------------------------
----------------------R---RAYARGDI--------------------------
----------DD------------------------------------------------
-----------------------------EEFDR----------------RRERLD----
-----------RD-----------------------------------------------
------------------------------------------------------------
------------------------------------------------------------
------------------------------------------------------------
------------------------------------------------------------
------------------------------------------------------------
------------------------------------------------------------
------------------------------------------------------------
------------------------------------------------------------
------------------------------------------------------------
------------------------------------------------------------
------------------------------------------------------------
------------------------------------------------------------
--
>gi|339756414|gb|EGQ39997.1| ribosomal protein S3AE [Candidatus Nanosalinarum sp. J07AB56]
------------------------------------------------------------
------------------------------------------------------------
-MASVLQ-----------------------------------------------------
------------------------------------------------------------
------------------------------------------------------------
--------------KSW---------------------------YSIT---------PPE
MF-----------------------------DVDEV------------------------
--------------------------GQ--------------------------------
-------TPAENPS----------------------------------------------
-----QVEGRTVKEP---------------------VNDLMEP-----------------
---------------------------------------------------AEKYYMSV-
------------------------------------------------------------
---------------------------------------EFR------------------
---VTE-----VEGN---------------------------------------------
----KAFTKI--------------------------------------------------
------------------------------------------------------------
------S---GLECSSEFV-----------------------------------------
----------------------S---RLVRPGSD--------------------RLDVVT
DLET------ED---------GEQV--------------------RLK----LVGAT---
---------------N-------------KNTSS----------ERITQLRNAAEE----
---RLRKIVSDTQ----------YQ-----------------------------------
------------------------------------------------------------
-------------------------------------------DLMES------VLLN--
------------------------------------------------------------
------------------------------------------------------------
--------------------------------------------ELQEDVRER-------
-----------------------------------------------------------L
EEI-YP----------------------------------------LRE-----------
----L------EVRKAELQE----------------------------------------
------------------------------------------------------------
------------------------------------------------------------
------------------------------------------------------------
------------------------------------------------------------
--
>gi|15789949|ref|NP_279773.1| 30S ribosomal protein S3 [Halobacterium sp. NRC-1]
------------------------------------------------------------
-------------------------------------------------------MSERS
VSKQDQE-----------------------------------------------------
------------------------------------------------------------
------------------------------------------------------------
--------------KRW---------------------------YTVL---------APE
EF-----------------------------DRAEL------------------------
--------------------------GE--------------------------------
-------TLAEEPD----------------------------------------------
-----QVYDRTIQAA---------------------LSDVRDG-----------------
----------------------------------------------------GDNNIKL-
------------------------------------------------------------
---------------------------------------TFQ------------------
---IDD-----VGSD---------------------------------------------
----SASTQF--------------------------------------------------
------------------------------------------------------------
------V---QAELTRDYQ-----------------------------------------
----------------------R---SLVRRGSS--------------------KVAVTV
TVLT------TD---------DYRV--------------------RIQ----PVAYT---
---------------T-------------KQADQ----------SQQHAIRRTMID----
---LVEEAGEERT----------FE-----------------------------------
------------------------------------------------------------
-------------------------------------------ALLNS------IIEG--
------------------------------------------------------------
------------------------------------------------------------
--------------------------------------------RLSSAIYDE-------
-----------------------------------------------------------A
NTI-YP----------------------------------------LRR-----------
----V------EVEKATLEAHPEEVHEEE-----ETAVDFSG------------------
---------------------------------------E--------------------
------------------------------------------------------------
------------------------------------------------------------
------------------------------------------------------------
--
>gi|169235670|ref|YP_001688870.1| 30S ribosomal protein S3Ae [Halobacterium salinarum R1]
------------------------------------------------------------
-------------------------------------------------------MSERS
VSKQDQE-----------------------------------------------------
------------------------------------------------------------
------------------------------------------------------------
--------------KRW---------------------------YTVL---------APE
EF-----------------------------DRAEL------------------------
--------------------------GE--------------------------------
-------TLAEEPD----------------------------------------------
-----QVYDRTIQAA---------------------LSDVRDG-----------------
----------------------------------------------------GDNNIKL-
------------------------------------------------------------
---------------------------------------TFQ------------------
---IDD-----VGSD---------------------------------------------
----SASTQF--------------------------------------------------
------------------------------------------------------------
------V---QAELTRDYQ-----------------------------------------
----------------------R---SLVRRGSS--------------------KVAVTV
TVLT------TD---------DYRV--------------------RIQ----PVAYT---
---------------T-------------KQADQ----------SQQHAIRRTMID----
---LVEEAGEERT----------FE-----------------------------------
------------------------------------------------------------
-------------------------------------------ALLNS------IIEG--
------------------------------------------------------------
------------------------------------------------------------
--------------------------------------------RLSSAIYDE-------
-----------------------------------------------------------A
NTI-YP----------------------------------------LRR-----------
----V------EVEKATLEAHPEEVHEEE-----ETAVDFSG------------------
---------------------------------------E--------------------
------------------------------------------------------------
------------------------------------------------------------
------------------------------------------------------------
--
>gi|354611503|ref|ZP_09029459.1| 30S ribosomal protein S3Ae [Halobacterium sp. DL1]
------------------------------------------------------------
-------------------------------------------------------MSERS
VSKQNQE-----------------------------------------------------
------------------------------------------------------------
------------------------------------------------------------
--------------KRW---------------------------YTVL---------APE
EF-----------------------------DRQEL------------------------
--------------------------GE--------------------------------
-------TPAEEPE----------------------------------------------
-----QVYDRTIETT---------------------MSELADG-----------------
----------------------------------------------------GENNVKL-
------------------------------------------------------------
---------------------------------------TFQ------------------
---VSD-----VGSD---------------------------------------------
----TASTQF--------------------------------------------------
------------------------------------------------------------
------V---KHELTRDYK-----------------------------------------
----------------------R---SLVRRGSS--------------------KIEATI
TVLT------TD---------DYRV--------------------KVQ----PVAYT---
---------------T-------------KQADQ----------SQQKAIRRTMID----
---LVEEAGEERT----------FE-----------------------------------
------------------------------------------------------------
-------------------------------------------ALIDS------VIEG--
------------------------------------------------------------
------------------------------------------------------------
--------------------------------------------RLSSAIYGE-------
-----------------------------------------------------------A
NTI-YP----------------------------------------LRR-----------
----V------EVQKATLEAHPEEVYEEE-----ETAVDVDE------------------
---------------------------------------DEVEA----------------
------------------------------------------------------------
------------------------------------------------------------
------------------------------------------------------------
--
>gi|452206951|ref|YP_007487073.1| 30S ribosomal protein S1e [Natronomonas moolapensis 8.8.11]
------------------------------------------------------------
-------------------------------------------------------MSERS
VSKRKQE-----------------------------------------------------
------------------------------------------------------------
------------------------------------------------------------
--------------KRW---------------------------YTVM---------APE
MF-----------------------------DRAEL------------------------
--------------------------GE--------------------------------
-------TPADEPE----------------------------------------------
-----QVYDRTIQTT---------------------LGELQND-----------------
---------------------------------------------------PSENNTKL-
------------------------------------------------------------
---------------------------------------TFQ------------------
---ITD-----VGSD---------------------------------------------
----TAYSEF--------------------------------------------------
------------------------------------------------------------
------I---QHELTRDYL-----------------------------------------
----------------------R---SLTRRGTS--------------------KVDAFI
TVLT------TD---------DYRV--------------------QVQ----PVAYT---
---------------T-------------KSADH----------SQEHAIRRTMID----
---LVEEAAADRT----------FE-----------------------------------
------------------------------------------------------------
-------------------------------------------GLIDS------IVEG--
------------------------------------------------------------
------------------------------------------------------------
--------------------------------------------RLSSAIYAE-------
-----------------------------------------------------------A
KTI-YP----------------------------------------LRR-----------
----V------EVQKTRVEAKPEEVAAEE-----EATVDIDE------------------
---------------------------------------DA-------------------
------------------------------------------------------------
------------------------------------------------------------
------------------------------------------------------------
--
>gi|76802245|ref|YP_327253.1| 30S ribosomal protein S3Ae [Natronomonas pharaonis DSM 2160]
------------------------------------------------------------
-------------------------------------------------------MSERS
VSKQKQE-----------------------------------------------------
------------------------------------------------------------
------------------------------------------------------------
--------------KRW---------------------------YTVM---------APE
IF-----------------------------DRAEL------------------------
--------------------------GE--------------------------------
-------TPADEPE----------------------------------------------
-----QVYDRTVQTT---------------------LGELQND-----------------
---------------------------------------------------PSENNTKL-
------------------------------------------------------------
---------------------------------------TFQ------------------
---ISD-----VGSD---------------------------------------------
----TAYTDF--------------------------------------------------
------------------------------------------------------------
------V---QHELTRDYL-----------------------------------------
----------------------R---SLTRRGTS--------------------KVDAFV
TVLT------TD---------DYRV--------------------QVQ----PVAYT---
---------------T-------------KSADR----------SQEQAIRSTMVD----
---LVEESAADNT----------FA-----------------------------------
------------------------------------------------------------
-------------------------------------------DLIDS------IVEG--
------------------------------------------------------------
------------------------------------------------------------
--------------------------------------------RLSSAIYNE-------
-----------------------------------------------------------A
KTI-YP----------------------------------------LRR-----------
----V------EIQKTRLQASPEEVAAEE-----EASVDVDD------------------
------------------------------------------------------------
------------------------------------------------------------
------------------------------------------------------------
------------------------------------------------------------
--
>gi|448590704|ref|ZP_21650469.1| 30S ribosomal protein S3Ae [Haloferax elongans ATCC BAA-1513]
------------------------------------------------------------
-------------------------------------------------------MSERS
VSKQKRG-----------------------------------------------------
------------------------------------------------------------
------------------------------------------------------------
--------------KRW---------------------------YTVI---------APE
NF-----------------------------DRKEL------------------------
--------------------------GE--------------------------------
-------TMADEPE----------------------------------------------
-----KVYGRTVEVT---------------------LGELNND-----------------
---------------------------------------------------QGANNVKL-
------------------------------------------------------------
---------------------------------------TFQ------------------
---VTD-----VGSD---------------------------------------------
----AAYTEF--------------------------------------------------
------------------------------------------------------------
------T---QQELTRDYL-----------------------------------------
----------------------R---SLVRRGAS--------------------KIEANV
TALT------KD---------DYRV--------------------QVQ----PVAFT---
---------------T-------------KKADR----------SQEHEIRRIMTK----
---LTREAITERT----------FD-----------------------------------
------------------------------------------------------------
-------------------------------------------DLIDG------VTGG--
------------------------------------------------------------
------------------------------------------------------------
--------------------------------------------RLSSAIYSE-------
-----------------------------------------------------------A
KQI-YP----------------------------------------LRR-----------
----V------EVKKTSLEAHPEEVEAEE-----EAAVSVDE------------------
---------------------------------------EDIAVDEE-------------
------------------------------------------------------------
------------------------------------------------------------
------------------------------------------------------------
--
>gi|448575260|ref|ZP_21641708.1| 30S ribosomal protein S3Ae [Haloferax larsenii JCM 13917]
------------------------------------------------------------
-------------------------------------------------------MSERS
VSKQKRG-----------------------------------------------------
------------------------------------------------------------
------------------------------------------------------------
--------------KRW---------------------------YTVI---------APE
NF-----------------------------DRKEL------------------------
--------------------------GE--------------------------------
-------TMADEPE----------------------------------------------
-----KVYGRTVEVT---------------------LGELNND-----------------
---------------------------------------------------QGANNVKL-
------------------------------------------------------------
---------------------------------------TFQ------------------
---VSD-----VGSD---------------------------------------------
----AAYTEF--------------------------------------------------
------------------------------------------------------------
------T---QQELTRDYL-----------------------------------------
----------------------R---SLVRRGAS--------------------KIEANV
TALT------KD---------DYRV--------------------QVQ----PVAFT---
---------------T-------------KKADR----------SQEHEIRRIMTK----
---LTREAITERT----------FD-----------------------------------
------------------------------------------------------------
-------------------------------------------DLIDG------VTGG--
------------------------------------------------------------
------------------------------------------------------------
--------------------------------------------RLSSAIYGE-------
-----------------------------------------------------------A
KQI-YP----------------------------------------LRR-----------
----V------EVKKTSLEAHPEEVEAEE-----EAAVSVDE------------------
---------------------------------------EDIAVDEE-------------
------------------------------------------------------------
------------------------------------------------------------
------------------------------------------------------------
--
>gi|448571615|ref|ZP_21639874.1| 30S ribosomal protein S3Ae [Haloferax lucentense DSM 14919]
------------------------------------------------------------
-------------------------------------------------------MSERS
VSKQKRG-----------------------------------------------------
------------------------------------------------------------
------------------------------------------------------------
--------------KRW---------------------------YTVI---------APE
NF-----------------------------DRKEL------------------------
--------------------------GS--------------------------------
-------TFADEPE----------------------------------------------
-----KISGRTVEST---------------------LGDLNDD-----------------
---------------------------------------------------QGANNVKL-
------------------------------------------------------------
---------------------------------------TFK------------------
---ITD-----VGSD---------------------------------------------
----AAYTEF--------------------------------------------------
------------------------------------------------------------
------I---QQELTRDYL-----------------------------------------
----------------------R---SLVRRGAS--------------------KIEANV
TAIT------KD---------DYRV--------------------QLQ----PVAFT---
---------------T-------------KKADR----------SQEHEIRRIMTE----
---PVS-----------------YT-----------------------------------
------------------------------------------------------------
------------------------------------------------------HLXX--
------------------------------------------------------------
------------------------------------------------------------
--------------------------------------------RSEMCIRDS-------
------------------------------------------------------------
--I-YP----------------------------------------LRR-----------
----V------EVKKFSLEARPEEVEAEE-----EAAVSVDE------------------
---------------------------------------DDVAVDVDDETEA--------
------------------------------------------------------------
------------------------------------------------------------
------------------------------------------------------------
--
>gi|448596490|ref|ZP_21653746.1| 30S ribosomal protein S3Ae [Haloferax alexandrinus JCM 10717]
------------------------------------------------------------
-------------------------------------------------------MSERS
VSKQKRG-----------------------------------------------------
------------------------------------------------------------
------------------------------------------------------------
--------------KRW---------------------------YTVI---------APE
NF-----------------------------DRKEL------------------------
--------------------------GS--------------------------------
-------TFADEPE----------------------------------------------
-----KISGRTVEST---------------------LGDLNDD-----------------
---------------------------------------------------QGANNVKL-
------------------------------------------------------------
---------------------------------------TFK------------------
---ITD-----VGSD---------------------------------------------
----AAYTEF--------------------------------------------------
------------------------------------------------------------
------I---QQELTRDYL-----------------------------------------
----------------------R---SLVRRGAS--------------------KIEANV
TAIT------KD---------DYRV--------------------QLQ----PVAFT---
---------------T-------------KKADR----------SQEHEIRRIMTE----
---LTREAITGHT----------YD-----------------------------------
------------------------------------------------------------
-------------------------------------------ALTES------VVEG--
------------------------------------------------------------
------------------------------------------------------------
--------------------------------------------RLSSAIYGD-------
-----------------------------------------------------------A
KVI-YP----------------------------------------LRR-----------
----V------EVKKFSLEARPEEVEAEE-----EAAVSVDE------------------
---------------------------------------DDVAVDVDDETEA--------
------------------------------------------------------------
------------------------------------------------------------
------------------------------------------------------------
--
>gi|433420453|ref|ZP_20405534.1| 30S ribosomal protein S3Ae [Haloferax sp. BAB2207]
------------------------------------------------------------
-------------------------------------------------------MSERS
VSKQKRG-----------------------------------------------------
------------------------------------------------------------
------------------------------------------------------------
--------------KRW---------------------------YTVI---------APE
NF-----------------------------DRKEL------------------------
--------------------------GS--------------------------------
-------TFADEPE----------------------------------------------
-----KISGRTVEST---------------------LGDLNDD-----------------
---------------------------------------------------QGANNVKL-
------------------------------------------------------------
---------------------------------------TFK------------------
---ITD-----VGSD---------------------------------------------
----AAYTEF--------------------------------------------------
------------------------------------------------------------
------I---QQELTRDYL-----------------------------------------
----------------------R---SLVRRGAS--------------------KIEANV
TAIT------KD---------DYRV--------------------QLQ----PVAFT---
---------------T-------------KKADR----------SQEHEIRRIMTE----
---LTREAITGHT----------YD-----------------------------------
------------------------------------------------------------
-------------------------------------------ALTES------VVEG--
------------------------------------------------------------
------------------------------------------------------------
--------------------------------------------RLSSAIYGD-------
-----------------------------------------------------------A
KVI-YP----------------------------------------LRR-----------
----V------EVKKFSLEARPEEVEAEE-----EAAVSVDE------------------
---------------------------------------DDVAVDVDDETEA--------
------------------------------------------------------------
------------------------------------------------------------
------------------------------------------------------------
--
>gi|448549700|ref|ZP_21628305.1| 30S ribosomal protein S3Ae [Haloferax sp. ATCC BAA-645]
------------------------------------------------------------
-------------------------------------------------------MSERS
VSKQKRG-----------------------------------------------------
------------------------------------------------------------
------------------------------------------------------------
--------------KRW---------------------------YTVI---------APE
NF-----------------------------DRKEL------------------------
--------------------------GS--------------------------------
-------TFADEPE----------------------------------------------
-----KISGRTVEST---------------------LGDLNDD-----------------
---------------------------------------------------QGANNVKL-
------------------------------------------------------------
---------------------------------------TFK------------------
---ITD-----VGSD---------------------------------------------
----AAYTEF--------------------------------------------------
------------------------------------------------------------
------I---QQELTRDYL-----------------------------------------
----------------------R---SLVRRGAS--------------------KIEANV
TAIT------KD---------DYRV--------------------QLQ----PVAFT---
---------------T-------------KKADR----------SQEHEIRRIMTE----
---LTREAITGHT----------YD-----------------------------------
------------------------------------------------------------
-------------------------------------------ALTES------VVEG--
------------------------------------------------------------
------------------------------------------------------------
--------------------------------------------RLSSAIYGD-------
-----------------------------------------------------------A
KVI-YP----------------------------------------LRR-----------
----V------EVKKFSLEARPEEVEAEE-----EAAVSVDE------------------
---------------------------------------GDVAVDVDDEETEA-------
------------------------------------------------------------
------------------------------------------------------------
------------------------------------------------------------
--
>gi|448624976|ref|ZP_21670743.1| 30S ribosomal protein S3Ae [Haloferax denitrificans ATCC 35960]
------------------------------------------------------------
-------------------------------------------------------MSERS
VSKQKRG-----------------------------------------------------
------------------------------------------------------------
------------------------------------------------------------
--------------KRW---------------------------YTVI---------APE
NF-----------------------------DRKEL------------------------
--------------------------GS--------------------------------
-------TFADEPE----------------------------------------------
-----KINGRTVEST---------------------LGDLNDD-----------------
---------------------------------------------------QGANNVKL-
------------------------------------------------------------
---------------------------------------TFK------------------
---ITD-----VGSD---------------------------------------------
----AAYTEF--------------------------------------------------
------------------------------------------------------------
------I---QQELTRDYL-----------------------------------------
----------------------R---SLVRRGAS--------------------KIEANV
TAIT------KD---------DYRV--------------------QLQ----PVAFT---
---------------T-------------KKADR----------SQEHEIRRIMTK----
---LTREAITGHT----------YD-----------------------------------
------------------------------------------------------------
-------------------------------------------ALTES------VVEG--
------------------------------------------------------------
------------------------------------------------------------
--------------------------------------------RLSSAIYGD-------
-----------------------------------------------------------A
KVI-YP----------------------------------------LRR-----------
----V------EVKKFSLEAHPEEVEAEE-----EAAVSVDE------------------
---------------------------------------DDVAVDVDEDEATEA------
------------------------------------------------------------
------------------------------------------------------------
------------------------------------------------------------
--
>gi|448586213|ref|ZP_21648287.1| 30S ribosomal protein S3Ae [Haloferax gibbonsii ATCC 33959]
------------------------------------------------------------
-------------------------------------------------------MSERS
VSKQKRG-----------------------------------------------------
------------------------------------------------------------
------------------------------------------------------------
--------------KRW---------------------------YTVI---------APE
NF-----------------------------DRKEL------------------------
--------------------------GS--------------------------------
-------TFADEPE----------------------------------------------
-----KINGRTVEST---------------------LGELNDD-----------------
---------------------------------------------------QGANNVKL-
------------------------------------------------------------
---------------------------------------TFK------------------
---ITD-----VGSD---------------------------------------------
----AAYTEF--------------------------------------------------
------------------------------------------------------------
------I---QQELTRDYL-----------------------------------------
----------------------R---SLVRRGAS--------------------KIEANV
TAIT------KD---------DYRV--------------------QVQ----PVAFT---
---------------T-------------KKADR----------SQEHEIRRIMTK----
---LTREAITGHT----------YD-----------------------------------
------------------------------------------------------------
-------------------------------------------ALTES------VVEG--
------------------------------------------------------------
------------------------------------------------------------
--------------------------------------------RLSSAIYGD-------
-----------------------------------------------------------A
KVI-YP----------------------------------------LRR-----------
----V------EVKKFSLEARPEEVEAEE-----EAAVSVDE------------------
---------------------------------------DDVAVDVDEETEA--------
------------------------------------------------------------
------------------------------------------------------------
------------------------------------------------------------
--
>gi|448561808|ref|ZP_21634941.1| 30S ribosomal protein S3Ae, partial [Haloferax prahovense DSM 18310]
------------------------------------------------------------
-------------------------------------------------------MSERS
VSKQKRG-----------------------------------------------------
------------------------------------------------------------
------------------------------------------------------------
--------------KRW---------------------------YTVI---------APE
NF-----------------------------DRKEL------------------------
--------------------------GS--------------------------------
-------TFADEPE----------------------------------------------
-----KINGRTVEST---------------------LGELNDD-----------------
---------------------------------------------------QGANNVKL-
------------------------------------------------------------
---------------------------------------TFK------------------
---ITD-----VGSD---------------------------------------------
----AAYTEF--------------------------------------------------
------------------------------------------------------------
------I---QQELTRDYL-----------------------------------------
----------------------R---SLVRRGAS--------------------KIEANV
TAIT------KD---------DYRV--------------------QLQ------------
------------------------------------------------------------
------------------------------------------------------------
------------------------------------------------------------
------------------------------------------------------------
------------------------------------------------------------
------------------------------------------------------------
------------------------------------------------------------
------------------------------------------------------------
-----P------------------------------------------------------
------------------------------------------------------------
------------------------------------------------------------
------------------------------------------------------------
------------------------------------------------------------
------------------------------------------------------------
--
>gi|448615707|ref|ZP_21664470.1| 30S ribosomal protein S3Ae [Haloferax mediterranei ATCC 33500]
------------------------------------------------------------
-------------------------------------------------------MSERS
VSKQKRG-----------------------------------------------------
------------------------------------------------------------
------------------------------------------------------------
--------------KRW---------------------------YTVI---------APE
NF-----------------------------DRKEL------------------------
--------------------------GA--------------------------------
-------TFADEPE----------------------------------------------
-----KVYGRTVEST---------------------LGELNND-----------------
---------------------------------------------------QGANNVKL-
------------------------------------------------------------
---------------------------------------TFK------------------
---VND-----VGGD---------------------------------------------
----SAYTEF--------------------------------------------------
------------------------------------------------------------
------V---QQELTRDYL-----------------------------------------
----------------------R---SLVRRGAS--------------------KVEANV
TAVT------KD---------DHRV--------------------QLQ----PVAFT---
---------------T-------------KKADR----------SQEHEIRRIMID----
---LTQEAITGHT----------YD-----------------------------------
------------------------------------------------------------
-------------------------------------------SLTES------VVEG--
------------------------------------------------------------
------------------------------------------------------------
--------------------------------------------RLSSAIYGD-------
-----------------------------------------------------------A
KQI-YP----------------------------------------LRR-----------
----V------EVKKFSLEARPEEIEAEE-----EAAVSVDE------------------
---------------------------------------EDVAVDVDEDEA---------
------------------------------------------------------------
------------------------------------------------------------
------------------------------------------------------------
--
>gi|448613016|ref|ZP_21662896.1| 30S ribosomal protein S3Ae [Haloferax mucosum ATCC BAA-1512]
------------------------------------------------------------
-------------------------------------------------------MSERS
VSKQKRG-----------------------------------------------------
------------------------------------------------------------
------------------------------------------------------------
--------------KRW---------------------------YTVI---------APE
NF-----------------------------DREEL------------------------
--------------------------GE--------------------------------
-------TFADEPE----------------------------------------------
-----KIYGRTVEST---------------------LGELNND-----------------
---------------------------------------------------QGANNVKL-
------------------------------------------------------------
---------------------------------------TFK------------------
---IND-----VGGD---------------------------------------------
----AAYTEF--------------------------------------------------
------------------------------------------------------------
------I---KQELTRDYL-----------------------------------------
----------------------R---SLVRRGAS--------------------KVEANV
TAVT------KD---------DHRV--------------------QLQ----PVAFT---
---------------T-------------KKADR----------SQEHEIRRIMID----
---LTREAITEHT----------YD-----------------------------------
------------------------------------------------------------
-------------------------------------------ALTES------VVEG--
------------------------------------------------------------
------------------------------------------------------------
--------------------------------------------RLSSAIYGD-------
-----------------------------------------------------------A
KQI-YP----------------------------------------LRR-----------
----V------EVKKFSLEARPEEIEAEE-----EAAVSVDE------------------
---------------------------------------DDVAVDVDEDEA---------
------------------------------------------------------------
------------------------------------------------------------
------------------------------------------------------------
--
>gi|541199559|gb|ERH07720.1| ribosomal protein S3AE [Halonotius sp. J07HN4]
------------------------------------------------------------
-------------------------------------------------------MSERS
VSQQQDG-----------------------------------------------------
------------------------------------------------------------
------------------------------------------------------------
--------------KRW---------------------------YTVQ---------APE
QF-----------------------------DRAKL------------------------
--------------------------GE--------------------------------
-------TIAAEPQ----------------------------------------------
-----QVVGRTIETT---------------------LGDITDD-----------------
---------------------------------------------------AGSDNTKL-
------------------------------------------------------------
---------------------------------------TFK------------------
---IDD-----VGSD---------------------------------------------
----TAYTEF--------------------------------------------------
------------------------------------------------------------
------I---KHELTRDYL-----------------------------------------
----------------------R---SLVRRGAS--------------------KTEANI
TVVT------TD---------DYRL--------------------KIQ----PVAFT---
---------------T-------------KKADN----------SQEHAIRRVMID----
---LVNEAAEERT----------FE-----------------------------------
------------------------------------------------------------
-------------------------------------------ELADS------VIEG--
------------------------------------------------------------
------------------------------------------------------------
--------------------------------------------RLSSAIYGE-------
-----------------------------------------------------------A
KQI-YP----------------------------------------LRR-----------
----V------EVTKLELEARPEELAEEE-----ATAVSVDE------------------
---------------------------------------DDVATDVADD-----------
------------------------------------------------------------
------------------------------------------------------------
------------------------------------------------------------
--
>gi|541192985|gb|ERH01333.1| ribosomal protein S3AE [Halonotius sp. J07HN6]
MTDTQNSRADACTATVTTDHDTPVRAGRVARALAPDNTASMTTRTDGATVETDIERDSTG
GLQATVDDYVVNLGVATAVLDAAAETPTAGVDSTAADHDTAEPRCSPRCRRHTTIMSERS
VSTQQDG-----------------------------------------------------
------------------------------------------------------------
------------------------------------------------------------
--------------KRW---------------------------YTVQ---------APE
QF-----------------------------DRAEL------------------------
--------------------------GE--------------------------------
-------TIAAEPQ----------------------------------------------
-----QVVGRTIETT---------------------LGDINDD-----------------
---------------------------------------------------AGSDNTKL-
------------------------------------------------------------
---------------------------------------TFK------------------
---ITD-----VGSD---------------------------------------------
----TAYTEF--------------------------------------------------
------------------------------------------------------------
------I---KHELTRDYL-----------------------------------------
----------------------R---SLVRRGAS--------------------KVEAAI
TVVT------TD---------DYRI--------------------QLQ----PVAFT---
---------------T-------------EKADN----------SQEHAIRRVMID----
---LVEEAAEERS----------FE-----------------------------------
------------------------------------------------------------
-------------------------------------------ELADS------VIEG--
------------------------------------------------------------
------------------------------------------------------------
--------------------------------------------RLSSAIYGE-------
-----------------------------------------------------------A
KQI-YP----------------------------------------LRR-----------
----V------EVTKLRLEARPEELAEEE-----AAAVDVDE------------------
---------------------------------------DDVADV---------------
------------------------------------------------------------
------------------------------------------------------------
------------------------------------------------------------
--
>gi|385803717|ref|YP_005840117.1| 30S ribosomal protein S3a [Haloquadratum walsbyi C23]
------------------------------------------------------------
-------------------------------------------------------MSERS
VSKQKSS-----------------------------------------------------
------------------------------------------------------------
------------------------------------------------------------
--------------DRW---------------------------YSII---------APE
QF-----------------------------DRSEL------------------------
--------------------------GS--------------------------------
-------TFADDPE----------------------------------------------
-----KIHGRTLEVT---------------------LGDITGD-----------------
---------------------------------------------------QGENNTKL-
------------------------------------------------------------
---------------------------------------TFK------------------
---VND-----VTSD---------------------------------------------
----AAYTEF--------------------------------------------------
------------------------------------------------------------
------I---KHELARDYL-----------------------------------------
----------------------R---SLIRRGAS--------------------KIDAAI
TVRT------TD---------DYRV--------------------QLQ----PVAFT---
---------------T-------------KKADR----------SQEQAIRRVMID----
---LVEDAADERT----------FA-----------------------------------
------------------------------------------------------------
-------------------------------------------DLIDA------AIEG--
------------------------------------------------------------
------------------------------------------------------------
--------------------------------------------QLSSAIYGE-------
-----------------------------------------------------------A
KTI-YP----------------------------------------LRR-----------
----V------EVKKLTLEARPEEVAAEE-----AAAVDVDE------------------
---------------------------------------ADVAVE---------------
------------------------------------------------------------
------------------------------------------------------------
------------------------------------------------------------
--
>gi|110668283|ref|YP_658094.1| 30S ribosomal protein S3Ae [Haloquadratum walsbyi DSM 16790]
------------------------------------------------------------
-------------------------------------------------------MSERS
VSKQKSS-----------------------------------------------------
------------------------------------------------------------
------------------------------------------------------------
--------------DRW---------------------------YSII---------APE
QF-----------------------------DRSEL------------------------
--------------------------GS--------------------------------
-------TFADDPE----------------------------------------------
-----KIHGRTLEVT---------------------LGDITGD-----------------
---------------------------------------------------QGENNTKL-
------------------------------------------------------------
---------------------------------------TFK------------------
---VND-----VTSD---------------------------------------------
----AAYTEF--------------------------------------------------
------------------------------------------------------------
------I---KHELARDYL-----------------------------------------
----------------------R---SLIRRGAS--------------------KIDAAI
TVRT------TD---------DYRV--------------------QLQ----PVAFT---
---------------T-------------KKADR----------SQEQAIRRVMID----
---LVEDAADERT----------FA-----------------------------------
------------------------------------------------------------
-------------------------------------------DLIDA------AIEG--
------------------------------------------------------------
------------------------------------------------------------
--------------------------------------------QLSSAIYGE-------
-----------------------------------------------------------A
KTI-YP----------------------------------------LRR-----------
----V------EVKKLTLEARPEEVAAEE-----AAAVDVDE------------------
---------------------------------------ADVAVE---------------
------------------------------------------------------------
------------------------------------------------------------
------------------------------------------------------------
--
>gi|541189701|gb|ERG98089.1| ribosomal protein S3AE [Haloquadratum sp. J07HQX50]
------------------------------------------------------------
------------------------------------------------------------
------------------------------------------------------------
------------------------------------------------------------
------------------------------------------------------------
------------------------------------------------------------
-----------------------------------M------------------------
--------------------------GT--------------------------------
------------------------------------------------------------
------------------------------------------------------------
------------------------------------------------------------
------------------------------------------------------------
------------------------------------------------------------
--------------D---------------------------------------------
----AAYTEF--------------------------------------------------
------------------------------------------------------------
------I---KHELARDYL-----------------------------------------
----------------------R---SLVRRGAS--------------------KIDAAI
TVLT------TD---------EYRI--------------------QIQ----PVAFT---
---------------T-------------KKADR----------SQEKAIRRVMID----
---LVEEAAAERT----------FS-----------------------------------
------------------------------------------------------------
-------------------------------------------DLLDS------VIEG--
------------------------------------------------------------
------------------------------------------------------------
--------------------------------------------TLSSAIYAD-------
-----------------------------------------------------------A
KTI-YP----------------------------------------LRR-----------
----V------EVKKLTLEARPAEVAAEE-----AAAVDVDE------------------
---------------------------------------SDLAVDG--------------
------------------------------------------------------------
------------------------------------------------------------
------------------------------------------------------------
--
>gi|448288699|ref|ZP_21479897.1| 30S ribosomal protein S3Ae [Halogeometricum borinquense DSM 11551]
------------------------------------------------------------
-------------------------------------------------------MSERS
VSKQKRG-----------------------------------------------------
------------------------------------------------------------
------------------------------------------------------------
--------------KRW---------------------------YTLI---------APE
QF-----------------------------DREEL------------------------
--------------------------GE--------------------------------
-------TMADEPE----------------------------------------------
-----KVDGRTIEVT---------------------LGDLTGD-----------------
---------------------------------------------------QGANNTKL-
------------------------------------------------------------
---------------------------------------TFK------------------
---VND-----VSSD---------------------------------------------
----SAYTEF--------------------------------------------------
------------------------------------------------------------
------I---KHELARDYL-----------------------------------------
----------------------R---SLVRRGAS--------------------KISASI
TVLT------KD---------DYRV--------------------QIQ----PVAFT---
---------------T-------------KKADR----------SQEQAIRRVMID----
---FVEEAAQERT----------FE-----------------------------------
------------------------------------------------------------
-------------------------------------------ELVDSA-----VVDG--
------------------------------------------------------------
------------------------------------------------------------
--------------------------------------------RLSSAIYGE-------
-----------------------------------------------------------A
KTI-YP----------------------------------------LRR-----------
----V------EVQKLTLEARPEEVAAEE-----EAAVDVDE------------------
---------------------------------------EDIAVDEA-------------
------------------------------------------------------------
------------------------------------------------------------
------------------------------------------------------------
--
>gi|448420596|ref|ZP_21581343.1| 30S ribosomal protein S3Ae [Halosarcina pallida JCM 14848]
------------------------------------------------------------
-------------------------------------------------------MSERS
VSKQKRG-----------------------------------------------------
------------------------------------------------------------
------------------------------------------------------------
--------------KRW---------------------------YTLV---------APE
QF-----------------------------DREEL------------------------
--------------------------GK--------------------------------
-------TMADEPE----------------------------------------------
-----KVYGRTVEVT---------------------LGDLTGD-----------------
---------------------------------------------------QGANNTKL-
------------------------------------------------------------
---------------------------------------TFK------------------
---VND-----VSSD---------------------------------------------
----SAYTEF--------------------------------------------------
------------------------------------------------------------
------I---KHELARDYL-----------------------------------------
----------------------R---SLVRRGAS--------------------KISASI
TVLT------KD---------DYRV--------------------QLQ----PVAFT---
---------------T-------------KKADR----------SQEKAIRRVMID----
---FVEEAAEDRT----------FE-----------------------------------
------------------------------------------------------------
-------------------------------------------ELVDSA-----VVAG--
------------------------------------------------------------
------------------------------------------------------------
--------------------------------------------NLSSAIYGE-------
-----------------------------------------------------------A
KTI-YP----------------------------------------LRR-----------
----V------EVQKLTLEARPEEVAAEE-----EAAVDVDE------------------
---------------------------------------EDVAVEEA-------------
------------------------------------------------------------
------------------------------------------------------------
------------------------------------------------------------
--
>gi|399575060|ref|ZP_10768818.1| SSU ribosomal protein s3ae [Halogranum salarium B-1]
------------------------------------------------------------
-------------------------------------------------------MSERS
VSKQKKG-----------------------------------------------------
------------------------------------------------------------
------------------------------------------------------------
--------------KRW---------------------------YSIL---------APE
QF-----------------------------DRAEL------------------------
--------------------------GE--------------------------------
-------TFADEVE----------------------------------------------
-----QINGRTIEVT---------------------LGELTGD-----------------
---------------------------------------------------AGANNTKL-
------------------------------------------------------------
---------------------------------------TFK------------------
---ITD-----VGSD---------------------------------------------
----SAYTEF--------------------------------------------------
------------------------------------------------------------
------V---KHELTRDYL-----------------------------------------
----------------------R---SLVRRGAS--------------------KIDVNV
TVLT------KD---------DYRV--------------------QVQ----PVALT---
---------------T-------------KKADN----------SQEKAIRKVMID----
---LVEEAAEDHT----------FE-----------------------------------
------------------------------------------------------------
-------------------------------------------ELVDS------VVEG--
------------------------------------------------------------
------------------------------------------------------------
--------------------------------------------RLSSAIYGE-------
-----------------------------------------------------------A
KTI-YP----------------------------------------LRR-----------
----V------EIQKLDLEARPEEVAAEE-----EAAVDVDE------------------
---------------------------------------EDVAVDEDAEADEE-------
------------------------------------------------------------
------------------------------------------------------------
------------------------------------------------------------
--
>gi|541179474|gb|ERG88071.1| ribosomal protein S3AE [halophilic archaeon J07HX5]
------------------------------------------------------------
-------------------------------------------------------MSDRS
VSRQKQE-----------------------------------------------------
------------------------------------------------------------
------------------------------------------------------------
--------------KNW---------------------------YDVQ---------APE
QF-----------------------------DRADL------------------------
--------------------------GM--------------------------------
-------TPADESE----------------------------------------------
-----KLLGRTIETT---------------------LGDLRDD-----------------
---------------------------------------------------PSQNNTKL-
------------------------------------------------------------
---------------------------------------TFR------------------
---LTE-----VATD---------------------------------------------
----TAYTEF--------------------------------------------------
------------------------------------------------------------
------I---GHELTRDYM-----------------------------------------
----------------------R---SLVRRGSS--------------------KIEAYI
TVLT------TD---------RYRV--------------------QIQ----PVALT---
---------------T-------------KSADE----------SQEQAIRRTMID----
---RVEAAGEDRS----------FT-----------------------------------
------------------------------------------------------------
-------------------------------------------DLVDS------VVES--
------------------------------------------------------------
------------------------------------------------------------
--------------------------------------------RLSSAIYND-------
-----------------------------------------------------------A
KTI-YP----------------------------------------LRR-----------
----V------EIQKLTLEARPEEVAAEE-----EASASVTD------------------
---------------------------------------D--------------------
------------------------------------------------------------
------------------------------------------------------------
------------------------------------------------------------
--
>gi|409721337|ref|ZP_11269538.1| 30S ribosomal protein S3Ae [Halococcus hamelinensis 100A6]
------------------------------------------------------------
-------------------------------------------------------MSERS
VSRQQRQ-----------------------------------------------------
------------------------------------------------------------
------------------------------------------------------------
--------------KRW---------------------------YTVL---------APE
SF-----------------------------DRAEL------------------------
--------------------------GT--------------------------------
-------TPANEPN----------------------------------------------
-----AVLERTIEAT---------------------LGDLTDD-----------------
---------------------------------------------------AGANNVKL-
------------------------------------------------------------
---------------------------------------TFR------------------
---IND-----VGSD---------------------------------------------
----TAYTEF--------------------------------------------------
------------------------------------------------------------
------E---KHELTRDYL-----------------------------------------
----------------------N---SLVRRGAS--------------------KVDAYL
TVRT------ND---------NYRV--------------------RIQ----PVAFT---
---------------T-------------QKAND----------SQEKAIRKRMVE----
---LVREAAHDRS----------FQ-----------------------------------
------------------------------------------------------------
-------------------------------------------ELVDS------VTQG--
------------------------------------------------------------
------------------------------------------------------------
--------------------------------------------RLSSAIYGE-------
-----------------------------------------------------------A
RTI-YP----------------------------------------LRR-----------
----V------EVAKLALDAHPEEIAEEE-----ETAVDVDE------------------
---------------------------------------SDVEV----------------
------------------------------------------------------------
------------------------------------------------------------
------------------------------------------------------------
--
>gi|448725890|ref|ZP_21708321.1| 30S ribosomal protein S3Ae [Halococcus morrhuae DSM 1307]
------------------------------------------------------------
-------------------------------------------------------MSERS
VSRQQQT-----------------------------------------------------
------------------------------------------------------------
------------------------------------------------------------
--------------KRW---------------------------YTVF---------APE
SF-----------------------------DRAEL------------------------
--------------------------GE--------------------------------
-------TPADEPN----------------------------------------------
-----AVLDRTIETT---------------------LGELTDD-----------------
---------------------------------------------------AGANNVKL-
------------------------------------------------------------
---------------------------------------TFR------------------
---ITD-----IGSD---------------------------------------------
----AAYTEF--------------------------------------------------
------------------------------------------------------------
------E---KHELTRDYL-----------------------------------------
----------------------G---SLVRRGAS--------------------KVEAYL
TVRT------SD---------DYRV--------------------RIQ----PVAFT---
---------------T-------------KKADD----------SQEKAIRKEMTE----
---LVEEAASERT----------FE-----------------------------------
------------------------------------------------------------
-------------------------------------------ELTDS------VTQG--
------------------------------------------------------------
------------------------------------------------------------
--------------------------------------------RLSSAIYGE-------
-----------------------------------------------------------A
RTI-YP----------------------------------------LRR-----------
----V------EIGKLALDAHPDEVAEEE-----ATAVDVDE------------------
---------------------------------------SDVEV----------------
------------------------------------------------------------
------------------------------------------------------------
------------------------------------------------------------
--
>gi|448738367|ref|ZP_21720394.1| 30S ribosomal protein S3Ae [Halococcus thailandensis JCM 13552]
------------------------------------------------------------
-------------------------------------------------------MSERS
VSRQQQT-----------------------------------------------------
------------------------------------------------------------
------------------------------------------------------------
--------------KRW---------------------------YTVF---------APE
SF-----------------------------DRAEL------------------------
--------------------------GE--------------------------------
-------TPADEPN----------------------------------------------
-----AVLDRTIETT---------------------LGELTDD-----------------
---------------------------------------------------AGANNVKL-
------------------------------------------------------------
---------------------------------------TFR------------------
---ITD-----VGSD---------------------------------------------
----AAYTEF--------------------------------------------------
------------------------------------------------------------
------E---KHELTRDYL-----------------------------------------
----------------------G---SLVRRGAS--------------------KVEAYL
TVRT------SD---------DYRV--------------------RIQ----PVAFT---
---------------T-------------KKADD----------SQEKAIRKEMTE----
---LVEEAASERT----------FE-----------------------------------
------------------------------------------------------------
-------------------------------------------ELTDS------VTQG--
------------------------------------------------------------
------------------------------------------------------------
--------------------------------------------RLSSAIYGE-------
-----------------------------------------------------------A
RTI-YP----------------------------------------LRR-----------
----V------EIGKLALDAHPDEVAEEE-----ATAVDVDE------------------
---------------------------------------SDVEV----------------
------------------------------------------------------------
------------------------------------------------------------
------------------------------------------------------------
--
>gi|448729401|ref|ZP_21711718.1| 30S ribosomal protein S3Ae [Halococcus saccharolyticus DSM 5350]
------------------------------------------------------------
-------------------------------------------------------MSERS
VSRQQQE-----------------------------------------------------
------------------------------------------------------------
------------------------------------------------------------
--------------KRW---------------------------YTVF---------APE
EF-----------------------------DRAEL------------------------
--------------------------GE--------------------------------
-------TPANEPD----------------------------------------------
-----QVLDRTIETT---------------------LGDLTDD-----------------
---------------------------------------------------AGANNVKL-
------------------------------------------------------------
---------------------------------------TFR------------------
---IRD-----VGSD---------------------------------------------
----AAYTEF--------------------------------------------------
------------------------------------------------------------
------I---KHELTRDYL-----------------------------------------
----------------------D---SLVRRGAS--------------------KVEAYL
TVLT------SD---------DYRV--------------------RIQ----PVAFT---
---------------T-------------KKADD----------SQERAIRRRMTE----
---LVEEAASERT----------FE-----------------------------------
------------------------------------------------------------
-------------------------------------------ELVDS------VTQG--
------------------------------------------------------------
------------------------------------------------------------
--------------------------------------------RLSSAIYGE-------
-----------------------------------------------------------A
RTI-YP----------------------------------------LRR-----------
----V------EVGKLALDAHPEEVAEEE-----ETAVDVEE------------------
---------------------------------------DDVEV----------------
------------------------------------------------------------
------------------------------------------------------------
------------------------------------------------------------
--
>gi|448734471|ref|ZP_21716697.1| 30S ribosomal protein S3Ae [Halococcus salifodinae DSM 8989]
------------------------------------------------------------
-------------------------------------------------------MSERS
VSRQQQE-----------------------------------------------------
------------------------------------------------------------
------------------------------------------------------------
--------------KRW---------------------------YTVF---------APE
EF-----------------------------DRAEL------------------------
--------------------------GE--------------------------------
-------TPANEPN----------------------------------------------
-----QVLDRTIETT---------------------LGDLTDD-----------------
---------------------------------------------------AGANNVKL-
------------------------------------------------------------
---------------------------------------TFR------------------
---VRD-----VGSD---------------------------------------------
----AAYTEF--------------------------------------------------
------------------------------------------------------------
------I---KHELTRDYL-----------------------------------------
----------------------D---SLVRRGAS--------------------KVEAYL
TVMT------SD---------EYRV--------------------RIQ----PVAFT---
---------------T-------------QKADD----------SQERAIRRRMTE----
---LVEEAASERT----------FE-----------------------------------
------------------------------------------------------------
-------------------------------------------ELVDS------VTQG--
------------------------------------------------------------
------------------------------------------------------------
--------------------------------------------RLSSAIYGE-------
-----------------------------------------------------------A
RTI-YP----------------------------------------LRR-----------
----V------EVGKLALDAHPDEVAEEE-----ETAVDVDE------------------
---------------------------------------EDVEV----------------
------------------------------------------------------------
------------------------------------------------------------
------------------------------------------------------------
--
>gi|448296367|ref|ZP_21486425.1| 30S ribosomal protein S3Ae [Halalkalicoccus jeotgali B3]
------------------------------------------------------------
------------------------------------------------------------
------------------------------------------------------------
------------------------------------------------------------
------------------------------------------------------------
----------------------------------------------ML---------APE
QF-----------------------------DRAEL------------------------
--------------------------GQ--------------------------------
-------SPANEPD----------------------------------------------
-----QLLGRNLETT---------------------LGELTNN-----------------
---------------------------------------------------ASENNIKL-
------------------------------------------------------------
---------------------------------------TFK------------------
---IND-----VGSD---------------------------------------------
----SAYTEF--------------------------------------------------
------------------------------------------------------------
------T---KHELTRDYL-----------------------------------------
----------------------R---SLVRRGAS--------------------KIDAYV
TVLT------TD---------DYRV--------------------QVQ----PVAFT---
---------------T-------------KKADH----------SQEHAIRNRMIE----
---MVREAGAERT----------FE-----------------------------------
------------------------------------------------------------
-------------------------------------------GLVDS------VIEG--
------------------------------------------------------------
------------------------------------------------------------
--------------------------------------------RLSSAIYGE-------
-----------------------------------------------------------A
KTI-YP----------------------------------------LRR-----------
----V------EIQKLTLEARPEEVAEEE-----ETAVDVDE------------------
---------------------------------------SDVEA----------------
------------------------------------------------------------
------------------------------------------------------------
------------------------------------------------------------
--
>gi|257388178|ref|YP_003177951.1| 30S ribosomal protein S3Ae [Halomicrobium mukohataei DSM 12286]
------------------------------------------------------------
-------------------------------------------------------MSERS
VSRQKQE-----------------------------------------------------
------------------------------------------------------------
------------------------------------------------------------
--------------KRW---------------------------YTVL---------APE
QF-----------------------------DREEL------------------------
--------------------------GE--------------------------------
-------TTADEAE----------------------------------------------
-----KVLGRTIQTT---------------------LGDLKDD-----------------
---------------------------------------------------ASENNTKL-
------------------------------------------------------------
---------------------------------------TFK------------------
---INE-----VASD---------------------------------------------
----SAYTEF--------------------------------------------------
------------------------------------------------------------
------I---KHELTRDYL-----------------------------------------
----------------------R---SLVRRGSS--------------------KVEAFI
TVLT------TD---------DYRV--------------------QIQ----PVALT---
---------------T-------------KKADA----------SQEKAIRRQMID----
---IVEETAEDRS----------FE-----------------------------------
------------------------------------------------------------
-------------------------------------------QLVDS------IVEG--
------------------------------------------------------------
------------------------------------------------------------
--------------------------------------------RLSSALYSE-------
-----------------------------------------------------------C
KDI-YP----------------------------------------LRR-----------
----V------EIQKTTMEARPEEVAAEE-----ETTVDVEE------------------
------------------------------------------------------------
------------------------------------------------------------
------------------------------------------------------------
------------------------------------------------------------
--
>gi|448634095|ref|ZP_21674550.1| 30S ribosomal protein S3Ae [Haloarcula vallismortis ATCC 29715]
------------------------------------------------------------
-------------------------------------------------------MSERS
VSKRTEQ-----------------------------------------------------
------------------------------------------------------------
------------------------------------------------------------
--------------KRW---------------------------YTVQ---------APE
QF-----------------------------DREVL------------------------
--------------------------GK--------------------------------
-------TPADEPD----------------------------------------------
-----KVLGRTIETT---------------------LGELTND-----------------
---------------------------------------------------ASENNTKL-
------------------------------------------------------------
---------------------------------------TFK------------------
---INE-----VASD---------------------------------------------
----SAYTEF--------------------------------------------------
------------------------------------------------------------
------I---RHELTRDYL-----------------------------------------
----------------------R---SLVRRGSS--------------------KVEAYI
TVLT------TD---------DYRV--------------------QVQ----PVAVT---
---------------T-------------KKADA----------SQEKAIRRTMID----
---LVRETAKDRT----------FE-----------------------------------
------------------------------------------------------------
-------------------------------------------ELVDS------VVEG--
------------------------------------------------------------
------------------------------------------------------------
--------------------------------------------RLSSAIYGG-------
-----------------------------------------------------------A
KDI-YP----------------------------------------LRR-----------
----V------EIKKTTLEARPEEVAAEE-----ETAVDVDE------------------
---------------------------------------EDVDVEA--------------
------------------------------------------------------------
------------------------------------------------------------
------------------------------------------------------------
--
>gi|448681604|ref|ZP_21691695.1| 30S ribosomal protein S3Ae [Haloarcula argentinensis DSM 12282]
------------------------------------------------------------
-------------------------------------------------------MSERS
VSKRTEQ-----------------------------------------------------
------------------------------------------------------------
------------------------------------------------------------
--------------KRW---------------------------YTVQ---------APE
QF-----------------------------DREVL------------------------
--------------------------GK--------------------------------
-------TPADEPD----------------------------------------------
-----KVLGRTIETT---------------------LGELTND-----------------
---------------------------------------------------ASENNTKL-
------------------------------------------------------------
---------------------------------------TFK------------------
---INE-----VASD---------------------------------------------
----TAYTEF--------------------------------------------------
------------------------------------------------------------
------I---RHELTRDYL-----------------------------------------
----------------------R---SLVRRGSS--------------------KVEAYI
TVLT------TD---------DYRV--------------------QIQ----PVAVT---
---------------T-------------KKADA----------SQEKAIRRTMID----
---LVRETAKDRT----------FE-----------------------------------
------------------------------------------------------------
-------------------------------------------ELVDS------VVEG--
------------------------------------------------------------
------------------------------------------------------------
--------------------------------------------RLSSAIYGE-------
-----------------------------------------------------------A
KDI-YP----------------------------------------LRR-----------
----V------EIKKTTLEARPEEVAAEE-----ETAVDVDE------------------
---------------------------------------EDVDVEA--------------
------------------------------------------------------------
------------------------------------------------------------
------------------------------------------------------------
--
>gi|448685399|ref|ZP_21693391.1| 30S ribosomal protein S3Ae [Haloarcula japonica DSM 6131]
------------------------------------------------------------
-------------------------------------------------------MSERS
VSKRTEQ-----------------------------------------------------
------------------------------------------------------------
------------------------------------------------------------
--------------KRW---------------------------YTVQ---------APE
QF-----------------------------DREVL------------------------
--------------------------GK--------------------------------
-------TPADEPD----------------------------------------------
-----KVLGRTIETT---------------------LGELTND-----------------
---------------------------------------------------ASENNTKL-
------------------------------------------------------------
---------------------------------------TFK------------------
---INE-----VASD---------------------------------------------
----TAYTEF--------------------------------------------------
------------------------------------------------------------
------I---RHELTRDYL-----------------------------------------
----------------------R---SLVRRGSS--------------------KVEAYI
TVLT------TD---------DYRV--------------------QIQ----PVAVT---
---------------T-------------KKADA----------SQEKAIRRTMID----
---LVRETAKDRT----------FE-----------------------------------
------------------------------------------------------------
-------------------------------------------ELVDS------VVEG--
------------------------------------------------------------
------------------------------------------------------------
--------------------------------------------RLSSAIYGE-------
-----------------------------------------------------------A
KDI-YP----------------------------------------LRR-----------
----V------EIKKTTLEARPEEVAAEE-----ETAVDVDE------------------
---------------------------------------EDVDVEA--------------
------------------------------------------------------------
------------------------------------------------------------
------------------------------------------------------------
--
>gi|344212276|ref|YP_004796596.1| 30S ribosomal protein S3Ae [Haloarcula hispanica ATCC 33960]
------------------------------------------------------------
-------------------------------------------------------MSERS
VSKRAEQ-----------------------------------------------------
------------------------------------------------------------
------------------------------------------------------------
--------------KRW---------------------------YTVQ---------APE
QF-----------------------------DREVL------------------------
--------------------------GK--------------------------------
-------TPADEPD----------------------------------------------
-----KVLGRTIETT---------------------LGELTND-----------------
---------------------------------------------------ASENNTKL-
------------------------------------------------------------
---------------------------------------TFK------------------
---INE-----VASD---------------------------------------------
----TAYTEF--------------------------------------------------
------------------------------------------------------------
------I---RHELTRDYL-----------------------------------------
----------------------R---SLVRRGSS--------------------KVEAYI
TVLT------TD---------DYRV--------------------QIQ----PVAVT---
---------------T-------------KKADA----------SQEKAIRRTMID----
---LVRETAKDRT----------FE-----------------------------------
------------------------------------------------------------
-------------------------------------------QLIDS------VVEG--
------------------------------------------------------------
------------------------------------------------------------
--------------------------------------------RLSSAIYGE-------
-----------------------------------------------------------A
KDI-YP----------------------------------------LRR-----------
----V------EIKKTTLEARPEEVAAEE-----ETAVDVDE------------------
---------------------------------------EDVDVEA--------------
------------------------------------------------------------
------------------------------------------------------------
------------------------------------------------------------
--
>gi|448671720|ref|ZP_21687525.1| 30S ribosomal protein S3Ae [Haloarcula amylolytica JCM 13557]
------------------------------------------------------------
-------------------------------------------------------MSERS
VSKRTEQ-----------------------------------------------------
------------------------------------------------------------
------------------------------------------------------------
--------------KRW---------------------------YTVQ---------APE
QF-----------------------------DREVL------------------------
--------------------------GK--------------------------------
-------TPADEPD----------------------------------------------
-----KVLGRTIETT---------------------LGELTND-----------------
---------------------------------------------------ASENNTKL-
------------------------------------------------------------
---------------------------------------TFK------------------
---INE-----VASD---------------------------------------------
----SAYTEF--------------------------------------------------
------------------------------------------------------------
------I---RHELTRDYL-----------------------------------------
----------------------R---SLVRRGSS--------------------KVEAYI
TVLT------TD---------DYRV--------------------QIQ----PVAVT---
---------------T-------------KKADA----------SQEKAIRRTMID----
---LVRETAEDRT----------FE-----------------------------------
------------------------------------------------------------
-------------------------------------------QLIDS------VVEG--
------------------------------------------------------------
------------------------------------------------------------
--------------------------------------------RLSSAIYGE-------
-----------------------------------------------------------A
KDI-YP----------------------------------------LRR-----------
----V------EIKKTTLEARPEEVAAEE-----ETAVDVDE------------------
---------------------------------------EDVDVEA--------------
------------------------------------------------------------
------------------------------------------------------------
------------------------------------------------------------
--
>gi|448661600|ref|ZP_21683755.1| 30S ribosomal protein S3Ae [Haloarcula californiae ATCC 33799]
------------------------------------------------------------
-------------------------------------------------------MSERS
VSKRTEQ-----------------------------------------------------
------------------------------------------------------------
------------------------------------------------------------
--------------KRW---------------------------YTVQ---------APE
QF-----------------------------DREVL------------------------
--------------------------GK--------------------------------
-------TPAEEPD----------------------------------------------
-----KVLGRTIETT---------------------LGELTND-----------------
---------------------------------------------------ASENNTKL-
------------------------------------------------------------
---------------------------------------TFK------------------
---INE-----VASD---------------------------------------------
----SAYTEF--------------------------------------------------
------------------------------------------------------------
------I---RHELTRDYL-----------------------------------------
----------------------R---SLVRRGSS--------------------KVEAYI
TVLT------TD---------DYRV--------------------QIQ----PVAVT---
---------------T-------------KKADA----------SQEKAIRRTMID----
---LVRETAEDHT----------FE-----------------------------------
------------------------------------------------------------
-------------------------------------------QLIDS------VVEG--
------------------------------------------------------------
------------------------------------------------------------
--------------------------------------------RLSSAIYGE-------
-----------------------------------------------------------A
KDI-YP----------------------------------------LRR-----------
----V------EIKKTTLEARPEEVAAEE-----ETAVDVDE------------------
---------------------------------------EDVDVEA--------------
------------------------------------------------------------
------------------------------------------------------------
------------------------------------------------------------
--
>gi|55378212|ref|YP_136062.1| 30S ribosomal protein S3 [Haloarcula marismortui ATCC 43049]
------------------------------------------------------------
-------------------------------------------------------MSERS
VSKRTEQ-----------------------------------------------------
------------------------------------------------------------
------------------------------------------------------------
--------------KRW---------------------------YTVQ---------APE
QF-----------------------------DREVL------------------------
--------------------------GK--------------------------------
-------TPAEEPD----------------------------------------------
-----KVLGRTIETT---------------------LGELTND-----------------
---------------------------------------------------ASENNTKL-
------------------------------------------------------------
---------------------------------------TFK------------------
---INE-----VASD---------------------------------------------
----SAYTEF--------------------------------------------------
------------------------------------------------------------
------I---RHELTRDYL-----------------------------------------
----------------------R---SLVRRGSS--------------------KVEAYI
TVLT------TD---------DYRV--------------------QIQ----PVAVT---
---------------T-------------KKADA----------SQEKAIRRTMID----
---LVRETAEDHT----------FE-----------------------------------
------------------------------------------------------------
-------------------------------------------QLIDS------VVEG--
------------------------------------------------------------
------------------------------------------------------------
--------------------------------------------RLSSAIYGE-------
-----------------------------------------------------------A
KDI-YP----------------------------------------LRR-----------
----V------EIKKTTLEARPEEVAAEE-----ETAVDVDE------------------
---------------------------------------EDVDVEA--------------
------------------------------------------------------------
------------------------------------------------------------
------------------------------------------------------------
--
>gi|448636839|ref|ZP_21675287.1| 30S ribosomal protein S3Ae [Haloarcula sinaiiensis ATCC 33800]
------------------------------------------------------------
-------------------------------------------------------MSERS
VSKRTEQ-----------------------------------------------------
------------------------------------------------------------
------------------------------------------------------------
--------------KRW---------------------------YTVQ---------APE
QF-----------------------------DREVL------------------------
--------------------------GK--------------------------------
-------TPAEEPD----------------------------------------------
-----KVLGRTIETT---------------------LGELTND-----------------
---------------------------------------------------ASENNTKL-
------------------------------------------------------------
---------------------------------------TFK------------------
---INE-----VASD---------------------------------------------
----SAYTEF--------------------------------------------------
------------------------------------------------------------
------I---RHELTRDYL-----------------------------------------
----------------------R---SLVRRGSS--------------------KVEAYI
TVLT------TD---------DYRV--------------------QIQ----PVAVT---
---------------T-------------KKADA----------SQEKAIRRTMID----
---LVRETAEDHT----------FE-----------------------------------
------------------------------------------------------------
-------------------------------------------QLIDS------VVEG--
------------------------------------------------------------
------------------------------------------------------------
--------------------------------------------RLSSAIYGE-------
-----------------------------------------------------------A
KDI-YP----------------------------------------LRR-----------
----V------EIKKTTLEARPEEVAAEE-----ETAVDVDE------------------
---------------------------------------EDVDVEA--------------
------------------------------------------------------------
------------------------------------------------------------
------------------------------------------------------------
--
>gi|322370301|ref|ZP_08044860.1| ribosomal protein S3Ae [Haladaptatus paucihalophilus DX253]
------------------------------------------------------------
-------------------------------------------------------MSERS
VSKKSQE-----------------------------------------------------
------------------------------------------------------------
------------------------------------------------------------
--------------KRW---------------------------YTVL---------APE
QF-----------------------------DREEL------------------------
--------------------------GT--------------------------------
-------TPADEPE----------------------------------------------
-----KVLGRTIETT---------------------LGELTNN-----------------
---------------------------------------------------ASENNTKL-
------------------------------------------------------------
---------------------------------------VFK------------------
---IND-----VGSD---------------------------------------------
----AAYTEF--------------------------------------------------
------------------------------------------------------------
------V---RHELTRDYL-----------------------------------------
----------------------R---SLVRRGAS--------------------KVEAYV
TVLT------SD---------DYRV--------------------QIQ----PVAFT---
---------------T-------------KKADH----------SQEMAIRRTMID----
---IVQDAAKDHT----------FQ-----------------------------------
------------------------------------------------------------
-------------------------------------------DLIDS------VVEG--
------------------------------------------------------------
------------------------------------------------------------
--------------------------------------------RLSSAIYGD-------
-----------------------------------------------------------A
KTI-YP----------------------------------------LRR-----------
----V------EIQKATLEAHPEEVAEEE-----ETSVDVDE------------------
---------------------------------------EEAEV----------------
------------------------------------------------------------
------------------------------------------------------------
------------------------------------------------------------
--
>gi|335438752|ref|ZP_08561488.1| 30S ribosomal protein S3Ae [Halorhabdus tiamatea SARL4B]
------------------------------------------------------------
-------------------------------------------------------MSERS
VSRQTQE-----------------------------------------------------
------------------------------------------------------------
------------------------------------------------------------
--------------KRW---------------------------YTVL---------APE
EF-----------------------------GREEL------------------------
--------------------------GT--------------------------------
-------TPADEPE----------------------------------------------
-----QVLGRTIETT---------------------LGDLRND-----------------
---------------------------------------------------AGENNTKL-
------------------------------------------------------------
---------------------------------------TFK------------------
---IRD-----IGSD---------------------------------------------
----TAYTEF--------------------------------------------------
------------------------------------------------------------
------I---RHELTRDYL-----------------------------------------
----------------------R---SLVRRGSS--------------------KVEAYV
TVLT------TD---------DYRV--------------------QIQ----PVALT---
---------------T-------------KKADA----------SQEQAIREQMVE----
---MIEEAAEERT----------FD-----------------------------------
------------------------------------------------------------
-------------------------------------------DLIDS------VVEG--
------------------------------------------------------------
------------------------------------------------------------
--------------------------------------------RLSSAIYNE-------
-----------------------------------------------------------A
KTI-YP----------------------------------------LRR-----------
----V------EIQKTTLEAHPEEVAEEE-----ETSVDVEE------------------
------------------------------------------------------------
------------------------------------------------------------
------------------------------------------------------------
------------------------------------------------------------
--
>gi|257051807|ref|YP_003129640.1| 30S ribosomal protein S3Ae [Halorhabdus utahensis DSM 12940]
------------------------------------------------------------
-------------------------------------------------------MSERS
VSRQTQE-----------------------------------------------------
------------------------------------------------------------
------------------------------------------------------------
--------------KRW---------------------------YTVL---------APE
EF-----------------------------GREEL------------------------
--------------------------GT--------------------------------
-------TPADEPE----------------------------------------------
-----QVLGRTIETT---------------------LGDLRND-----------------
---------------------------------------------------AGENNTKL-
------------------------------------------------------------
---------------------------------------TFR------------------
---IRD-----MGSD---------------------------------------------
----TAYTEF--------------------------------------------------
------------------------------------------------------------
------I---RHELTRDYL-----------------------------------------
----------------------R---SLVRRGSS--------------------KVEAYV
TVLT------TD---------DYRV--------------------QIQ----PVALT---
---------------T-------------KKADA----------SQEQAIREQMVE----
---MIEEAAEERT----------FD-----------------------------------
------------------------------------------------------------
-------------------------------------------DLIDS------VVEG--
------------------------------------------------------------
------------------------------------------------------------
--------------------------------------------RLSSAIYNE-------
-----------------------------------------------------------A
KTI-YP----------------------------------------LRR-----------
----V------EIQKTTLEAHPEEVAEEE-----ETSVDVEE------------------
------------------------------------------------------------
------------------------------------------------------------
------------------------------------------------------------
------------------------------------------------------------
--
>gi|448374705|ref|ZP_21558495.1| 30S ribosomal protein S3Ae [Halovivax asiaticus JCM 14624]
------------------------------------------------------------
-------------------------------------------------------MSERS
VSRTKQE-----------------------------------------------------
------------------------------------------------------------
------------------------------------------------------------
--------------KRW---------------------------YTVL---------APE
MF-----------------------------DRTEL------------------------
--------------------------GE--------------------------------
-------TPADEAE----------------------------------------------
-----QVYDRTIDTT---------------------LGDLTNN-----------------
---------------------------------------------------ASENNIKL-
------------------------------------------------------------
---------------------------------------TFR------------------
---ITD-----VGSD---------------------------------------------
----SAYTEF--------------------------------------------------
------------------------------------------------------------
------V---EHSLTRDYL-----------------------------------------
----------------------R---SLVRRGAS--------------------KIEAYV
TVLT------TD---------DYRV--------------------QIQ----PVAFT---
---------------T-------------KSADA----------SQEQAIREQMVE----
---MVESAAADRT----------FE-----------------------------------
------------------------------------------------------------
-------------------------------------------ELVDS------IVHG--
------------------------------------------------------------
------------------------------------------------------------
--------------------------------------------RLSSAIYGE-------
-----------------------------------------------------------A
KTI-YP----------------------------------------LRR-----------
----V------EVQKTTLVAHPEEVAEEE-----ATSVDLDE------------------
---------------------------------------SDVETDD--------------
------------------------------------------------------------
------------------------------------------------------------
------------------------------------------------------------
--
>gi|433637824|ref|YP_007283584.1| ribosomal protein S3AE [Halovivax ruber XH-70]
------------------------------------------------------------
-------------------------------------------------------MSERS
VSRTKQE-----------------------------------------------------
------------------------------------------------------------
------------------------------------------------------------
--------------KRW---------------------------YTVL---------APE
MF-----------------------------DRTEL------------------------
--------------------------GE--------------------------------
-------TPADEAE----------------------------------------------
-----QVYDRTIDTT---------------------LGDLTNN-----------------
---------------------------------------------------ASENNIKL-
------------------------------------------------------------
---------------------------------------TFR------------------
---ITD-----VGSD---------------------------------------------
----SAYTEF--------------------------------------------------
------------------------------------------------------------
------V---EHSLTRDYL-----------------------------------------
----------------------R---SLVRRGAS--------------------KIEAYV
TVLT------TD---------DYRV--------------------QIQ----PVAFT---
---------------T-------------KSADA----------SQEQAIREQMVE----
---MVESAAADRT----------FE-----------------------------------
------------------------------------------------------------
-------------------------------------------ELVDS------IVHG--
------------------------------------------------------------
------------------------------------------------------------
--------------------------------------------RLSSAIYGE-------
-----------------------------------------------------------A
KTI-YP----------------------------------------LRR-----------
----V------EVQKTTLVAHPEEVAEEE-----ATSVDLDE------------------
---------------------------------------SDVETDD--------------
------------------------------------------------------------
------------------------------------------------------------
------------------------------------------------------------
--
>lcl|36174_472 unnamed protein product
------------------------------------------------------------
-------------------------------------------------------MSERS
VSRAKQE-----------------------------------------------------
------------------------------------------------------------
------------------------------------------------------------
--------------KRW---------------------------YTVH---------APA
QF-----------------------------DREVL------------------------
--------------------------GE--------------------------------
-------TPADEPD----------------------------------------------
-----KVYGRTIETT---------------------LGDLTNS-----------------
---------------------------------------------------ASENNTKL-
------------------------------------------------------------
---------------------------------------TFK------------------
---ITD-----VGSD---------------------------------------------
----SAYTDF--------------------------------------------------
------------------------------------------------------------
------V---EHSLTRDYL-----------------------------------------
----------------------R---SLVRRGAS--------------------KIEAYV
TVLT------TD---------DYRV--------------------QIQ----PVAFT---
---------------T-------------KKADA----------SQEKAIREKMVE----
---MVEEAAQERT----------FE-----------------------------------
------------------------------------------------------------
-------------------------------------------DLIDG------VVEG--
------------------------------------------------------------
------------------------------------------------------------
--------------------------------------------RLSSAIYGE-------
-----------------------------------------------------------A
KPI-YP----------------------------------------LRR-----------
----V------EIQKTTLEAHPEEVAEEQ-----ATAVDVDE------------------
---------------------------------------EDVATDE--------------
------------------------------------------------------------
------------------------------------------------------------
------------------------------------------------------------
--
>gi|448319898|ref|ZP_21509386.1| 30S ribosomal protein S3Ae [Natronococcus amylolyticus DSM 10524]
------------------------------------------------------------
-------------------------------------------------------MSERS
VSRTKQE-----------------------------------------------------
------------------------------------------------------------
------------------------------------------------------------
--------------KRW---------------------------YTIL---------APE
QF-----------------------------DRKEL------------------------
--------------------------GE--------------------------------
-------TPADEPE----------------------------------------------
-----KVYDRTIETT---------------------LGEITNN-----------------
---------------------------------------------------ASENNTKL-
------------------------------------------------------------
---------------------------------------TFK------------------
---VTD-----VGSD---------------------------------------------
----AAYTEF--------------------------------------------------
------------------------------------------------------------
------Q---EHALTRDYL-----------------------------------------
----------------------R---SLVRRGAS--------------------KVEAYV
TVLT------TD---------DYRV--------------------QIQ----PVAFT---
---------------T-------------KKADA----------SQEKAIREQMVQ----
---MIEEAAAERT----------FD-----------------------------------
------------------------------------------------------------
-------------------------------------------ELIDS------IVEG--
------------------------------------------------------------
------------------------------------------------------------
--------------------------------------------RLSSAIYGE-------
-----------------------------------------------------------A
KTI-YP----------------------------------------LRR-----------
----V------EIQKTTLEAHPEEVAEEE-----ATSVDVDE------------------
---------------------------------------EDVAAEN--------------
------------------------------------------------------------
------------------------------------------------------------
------------------------------------------------------------
--
>gi|435846236|ref|YP_007308486.1| ribosomal protein S3AE [Natronococcus occultus SP4]
------------------------------------------------------------
-------------------------------------------------------MSERS
VSRAKQE-----------------------------------------------------
------------------------------------------------------------
------------------------------------------------------------
--------------KRW---------------------------YTIH---------APE
QF-----------------------------DRKEL------------------------
--------------------------GE--------------------------------
-------TPADEPE----------------------------------------------
-----KVYDRTIETT---------------------LGELTDN-----------------
---------------------------------------------------ASENNTKL-
------------------------------------------------------------
---------------------------------------TFK------------------
---ITD-----VGSD---------------------------------------------
----AAYTEF--------------------------------------------------
------------------------------------------------------------
------Q---EHALTRDYL-----------------------------------------
----------------------R---SLVRRGAS--------------------KIEAYV
TILT------TD---------DYRV--------------------QVQ----PVAFT---
---------------T-------------KKADA----------SQEKAIREQMVQ----
---MIEEAAAERT----------FE-----------------------------------
------------------------------------------------------------
-------------------------------------------ELIDS------IVEG--
------------------------------------------------------------
------------------------------------------------------------
--------------------------------------------RLSSAIYGE-------
-----------------------------------------------------------A
KTI-YP----------------------------------------LRR-----------
----V------EIQKTTLEAYPEEVAEEE-----ATSVDVDE------------------
---------------------------------------EDVATDE--------------
------------------------------------------------------------
------------------------------------------------------------
------------------------------------------------------------
--
>gi|448318805|ref|ZP_21508317.1| 30S ribosomal protein S3Ae [Natronococcus jeotgali DSM 18795]
------------------------------------------------------------
-------------------------------------------------------MSERS
VSRTKQE-----------------------------------------------------
------------------------------------------------------------
------------------------------------------------------------
--------------KRW---------------------------YTVH---------APE
QF-----------------------------DRTEL------------------------
--------------------------GE--------------------------------
-------TPADEPE----------------------------------------------
-----KVYDRTIETT---------------------LGELTDN-----------------
---------------------------------------------------ASENNTKL-
------------------------------------------------------------
---------------------------------------TFK------------------
---ITD-----VGSD---------------------------------------------
----AAYTEF--------------------------------------------------
------------------------------------------------------------
------Q---EHALTRDYL-----------------------------------------
----------------------R---SLVRRGAS--------------------KIEAYV
TVLT------TD---------DYRV--------------------QVQ----PVAFT---
---------------T-------------KKADA----------SQEKAIRERMVE----
---MIEEAAAERT----------FE-----------------------------------
------------------------------------------------------------
-------------------------------------------ELIDS------IVEG--
------------------------------------------------------------
------------------------------------------------------------
--------------------------------------------RLSSAIYGE-------
-----------------------------------------------------------A
KTI-YP----------------------------------------LRR-----------
----V------EIQKTSLEAHPEEVAEEE-----ATAVDVDE------------------
---------------------------------------EDVATDE--------------
------------------------------------------------------------
------------------------------------------------------------
------------------------------------------------------------
--
>gi|429190944|ref|YP_007176622.1| ribosomal protein S3AE [Natronobacterium gregoryi SP2]
------------------------------------------------------------
-------------------------------------------------------MSERS
VSRAKQE-----------------------------------------------------
------------------------------------------------------------
------------------------------------------------------------
--------------KRW---------------------------YTVL---------APE
QF-----------------------------DREEL------------------------
--------------------------GE--------------------------------
-------TPADEPE----------------------------------------------
-----KLYDRTIETT---------------------LGDLKGA-----------------
---------------------------------------------------ASENNTKL-
------------------------------------------------------------
---------------------------------------TFK------------------
---IND-----VGSD---------------------------------------------
----TAYTEF--------------------------------------------------
------------------------------------------------------------
------M---EHSLTRDYL-----------------------------------------
----------------------R---SLVRRGAS--------------------KVEAYV
TVLT------TD---------DYRV--------------------QVQ----PVAFT---
---------------T-------------KKADA----------SQEKAIRDQMVQ----
---MVEEAAADRS----------FE-----------------------------------
------------------------------------------------------------
-------------------------------------------ELIDS------VVEG--
------------------------------------------------------------
------------------------------------------------------------
--------------------------------------------RLSSAIYGE-------
-----------------------------------------------------------A
KTI-YP----------------------------------------LRR-----------
----V------EIQKATLEAHPEEVAEEE-----ATAVDVDE------------------
---------------------------------------DDVATGD--------------
------------------------------------------------------------
------------------------------------------------------------
------------------------------------------------------------
--
>gi|448695628|ref|ZP_21697453.1| 30S ribosomal protein S3Ae [Halobiforma lacisalsi AJ5]
------------------------------------------------------------
-------------------------------------------------------MSERS
VSRAKQE-----------------------------------------------------
------------------------------------------------------------
------------------------------------------------------------
--------------KRW---------------------------YTVL---------APE
QF-----------------------------DREEL------------------------
--------------------------GE--------------------------------
-------TPADEPE----------------------------------------------
-----KLYDRTIETT---------------------LGDLKGA-----------------
---------------------------------------------------ASENNTKL-
------------------------------------------------------------
---------------------------------------TFK------------------
---IND-----VGSD---------------------------------------------
----TAYTEF--------------------------------------------------
------------------------------------------------------------
------K---QHSLTRDYL-----------------------------------------
----------------------R---SLVRRGAS--------------------KIEAYV
TVLT------TD---------DYRV--------------------QIQ----PVAFT---
---------------T-------------KKADA----------SQEKAIREEMVA----
---MVREAAAERT----------FE-----------------------------------
------------------------------------------------------------
-------------------------------------------ELIDS------VVEG--
------------------------------------------------------------
------------------------------------------------------------
--------------------------------------------RLSSAIYGE-------
-----------------------------------------------------------A
KTI-YP----------------------------------------LRR-----------
----V------EIQKATLEAHPEEVAEEE-----ATSVDVDD------------------
---------------------------------------EDVATGD--------------
------------------------------------------------------------
------------------------------------------------------------
------------------------------------------------------------
--
>gi|448717096|ref|ZP_21702628.1| 30S ribosomal protein S3Ae [Halobiforma nitratireducens JCM 10879]
------------------------------------------------------------
-------------------------------------------------------MSERS
VSRAKQE-----------------------------------------------------
------------------------------------------------------------
------------------------------------------------------------
--------------KRW---------------------------YTVL---------APE
QF-----------------------------DREEL------------------------
--------------------------GE--------------------------------
-------TPADEPE----------------------------------------------
-----KLYDRTIETT---------------------LGDLKGA-----------------
---------------------------------------------------ASENNTKL-
------------------------------------------------------------
---------------------------------------TFK------------------
---IND-----VGSD---------------------------------------------
----TAYTEF--------------------------------------------------
------------------------------------------------------------
------Q---QHSLTRDYL-----------------------------------------
----------------------R---SLVRRGAS--------------------KIEAYV
TVLT------TD---------DYRV--------------------QIQ----PVAFT---
---------------T-------------KKADA----------SQEKAIREQMVT----
---MVEEAAAERT----------FE-----------------------------------
------------------------------------------------------------
-------------------------------------------ELIDS------VVEG--
------------------------------------------------------------
------------------------------------------------------------
--------------------------------------------RLSSAIYGE-------
-----------------------------------------------------------A
KTI-YP----------------------------------------LRR-----------
----V------EIQKATLEAHPEEVAEEE-----ATSVDVDE------------------
---------------------------------------EDVAAGD--------------
------------------------------------------------------------
------------------------------------------------------------
------------------------------------------------------------
--
>gi|448301672|ref|ZP_21491663.1| 30S ribosomal protein S3Ae [Natronorubrum tibetense GA33]
------------------------------------------------------------
-------------------------------------------------------MSERS
VSRAKQE-----------------------------------------------------
------------------------------------------------------------
------------------------------------------------------------
--------------KRW---------------------------YTIL---------APE
QF-----------------------------DRQEL------------------------
--------------------------GE--------------------------------
-------TPADEPE----------------------------------------------
-----KVYDRTIVTT---------------------LGELTNN-----------------
---------------------------------------------------ASENNTKL-
------------------------------------------------------------
---------------------------------------TFK------------------
---VTD-----VGSD---------------------------------------------
----SAYTEF--------------------------------------------------
------------------------------------------------------------
------V---EHSLTRDYL-----------------------------------------
----------------------R---SLVRRGAS--------------------KVEAYV
TVLT------TD---------DYRV--------------------QIQ----PVAFT---
---------------T-------------KKADA----------SQEKAIREQMVA----
---MIEEAAAERD----------FE-----------------------------------
------------------------------------------------------------
-------------------------------------------ELVDS------VVEG--
------------------------------------------------------------
------------------------------------------------------------
--------------------------------------------RLSSAIYGE-------
-----------------------------------------------------------A
KTI-YP----------------------------------------LRR-----------
----V------EIQKTTLEARPEEVAEEE-----ATAVDVDE------------------
---------------------------------------EDVAAE---------------
------------------------------------------------------------
------------------------------------------------------------
------------------------------------------------------------
--
>gi|448365856|ref|ZP_21554110.1| 30S ribosomal protein S3Ae [Natrialba aegyptia DSM 13077]
------------------------------------------------------------
-------------------------------------------------------MSERS
VSRAKQE-----------------------------------------------------
------------------------------------------------------------
------------------------------------------------------------
--------------KRW---------------------------YTVL---------APE
QF-----------------------------DRTEL------------------------
--------------------------GE--------------------------------
-------TPADEPE----------------------------------------------
-----KVYDRTIETT---------------------LGDLNNN-----------------
---------------------------------------------------ASENNTKL-
------------------------------------------------------------
---------------------------------------TFK------------------
---ITD-----VGSD---------------------------------------------
----TAYTEF--------------------------------------------------
------------------------------------------------------------
------Q---KHSLTRDYL-----------------------------------------
----------------------R---SLVRRGAS--------------------KIEAYV
TVLT------TD---------DYRV--------------------QVQ----PVAFT---
---------------T-------------KKADA----------SQEKAIREQMVQ----
---MVEEAAAERT----------FE-----------------------------------
------------------------------------------------------------
-------------------------------------------ELIDG------VVEG--
------------------------------------------------------------
------------------------------------------------------------
--------------------------------------------RLSSAIYGE-------
-----------------------------------------------------------A
KTI-YP----------------------------------------LRR-----------
----V------EIQKATLEAHPEEVAEEE-----ATAVDVDD------------------
---------------------------------------EDVATSD--------------
------------------------------------------------------------
------------------------------------------------------------
------------------------------------------------------------
--
>gi|448349581|ref|ZP_21538414.1| 30S ribosomal protein S3Ae [Natrialba taiwanensis DSM 12281]
------------------------------------------------------------
-------------------------------------------------------MSERS
VSRAKQE-----------------------------------------------------
------------------------------------------------------------
------------------------------------------------------------
--------------KRW---------------------------YTVL---------APE
QF-----------------------------DRTEL------------------------
--------------------------GE--------------------------------
-------TPADEPE----------------------------------------------
-----KVYDRTIETT---------------------LGDLNNN-----------------
---------------------------------------------------ASENNTKL-
------------------------------------------------------------
---------------------------------------TFK------------------
---ITD-----VGSD---------------------------------------------
----TAYTEF--------------------------------------------------
------------------------------------------------------------
------Q---KHSLTRDYL-----------------------------------------
----------------------R---SLVRRGAS--------------------KIEAYV
TVLT------TD---------DYRV--------------------QVQ----PVAFT---
---------------T-------------KKADA----------SQEKAIREQMVQ----
---MVEEAAAERT----------FE-----------------------------------
------------------------------------------------------------
-------------------------------------------ELIDG------VVEG--
------------------------------------------------------------
------------------------------------------------------------
--------------------------------------------RLSSAIYGE-------
-----------------------------------------------------------A
KTI-YP----------------------------------------LRR-----------
----V------EIQKATLEAHPEEVAEEE-----ATAVDVDD------------------
---------------------------------------EDVATSD--------------
------------------------------------------------------------
------------------------------------------------------------
------------------------------------------------------------
--
>gi|448363263|ref|ZP_21551864.1| 30S ribosomal protein S3Ae [Natrialba asiatica DSM 12278]
------------------------------------------------------------
-------------------------------------------------------MSERS
VSRAKQE-----------------------------------------------------
------------------------------------------------------------
------------------------------------------------------------
--------------KRW---------------------------YTVL---------APE
QF-----------------------------DRTEL------------------------
--------------------------GE--------------------------------
-------TPADEPE----------------------------------------------
-----KVYDRTIETT---------------------LGDLNNN-----------------
---------------------------------------------------ASENNTKL-
------------------------------------------------------------
---------------------------------------TFK------------------
---ITD-----VGSD---------------------------------------------
----TAYTEF--------------------------------------------------
------------------------------------------------------------
------Q---KHSLTRDYL-----------------------------------------
----------------------R---SLVRRGAS--------------------KIEAYV
TVLT------TD---------DYRV--------------------QVQ----PVAFT---
---------------T-------------KKADA----------SQEKAIREQMVQ----
---MVEEAAAERT----------FA-----------------------------------
------------------------------------------------------------
-------------------------------------------ELIDG------VVEG--
------------------------------------------------------------
------------------------------------------------------------
--------------------------------------------RLSSAIYGE-------
-----------------------------------------------------------A
KTI-YP----------------------------------------LRR-----------
----V------EIQKATLEAHPEEVAEEE-----ATAVDVDD------------------
---------------------------------------EDVATSD--------------
------------------------------------------------------------
------------------------------------------------------------
------------------------------------------------------------
--
>gi|448359743|ref|ZP_21548392.1| 30S ribosomal protein S3Ae [Natrialba chahannaoensis JCM 10990]
------------------------------------------------------------
-------------------------------------------------------MSERS
VSRAKQE-----------------------------------------------------
------------------------------------------------------------
------------------------------------------------------------
--------------KRW---------------------------YTVL---------APE
QF-----------------------------DRTEL------------------------
--------------------------GE--------------------------------
-------TPADEPE----------------------------------------------
-----KVYDRTIETT---------------------LGELNNN-----------------
---------------------------------------------------ASENNTKL-
------------------------------------------------------------
---------------------------------------TFK------------------
---ITD-----VGSD---------------------------------------------
----AAYTEF--------------------------------------------------
------------------------------------------------------------
------M---EHSLTRDYL-----------------------------------------
----------------------R---SLVRRGAS--------------------KIEAYV
TVLT------TD---------DYRV--------------------QIQ----PVAFT---
---------------T-------------KKADA----------SQEKAIRNQMVQ----
---MIEAAAEERT----------FE-----------------------------------
------------------------------------------------------------
-------------------------------------------ELIDS------VVEG--
------------------------------------------------------------
------------------------------------------------------------
--------------------------------------------RLSSAIYGE-------
-----------------------------------------------------------A
KTI-YP----------------------------------------LRR-----------
----V------EIQKATLEARPEEVAEEE-----ATSVDVDD------------------
---------------------------------------EDVTADD--------------
------------------------------------------------------------
------------------------------------------------------------
------------------------------------------------------------
--
>gi|289582062|ref|YP_003480528.1| 30S ribosomal protein S3Ae [Natrialba magadii ATCC 43099]
------------------------------------------------------------
-------------------------------------------------------MSERS
VSRAKQE-----------------------------------------------------
------------------------------------------------------------
------------------------------------------------------------
--------------KRW---------------------------YTVL---------APE
QF-----------------------------DRTEL------------------------
--------------------------GE--------------------------------
-------TPADEPE----------------------------------------------
-----KVYDRTIETT---------------------LGDLNNN-----------------
---------------------------------------------------ASENNTKL-
------------------------------------------------------------
---------------------------------------TFK------------------
---ITD-----VGSD---------------------------------------------
----AAYTEF--------------------------------------------------
------------------------------------------------------------
------K---EHSLTRDYL-----------------------------------------
----------------------R---SLVRRGAS--------------------KIEAYV
TVLT------TD---------DYRV--------------------QIQ----PVAFT---
---------------T-------------KKADA----------SQEKAIRNQMVQ----
---MIEEAAEERT----------FE-----------------------------------
------------------------------------------------------------
-------------------------------------------ELIDS------VVEG--
------------------------------------------------------------
------------------------------------------------------------
--------------------------------------------RLSSAIYGE-------
-----------------------------------------------------------A
KTI-YP----------------------------------------LRR-----------
----V------EIQKTTLEARPEEVAEEE-----ATSVDVDD------------------
---------------------------------------EDVAADD--------------
------------------------------------------------------------
------------------------------------------------------------
------------------------------------------------------------
--
>gi|448355463|ref|ZP_21544214.1| 30S ribosomal protein S3Ae [Natrialba hulunbeirensis JCM 10989]
------------------------------------------------------------
-------------------------------------------------------MSERS
VSRAKQE-----------------------------------------------------
------------------------------------------------------------
------------------------------------------------------------
--------------KRW---------------------------YTVL---------APE
QF-----------------------------DRTEL------------------------
--------------------------GE--------------------------------
-------TPADEPE----------------------------------------------
-----KVYDRTIETT---------------------LGDLNNN-----------------
---------------------------------------------------ASENNTKL-
------------------------------------------------------------
---------------------------------------TFK------------------
---ITD-----VGSD---------------------------------------------
----AAYTEF--------------------------------------------------
------------------------------------------------------------
------M---EHSLTRDYL-----------------------------------------
----------------------R---SLVRRGAS--------------------KIEAYV
TVLT------TD---------DYRV--------------------QIQ----PVAFT---
---------------T-------------KKADA----------SQEKAIRNQMVQ----
---MIEEAAEERT----------FE-----------------------------------
------------------------------------------------------------
-------------------------------------------ELIDS------VVEG--
------------------------------------------------------------
------------------------------------------------------------
--------------------------------------------RLSSAIYGE-------
-----------------------------------------------------------A
KTI-YP----------------------------------------LRR-----------
----V------EIQKATLEAHPEEVAEEE-----ATSVDVDD------------------
---------------------------------------EDVAADD--------------
------------------------------------------------------------
------------------------------------------------------------
------------------------------------------------------------
--
>lcl|38023_2196 unnamed protein product
------------------------------------------------------------
-------------------------------------------------------MSERS
VSRAKQE-----------------------------------------------------
------------------------------------------------------------
------------------------------------------------------------
--------------KRW---------------------------YTVL---------APE
QF-----------------------------DRQEL------------------------
--------------------------GE--------------------------------
-------TPADEPD----------------------------------------------
-----KVYGRTLETT---------------------LGELNNN-----------------
---------------------------------------------------ASENNTKL-
------------------------------------------------------------
---------------------------------------TFK------------------
---ITD-----VGSD---------------------------------------------
----SAYTEF--------------------------------------------------
------------------------------------------------------------
------V---EHSLTRDYL-----------------------------------------
----------------------R---SLVRRGAS--------------------KIEAYV
TVLT------TD---------DYRV--------------------QIQ----PVAFT---
---------------T-------------KKADA----------SQEKAIRERMVQ----
---MIEEAAEERS----------FE-----------------------------------
------------------------------------------------------------
-------------------------------------------ELIDS------VVEG--
------------------------------------------------------------
------------------------------------------------------------
--------------------------------------------RLSSGIYGE-------
-----------------------------------------------------------A
KTI-YP----------------------------------------LRR-----------
----V------EIQKATLEAHPEEVAEEE-----ATAVDVDE------------------
---------------------------------------DDVSAD---------------
------------------------------------------------------------
------------------------------------------------------------
------------------------------------------------------------
--
>gi|448344938|ref|ZP_21533839.1| 30S ribosomal protein S3Ae [Natrinema altunense JCM 12890]
------------------------------------------------------------
-------------------------------------------------------MSERS
VSRAKQE-----------------------------------------------------
------------------------------------------------------------
------------------------------------------------------------
--------------KRW---------------------------YTVL---------APE
QF-----------------------------DRQEL------------------------
--------------------------GE--------------------------------
-------TPADEPD----------------------------------------------
-----KVYGRTLETT---------------------LGELNNN-----------------
---------------------------------------------------ASENNTKL-
------------------------------------------------------------
---------------------------------------TFK------------------
---ITD-----VGSD---------------------------------------------
----SAYTEF--------------------------------------------------
------------------------------------------------------------
------V---EHSLTRDYL-----------------------------------------
----------------------R---SLVRRGAS--------------------KIEAYV
TVLT------TD---------DYRV--------------------QIQ----PVAFT---
---------------T-------------KKADA----------SQEKAIRERMVQ----
---MIEEAAEERS----------FE-----------------------------------
------------------------------------------------------------
-------------------------------------------ELIDS------VVEG--
------------------------------------------------------------
------------------------------------------------------------
--------------------------------------------RLSSGIYGE-------
-----------------------------------------------------------A
KTI-YP----------------------------------------LRR-----------
----V------EIQKATLEAHPEEVAEEE-----ATAVDVDE------------------
---------------------------------------DDVSAD---------------
------------------------------------------------------------
------------------------------------------------------------
------------------------------------------------------------
--
>gi|448343668|ref|ZP_21532589.1| 30S ribosomal protein S3Ae [Natrinema gari JCM 14663]
------------------------------------------------------------
-------------------------------------------------------MSERS
VSRAKQE-----------------------------------------------------
------------------------------------------------------------
------------------------------------------------------------
--------------KRW---------------------------YTVL---------APE
QF-----------------------------DRQEL------------------------
--------------------------GE--------------------------------
-------TPADEPD----------------------------------------------
-----KVYGRTLETT---------------------LGELNNN-----------------
---------------------------------------------------ASENNTKL-
------------------------------------------------------------
---------------------------------------TFK------------------
---ITD-----VGSD---------------------------------------------
----SAYTEF--------------------------------------------------
------------------------------------------------------------
------V---EHSLTRDYL-----------------------------------------
----------------------R---SLVRRGAS--------------------KIEAYV
TVLT------TD---------DYRV--------------------QIQ----PVAFT---
---------------T-------------KKADA----------SQEKAIRERMVQ----
---MIEEAAEERS----------FE-----------------------------------
------------------------------------------------------------
-------------------------------------------ELIDS------VVEG--
------------------------------------------------------------
------------------------------------------------------------
--------------------------------------------RLSSGIYGE-------
-----------------------------------------------------------A
KTI-YP----------------------------------------LRR-----------
----V------EIQKATLEAHPEEVAEEE-----ATAVDVDE------------------
---------------------------------------DDVSAD---------------
------------------------------------------------------------
------------------------------------------------------------
------------------------------------------------------------
--
>gi|397774884|ref|YP_006542430.1| 30S ribosomal protein S3Ae [Natrinema sp. J7-2]
------------------------------------------------------------
-------------------------------------------------------MSERS
VSRAKQE-----------------------------------------------------
------------------------------------------------------------
------------------------------------------------------------
--------------KRW---------------------------YTVL---------APE
QF-----------------------------DRQEL------------------------
--------------------------GE--------------------------------
-------TPADEPD----------------------------------------------
-----KVYGRTLETT---------------------LGELNNN-----------------
---------------------------------------------------ASENNTKL-
------------------------------------------------------------
---------------------------------------TFK------------------
---ITD-----VGSD---------------------------------------------
----SAYTEF--------------------------------------------------
------------------------------------------------------------
------V---EHSLTRDYL-----------------------------------------
----------------------R---SLVRRGAS--------------------KIEAYV
TVLT------TD---------DYRV--------------------QIQ----PVAFT---
---------------T-------------KKADA----------SQEKAIRERMVQ----
---MIEEAAEERS----------FE-----------------------------------
------------------------------------------------------------
-------------------------------------------ELIDS------VVEG--
------------------------------------------------------------
------------------------------------------------------------
--------------------------------------------RLSSGIYGE-------
-----------------------------------------------------------A
KTI-YP----------------------------------------LRR-----------
----V------EIQKATLEAHPEEVAEEE-----ATAVDVDE------------------
---------------------------------------DDVSAD---------------
------------------------------------------------------------
------------------------------------------------------------
------------------------------------------------------------
--
>gi|448337706|ref|ZP_21526780.1| 30S ribosomal protein S3Ae [Natrinema pallidum DSM 3751]
------------------------------------------------------------
-------------------------------------------------------MSERS
VSRAKQE-----------------------------------------------------
------------------------------------------------------------
------------------------------------------------------------
--------------KRW---------------------------YTVL---------APE
QF-----------------------------DRQEL------------------------
--------------------------GE--------------------------------
-------TPADEPD----------------------------------------------
-----KVYGRTLETT---------------------LGELNNN-----------------
---------------------------------------------------ASENNTKL-
------------------------------------------------------------
---------------------------------------TFK------------------
---ITD-----VGSD---------------------------------------------
----SAYTEF--------------------------------------------------
------------------------------------------------------------
------V---EHSLTRDYL-----------------------------------------
----------------------R---SLVRRGAS--------------------KIEAYV
TVLT------TD---------DYRV--------------------QIQ----PVAFT---
---------------T-------------KKADA----------SQEKAIRERMVQ----
---MIEEAAEERS----------FE-----------------------------------
------------------------------------------------------------
-------------------------------------------ELIDS------VVEG--
------------------------------------------------------------
------------------------------------------------------------
--------------------------------------------RLSSGIYGE-------
-----------------------------------------------------------A
KTI-YP----------------------------------------LRR-----------
----V------EIQKATLEAHPEEVAEEE-----ATAVDVDE------------------
---------------------------------------DDVSAD---------------
------------------------------------------------------------
------------------------------------------------------------
------------------------------------------------------------
--
>gi|448397640|ref|ZP_21569673.1| 30S ribosomal protein S3Ae [Haloterrigena limicola JCM 13563]
------------------------------------------------------------
-------------------------------------------------------MSERS
VSRAKQE-----------------------------------------------------
------------------------------------------------------------
------------------------------------------------------------
--------------KRW---------------------------YTVL---------APE
QF-----------------------------DRQEL------------------------
--------------------------GE--------------------------------
-------TPADEPE----------------------------------------------
-----KVYDRTIETT---------------------LGELTNN-----------------
---------------------------------------------------ASENNTKL-
------------------------------------------------------------
---------------------------------------TFQ------------------
---VTD-----VGSD---------------------------------------------
----SAYTEF--------------------------------------------------
------------------------------------------------------------
------K---EHSLTRDYL-----------------------------------------
----------------------R---SLVRRGAS--------------------KIEAYV
TVLT------TD---------DYRV--------------------QIQ----PVAFT---
---------------T-------------KKADA----------SQEKAIREQMVQ----
---MIEEAAEERS----------FE-----------------------------------
------------------------------------------------------------
-------------------------------------------ELIDS------VVEG--
------------------------------------------------------------
------------------------------------------------------------
--------------------------------------------RLSSAIYGE-------
-----------------------------------------------------------A
KTI-YP----------------------------------------LRR-----------
----V------EIQKTTLEAHPEEVAEEE-----AAAVDVDE------------------
---------------------------------------DDVATDD--------------
------------------------------------------------------------
------------------------------------------------------------
------------------------------------------------------------
--
>gi|448328093|ref|ZP_21517408.1| 30S ribosomal protein S3Ae [Natrinema versiforme JCM 10478]
------------------------------------------------------------
-------------------------------------------------------MSERS
VSRAKQE-----------------------------------------------------
------------------------------------------------------------
------------------------------------------------------------
--------------KRW---------------------------YTVL---------APE
QF-----------------------------DRQEL------------------------
--------------------------GE--------------------------------
-------TPADEPE----------------------------------------------
-----KVYGRTLETT---------------------LGELNNN-----------------
---------------------------------------------------ASENNTKL-
------------------------------------------------------------
---------------------------------------TFK------------------
---ITD-----VGSD---------------------------------------------
----SAYTEF--------------------------------------------------
------------------------------------------------------------
------V---EHSLTRDYL-----------------------------------------
----------------------R---SLVRRGAS--------------------KIEAYV
TVLT------TD---------DYRV--------------------QIQ----PVAFT---
---------------T-------------KKADA----------SQEKAIREQMVQ----
---MIEEAAEEHS----------FE-----------------------------------
------------------------------------------------------------
-------------------------------------------ELVDS------VVEG--
------------------------------------------------------------
------------------------------------------------------------
--------------------------------------------RLSSAIYGE-------
-----------------------------------------------------------S
KTI-YP----------------------------------------LRR-----------
----V------EIQKTTLEAHPEEVAEEE-----ATAVDVDD------------------
---------------------------------------EDIATSD--------------
------------------------------------------------------------
------------------------------------------------------------
------------------------------------------------------------
--
>gi|448382747|ref|ZP_21562242.1| 30S ribosomal protein S3Ae [Haloterrigena thermotolerans DSM 11522]
------------------------------------------------------------
-------------------------------------------------------MSERS
VSRAKQE-----------------------------------------------------
------------------------------------------------------------
------------------------------------------------------------
--------------KRW---------------------------YTVL---------APE
QF-----------------------------DRQEL------------------------
--------------------------GE--------------------------------
-------TPADEPE----------------------------------------------
-----KVYDRTIETT---------------------LGDLNNN-----------------
---------------------------------------------------ASENNTKL-
------------------------------------------------------------
---------------------------------------TFK------------------
---ITD-----VGSD---------------------------------------------
----SAYTEF--------------------------------------------------
------------------------------------------------------------
------V---EHSLTRDYL-----------------------------------------
----------------------R---SLVRRGAS--------------------KIEAYV
TVLT------TD---------DYRV--------------------QIQ----PVAFT---
---------------T-------------KKADA----------SQEKAIREQMVE----
---MIEEAAEERS----------FE-----------------------------------
------------------------------------------------------------
-------------------------------------------ELVDS------VVEG--
------------------------------------------------------------
------------------------------------------------------------
--------------------------------------------RLSSAIYGE-------
-----------------------------------------------------------A
KTI-YP----------------------------------------LRR-----------
----V------EIQKTTLEAHPEEVAEEE-----ATAVDVED------------------
------------------------------------------------------------
------------------------------------------------------------
------------------------------------------------------------
------------------------------------------------------------
--
>gi|448334311|ref|ZP_21523489.1| 30S ribosomal protein S3Ae [Natrinema pellirubrum DSM 15624]
------------------------------------------------------------
-------------------------------------------------------MSERS
VSRAKQE-----------------------------------------------------
------------------------------------------------------------
------------------------------------------------------------
--------------KRW---------------------------YTVL---------APE
QF-----------------------------DRQEL------------------------
--------------------------GE--------------------------------
-------TPADEPE----------------------------------------------
-----KVYDRTIETT---------------------LGDLNNN-----------------
---------------------------------------------------ASENNTKL-
------------------------------------------------------------
---------------------------------------TFK------------------
---ITD-----VGSD---------------------------------------------
----SAYTEF--------------------------------------------------
------------------------------------------------------------
------V---EHSLTRDYL-----------------------------------------
----------------------R---SLVRRGAS--------------------KIEAYV
TVLT------TD---------DYRV--------------------QIQ----PVAFT---
---------------T-------------KKADA----------SQEKAIREQMVE----
---MIEEAAEERS----------FE-----------------------------------
------------------------------------------------------------
-------------------------------------------ELVDS------VVEG--
------------------------------------------------------------
------------------------------------------------------------
--------------------------------------------RLSSAIYGE-------
-----------------------------------------------------------A
KTI-YP----------------------------------------LRR-----------
----V------EIQKTTLEAHPEEVAEEE-----ATAVDVED------------------
------------------------------------------------------------
------------------------------------------------------------
------------------------------------------------------------
------------------------------------------------------------
--
>gi|448310660|ref|ZP_21500458.1| 30S ribosomal protein S3Ae [Natronolimnobius innermongolicus JCM 12255]
------------------------------------------------------------
-------------------------------------------------------MSERS
VSRAKQE-----------------------------------------------------
------------------------------------------------------------
------------------------------------------------------------
--------------KRW---------------------------YTVL---------APE
QF-----------------------------DRQEL------------------------
--------------------------GE--------------------------------
-------TPADEPE----------------------------------------------
-----KVYDRTIETT---------------------LGELNNN-----------------
---------------------------------------------------ASENNTKL-
------------------------------------------------------------
---------------------------------------TFK------------------
---ITD-----VGSD---------------------------------------------
----AAYTEF--------------------------------------------------
------------------------------------------------------------
------V---EHSLTRDYL-----------------------------------------
----------------------R---SLVRRGAS--------------------KIEAYV
TVLT------TD---------DYRV--------------------QIQ----PVAFT---
---------------T-------------KKADA----------SQEKAIRERMVE----
---MVEEAAADRS----------FE-----------------------------------
------------------------------------------------------------
-------------------------------------------ELIDG------VVEG--
------------------------------------------------------------
------------------------------------------------------------
--------------------------------------------RLSSGIYGE-------
-----------------------------------------------------------A
KTI-YP----------------------------------------LRR-----------
----V------EIQKATLEAHPEEVAEEE-----ATAVDVDE------------------
---------------------------------------EDVATGDD-------------
------------------------------------------------------------
------------------------------------------------------------
------------------------------------------------------------
--
>gi|336254237|ref|YP_004597344.1| 30S ribosomal protein S3Ae [Halopiger xanaduensis SH-6]
------------------------------------------------------------
-------------------------------------------------------MSERS
VSRAKQE-----------------------------------------------------
------------------------------------------------------------
------------------------------------------------------------
--------------KRW---------------------------YTVL---------APE
QF-----------------------------DRQEL------------------------
--------------------------GE--------------------------------
-------TPADEPE----------------------------------------------
-----KVYDRTIETT---------------------LGELNNN-----------------
---------------------------------------------------ASENNTKL-
------------------------------------------------------------
---------------------------------------TFK------------------
---IND-----VGSD---------------------------------------------
----SAYTEF--------------------------------------------------
------------------------------------------------------------
------K---EHSLTRDYL-----------------------------------------
----------------------R---SLVRRGAS--------------------KIEAYV
TVLT------TD---------DYRV--------------------QVQ----PVAFT---
---------------T-------------KKADA----------SQEKAIREQMVE----
---MVEEAAAERT----------FE-----------------------------------
------------------------------------------------------------
-------------------------------------------ELISS------IVEG--
------------------------------------------------------------
------------------------------------------------------------
--------------------------------------------RLSSGIYGE-------
-----------------------------------------------------------A
KTI-YP----------------------------------------LRR-----------
----V------EIQKTTLEAHPEEVAEEE-----ATAVDVDE------------------
---------------------------------------EDVATGD--------------
------------------------------------------------------------
------------------------------------------------------------
------------------------------------------------------------
--
>gi|448395795|ref|ZP_21568889.1| 30S ribosomal protein S3Ae [Haloterrigena salina JCM 13891]
------------------------------------------------------------
-------------------------------------------------------MSERS
VSRAKQE-----------------------------------------------------
------------------------------------------------------------
------------------------------------------------------------
--------------KRW---------------------------YTVL---------APE
QF-----------------------------DRQEL------------------------
--------------------------GE--------------------------------
-------TPADEPE----------------------------------------------
-----KVYDRTIETT---------------------LGELNNN-----------------
---------------------------------------------------ASENNTKL-
------------------------------------------------------------
---------------------------------------TFK------------------
---ITD-----VGSD---------------------------------------------
----SAYTEF--------------------------------------------------
------------------------------------------------------------
------V---EHSLTRDYL-----------------------------------------
----------------------R---SLVRRGAS--------------------KVEAYV
TVLT------TD---------DYRV--------------------QIQ----PVAFT---
---------------T-------------KKADA----------SQEKAIRNQMVE----
---MIEEAAAERS----------FE-----------------------------------
------------------------------------------------------------
-------------------------------------------ELIDS------VVEG--
------------------------------------------------------------
------------------------------------------------------------
--------------------------------------------RLSSGIYGE-------
-----------------------------------------------------------A
KTI-YP----------------------------------------LRR-----------
----V------EIQKATLEAHPEEVAEEE-----ATAVDVDE------------------
---------------------------------------DDVAAE---------------
------------------------------------------------------------
------------------------------------------------------------
------------------------------------------------------------
--
>gi|284164680|ref|YP_003402959.1| 30S ribosomal protein S3Ae [Haloterrigena turkmenica DSM 5511]
------------------------------------------------------------
-------------------------------------------------------MSERS
VSRAKQE-----------------------------------------------------
------------------------------------------------------------
------------------------------------------------------------
--------------KRW---------------------------YTVL---------APE
QF-----------------------------DRQEL------------------------
--------------------------GE--------------------------------
-------TPADEPE----------------------------------------------
-----KVYDRTIETT---------------------LGELNNN-----------------
---------------------------------------------------ASENNTKL-
------------------------------------------------------------
---------------------------------------TFK------------------
---ITD-----VGSD---------------------------------------------
----SAYTEF--------------------------------------------------
------------------------------------------------------------
------V---EHSLTRDYL-----------------------------------------
----------------------R---SLVRRGAS--------------------KVEAYV
TVLT------TD---------DYRV--------------------QIQ----PVAFT---
---------------T-------------KKADA----------SQEKAIRNQMVE----
---MIEEAAAERS----------FE-----------------------------------
------------------------------------------------------------
-------------------------------------------ELIDS------VVEG--
------------------------------------------------------------
------------------------------------------------------------
--------------------------------------------RLSSGIYGE-------
-----------------------------------------------------------A
KTI-YP----------------------------------------LRR-----------
----V------EIQKATLEAHPEEVAEEE-----ATAVDVDE------------------
---------------------------------------EDVAAE---------------
------------------------------------------------------------
------------------------------------------------------------
------------------------------------------------------------
--
>gi|448306261|ref|ZP_21496170.1| 30S ribosomal protein S3Ae [Natronorubrum bangense JCM 10635]
------------------------------------------------------------
-------------------------------------------------------MSERS
VSRAKQE-----------------------------------------------------
------------------------------------------------------------
------------------------------------------------------------
--------------KRW---------------------------YTVL---------APE
QF-----------------------------DRQEL------------------------
--------------------------GE--------------------------------
-------TPADEPE----------------------------------------------
-----KVYDRTIETT---------------------LGELNNN-----------------
---------------------------------------------------ASENNTKL-
------------------------------------------------------------
---------------------------------------TFK------------------
---ITD-----VGSD---------------------------------------------
----SAYTEF--------------------------------------------------
------------------------------------------------------------
------K---EHSLTRDYL-----------------------------------------
----------------------R---SLVRRGAS--------------------KIEAYV
TVLT------TD---------DYRV--------------------QIQ----PVAFT---
---------------T-------------KKADA----------SQEKAIRETMVE----
---MIEEAAAERS----------FE-----------------------------------
------------------------------------------------------------
-------------------------------------------ELIDS------VVEG--
------------------------------------------------------------
------------------------------------------------------------
--------------------------------------------RLSSGIYGE-------
-----------------------------------------------------------A
KTI-YP----------------------------------------LRR-----------
----V------EIQKTTLEAHPEEVAEEE-----ATAVDVDE------------------
---------------------------------------EDVATDD--------------
------------------------------------------------------------
------------------------------------------------------------
------------------------------------------------------------
--
>gi|448305235|ref|ZP_21495168.1| 30S ribosomal protein S3Ae [Natronorubrum sulfidifaciens JCM 14089]
------------------------------------------------------------
-------------------------------------------------------MSERS
VSRAKQE-----------------------------------------------------
------------------------------------------------------------
------------------------------------------------------------
--------------KRW---------------------------YTVL---------APE
QF-----------------------------DRQEL------------------------
--------------------------GE--------------------------------
-------TPADEPE----------------------------------------------
-----KVYDRTIETT---------------------LGELTNN-----------------
---------------------------------------------------ASENNTKL-
------------------------------------------------------------
---------------------------------------TFK------------------
---ITD-----VGSD---------------------------------------------
----SAYTEF--------------------------------------------------
------------------------------------------------------------
------K---EHSLTRDYL-----------------------------------------
----------------------R---SLVRRGAS--------------------KVEAYV
TVLT------TD---------DYRV--------------------QIQ----PVAFT---
---------------T-------------KKADA----------SQEKAIRELMVD----
---MIEEAAAERT----------FE-----------------------------------
------------------------------------------------------------
-------------------------------------------ELIDS------VVEG--
------------------------------------------------------------
------------------------------------------------------------
--------------------------------------------RLSSGIYGE-------
-----------------------------------------------------------A
KTI-YP----------------------------------------LRR-----------
----V------EIQKTTLEAHPEEVAEEE-----ATAVDVDE------------------
---------------------------------------DDVATDD--------------
------------------------------------------------------------
------------------------------------------------------------
------------------------------------------------------------
--
>gi|541202822|gb|ERH10887.1| SSU ribosomal protein S3AE [halophilic archaeon J07HX64]
------------------------------------------------------------
-------------------------------------------------------MSDRS
VSKQKQE-----------------------------------------------------
------------------------------------------------------------
------------------------------------------------------------
--------------KRW---------------------------YTVL---------APE
QF-----------------------------DRAEI------------------------
--------------------------GQ--------------------------------
-------TVAAEPE----------------------------------------------
-----QALGRTIETT---------------------LADLRND-----------------
---------------------------------------------------ASGNNTKL-
------------------------------------------------------------
---------------------------------------TFK------------------
---ITE-----MASD---------------------------------------------
----TAYTEF--------------------------------------------------
------------------------------------------------------------
------I---KHEMTRDYL-----------------------------------------
----------------------R---SLVRRGSS--------------------KVAAYV
TGLT------TD---------DYRV--------------------QVQ----PVALT---
---------------T-------------KSADE----------SQEKAIRRTMID----
---IVEEAAAERT----------FD-----------------------------------
------------------------------------------------------------
-------------------------------------------NLADS------VVEG--
------------------------------------------------------------
------------------------------------------------------------
--------------------------------------------RLSSAIYND-------
-----------------------------------------------------------A
KTI-YP----------------------------------------LRR-----------
----V------EIQKMTLEARPEEVAAEQ-----EASVDV--------------------
------------------------------------------------------------
------------------------------------------------------------
------------------------------------------------------------
------------------------------------------------------------
--
>lcl|36548_1920 unnamed protein product
------------------------------------------------------------
------------------------------------------------------------
------------------------------------------------------------
------------------------------------------------------------
------------------------------------------------------------
------------------------------------------------------------
------------------------------------------------------------
------------------------------------------------------------
------------------------------------------------------------
------------------------------------------------------------
------------------------------------------------------------
------------------------------------------------------------
------------------------------------------------------------
------------------------------------------------------------
------------------------------------------------------------
------------------------------------------------------------
------------------------------------------------------------
------------------------------------------------------------
------------------------------------------------------------
------------------------------------------------------------
------------------------------------------------------------
------------------------------------------------------------
------------------------------------------------------------
------------------------------------------------------------
------------------------------------------------------------
------------------------------------------------------------
------------------------------------------------------------
-MI-FP----------------------------------------LRR-----------
----V------EVQKLTLEARPCEVAAEE-----EASVDVDA------------------
---------------------------------------DEIVDEIDEE-----------
------------------------------------------------------------
------------------------------------------------------------
------------------------------------------------------------
--
>gi|544639321|ref|WP_021073883.1| 30S ribosomal protein S3 [haloarchaeon 3A1_DGR]
------------------------------------------------------------
-------------------------------------------------------MSERS
VSKQTQE-----------------------------------------------------
------------------------------------------------------------
------------------------------------------------------------
--------------KRW---------------------------YSVL---------APE
QF-----------------------------DRDEI------------------------
--------------------------GE--------------------------------
-------TLAEEPD----------------------------------------------
-----QVVGRTITTT---------------------LGDLNQD-----------------
---------------------------------------------------SSGNNTKL-
------------------------------------------------------------
---------------------------------------TFK------------------
---ITD-----VGSD---------------------------------------------
----TAYTEF--------------------------------------------------
------------------------------------------------------------
------V---KYELTRDYL-----------------------------------------
----------------------R---SLVRRGSS--------------------KVEASI
TVLT------TD---------DYRV--------------------RLQ----PVSFT---
---------------T-------------KKADR----------SQEQAIRRVMID----
---QVHEAAADRS----------FE-----------------------------------
------------------------------------------------------------
-------------------------------------------ELVDS------IVEG--
------------------------------------------------------------
------------------------------------------------------------
--------------------------------------------RLSSAIYGD-------
-----------------------------------------------------------A
KTI-YP----------------------------------------LRR-----------
----V------EVQKLTLEARPEEVAAEE-----EAAVDVDT------------------
---------------------------------------EDVAVDE--------------
------------------------------------------------------------
------------------------------------------------------------
------------------------------------------------------------
--
>lcl|38019_408 unnamed protein product
------------------------------------------------------------
-------------------------------------------------------MSERS
VSKSREQ-----------------------------------------------------
------------------------------------------------------------
------------------------------------------------------------
--------------KRW---------------------------YDVQ---------APE
QF-----------------------------DRAEL------------------------
--------------------------GE--------------------------------
-------TLADEPD----------------------------------------------
-----QVVGRTITTT---------------------LGELTGD-----------------
---------------------------------------------------SSANNTKL-
------------------------------------------------------------
---------------------------------------TFK------------------
---ITD-----VGSD---------------------------------------------
----TAYTEF--------------------------------------------------
------------------------------------------------------------
------I---KYELTRDYL-----------------------------------------
----------------------R---SLVRRGAS--------------------KVEASI
TVVT------TD---------DYRI--------------------RVQ----PVALT---
---------------T-------------KKADR----------SQEKAIRRVMID----
---KVHAAAEERT----------FE-----------------------------------
------------------------------------------------------------
-------------------------------------------EFVDA------IVDG--
------------------------------------------------------------
------------------------------------------------------------
--------------------------------------------NLSSAVYAD-------
-----------------------------------------------------------A
KTI-YP----------------------------------------LRR-----------
----V------EVQKLTLEARPAEIAAEE-----EAAVDVDA------------------
---------------------------------------GDVSVDE--------------
------------------------------------------------------------
------------------------------------------------------------
------------------------------------------------------------
--
>lcl|36549_2144 unnamed protein product
------------------------------------------------------------
------------------------------------------------------------
------------------------------------------------------------
------------------------------------------------------------
------------------------------------------------------------
------------------------------------------------------------
------------------------------------------------------------
------------------------------------------------------------
------------------------------------------------------------
------------------------------------------------------------
------------------------------------------------------------
------------------------------------------------------------
------------------------------------------------------------
------------------------------------------------------------
------------------------------------------------------------
------------------------------------------------------------
------------------------------------------------------------
------------------------------------------------------------
------------------------------------------------------------
-----------------------------------------------------MID----
---KVHAAAEERT----------FE-----------------------------------
------------------------------------------------------------
-------------------------------------------AFVDA------TVDG--
------------------------------------------------------------
------------------------------------------------------------
--------------------------------------------NLSSAIYGD-------
-----------------------------------------------------------A
KEI-YP----------------------------------------LRR-----------
----V------EVQKLTLEARPREVAAEE-----EASVDVDA------------------
---------------------------------------DEVAVDADE------------
------------------------------------------------------------
------------------------------------------------------------
------------------------------------------------------------
--
>lcl|18174_2110 unnamed protein product
------------------------------------------------------------
-------------------------------------------------------MSERS
VSKSREQ-----------------------------------------------------
------------------------------------------------------------
------------------------------------------------------------
--------------KRW---------------------------YSVL---------APE
QF-----------------------------DRQEL------------------------
--------------------------GE--------------------------------
-------TLAEEPQ----------------------------------------------
-----QVVGRTITTT---------------------LDQLTGD-----------------
---------------------------------------------------SNANNTKL-
------------------------------------------------------------
---------------------------------------TFK------------------
---ITD-----VGSD---------------------------------------------
----TAYTEF--------------------------------------------------
------------------------------------------------------------
------I---KYELTRDYL-----------------------------------------
----------------------R---SLVRRGAS--------------------KVEASI
TVLT------TD---------DYRV--------------------RVQ----PVALT---
---------------T-------------KKADR----------SQEKAIRRVMID----
---KVHAAAEERT----------FE-----------------------------------
------------------------------------------------------------
-------------------------------------------AFVDA------IVDG--
------------------------------------------------------------
------------------------------------------------------------
--------------------------------------------NLSSAIYGD-------
-----------------------------------------------------------A
KEI-YP----------------------------------------LRR-----------
----V------EVQKLTLEARPREVAAEE-----EASVDVDA------------------
---------------------------------------DEVAVDADE------------
------------------------------------------------------------
------------------------------------------------------------
------------------------------------------------------------
--
>lcl|18178_344 unnamed protein product
------------------------------------------------------------
-------------------------------------------------------MSERS
VSKSREQ-----------------------------------------------------
------------------------------------------------------------
------------------------------------------------------------
--------------KRW---------------------------YSVL---------APE
QF-----------------------------DRQEL------------------------
--------------------------GE--------------------------------
-------TLAEEPQ----------------------------------------------
-----QVVGRTITTT---------------------LDQLTGD-----------------
---------------------------------------------------SNANNTKL-
------------------------------------------------------------
---------------------------------------TFK------------------
---ITD-----VGSD---------------------------------------------
----TAYTEF--------------------------------------------------
------------------------------------------------------------
------I---KYELTRDYL-----------------------------------------
----------------------R---SLVRRGAS--------------------KVEASI
TVLT------TD---------DYRV--------------------RVQ----PVALT---
---------------T-------------KKADR----------SQEKAIRRVMID----
---KVHAAAEERT----------FE-----------------------------------
------------------------------------------------------------
-------------------------------------------AFVDA------IVDG--
------------------------------------------------------------
------------------------------------------------------------
--------------------------------------------NLSSAIYGD-------
-----------------------------------------------------------A
KEI-YP----------------------------------------LRR-----------
----V------EVQKLTLEARPREVAAEE-----EASVDVDA------------------
---------------------------------------DEVAVDADE------------
------------------------------------------------------------
------------------------------------------------------------
------------------------------------------------------------
--
>gi|448503555|ref|ZP_21613184.1| 30S ribosomal protein S3Ae [Halorubrum coriense DSM 10284]
------------------------------------------------------------
-------------------------------------------------------MSERS
VSKSREQ-----------------------------------------------------
------------------------------------------------------------
------------------------------------------------------------
--------------KRW---------------------------YSVL---------APE
QF-----------------------------DRQEL------------------------
--------------------------GE--------------------------------
-------TLAEEPQ----------------------------------------------
-----QVVGRTITTT---------------------LDELTGD-----------------
---------------------------------------------------SNANNTKL-
------------------------------------------------------------
---------------------------------------TFK------------------
---ITD-----VGSD---------------------------------------------
----SAYTEF--------------------------------------------------
------------------------------------------------------------
------I---KYELTRDYL-----------------------------------------
----------------------R---SLVRRGAS--------------------KVEASI
TVLT------TD---------DYRI--------------------RVQ----PVALT---
---------------T-------------KKADR----------SQEKAIRRVMID----
---KVHAAAEERT----------FE-----------------------------------
------------------------------------------------------------
-------------------------------------------AFVDA------IVDG--
------------------------------------------------------------
------------------------------------------------------------
--------------------------------------------NLSSAIYGD-------
-----------------------------------------------------------A
KEI-YP----------------------------------------LRR-----------
----V------EVQKLTLEARPREVAAEE-----EASVDVDA------------------
---------------------------------------DEVAVDE--------------
------------------------------------------------------------
------------------------------------------------------------
------------------------------------------------------------
--
>lcl|38021_49 unnamed protein product
------------------------------------------------------------
------------------------------------------------------------
------------------------------------------------------------
------------------------------------------------------------
------------------------------------------------------------
----------------------------------------------ML---------APE
QF-----------------------------DRQEL------------------------
--------------------------GE--------------------------------
-------TLAEEPQ----------------------------------------------
-----QVVGRTITTT---------------------LDELTGD-----------------
---------------------------------------------------SNANNTKL-
------------------------------------------------------------
---------------------------------------TFK------------------
---ITD-----VGSD---------------------------------------------
----SAYTEF--------------------------------------------------
------------------------------------------------------------
------I---KYELTRDYL-----------------------------------------
----------------------R---SLVRRGAS--------------------KVEASI
TVLT------TD---------DYRI--------------------RVQ----PVALT---
---------------T-------------KKADR----------SQEKAIRRVMID----
---KVHAAAEERT----------FE-----------------------------------
------------------------------------------------------------
-------------------------------------------AFVDA------IVDG--
------------------------------------------------------------
------------------------------------------------------------
--------------------------------------------NLSSAIYGD-------
-----------------------------------------------------------A
KEI-YP----------------------------------------LRR-----------
----V------EVQKLTLEARPREVAAEE-----EAAVDVDA------------------
---------------------------------------DEVAVDADE------------
------------------------------------------------------------
------------------------------------------------------------
------------------------------------------------------------
--
>lcl|38024_88 unnamed protein product
------------------------------------------------------------
------------------------------------------------------------
------------------------------------------------------------
------------------------------------------------------------
------------------------------------------------------------
----------------------------------------------ML---------APE
QF-----------------------------DRQEL------------------------
--------------------------GE--------------------------------
-------TLAEEPQ----------------------------------------------
-----QVVGRTITTT---------------------LDELTGD-----------------
---------------------------------------------------SNANNTKL-
------------------------------------------------------------
---------------------------------------TFK------------------
---ITD-----VGSD---------------------------------------------
----SAYTEF--------------------------------------------------
------------------------------------------------------------
------I---KYELTRDYL-----------------------------------------
----------------------R---SLVRRGAS--------------------KVEASI
TVLT------TD---------DYRI--------------------RVQ----PVALT---
---------------T-------------KKADR----------SQEKAIRRVMID----
---KVHAAAEERT----------FE-----------------------------------
------------------------------------------------------------
-------------------------------------------AFVDA------IVDG--
------------------------------------------------------------
------------------------------------------------------------
--------------------------------------------NLSSAIYGD-------
-----------------------------------------------------------A
KEI-YP----------------------------------------LRR-----------
----V------EVQKLTLEARPREVAAEE-----EAAVDVDA------------------
---------------------------------------DEVAVDADE------------
------------------------------------------------------------
------------------------------------------------------------
------------------------------------------------------------
--
>lcl|36546_2604 unnamed protein product
------------------------------------------------------------
-------------------------------------------------------MSERS
VSKSREQ-----------------------------------------------------
------------------------------------------------------------
------------------------------------------------------------
--------------KRW---------------------------YSVL---------APE
QF-----------------------------DRQEL------------------------
--------------------------GE--------------------------------
-------TLAEEPQ----------------------------------------------
-----QVVGRTITTT---------------------LDELTGD-----------------
---------------------------------------------------SNANNTKL-
------------------------------------------------------------
---------------------------------------TFK------------------
---ITD-----VGSD---------------------------------------------
----SAYTEF--------------------------------------------------
------------------------------------------------------------
------I---KYELTRDYL-----------------------------------------
----------------------R---SLVRRGAS--------------------KVEASI
TVLT------TD---------DYRI--------------------RVQ----PVALT---
---------------T-------------KKADR----------SQEKAIRRVMID----
---KVHAAAEERT----------FE-----------------------------------
------------------------------------------------------------
-------------------------------------------AFVDA------IVDG--
------------------------------------------------------------
------------------------------------------------------------
--------------------------------------------NLSSAIYGD-------
-----------------------------------------------------------A
KEI-YP----------------------------------------LRR-----------
----V------EVQKLTLEARPREVAAEE-----EAAVDVDA------------------
---------------------------------------DEVAVDADE------------
------------------------------------------------------------
------------------------------------------------------------
------------------------------------------------------------
--
>lcl|38020_2486 unnamed protein product
------------------------------------------------------------
-------------------------------------------------------MSERS
VSKSREQ-----------------------------------------------------
------------------------------------------------------------
------------------------------------------------------------
--------------KRW---------------------------YSVL---------APE
QF-----------------------------DRQEL------------------------
--------------------------GE--------------------------------
-------TLAEEPQ----------------------------------------------
-----QVVGRTITTT---------------------LDELTGD-----------------
---------------------------------------------------SNANNTKL-
------------------------------------------------------------
---------------------------------------TFK------------------
---ITD-----VGSD---------------------------------------------
----SAYTEF--------------------------------------------------
------------------------------------------------------------
------I---KYELTRDYL-----------------------------------------
----------------------R---SLVRRGAS--------------------KVEASI
TVLT------TD---------DYRI--------------------RVQ----PVALT---
---------------T-------------KKADR----------SQEKAIRRVMID----
---KVHAAAEERT----------FE-----------------------------------
------------------------------------------------------------
-------------------------------------------AFVDA------IVDG--
------------------------------------------------------------
------------------------------------------------------------
--------------------------------------------NLSSAIYGD-------
-----------------------------------------------------------A
KEI-YP----------------------------------------LRR-----------
----V------EVQKLTLEARPREVAAEE-----EAAVDVDA------------------
---------------------------------------DEVAVDADE------------
------------------------------------------------------------
------------------------------------------------------------
------------------------------------------------------------
--
>lcl|38022_3088 unnamed protein product
------------------------------------------------------------
-------------------------------------------------------MSERS
VSKSREQ-----------------------------------------------------
------------------------------------------------------------
------------------------------------------------------------
--------------KRW---------------------------YSVL---------APE
QF-----------------------------DRQEL------------------------
--------------------------GE--------------------------------
-------TLAEEPQ----------------------------------------------
-----QVVGRTITTT---------------------LDELTGD-----------------
---------------------------------------------------SNANNTKL-
------------------------------------------------------------
---------------------------------------TFK------------------
---ITD-----VGSD---------------------------------------------
----SAYTEF--------------------------------------------------
------------------------------------------------------------
------I---KYELTRDYL-----------------------------------------
----------------------R---SLVRRGAS--------------------KVEASI
TVLT------TD---------DYRI--------------------RVQ----PVALT---
---------------T-------------KKADR----------SQEKAIRRVMID----
---KVHAAAEERT----------FE-----------------------------------
------------------------------------------------------------
-------------------------------------------AFVDA------IVDG--
------------------------------------------------------------
------------------------------------------------------------
--------------------------------------------NLSSAIYGD-------
-----------------------------------------------------------A
KEI-YP----------------------------------------LRR-----------
----V------EVQKLTLEARPREVAAEE-----EAAVDVDA------------------
---------------------------------------DEVAVDADE------------
------------------------------------------------------------
------------------------------------------------------------
------------------------------------------------------------
--
>lcl|36553_2485 unnamed protein product
------------------------------------------------------------
-------------------------------------------------------MSERS
VSKSREQ-----------------------------------------------------
------------------------------------------------------------
------------------------------------------------------------
--------------KRW---------------------------YSVL---------APE
QF-----------------------------DRQEL------------------------
--------------------------GE--------------------------------
-------TLAEEPQ----------------------------------------------
-----QVVGRTITTT---------------------LDELTGD-----------------
---------------------------------------------------SNANNTKL-
------------------------------------------------------------
---------------------------------------TFK------------------
---ITD-----VGSD---------------------------------------------
----SAYTEF--------------------------------------------------
------------------------------------------------------------
------I---KYELTRDYL-----------------------------------------
----------------------R---SLVRRGAS--------------------KVEASI
TVLT------TD---------DYRI--------------------RVQ----PVALT---
---------------T-------------KKADR----------SQEKAIRRVMID----
---KVHAAAEERT----------FE-----------------------------------
------------------------------------------------------------
-------------------------------------------AFVDA------IVDG--
------------------------------------------------------------
------------------------------------------------------------
--------------------------------------------NLSSAIYGD-------
-----------------------------------------------------------A
KEI-YP----------------------------------------LRR-----------
----V------EVQKLTLEARPREVAAEE-----EAAVDVDA------------------
---------------------------------------DEVAVDADE------------
------------------------------------------------------------
------------------------------------------------------------
------------------------------------------------------------
--
>lcl|38025_4314 unnamed protein product
------------------------------------------------------------
-------------------------------------------------------MSERS
VSKSREQ-----------------------------------------------------
------------------------------------------------------------
------------------------------------------------------------
--------------KRW---------------------------YSVL---------APE
QF-----------------------------DRQEL------------------------
--------------------------GE--------------------------------
-------TLAEEPQ----------------------------------------------
-----QVVGRTITTT---------------------LDELTGD-----------------
---------------------------------------------------SNANNTKL-
------------------------------------------------------------
---------------------------------------TFK------------------
---ITD-----VGSD---------------------------------------------
----SAYTEF--------------------------------------------------
------------------------------------------------------------
------I---KYELTRDYL-----------------------------------------
----------------------R---SLVRRGAS--------------------KVEASI
TVLT------TD---------DYRI--------------------RVQ----PVALT---
---------------T-------------KKADR----------SQEKAIRRVMID----
---KVHAAAEERT----------FE-----------------------------------
------------------------------------------------------------
-------------------------------------------AFVDA------IVDG--
------------------------------------------------------------
------------------------------------------------------------
--------------------------------------------NLSSAIYGD-------
-----------------------------------------------------------A
KEI-YP----------------------------------------LRR-----------
----V------EVQKLTLEARPREVAAEE-----EAAVDVDA------------------
---------------------------------------DEVAVDADE------------
------------------------------------------------------------
------------------------------------------------------------
------------------------------------------------------------
--
>lcl|23591_1713 unnamed protein product
------------------------------------------------------------
-------MSERSVSKSREQKRWYXSVAYRRRRRFRRHPRLHRRTADDRHRHTHRHMSERS
VSKSREQ-----------------------------------------------------
------------------------------------------------------------
------------------------------------------------------------
--------------KRW---------------------------YSVL---------APE
QF-----------------------------DRQEL------------------------
--------------------------GE--------------------------------
-------TLAEEPQ----------------------------------------------
-----QVVGRTITTT---------------------LDELTGD-----------------
---------------------------------------------------SNANNTKL-
------------------------------------------------------------
---------------------------------------TFK------------------
---ITD-----VGSD---------------------------------------------
----SAYTEF--------------------------------------------------
------------------------------------------------------------
------I---KYELTRDYL-----------------------------------------
----------------------R---SLVRRGAS--------------------KVEASI
TVLT------TD---------DYRI--------------------RVQ----PVALT---
---------------T-------------KKADR----------SQEKAIRRVMID----
---KVHAAAEERT----------FE-----------------------------------
------------------------------------------------------------
-------------------------------------------AFVDA------IVDG--
------------------------------------------------------------
------------------------------------------------------------
--------------------------------------------NLSSAIYGD-------
-----------------------------------------------------------A
KEI-YP----------------------------------------LRR-----------
----V------EVQKLTLEARPREVAAEE-----EAAVDVDA------------------
---------------------------------------DEVAVDADE------------
------------------------------------------------------------
------------------------------------------------------------
------------------------------------------------------------
--
>gi|448530653|ref|ZP_21620789.1| 30S ribosomal protein S3Ae [Halorubrum hochstenium ATCC 700873]
------------------------------------------------------------
-------------------------------------------------------MSERS
VSKSREQ-----------------------------------------------------
------------------------------------------------------------
------------------------------------------------------------
--------------KRW---------------------------YTVL---------APE
QF-----------------------------DRQEL------------------------
--------------------------GE--------------------------------
-------TLAEEPQ----------------------------------------------
-----QVVGRTITTT---------------------LDQLTGD-----------------
---------------------------------------------------SNANNTKL-
------------------------------------------------------------
---------------------------------------TFK------------------
---ITD-----VGSD---------------------------------------------
----SAYTEF--------------------------------------------------
------------------------------------------------------------
------I---KYELTRDYL-----------------------------------------
----------------------R---SLVRRGAS--------------------KVEASI
TVLT------TD---------DYRI--------------------RVQ----PVALT---
---------------T-------------KKADR----------SQEKAIRRVMID----
---KVHAAAEERT----------FE-----------------------------------
------------------------------------------------------------
-------------------------------------------AFLDA------IVDG--
------------------------------------------------------------
------------------------------------------------------------
--------------------------------------------NLSSAIYGD-------
-----------------------------------------------------------A
KEI-YP----------------------------------------LRR-----------
----V------EVQKLTLEARPREVAAEE-----EASVDVDA------------------
---------------------------------------DEVAVDADE------------
------------------------------------------------------------
------------------------------------------------------------
------------------------------------------------------------
--
>gi|448435154|ref|ZP_21586698.1| 30S ribosomal protein S3Ae [Halorubrum tebenquichense DSM 14210]
------------------------------------------------------------
-------------------------------------------------------MSERS
VSKSREQ-----------------------------------------------------
------------------------------------------------------------
------------------------------------------------------------
--------------KRW---------------------------YTVL---------APE
QF-----------------------------DRQEL------------------------
--------------------------GE--------------------------------
-------TLAEEPQ----------------------------------------------
-----QVVGRTITTT---------------------LDQLTGD-----------------
---------------------------------------------------SNANNTKL-
------------------------------------------------------------
---------------------------------------TFK------------------
---ITD-----VGSD---------------------------------------------
----SAYTEF--------------------------------------------------
------------------------------------------------------------
------I---KYELTRDYL-----------------------------------------
----------------------R---SLVRRGAS--------------------KVEASI
TVLT------TD---------DYRI--------------------RVQ----PVALT---
---------------T-------------KKADR----------SQEKAIRRVMID----
---KVHAAAEERT----------FE-----------------------------------
------------------------------------------------------------
-------------------------------------------AFLDA------IVDG--
------------------------------------------------------------
------------------------------------------------------------
--------------------------------------------NLSSAIYGD-------
-----------------------------------------------------------A
KEI-YP----------------------------------------LRR-----------
----V------EVQKLTLEARPREVAAEE-----EASVDVDA------------------
---------------------------------------DEVAVDE--------------
------------------------------------------------------------
------------------------------------------------------------
------------------------------------------------------------
--
>gi|515911972|ref|WP_017342555.1| 30S ribosomal protein S3 [Halorubrum sp. T3]
------------------------------------------------------------
-------------------------------------------------------MSERS
VSKSREQ-----------------------------------------------------
------------------------------------------------------------
------------------------------------------------------------
--------------KRW---------------------------YTVL---------APE
QF-----------------------------DRQEL------------------------
--------------------------GE--------------------------------
-------TLAEEPQ----------------------------------------------
-----QVVGRTITTT---------------------LDQLTGD-----------------
---------------------------------------------------SNANNTKL-
------------------------------------------------------------
---------------------------------------TFK------------------
---ITD-----VGSD---------------------------------------------
----SAYTEF--------------------------------------------------
------------------------------------------------------------
------I---KYELTRDYL-----------------------------------------
----------------------R---SLVRRGAS--------------------KVEASI
TVLT------TD---------DYRV--------------------RVQ----PVALT---
---------------T-------------KKADR----------SQEKAIRRVMID----
---KVHAAAEERT----------FE-----------------------------------
------------------------------------------------------------
-------------------------------------------AFVDA------IVDG--
------------------------------------------------------------
------------------------------------------------------------
--------------------------------------------NLSSAIYGD-------
-----------------------------------------------------------A
KEI-YP----------------------------------------LRR-----------
----V------EVQKLTLEARPREVAAEE-----EAAVDVDA------------------
---------------------------------------DEVAVDADE------------
------------------------------------------------------------
------------------------------------------------------------
------------------------------------------------------------
--
>gi|448481600|ref|ZP_21604951.1| 30S ribosomal protein S3Ae [Halorubrum arcis JCM 13916]
------------------------------------------------------------
-------------------------------------------------------MSERS
VSKSREQ-----------------------------------------------------
------------------------------------------------------------
------------------------------------------------------------
--------------KRW---------------------------YTVL---------APE
QF-----------------------------DRQEL------------------------
--------------------------GE--------------------------------
-------TLAEEPQ----------------------------------------------
-----QVVGRTITTT---------------------LDELTGD-----------------
---------------------------------------------------SNANNTKL-
------------------------------------------------------------
---------------------------------------TFK------------------
---ITD-----VGSD---------------------------------------------
----SAYTEF--------------------------------------------------
------------------------------------------------------------
------I---KYELTRDYL-----------------------------------------
----------------------R---SLVRRGAS--------------------KVEASI
TVLT------TD---------DYRI--------------------RVQ----PVALT---
---------------T-------------KKADR----------SQEKAIRRVMID----
---KVHAAAEERT----------FE-----------------------------------
------------------------------------------------------------
-------------------------------------------AFVDA------IVDG--
------------------------------------------------------------
------------------------------------------------------------
--------------------------------------------NLSSAIYGD-------
-----------------------------------------------------------A
KEI-YP----------------------------------------LRR-----------
----V------EVQKLTLEARPSEVAAEE-----EVAVDVDA------------------
---------------------------------------DEVAVDADE------------
------------------------------------------------------------
------------------------------------------------------------
------------------------------------------------------------
--
>lcl|36547_3213 unnamed protein product
------------------------------------------------------------
-------------------------------------------------------MSERS
VSKSREQ-----------------------------------------------------
------------------------------------------------------------
------------------------------------------------------------
--------------KRW---------------------------YTVL---------APE
QF-----------------------------DRQEL------------------------
--------------------------GE--------------------------------
-------TLAEEPQ----------------------------------------------
-----QVVGRTITTT---------------------LDELTGD-----------------
---------------------------------------------------SNANNTKL-
------------------------------------------------------------
---------------------------------------TFK------------------
---ITD-----VGSD---------------------------------------------
----SAYTEF--------------------------------------------------
------------------------------------------------------------
------I---KYELTRDYL-----------------------------------------
----------------------R---SLVRRGAS--------------------KVEASI
TVLT------TD---------DYRI--------------------RVQ----PVALT---
---------------T-------------KKADR----------SQEKAIRRVMID----
---KVHAAAEERT----------FE-----------------------------------
------------------------------------------------------------
-------------------------------------------AFVDA------IVDG--
------------------------------------------------------------
------------------------------------------------------------
--------------------------------------------NLSSAIYGD-------
-----------------------------------------------------------A
KEI-YP----------------------------------------LRR-----------
----V------EVQKLTLEARPSEVAAEE-----EVAVDVDA------------------
---------------------------------------DEVAVDADE------------
------------------------------------------------------------
------------------------------------------------------------
------------------------------------------------------------
--
>gi|448523291|ref|ZP_21618644.1| 30S ribosomal protein S3Ae [Halorubrum distributum JCM 10118]
------------------------------------------------------------
-------------------------------------------------------MSERS
VSKSREQ-----------------------------------------------------
------------------------------------------------------------
------------------------------------------------------------
--------------KRW---------------------------YTVL---------APE
QF-----------------------------DRQEL------------------------
--------------------------GE--------------------------------
-------TLAEEPQ----------------------------------------------
-----QVVGRTITTT---------------------LDELTGD-----------------
---------------------------------------------------SNANNTKL-
------------------------------------------------------------
---------------------------------------TFK------------------
---ITD-----VGSD---------------------------------------------
----SAYTEF--------------------------------------------------
------------------------------------------------------------
------I---KYELTRDYL-----------------------------------------
----------------------R---SLVRRGAS--------------------KVEASI
TVLT------TD---------DYRI--------------------RVQ----PVALT---
---------------T-------------KKADR----------SQEKAIRRVMID----
---KVHAAAEERT----------FE-----------------------------------
------------------------------------------------------------
-------------------------------------------AFVDA------IVDG--
------------------------------------------------------------
------------------------------------------------------------
--------------------------------------------NLSSAIYGD-------
-----------------------------------------------------------A
KEI-YP----------------------------------------LRR-----------
----V------EVQKLTLEARPSEVAAEE-----EVAVDVDA------------------
---------------------------------------DEVAVDADE------------
------------------------------------------------------------
------------------------------------------------------------
------------------------------------------------------------
--
>gi|445696133|gb|ELZ48226.1| 30S ribosomal protein S3Ae [Halorubrum californiensis DSM 19288]
------------------------------------------------------------
-------------------------------------------------------MSERS
VSKSREQ-----------------------------------------------------
------------------------------------------------------------
------------------------------------------------------------
--------------KRW---------------------------YTVL---------APE
QF-----------------------------DRQEL------------------------
--------------------------GE--------------------------------
-------TLAEEPQ----------------------------------------------
-----QVVGRTITTT---------------------LDELTGD-----------------
---------------------------------------------------SNANNTKL-
------------------------------------------------------------
---------------------------------------TFK------------------
---ITD-----VGSD---------------------------------------------
----SAYTEF--------------------------------------------------
------------------------------------------------------------
------I---KYELTRDYL-----------------------------------------
----------------------R---SLVRRGAS--------------------KVEASI
TVLT------TD---------DYRI--------------------RVQ----PVALT---
---------------T-------------KKADR----------SQEKAIRRVMID----
---KVHAAAEERT----------FE-----------------------------------
------------------------------------------------------------
-------------------------------------------AFVDA------IVDG--
------------------------------------------------------------
------------------------------------------------------------
--------------------------------------------NLSSAIYGD-------
-----------------------------------------------------------A
KEI-YP----------------------------------------LRR-----------
----V------EVQKLTLEARPREVAAEE-----EASVDVDA------------------
---------------------------------------DEVAVDADE------------
------------------------------------------------------------
------------------------------------------------------------
------------------------------------------------------------
--
>lcl|36556_1225 unnamed protein product
------------------------------------------------------------
-------------------------------------------------------MSERS
VSKSREQ-----------------------------------------------------
------------------------------------------------------------
------------------------------------------------------------
--------------KRW---------------------------YTVL---------APE
QF-----------------------------DRQEL------------------------
--------------------------GE--------------------------------
-------TLAEEPQ----------------------------------------------
-----QVVGRTITTT---------------------LDELTGD-----------------
---------------------------------------------------SNANNTKL-
------------------------------------------------------------
---------------------------------------TFK------------------
---ITD-----VGSD---------------------------------------------
----SAYTEF--------------------------------------------------
------------------------------------------------------------
------I---KYELTRDYL-----------------------------------------
----------------------R---SLVRRGAS--------------------KVEASI
TVLT------TD---------DYRI--------------------RVQ----PVALT---
---------------T-------------KKADR----------SQEKAIRRVMID----
---KVHAAAEERT----------FE-----------------------------------
------------------------------------------------------------
-------------------------------------------AFVDA------IVDG--
------------------------------------------------------------
------------------------------------------------------------
--------------------------------------------NLSSAIYGD-------
-----------------------------------------------------------A
KEI-YP----------------------------------------LRR-----------
----V------EVQKLTLEARPREVAAEE-----EASVDVDA------------------
---------------------------------------DEVAVDADE------------
------------------------------------------------------------
------------------------------------------------------------
------------------------------------------------------------
--
>lcl|36557_3791 unnamed protein product
------------------------------------------------------------
-------------------------------------------------------MSERS
VSKSREQ-----------------------------------------------------
------------------------------------------------------------
------------------------------------------------------------
--------------KRW---------------------------YTVL---------APE
QF-----------------------------DRQEL------------------------
--------------------------GE--------------------------------
-------TLAEEPQ----------------------------------------------
-----QVVGRTITTT---------------------LDELTGD-----------------
---------------------------------------------------SNANNTKL-
------------------------------------------------------------
---------------------------------------TFK------------------
---ITD-----VGSD---------------------------------------------
----SAYTEF--------------------------------------------------
------------------------------------------------------------
------I---KYELTRDYL-----------------------------------------
----------------------R---SLVRRGAS--------------------KVEASI
TVLT------TD---------DYRI--------------------RVQ----PVALT---
---------------T-------------KKADR----------SQEKAIRRVMID----
---KVHAAAEERT----------FE-----------------------------------
------------------------------------------------------------
-------------------------------------------AFVDA------IVDG--
------------------------------------------------------------
------------------------------------------------------------
--------------------------------------------NLSSAIYGD-------
-----------------------------------------------------------A
KEI-YP----------------------------------------LRR-----------
----V------EVQKLTLEARPREVAAEE-----EASVDVDA------------------
---------------------------------------DEVAVDADE------------
------------------------------------------------------------
------------------------------------------------------------
------------------------------------------------------------
--
>gi|448450258|ref|ZP_21592157.1| 30S ribosomal protein S3Ae [Halorubrum litoreum JCM 13561]
------------------------------------------------------------
-------------------------------------------------------MSERS
VSKSREQ-----------------------------------------------------
------------------------------------------------------------
------------------------------------------------------------
--------------KRW---------------------------YTVL---------APE
QF-----------------------------DRQEL------------------------
--------------------------GE--------------------------------
-------TLAEEPQ----------------------------------------------
-----QVVGRTITTT---------------------LDELTGD-----------------
---------------------------------------------------SNANNTKL-
------------------------------------------------------------
---------------------------------------TFK------------------
---ITD-----VGSD---------------------------------------------
----SAYTEF--------------------------------------------------
------------------------------------------------------------
------I---KYELTRDYL-----------------------------------------
----------------------R---SLVRRGAS--------------------KVEASI
TVLT------TD---------DYRI--------------------RVQ----PVALT---
---------------T-------------KKADR----------SQEKAIRRVMID----
---KVHAAAEERT----------FE-----------------------------------
------------------------------------------------------------
-------------------------------------------AFVDA------IVDG--
------------------------------------------------------------
------------------------------------------------------------
--------------------------------------------NLSSAIYGD-------
-----------------------------------------------------------A
KEI-YP----------------------------------------LRR-----------
----V------EVQKLTLEARPREVAAEE-----EASVDVDA------------------
---------------------------------------DEVAVDADE------------
------------------------------------------------------------
------------------------------------------------------------
------------------------------------------------------------
--
>gi|448428552|ref|ZP_21584284.1| 30S ribosomal protein S3Ae [Halorubrum terrestre JCM 10247]
------------------------------------------------------------
-------------------------------------------------------MSERS
VSKSREQ-----------------------------------------------------
------------------------------------------------------------
------------------------------------------------------------
--------------KRW---------------------------YTVL---------APE
QF-----------------------------DRQEL------------------------
--------------------------GE--------------------------------
-------TLAEEPQ----------------------------------------------
-----QVVGRTITTT---------------------LDELTGD-----------------
---------------------------------------------------SNANNTKL-
------------------------------------------------------------
---------------------------------------TFK------------------
---ITD-----VGSD---------------------------------------------
----SAYTEF--------------------------------------------------
------------------------------------------------------------
------I---KYELTRDYL-----------------------------------------
----------------------R---SLVRRGAS--------------------KVEASI
TVLT------TD---------DYRI--------------------RVQ----PVALT---
---------------T-------------KKADR----------SQEKAIRRVMID----
---KVHAAAEERT----------FE-----------------------------------
------------------------------------------------------------
-------------------------------------------AFVDA------IVDG--
------------------------------------------------------------
------------------------------------------------------------
--------------------------------------------NLSSAIYGD-------
-----------------------------------------------------------A
KEI-YP----------------------------------------LRR-----------
----V------EVQKLTLEARPREVAAEE-----EASVDVDA------------------
---------------------------------------DEVAVDADE------------
------------------------------------------------------------
------------------------------------------------------------
------------------------------------------------------------
--
>lcl|18175_3331 unnamed protein product
------------------------------------------------------------
-------------------------------------------------------MSERS
VSKSREQ-----------------------------------------------------
------------------------------------------------------------
------------------------------------------------------------
--------------KRW---------------------------YTVL---------APE
QF-----------------------------DRQEL------------------------
--------------------------GE--------------------------------
-------TLAEEPQ----------------------------------------------
-----QVVGRTITTT---------------------LDELTGD-----------------
---------------------------------------------------SNANNTKL-
------------------------------------------------------------
---------------------------------------TFK------------------
---ITD-----VGSD---------------------------------------------
----SAYTEF--------------------------------------------------
------------------------------------------------------------
------I---KYELTRDYL-----------------------------------------
----------------------R---SLVRRGAS--------------------KVEASI
TVLT------TD---------DYRI--------------------RVQ----PVALT---
---------------T-------------KKADR----------SQEKAIRRVMID----
---KVHAAAEERT----------FE-----------------------------------
------------------------------------------------------------
-------------------------------------------AFVDA------IVDG--
------------------------------------------------------------
------------------------------------------------------------
--------------------------------------------NLSSAIYGD-------
-----------------------------------------------------------A
KEI-YP----------------------------------------LRR-----------
----V------EVQKLTLEARPSEVAAEE-----EASVDVDA------------------
---------------------------------------DEVAVDADE------------
------------------------------------------------------------
------------------------------------------------------------
------------------------------------------------------------
--
>lcl|39407_3149 unnamed protein product
------------------------------------------------------------
-------------------------------------------------------MSERS
VSKSREQ-----------------------------------------------------
------------------------------------------------------------
------------------------------------------------------------
--------------KRW---------------------------YTVL---------APE
QF-----------------------------DRQEL------------------------
--------------------------GE--------------------------------
-------TLAEEPQ----------------------------------------------
-----QVVGRTITTT---------------------LDQLTGD-----------------
---------------------------------------------------SNANNTKL-
------------------------------------------------------------
---------------------------------------TFK------------------
---ITD-----VGSD---------------------------------------------
----SAYTEF--------------------------------------------------
------------------------------------------------------------
------I---KYELTRDYL-----------------------------------------
----------------------R---SLVRRGAS--------------------KVEASI
TVLT------TD---------DYRI--------------------RVQ----PVALT---
---------------T-------------KKADR----------SQEKAIRRVMID----
---KVHAAAEERT----------FE-----------------------------------
------------------------------------------------------------
-------------------------------------------AFVDA------IVDG--
------------------------------------------------------------
------------------------------------------------------------
--------------------------------------------NLSSAIYGD-------
-----------------------------------------------------------A
KEI-YP----------------------------------------LRR-----------
----V------EVQKLTLEARPSEVAAEE-----EAAVDVDA------------------
---------------------------------------DEVAVDADE------------
------------------------------------------------------------
------------------------------------------------------------
------------------------------------------------------------
--
>lcl|38016_1729 unnamed protein product
------------------------------------------------------------
-------------------------------------------------------MSERS
VSKSREQ-----------------------------------------------------
------------------------------------------------------------
------------------------------------------------------------
--------------KRW---------------------------YTVL---------APE
QF-----------------------------DRQEL------------------------
--------------------------GE--------------------------------
-------TLAEEPQ----------------------------------------------
-----QVVGRTITTT---------------------LDQLTGD-----------------
---------------------------------------------------SNANNTKL-
------------------------------------------------------------
---------------------------------------TFK------------------
---ITD-----VGSD---------------------------------------------
----SAYTEF--------------------------------------------------
------------------------------------------------------------
------I---KYELTRDYL-----------------------------------------
----------------------R---SLVRRGAS--------------------KVEASI
TVLT------TD---------DYRI--------------------RVQ----PVALT---
---------------T-------------KKADR----------SQEKAIRRVMID----
---KVHAAAEERT----------FE-----------------------------------
------------------------------------------------------------
-------------------------------------------AFVDA------IVDG--
------------------------------------------------------------
------------------------------------------------------------
--------------------------------------------NLSSAIYGD-------
-----------------------------------------------------------A
KEI-YP----------------------------------------LRR-----------
----V------EVQKLTLEARPSEVAAEE-----EAAVDVDA------------------
---------------------------------------DEVAVDADE------------
------------------------------------------------------------
------------------------------------------------------------
------------------------------------------------------------
--
>lcl|18176_1817 unnamed protein product
------------------------------------------------------------
-------------------------------------------------------MSERS
VSKSREQ-----------------------------------------------------
------------------------------------------------------------
------------------------------------------------------------
--------------KRW---------------------------YTVL---------APE
QF-----------------------------DRQEL------------------------
--------------------------GE--------------------------------
-------TLAEEPQ----------------------------------------------
-----QVVGRTITTT---------------------LDQLTGD-----------------
---------------------------------------------------SNANNTKL-
------------------------------------------------------------
---------------------------------------TFK------------------
---ITD-----VGSD---------------------------------------------
----SAYTEF--------------------------------------------------
------------------------------------------------------------
------I---KYELTRDYL-----------------------------------------
----------------------R---SLVRRGAS--------------------KVEASI
TVLT------TD---------DYRI--------------------RVQ----PVALT---
---------------T-------------KKADR----------SQEKAIRRVMID----
---KVHAAAEERT----------FE-----------------------------------
------------------------------------------------------------
-------------------------------------------AFVDA------IVDG--
------------------------------------------------------------
------------------------------------------------------------
--------------------------------------------NLSSAIYGD-------
-----------------------------------------------------------A
KEI-YP----------------------------------------LRR-----------
----V------EVQKLTLEARPSEVAAEE-----EASVDVDA------------------
---------------------------------------DEVAVDADE------------
------------------------------------------------------------
------------------------------------------------------------
------------------------------------------------------------
--
>gi|222479053|ref|YP_002565290.1| 30S ribosomal protein S3Ae [Halorubrum lacusprofundi ATCC 49239]
------------------------------------------------------------
-------------------------------------------------------MSERS
VSKSREQ-----------------------------------------------------
------------------------------------------------------------
------------------------------------------------------------
--------------KRW---------------------------YSVL---------APE
QF-----------------------------DRQEL------------------------
--------------------------GE--------------------------------
-------TLAEEPD----------------------------------------------
-----QVVGRTITTT---------------------LGELTGD-----------------
---------------------------------------------------SGANNTKL-
------------------------------------------------------------
---------------------------------------TFK------------------
---ITD-----VGSD---------------------------------------------
----TAYTEF--------------------------------------------------
------------------------------------------------------------
------I---KYELTRDYL-----------------------------------------
----------------------R---SLVRRGAS--------------------KVEASI
TVLT------TD---------DYRI--------------------RVQ----PVALT---
---------------T-------------KKADR----------SQEKAIRRVMID----
---KVHAAAEDRT----------FE-----------------------------------
------------------------------------------------------------
-------------------------------------------SFVDA------IVEG--
------------------------------------------------------------
------------------------------------------------------------
--------------------------------------------NLSSAIYGD-------
-----------------------------------------------------------A
KLI-YP----------------------------------------LRR-----------
----V------EIQKLTLEARPSEVAAEE-----ETAVDVDA------------------
---------------------------------------DEVAVDADE------------
------------------------------------------------------------
------------------------------------------------------------
------------------------------------------------------------
--
>lcl|36550_3761 unnamed protein product
------------------------------------------------------------
-------------------------------------------------------MSERS
VSKSREQ-----------------------------------------------------
------------------------------------------------------------
------------------------------------------------------------
--------------KRW---------------------------YTVL---------APE
QF-----------------------------DRQEL------------------------
--------------------------GE--------------------------------
-------TLAEEPD----------------------------------------------
-----QVVGRTITTT---------------------LGELTGD-----------------
---------------------------------------------------SGANNTKL-
------------------------------------------------------------
---------------------------------------TFK------------------
---ITD-----VGSD---------------------------------------------
----TAYTEF--------------------------------------------------
------------------------------------------------------------
------I---TYELTRDYL-----------------------------------------
----------------------R---SLVRRGAS--------------------KVEASI
TVLT------TD---------DYRI--------------------RVQ----PVALT---
---------------T-------------KKADR----------SQEKAIRRVMID----
---KVHAAAEERT----------FV-----------------------------------
------------------------------------------------------------
-------------------------------------------EFVDA------IVEG--
------------------------------------------------------------
------------------------------------------------------------
--------------------------------------------NLSSAIYGE-------
-----------------------------------------------------------A
KLI-YP----------------------------------------LRR-----------
----V------EVQKLTLEARPREVAAEE-----EAAVDVDA------------------
---------------------------------------DEVAVDADE------------
------------------------------------------------------------
------------------------------------------------------------
------------------------------------------------------------
--
>lcl|36551_646 unnamed protein product
------------------------------------------------------------
-------------------------------------------------------MSERS
VSKSREQ-----------------------------------------------------
------------------------------------------------------------
------------------------------------------------------------
--------------KRW---------------------------YTVL---------APE
QF-----------------------------DRQEL------------------------
--------------------------GE--------------------------------
-------TLAEEPD----------------------------------------------
-----QVVGRTITTT---------------------LGELTGD-----------------
---------------------------------------------------SGANNTKL-
------------------------------------------------------------
---------------------------------------TFK------------------
---ITD-----VGSD---------------------------------------------
----TAYTEF--------------------------------------------------
------------------------------------------------------------
------I---TYELTRDYL-----------------------------------------
----------------------R---SLVRRGAS--------------------KVEASI
TVLT------TD---------DYRI--------------------RVQ----PVALT---
---------------T-------------KKADR----------SQEKAIRRVMID----
---KVHAAAEERT----------FV-----------------------------------
------------------------------------------------------------
-------------------------------------------EFVDA------IVEG--
------------------------------------------------------------
------------------------------------------------------------
--------------------------------------------NLSSAIYGE-------
-----------------------------------------------------------A
KLI-YP----------------------------------------LRR-----------
----V------EVQKLTLEARPREVAAEE-----EAAVDVDA------------------
---------------------------------------DEVAVDADE------------
------------------------------------------------------------
------------------------------------------------------------
------------------------------------------------------------
--
>lcl|36552_2696 unnamed protein product
------------------------------------------------------------
-------------------------------------------------------MSERS
VSKSREQ-----------------------------------------------------
------------------------------------------------------------
------------------------------------------------------------
--------------KRW---------------------------YTVL---------APE
QF-----------------------------DRQEL------------------------
--------------------------GE--------------------------------
-------TLAEEPD----------------------------------------------
-----QVVGRTITTT---------------------LGELTGD-----------------
---------------------------------------------------SGANNTKL-
------------------------------------------------------------
---------------------------------------TFK------------------
---ITD-----VGSD---------------------------------------------
----TAYTEF--------------------------------------------------
------------------------------------------------------------
------I---TYELTRDYL-----------------------------------------
----------------------R---SLVRRGAS--------------------KVEASI
TVLT------TD---------DYRI--------------------RVQ----PVALT---
---------------T-------------KKADR----------SQEKAIRRVMID----
---KVHAAAEERT----------FV-----------------------------------
------------------------------------------------------------
-------------------------------------------EFVDA------IVEG--
------------------------------------------------------------
------------------------------------------------------------
--------------------------------------------NLSSAIYGE-------
-----------------------------------------------------------A
KLI-YP----------------------------------------LRR-----------
----V------EVQKLTLEARPREVAAEE-----EAAVDVDA------------------
---------------------------------------DEVAVDADE------------
------------------------------------------------------------
------------------------------------------------------------
------------------------------------------------------------
--
>lcl|36554_1675 unnamed protein product
------------------------------------------------------------
-------------------------------------------------------MSERS
VSKSREQ-----------------------------------------------------
------------------------------------------------------------
------------------------------------------------------------
--------------KRW---------------------------YTVL---------APE
QF-----------------------------DRQEL------------------------
--------------------------GE--------------------------------
-------TLAEEPD----------------------------------------------
-----QVVGRTITTT---------------------LGELTGD-----------------
---------------------------------------------------SGANNTKL-
------------------------------------------------------------
---------------------------------------TFK------------------
---ITD-----VGSD---------------------------------------------
----TAYTEF--------------------------------------------------
------------------------------------------------------------
------I---TYELTRDYL-----------------------------------------
----------------------R---SLVRRGAS--------------------KVEASI
TVLT------TD---------DYRI--------------------RVQ----PVALT---
---------------T-------------KKADR----------SQEKAIRRVMID----
---KVHAAAEERT----------FV-----------------------------------
------------------------------------------------------------
-------------------------------------------EFVDA------IVEG--
------------------------------------------------------------
------------------------------------------------------------
--------------------------------------------NLSSAIYGE-------
-----------------------------------------------------------A
KLI-YP----------------------------------------LRR-----------
----V------EVQKLTLEARPREVAAEE-----EAAVDVDA------------------
---------------------------------------DEVAVDADE------------
------------------------------------------------------------
------------------------------------------------------------
------------------------------------------------------------
--
>lcl|36555_1502 unnamed protein product
------------------------------------------------------------
-------------------------------------------------------MSERS
VSKSREQ-----------------------------------------------------
------------------------------------------------------------
------------------------------------------------------------
--------------KRW---------------------------YTVL---------APE
QF-----------------------------DRQEL------------------------
--------------------------GE--------------------------------
-------TLAEEPD----------------------------------------------
-----QVVGRTITTT---------------------LGELTGD-----------------
---------------------------------------------------SGANNTKL-
------------------------------------------------------------
---------------------------------------TFK------------------
---ITD-----VGSD---------------------------------------------
----TAYTEF--------------------------------------------------
------------------------------------------------------------
------I---TYELTRDYL-----------------------------------------
----------------------R---SLVRRGAS--------------------KVEASI
TVLT------TD---------DYRI--------------------RVQ----PVALT---
---------------T-------------KKADR----------SQEKAIRRVMID----
---KVHAAAEERT----------FV-----------------------------------
------------------------------------------------------------
-------------------------------------------EFVDA------IVEG--
------------------------------------------------------------
------------------------------------------------------------
--------------------------------------------NLSSAIYGE-------
-----------------------------------------------------------A
KLI-YP----------------------------------------LRR-----------
----V------EVQKLTLEARPREVAAEE-----EAAVDVDA------------------
---------------------------------------DEVAVDADE------------
------------------------------------------------------------
------------------------------------------------------------
------------------------------------------------------------
--
>gi|448472558|ref|ZP_21601182.1| 30S ribosomal protein S3Ae [Halorubrum aidingense JCM 13560]
------------------------------------------------------------
-------------------------------------------------------MSERS
VSKSREQ-----------------------------------------------------
------------------------------------------------------------
------------------------------------------------------------
--------------KRW---------------------------YTVL---------APE
QF-----------------------------DRQEL------------------------
--------------------------GE--------------------------------
-------TLAEEPS----------------------------------------------
-----EVVGRTITTT---------------------LGELTGD-----------------
---------------------------------------------------SGANNTKL-
------------------------------------------------------------
---------------------------------------TFK------------------
---ITD-----VGSD---------------------------------------------
----TAYTEF--------------------------------------------------
------------------------------------------------------------
------I---TYELTRDYL-----------------------------------------
----------------------R---SLVRRGAS--------------------KVEASI
TVLT------TD---------DYRI--------------------RVQ----PVALT---
---------------T-------------KKADR----------SQEKAIRRVMID----
---KVHAAAEERT----------FE-----------------------------------
------------------------------------------------------------
-------------------------------------------AFVDA------IVDG--
------------------------------------------------------------
------------------------------------------------------------
--------------------------------------------NLSSAIYGE-------
-----------------------------------------------------------A
KLI-YP----------------------------------------LRR-----------
----V------EVQKLTLEARPSEVAAEE-----EAAVDVDA------------------
---------------------------------------DEVAVDTDE------------
------------------------------------------------------------
------------------------------------------------------------
------------------------------------------------------------
--
>gi|448468139|ref|ZP_21599770.1| 30S ribosomal protein S3Ae [Halorubrum kocurii JCM 14978]
------------------------------------------------------------
-------------------------------------------------------MSERS
VSKSREQ-----------------------------------------------------
------------------------------------------------------------
------------------------------------------------------------
--------------KRW---------------------------YSVL---------APE
QF-----------------------------DRQEL------------------------
--------------------------GE--------------------------------
-------TLAEEPD----------------------------------------------
-----QVVGRTITTT---------------------LGELTGD-----------------
---------------------------------------------------SGANNTKL-
------------------------------------------------------------
---------------------------------------TFK------------------
---ITD-----VGSD---------------------------------------------
----TAYTEF--------------------------------------------------
------------------------------------------------------------
------I---KYELTRDYL-----------------------------------------
----------------------R---SLVRRGAS--------------------KVEASI
TVLT------TD---------DYRI--------------------RVQ----PVALT---
---------------T-------------KKADR----------SQEKAIRRVMID----
---KVHAAAEERT----------FE-----------------------------------
------------------------------------------------------------
-------------------------------------------AFVDA------IVDG--
------------------------------------------------------------
------------------------------------------------------------
--------------------------------------------NLSSAIYGE-------
-----------------------------------------------------------A
KLI-YP----------------------------------------LRR-----------
----V------EVQKLTLEARPSEVAAEE-----ESAVDVDA------------------
---------------------------------------DEVAVDTDE------------
------------------------------------------------------------
------------------------------------------------------------
------------------------------------------------------------
--
>gi|448456444|ref|ZP_21595213.1| 30S ribosomal protein S3Ae [Halorubrum lipolyticum DSM 21995]
------------------------------------------------------------
-------------------------------------------------------MSERS
VSKSREQ-----------------------------------------------------
------------------------------------------------------------
------------------------------------------------------------
--------------KRW---------------------------YTVL---------APE
QF-----------------------------DRQEL------------------------
--------------------------GE--------------------------------
-------TLAEEPD----------------------------------------------
-----QVVGRTITTT---------------------LGELTGD-----------------
---------------------------------------------------SGANNTKL-
------------------------------------------------------------
---------------------------------------TFK------------------
---ITD-----VGSD---------------------------------------------
----TAYTEF--------------------------------------------------
------------------------------------------------------------
------I---KYELTRDYL-----------------------------------------
----------------------R---SLVRRGAS--------------------KVEASI
TVLT------TD---------DYRI--------------------RVQ----PVALT---
---------------T-------------KKADR----------SQEKAIRRVMID----
---KVHAAAEERT----------FE-----------------------------------
------------------------------------------------------------
-------------------------------------------AFVDA------IVDG--
------------------------------------------------------------
------------------------------------------------------------
--------------------------------------------NLSSAIYGE-------
-----------------------------------------------------------A
KLI-YP----------------------------------------LRR-----------
----V------EVQKLTLEARPSEVAAEE-----ETAVDVDA------------------
---------------------------------------DEVAVDADE------------
------------------------------------------------------------
------------------------------------------------------------
------------------------------------------------------------
--
>gi|448445504|ref|ZP_21590402.1| 30S ribosomal protein S3Ae [Halorubrum saccharovorum DSM 1137]
------------------------------------------------------------
-------------------------------------------------------MSERS
VSKSREQ-----------------------------------------------------
------------------------------------------------------------
------------------------------------------------------------
--------------KRW---------------------------YTVL---------APE
QF-----------------------------DRQEL------------------------
--------------------------GE--------------------------------
-------TLAEEPD----------------------------------------------
-----QVVGRTITTT---------------------LGELTGD-----------------
---------------------------------------------------SGANNTKL-
------------------------------------------------------------
---------------------------------------TFK------------------
---ITD-----VGSD---------------------------------------------
----TAYTEF--------------------------------------------------
------------------------------------------------------------
------I---KYELTRDYL-----------------------------------------
----------------------R---SLVRRGAS--------------------KVEASI
TVLT------TD---------DYRI--------------------RVQ----PVALT---
---------------T-------------KKADR----------SQEKAIRRVMID----
---KVHAAAEERT----------FE-----------------------------------
------------------------------------------------------------
-------------------------------------------AFIDA------IVDG--
------------------------------------------------------------
------------------------------------------------------------
--------------------------------------------NLSSAIYGE-------
-----------------------------------------------------------A
KLI-YP----------------------------------------LRR-----------
----V------EVQKLTLEARPSEVAAEE-----ETAVDVDA------------------
---------------------------------------DEVAVDADE------------
------------------------------------------------------------
------------------------------------------------------------
------------------------------------------------------------
--
