# Supplementary material for: Inteins as indicators of gene flow in the halobacteria
Source: Front Microbiol. 2014 Jun 26;5:299. doi: 10.3389/fmicb.2014.00299 (PMC4071816; doi:10.3389/fmicb.2014.00299)
Supplement: Supplementary file 1 [file DataSheet1.ZIP › data_file1/reference_tree_alignment/S3Ae.fasta]

>candidatus_nanosalinarum_J07AB56
------------------------------------------------------------
------------------------------------------------------------
-MASVLQKSWYSITPPEMFDVDEVGQTPAENPSQVEGRTVKEPVNDLMEPAEKYYMSVEF
RVTEVEGNKAFTKISGLECSSEFVSRLVRPGSDRLDVVTDLETEDGEQVRLKLVGATNKN
TSSERITQLRNAAEERLRKIVSDTQYQDLMES-VLLNELQEDVRERLEEIYPLRELEVRK
AELQE--------------------------------
>hbt_sp_NRC_1
------------------------------------------------------------
-------------------------------------------------------MSERS
VSKQDQEKRWYTVLAPEEFDRAELGETLAEEPDQVYDRTIQAALSDVR-DGGDNNIKLTF
QIDDVGSDSASTQFVQAELTRDYQRSLVRRGSSKVAVTVTVLTTDDYRVRIQPVAYTTKQ
ADQSQQHAIRRTMIDLVEEAGEERTFEALLNS-IIEGRLSSAIYDEANTIYPLRRVEVEK
ATLEAHPEEVHEEEETAVDFSGE--------------
>hbt_salinarum_R_1
------------------------------------------------------------
-------------------------------------------------------MSERS
VSKQDQEKRWYTVLAPEEFDRAELGETLAEEPDQVYDRTIQAALSDVR-DGGDNNIKLTF
QIDDVGSDSASTQFVQAELTRDYQRSLVRRGSSKVAVTVTVLTTDDYRVRIQPVAYTTKQ
ADQSQQHAIRRTMIDLVEEAGEERTFEALLNS-IIEGRLSSAIYDEANTIYPLRRVEVEK
ATLEAHPEEVHEEEETAVDFSGE--------------
>hbt_sp_DL_1
------------------------------------------------------------
-------------------------------------------------------MSERS
VSKQNQEKRWYTVLAPEEFDRQELGETPAEEPEQVYDRTIETTMSELA-DGGENNVKLTF
QVSDVGSDTASTQFVKHELTRDYKRSLVRRGSSKIEATITVLTTDDYRVKVQPVAYTTKQ
ADQSQQKAIRRTMIDLVEEAGEERTFEALIDS-VIEGRLSSAIYGEANTIYPLRRVEVQK
ATLEAHPEEVYEEEETAVDVDEDEVEA----------
>nmn_moolapensis_8_8_11
------------------------------------------------------------
-------------------------------------------------------MSERS
VSKRKQEKRWYTVMAPEMFDRAELGETPADEPEQVYDRTIQTTLGELQNDPSENNTKLTF
QITDVGSDTAYSEFIQHELTRDYLRSLTRRGTSKVDAFITVLTTDDYRVQVQPVAYTTKS
ADHSQEHAIRRTMIDLVEEAAADRTFEGLIDS-IVEGRLSSAIYAEAKTIYPLRRVEVQK
TRVEAKPEEVAAEEEATVDIDEDA-------------
>nmn_pharaonis_DSM_2160
------------------------------------------------------------
-------------------------------------------------------MSERS
VSKQKQEKRWYTVMAPEIFDRAELGETPADEPEQVYDRTVQTTLGELQNDPSENNTKLTF
QISDVGSDTAYTDFVQHELTRDYLRSLTRRGTSKVDAFVTVLTTDDYRVQVQPVAYTTKS
ADRSQEQAIRSTMVDLVEESAADNTFADLIDS-IVEGRLSSAIYNEAKTIYPLRRVEIQK
TRLQASPEEVAAEEEASVDVDD---------------
>hfx_elongans_ATCC_BAA_1513
------------------------------------------------------------
-------------------------------------------------------MSERS
VSKQKRGKRWYTVIAPENFDRKELGETMADEPEKVYGRTVEVTLGELNNDQGANNVKLTF
QVTDVGSDAAYTEFTQQELTRDYLRSLVRRGASKIEANVTALTKDDYRVQVQPVAFTTKK
ADRSQEHEIRRIMTKLTREAITERTFDDLIDG-VTGGRLSSAIYSEAKQIYPLRRVEVKK
TSLEAHPEEVEAEEEAAVSVDEEDIAVDEE-------
>hfx_larsenii_JCM_13917
------------------------------------------------------------
-------------------------------------------------------MSERS
VSKQKRGKRWYTVIAPENFDRKELGETMADEPEKVYGRTVEVTLGELNNDQGANNVKLTF
QVSDVGSDAAYTEFTQQELTRDYLRSLVRRGASKIEANVTALTKDDYRVQVQPVAFTTKK
ADRSQEHEIRRIMTKLTREAITERTFDDLIDG-VTGGRLSSAIYGEAKQIYPLRRVEVKK
TSLEAHPEEVEAEEEAAVSVDEEDIAVDEE-------
>hfx_lucentense_DSM_14919
------------------------------------------------------------
-------------------------------------------------------MSERS
VSKQKRGKRWYTVIAPENFDRKELGSTFADEPEKISGRTVESTLGDLNDDQGANNVKLTF
KITDVGSDAAYTEFIQQELTRDYLRSLVRRGASKIEANVTAITKDDYRVQLQPVAFTTKK
ADRSQEHEIRRIMTEPVSYTHLXXRSEMCIRD----------------SIYPLRRVEVKK
FSLEARPEEVEAEEEAAVSVDEDDVAVDVDDETEA--
>hfx_alexandrinus_JCM_10717
------------------------------------------------------------
-------------------------------------------------------MSERS
VSKQKRGKRWYTVIAPENFDRKELGSTFADEPEKISGRTVESTLGDLNDDQGANNVKLTF
KITDVGSDAAYTEFIQQELTRDYLRSLVRRGASKIEANVTAITKDDYRVQLQPVAFTTKK
ADRSQEHEIRRIMTELTREAITGHTYDALTES-VVEGRLSSAIYGDAKVIYPLRRVEVKK
FSLEARPEEVEAEEEAAVSVDEDDVAVDVDD-E-TEA
>hfx_BAB-2207
------------------------------------------------------------
-------------------------------------------------------MSERS
VSKQKRGKRWYTVIAPENFDRKELGSTFADEPEKISGRTVESTLGDLNDDQGANNVKLTF
KITDVGSDAAYTEFIQQELTRDYLRSLVRRGASKIEANVTAITKDDYRVQLQPVAFTTKK
ADRSQEHEIRRIMTELTREAITGHTYDALTES-VVEGRLSSAIYGDAKVIYPLRRVEVKK
FSLEARPEEVEAEEEAAVSVDEDDVAVDVDD-E-TEA
>hfx_ATCC_BAA-645
------------------------------------------------------------
-------------------------------------------------------MSERS
VSKQKRGKRWYTVIAPENFDRKELGSTFADEPEKISGRTVESTLGDLNDDQGANNVKLTF
KITDVGSDAAYTEFIQQELTRDYLRSLVRRGASKIEANVTAITKDDYRVQLQPVAFTTKK
ADRSQEHEIRRIMTELTREAITGHTYDALTES-VVEGRLSSAIYGDAKVIYPLRRVEVKK
FSLEARPEEVEAEEEAAVSVDEGDVAVDVDDEE-TEA
>hfx_denitrificans_ATCC_35960
------------------------------------------------------------
-------------------------------------------------------MSERS
VSKQKRGKRWYTVIAPENFDRKELGSTFADEPEKINGRTVESTLGDLNDDQGANNVKLTF
KITDVGSDAAYTEFIQQELTRDYLRSLVRRGASKIEANVTAITKDDYRVQLQPVAFTTKK
ADRSQEHEIRRIMTKLTREAITGHTYDALTES-VVEGRLSSAIYGDAKVIYPLRRVEVKK
FSLEAHPEEVEAEEEAAVSVDEDDVAVDVDEDEATEA
>hfx_gobbonsii_ATCC_33959
------------------------------------------------------------
-------------------------------------------------------MSERS
VSKQKRGKRWYTVIAPENFDRKELGSTFADEPEKINGRTVESTLGELNDDQGANNVKLTF
KITDVGSDAAYTEFIQQELTRDYLRSLVRRGASKIEANVTAITKDDYRVQVQPVAFTTKK
ADRSQEHEIRRIMTKLTREAITGHTYDALTES-VVEGRLSSAIYGDAKVIYPLRRVEVKK
FSLEARPEEVEAEEEAAVSVDEDDVAVDVDEE--TEA
>hfx_prahovense_DSM_18310
------------------------------------------------------------
-------------------------------------------------------MSERS
VSKQKRGKRWYTVIAPENFDRKELGSTFADEPEKINGRTVESTLGELNDDQGANNVKLTF
KITDVGSDAAYTEFIQQELTRDYLRSLVRRGASKIEANVTAITKDDYRVQLQP-------
------------------------------------------------------------
-------------------------------------
>hfx_mediterranei_ATCC_33500
------------------------------------------------------------
-------------------------------------------------------MSERS
VSKQKRGKRWYTVIAPENFDRKELGATFADEPEKVYGRTVESTLGELNNDQGANNVKLTF
KVNDVGGDSAYTEFVQQELTRDYLRSLVRRGASKVEANVTAVTKDDHRVQLQPVAFTTKK
ADRSQEHEIRRIMIDLTQEAITGHTYDSLTES-VVEGRLSSAIYGDAKQIYPLRRVEVKK
FSLEARPEEIEAEEEAAVSVDEEDVAVDVDE---DEA
>hfx_mucosum_ATCC_BAA_1512
------------------------------------------------------------
-------------------------------------------------------MSERS
VSKQKRGKRWYTVIAPENFDREELGETFADEPEKIYGRTVESTLGELNNDQGANNVKLTF
KINDVGGDAAYTEFIKQELTRDYLRSLVRRGASKVEANVTAVTKDDHRVQLQPVAFTTKK
ADRSQEHEIRRIMIDLTREAITEHTYDALTES-VVEGRLSSAIYGDAKQIYPLRRVEVKK
FSLEARPEEIEAEEEAAVSVDEDDVAVDVDE---DEA
>hns_J07HN4
------------------------------------------------------------
-------------------------------------------------------MSERS
VSQQQDGKRWYTVQAPEQFDRAKLGETIAAEPQQVVGRTIETTLGDITDDAGSDNTKLTF
KIDDVGSDTAYTEFIKHELTRDYLRSLVRRGASKTEANITVVTTDDYRLKIQPVAFTTKK
ADNSQEHAIRRVMIDLVNEAAEERTFEELADS-VIEGRLSSAIYGEAKQIYPLRRVEVTK
LELEARPEELAEEEATAVSVDEDDVATDVADD-----
>hns_J07HN6
MTDTQNSRADACTATVTTDHDTPVRAGRVARALAPDNTASMTTRTDGATVETDIERDSTG
GLQATVDDYVVNLGVATAVLDAAAETPTAGVDSTAADHDTAEPRCSPRCRRHTTIMSERS
VSTQQDGKRWYTVQAPEQFDRAELGETIAAEPQQVVGRTIETTLGDINDDAGSDNTKLTF
KITDVGSDTAYTEFIKHELTRDYLRSLVRRGASKVEAAITVVTTDDYRIQLQPVAFTTEK
ADNSQEHAIRRVMIDLVEEAAEERSFEELADS-VIEGRLSSAIYGEAKQIYPLRRVEVTK
LRLEARPEELAEEEAAAVDVDEDDVA-DV--------
>hqr_walsbyi_C23
------------------------------------------------------------
-------------------------------------------------------MSERS
VSKQKSSDRWYSIIAPEQFDRSELGSTFADDPEKIHGRTLEVTLGDITGDQGENNTKLTF
KVNDVTSDAAYTEFIKHELARDYLRSLIRRGASKIDAAITVRTTDDYRVQLQPVAFTTKK
ADRSQEQAIRRVMIDLVEDAADERTFADLIDA-AIEGQLSSAIYGEAKTIYPLRRVEVKK
LTLEARPEEVAAEEAAAVDVDEADVAVE---------
>hqr_walsbyi_DSM_16790
------------------------------------------------------------
-------------------------------------------------------MSERS
VSKQKSSDRWYSIIAPEQFDRSELGSTFADDPEKIHGRTLEVTLGDITGDQGENNTKLTF
KVNDVTSDAAYTEFIKHELARDYLRSLIRRGASKIDAAITVRTTDDYRVQLQPVAFTTKK
ADRSQEQAIRRVMIDLVEDAADERTFADLIDA-AIEGQLSSAIYGEAKTIYPLRRVEVKK
LTLEARPEEVAAEEAAAVDVDEADVAVE---------
>hqr_J07HQX50
------------------------------------------------------------
------------------------------------------------------------
------------------------------------------------------------
----MGTDAAYTEFIKHELARDYLRSLVRRGASKIDAAITVLTTDEYRIQIQPVAFTTKK
ADRSQEKAIRRVMIDLVEEAAAERTFSDLLDS-VIEGTLSSAIYADAKTIYPLRRVEVKK
LTLEARPAEVAAEEAAAVDVDESDLAVDG--------
>hgm_borinquense_DSM_11551
------------------------------------------------------------
-------------------------------------------------------MSERS
VSKQKRGKRWYTLIAPEQFDREELGETMADEPEKVDGRTIEVTLGDLTGDQGANNTKLTF
KVNDVSSDSAYTEFIKHELARDYLRSLVRRGASKISASITVLTKDDYRVQIQPVAFTTKK
ADRSQEQAIRRVMIDFVEEAAQERTFEELVDSAVVDGRLSSAIYGEAKTIYPLRRVEVQK
LTLEARPEEVAAEEEAAVDVDEEDIAVDEA-------
>hsn_pallida_JCM_14848
------------------------------------------------------------
-------------------------------------------------------MSERS
VSKQKRGKRWYTLVAPEQFDREELGKTMADEPEKVYGRTVEVTLGDLTGDQGANNTKLTF
KVNDVSSDSAYTEFIKHELARDYLRSLVRRGASKISASITVLTKDDYRVQLQPVAFTTKK
ADRSQEKAIRRVMIDFVEEAAEDRTFEELVDSAVVAGNLSSAIYGEAKTIYPLRRVEVQK
LTLEARPEEVAAEEEAAVDVDEEDVAVEEA-------
>hgn_salarium_B_1
------------------------------------------------------------
-------------------------------------------------------MSERS
VSKQKKGKRWYSILAPEQFDRAELGETFADEVEQINGRTIEVTLGELTGDAGANNTKLTF
KITDVGSDSAYTEFVKHELTRDYLRSLVRRGASKIDVNVTVLTKDDYRVQVQPVALTTKK
ADNSQEKAIRKVMIDLVEEAAEDHTFEELVDS-VVEGRLSSAIYGEAKTIYPLRRVEIQK
LDLEARPEEVAAEEEAAVDVDEEDVAVDEDAEA-DEE
>halophilic_archaeon_J07HX5
------------------------------------------------------------
-------------------------------------------------------MSDRS
VSRQKQEKNWYDVQAPEQFDRADLGMTPADESEKLLGRTIETTLGDLRDDPSQNNTKLTF
RLTEVATDTAYTEFIGHELTRDYMRSLVRRGSSKIEAYITVLTTDRYRVQIQPVALTTKS
ADESQEQAIRRTMIDRVEAAGEDRSFTDLVDS-VVESRLSSAIYNDAKTIYPLRRVEIQK
LTLEARPEEVAAEEEASASVTDD--------------
>hcc_hamelinensis_100A6
------------------------------------------------------------
-------------------------------------------------------MSERS
VSRQQRQKRWYTVLAPESFDRAELGTTPANEPNAVLERTIEATLGDLTDDAGANNVKLTF
RINDVGSDTAYTEFEKHELTRDYLNSLVRRGASKVDAYLTVRTNDNYRVRIQPVAFTTQK
ANDSQEKAIRKRMVELVREAAHDRSFQELVDS-VTQGRLSSAIYGEARTIYPLRRVEVAK
LALDAHPEEIAEEEETAVDVDESDVEV----------
>hcc_morrhuae_DSM_1307
------------------------------------------------------------
-------------------------------------------------------MSERS
VSRQQQTKRWYTVFAPESFDRAELGETPADEPNAVLDRTIETTLGELTDDAGANNVKLTF
RITDIGSDAAYTEFEKHELTRDYLGSLVRRGASKVEAYLTVRTSDDYRVRIQPVAFTTKK
ADDSQEKAIRKEMTELVEEAASERTFEELTDS-VTQGRLSSAIYGEARTIYPLRRVEIGK
LALDAHPDEVAEEEATAVDVDESDVEV----------
>hcc_thailandensis_JCM_13552
------------------------------------------------------------
-------------------------------------------------------MSERS
VSRQQQTKRWYTVFAPESFDRAELGETPADEPNAVLDRTIETTLGELTDDAGANNVKLTF
RITDVGSDAAYTEFEKHELTRDYLGSLVRRGASKVEAYLTVRTSDDYRVRIQPVAFTTKK
ADDSQEKAIRKEMTELVEEAASERTFEELTDS-VTQGRLSSAIYGEARTIYPLRRVEIGK
LALDAHPDEVAEEEATAVDVDESDVEV----------
>hcc_saccharolyticus_DSM_5350
------------------------------------------------------------
-------------------------------------------------------MSERS
VSRQQQEKRWYTVFAPEEFDRAELGETPANEPDQVLDRTIETTLGDLTDDAGANNVKLTF
RIRDVGSDAAYTEFIKHELTRDYLDSLVRRGASKVEAYLTVLTSDDYRVRIQPVAFTTKK
ADDSQERAIRRRMTELVEEAASERTFEELVDS-VTQGRLSSAIYGEARTIYPLRRVEVGK
LALDAHPEEVAEEEETAVDVEEDDVEV----------
>hcc_salifodinae_DSM_8989
------------------------------------------------------------
-------------------------------------------------------MSERS
VSRQQQEKRWYTVFAPEEFDRAELGETPANEPNQVLDRTIETTLGDLTDDAGANNVKLTF
RVRDVGSDAAYTEFIKHELTRDYLDSLVRRGASKVEAYLTVMTSDEYRVRIQPVAFTTQK
ADDSQERAIRRRMTELVEEAASERTFEELVDS-VTQGRLSSAIYGEARTIYPLRRVEVGK
LALDAHPDEVAEEEETAVDVDEEDVEV----------
>hac_jeotgali_B3
------------------------------------------------------------
------------------------------------------------------------
------------MLAPEQFDRAELGQSPANEPDQLLGRNLETTLGELTNNASENNIKLTF
KINDVGSDSAYTEFTKHELTRDYLRSLVRRGASKIDAYVTVLTTDDYRVQVQPVAFTTKK
ADHSQEHAIRNRMIEMVREAGAERTFEGLVDS-VIEGRLSSAIYGEAKTIYPLRRVEIQK
LTLEARPEEVAEEEETAVDVDESDVEA----------
>hmc_mukohataei_DSM_12286
------------------------------------------------------------
-------------------------------------------------------MSERS
VSRQKQEKRWYTVLAPEQFDREELGETTADEAEKVLGRTIQTTLGDLKDDASENNTKLTF
KINEVASDSAYTEFIKHELTRDYLRSLVRRGSSKVEAFITVLTTDDYRVQIQPVALTTKK
ADASQEKAIRRQMIDIVEETAEDRSFEQLVDS-IVEGRLSSALYSECKDIYPLRRVEIQK
TTMEARPEEVAAEEETTVDVEE---------------
>har_vallismortis_ATCC_29715
------------------------------------------------------------
-------------------------------------------------------MSERS
VSKRTEQKRWYTVQAPEQFDREVLGKTPADEPDKVLGRTIETTLGELTNDASENNTKLTF
KINEVASDSAYTEFIRHELTRDYLRSLVRRGSSKVEAYITVLTTDDYRVQVQPVAVTTKK
ADASQEKAIRRTMIDLVRETAKDRTFEELVDS-VVEGRLSSAIYGGAKDIYPLRRVEIKK
TTLEARPEEVAAEEETAVDVDEEDVDVEA--------
>har_argentinensis_DSM_12282
------------------------------------------------------------
-------------------------------------------------------MSERS
VSKRTEQKRWYTVQAPEQFDREVLGKTPADEPDKVLGRTIETTLGELTNDASENNTKLTF
KINEVASDTAYTEFIRHELTRDYLRSLVRRGSSKVEAYITVLTTDDYRVQIQPVAVTTKK
ADASQEKAIRRTMIDLVRETAKDRTFEELVDS-VVEGRLSSAIYGEAKDIYPLRRVEIKK
TTLEARPEEVAAEEETAVDVDEEDVDVEA--------
>har_japonica_DSM_6131
------------------------------------------------------------
-------------------------------------------------------MSERS
VSKRTEQKRWYTVQAPEQFDREVLGKTPADEPDKVLGRTIETTLGELTNDASENNTKLTF
KINEVASDTAYTEFIRHELTRDYLRSLVRRGSSKVEAYITVLTTDDYRVQIQPVAVTTKK
ADASQEKAIRRTMIDLVRETAKDRTFEELVDS-VVEGRLSSAIYGEAKDIYPLRRVEIKK
TTLEARPEEVAAEEETAVDVDEEDVDVEA--------
>har_hispanica_ATCC_33960
------------------------------------------------------------
-------------------------------------------------------MSERS
VSKRAEQKRWYTVQAPEQFDREVLGKTPADEPDKVLGRTIETTLGELTNDASENNTKLTF
KINEVASDTAYTEFIRHELTRDYLRSLVRRGSSKVEAYITVLTTDDYRVQIQPVAVTTKK
ADASQEKAIRRTMIDLVRETAKDRTFEQLIDS-VVEGRLSSAIYGEAKDIYPLRRVEIKK
TTLEARPEEVAAEEETAVDVDEEDVDVEA--------
>har_amylolytica_JCM_13557
------------------------------------------------------------
-------------------------------------------------------MSERS
VSKRTEQKRWYTVQAPEQFDREVLGKTPADEPDKVLGRTIETTLGELTNDASENNTKLTF
KINEVASDSAYTEFIRHELTRDYLRSLVRRGSSKVEAYITVLTTDDYRVQIQPVAVTTKK
ADASQEKAIRRTMIDLVRETAEDRTFEQLIDS-VVEGRLSSAIYGEAKDIYPLRRVEIKK
TTLEARPEEVAAEEETAVDVDEEDVDVEA--------
>har_californiae_ATCC_3379
------------------------------------------------------------
-------------------------------------------------------MSERS
VSKRTEQKRWYTVQAPEQFDREVLGKTPAEEPDKVLGRTIETTLGELTNDASENNTKLTF
KINEVASDSAYTEFIRHELTRDYLRSLVRRGSSKVEAYITVLTTDDYRVQIQPVAVTTKK
ADASQEKAIRRTMIDLVRETAEDHTFEQLIDS-VVEGRLSSAIYGEAKDIYPLRRVEIKK
TTLEARPEEVAAEEETAVDVDEEDVDVEA--------
>har_marismortui_ATCC_43049
------------------------------------------------------------
-------------------------------------------------------MSERS
VSKRTEQKRWYTVQAPEQFDREVLGKTPAEEPDKVLGRTIETTLGELTNDASENNTKLTF
KINEVASDSAYTEFIRHELTRDYLRSLVRRGSSKVEAYITVLTTDDYRVQIQPVAVTTKK
ADASQEKAIRRTMIDLVRETAEDHTFEQLIDS-VVEGRLSSAIYGEAKDIYPLRRVEIKK
TTLEARPEEVAAEEETAVDVDEEDVDVEA--------
>har_sinaiiensis_ATCC_33800
------------------------------------------------------------
-------------------------------------------------------MSERS
VSKRTEQKRWYTVQAPEQFDREVLGKTPAEEPDKVLGRTIETTLGELTNDASENNTKLTF
KINEVASDSAYTEFIRHELTRDYLRSLVRRGSSKVEAYITVLTTDDYRVQIQPVAVTTKK
ADASQEKAIRRTMIDLVRETAEDHTFEQLIDS-VVEGRLSSAIYGEAKDIYPLRRVEIKK
TTLEARPEEVAAEEETAVDVDEEDVDVEA--------
>hap_paucihalophilus_DX253
------------------------------------------------------------
-------------------------------------------------------MSERS
VSKKSQEKRWYTVLAPEQFDREELGTTPADEPEKVLGRTIETTLGELTNNASENNTKLVF
KINDVGSDAAYTEFVRHELTRDYLRSLVRRGASKVEAYVTVLTSDDYRVQIQPVAFTTKK
ADHSQEMAIRRTMIDIVQDAAKDHTFQDLIDS-VVEGRLSSAIYGDAKTIYPLRRVEIQK
ATLEAHPEEVAEEEETSVDVDEEEAEV----------
>hrd_tiamatea_SARL4B
------------------------------------------------------------
-------------------------------------------------------MSERS
VSRQTQEKRWYTVLAPEEFGREELGTTPADEPEQVLGRTIETTLGDLRNDAGENNTKLTF
KIRDIGSDTAYTEFIRHELTRDYLRSLVRRGSSKVEAYVTVLTTDDYRVQIQPVALTTKK
ADASQEQAIREQMVEMIEEAAEERTFDDLIDS-VVEGRLSSAIYNEAKTIYPLRRVEIQK
TTLEAHPEEVAEEEETSVDVEE---------------
>hrd_utahensis_DSM_12940
------------------------------------------------------------
-------------------------------------------------------MSERS
VSRQTQEKRWYTVLAPEEFGREELGTTPADEPEQVLGRTIETTLGDLRNDAGENNTKLTF
RIRDMGSDTAYTEFIRHELTRDYLRSLVRRGSSKVEAYVTVLTTDDYRVQIQPVALTTKK
ADASQEQAIREQMVEMIEEAAEERTFDDLIDS-VVEGRLSSAIYNEAKTIYPLRRVEIQK
TTLEAHPEEVAEEEETSVDVEE---------------
>hvx_asiaticus_JCM_14624
------------------------------------------------------------
-------------------------------------------------------MSERS
VSRTKQEKRWYTVLAPEMFDRTELGETPADEAEQVYDRTIDTTLGDLTNNASENNIKLTF
RITDVGSDSAYTEFVEHSLTRDYLRSLVRRGASKIEAYVTVLTTDDYRVQIQPVAFTTKS
ADASQEQAIREQMVEMVESAAADRTFEELVDS-IVHGRLSSAIYGEAKTIYPLRRVEVQK
TTLVAHPEEVAEEEATSVDLDESDVETDD--------
>hvx_ruber_XH_70
------------------------------------------------------------
-------------------------------------------------------MSERS
VSRTKQEKRWYTVLAPEMFDRTELGETPADEAEQVYDRTIDTTLGDLTNNASENNIKLTF
RITDVGSDSAYTEFVEHSLTRDYLRSLVRRGASKIEAYVTVLTTDDYRVQIQPVAFTTKS
ADASQEQAIREQMVEMVESAAADRTFEELVDS-IVHGRLSSAIYGEAKTIYPLRRVEVQK
TTLVAHPEEVAEEEATSVDLDESDVETDD--------
>hrr_chaoviator_HaloG
------------------------------------------------------------
-------------------------------------------------------MSERS
VSRAKQEKRWYTVHAPAQFDREVLGETPADEPDKVYGRTIETTLGDLTNSASENNTKLTF
KITDVGSDSAYTDFVEHSLTRDYLRSLVRRGASKIEAYVTVLTTDDYRVQIQPVAFTTKK
ADASQEKAIREKMVEMVEEAAQERTFEDLIDG-VVEGRLSSAIYGEAKPIYPLRRVEIQK
TTLEAHPEEVAEEQATAVDVDEEDVATDE--------
>ncc_amylolyticus_DSM_10524
------------------------------------------------------------
-------------------------------------------------------MSERS
VSRTKQEKRWYTILAPEQFDRKELGETPADEPEKVYDRTIETTLGEITNNASENNTKLTF
KVTDVGSDAAYTEFQEHALTRDYLRSLVRRGASKVEAYVTVLTTDDYRVQIQPVAFTTKK
ADASQEKAIREQMVQMIEEAAAERTFDELIDS-IVEGRLSSAIYGEAKTIYPLRRVEIQK
TTLEAHPEEVAEEEATSVDVDEEDVAAEN--------
>ncc_occultus_SP4
------------------------------------------------------------
-------------------------------------------------------MSERS
VSRAKQEKRWYTIHAPEQFDRKELGETPADEPEKVYDRTIETTLGELTDNASENNTKLTF
KITDVGSDAAYTEFQEHALTRDYLRSLVRRGASKIEAYVTILTTDDYRVQVQPVAFTTKK
ADASQEKAIREQMVQMIEEAAAERTFEELIDS-IVEGRLSSAIYGEAKTIYPLRRVEIQK
TTLEAYPEEVAEEEATSVDVDEEDVATDE--------
>ncc_jeotgali_DSM_18795
------------------------------------------------------------
-------------------------------------------------------MSERS
VSRTKQEKRWYTVHAPEQFDRTELGETPADEPEKVYDRTIETTLGELTDNASENNTKLTF
KITDVGSDAAYTEFQEHALTRDYLRSLVRRGASKIEAYVTVLTTDDYRVQVQPVAFTTKK
ADASQEKAIRERMVEMIEEAAAERTFEELIDS-IVEGRLSSAIYGEAKTIYPLRRVEIQK
TSLEAHPEEVAEEEATAVDVDEEDVATDE--------
>nbt_gregoryi_SP2
------------------------------------------------------------
-------------------------------------------------------MSERS
VSRAKQEKRWYTVLAPEQFDREELGETPADEPEKLYDRTIETTLGDLKGAASENNTKLTF
KINDVGSDTAYTEFMEHSLTRDYLRSLVRRGASKVEAYVTVLTTDDYRVQVQPVAFTTKK
ADASQEKAIRDQMVQMVEEAAADRSFEELIDS-VVEGRLSSAIYGEAKTIYPLRRVEIQK
ATLEAHPEEVAEEEATAVDVDEDDVATGD--------
>hbi_lacisalsi_AJ5
------------------------------------------------------------
-------------------------------------------------------MSERS
VSRAKQEKRWYTVLAPEQFDREELGETPADEPEKLYDRTIETTLGDLKGAASENNTKLTF
KINDVGSDTAYTEFKQHSLTRDYLRSLVRRGASKIEAYVTVLTTDDYRVQIQPVAFTTKK
ADASQEKAIREEMVAMVREAAAERTFEELIDS-VVEGRLSSAIYGEAKTIYPLRRVEIQK
ATLEAHPEEVAEEEATSVDVDDEDVATGD--------
>hbi_nitrareducens_JCM_10879
------------------------------------------------------------
-------------------------------------------------------MSERS
VSRAKQEKRWYTVLAPEQFDREELGETPADEPEKLYDRTIETTLGDLKGAASENNTKLTF
KINDVGSDTAYTEFQQHSLTRDYLRSLVRRGASKIEAYVTVLTTDDYRVQIQPVAFTTKK
ADASQEKAIREQMVTMVEEAAAERTFEELIDS-VVEGRLSSAIYGEAKTIYPLRRVEIQK
ATLEAHPEEVAEEEATSVDVDEEDVAAGD--------
>nrr_tibetense_GA33
------------------------------------------------------------
-------------------------------------------------------MSERS
VSRAKQEKRWYTILAPEQFDRQELGETPADEPEKVYDRTIVTTLGELTNNASENNTKLTF
KVTDVGSDSAYTEFVEHSLTRDYLRSLVRRGASKVEAYVTVLTTDDYRVQIQPVAFTTKK
ADASQEKAIREQMVAMIEEAAAERDFEELVDS-VVEGRLSSAIYGEAKTIYPLRRVEIQK
TTLEARPEEVAEEEATAVDVDEEDVAAE---------
>nab_aegyptia_DSM_13077
------------------------------------------------------------
-------------------------------------------------------MSERS
VSRAKQEKRWYTVLAPEQFDRTELGETPADEPEKVYDRTIETTLGDLNNNASENNTKLTF
KITDVGSDTAYTEFQKHSLTRDYLRSLVRRGASKIEAYVTVLTTDDYRVQVQPVAFTTKK
ADASQEKAIREQMVQMVEEAAAERTFEELIDG-VVEGRLSSAIYGEAKTIYPLRRVEIQK
ATLEAHPEEVAEEEATAVDVDDEDVATSD--------
>nab_taiwanensis_DSM_12281
------------------------------------------------------------
-------------------------------------------------------MSERS
VSRAKQEKRWYTVLAPEQFDRTELGETPADEPEKVYDRTIETTLGDLNNNASENNTKLTF
KITDVGSDTAYTEFQKHSLTRDYLRSLVRRGASKIEAYVTVLTTDDYRVQVQPVAFTTKK
ADASQEKAIREQMVQMVEEAAAERTFEELIDG-VVEGRLSSAIYGEAKTIYPLRRVEIQK
ATLEAHPEEVAEEEATAVDVDDEDVATSD--------
>nab_asiatica_DSM_12278
------------------------------------------------------------
-------------------------------------------------------MSERS
VSRAKQEKRWYTVLAPEQFDRTELGETPADEPEKVYDRTIETTLGDLNNNASENNTKLTF
KITDVGSDTAYTEFQKHSLTRDYLRSLVRRGASKIEAYVTVLTTDDYRVQVQPVAFTTKK
ADASQEKAIREQMVQMVEEAAAERTFAELIDG-VVEGRLSSAIYGEAKTIYPLRRVEIQK
ATLEAHPEEVAEEEATAVDVDDEDVATSD--------
>nab_chahannaoensis_JCM_10990
------------------------------------------------------------
-------------------------------------------------------MSERS
VSRAKQEKRWYTVLAPEQFDRTELGETPADEPEKVYDRTIETTLGELNNNASENNTKLTF
KITDVGSDAAYTEFMEHSLTRDYLRSLVRRGASKIEAYVTVLTTDDYRVQIQPVAFTTKK
ADASQEKAIRNQMVQMIEAAAEERTFEELIDS-VVEGRLSSAIYGEAKTIYPLRRVEIQK
ATLEARPEEVAEEEATSVDVDDEDVTADD--------
>nab_magadii_ATCC_43099
------------------------------------------------------------
-------------------------------------------------------MSERS
VSRAKQEKRWYTVLAPEQFDRTELGETPADEPEKVYDRTIETTLGDLNNNASENNTKLTF
KITDVGSDAAYTEFKEHSLTRDYLRSLVRRGASKIEAYVTVLTTDDYRVQIQPVAFTTKK
ADASQEKAIRNQMVQMIEEAAEERTFEELIDS-VVEGRLSSAIYGEAKTIYPLRRVEIQK
TTLEARPEEVAEEEATSVDVDDEDVAADD--------
>nab_hulunbeirensis_JCM_10989
------------------------------------------------------------
-------------------------------------------------------MSERS
VSRAKQEKRWYTVLAPEQFDRTELGETPADEPEKVYDRTIETTLGDLNNNASENNTKLTF
KITDVGSDAAYTEFMEHSLTRDYLRSLVRRGASKIEAYVTVLTTDDYRVQIQPVAFTTKK
ADASQEKAIRNQMVQMIEEAAEERTFEELIDS-VVEGRLSSAIYGEAKTIYPLRRVEIQK
ATLEAHPEEVAEEEATSVDVDDEDVAADD--------
>hrr_LB1
------------------------------------------------------------
-------------------------------------------------------MSERS
VSRAKQEKRWYTVLAPEQFDRQELGETPADEPDKVYGRTLETTLGELNNNASENNTKLTF
KITDVGSDSAYTEFVEHSLTRDYLRSLVRRGASKIEAYVTVLTTDDYRVQIQPVAFTTKK
ADASQEKAIRERMVQMIEEAAEERSFEELIDS-VVEGRLSSGIYGEAKTIYPLRRVEIQK
ATLEAHPEEVAEEEATAVDVDEDDVSAD---------
>nnm_altunense_JCM_14663
------------------------------------------------------------
-------------------------------------------------------MSERS
VSRAKQEKRWYTVLAPEQFDRQELGETPADEPDKVYGRTLETTLGELNNNASENNTKLTF
KITDVGSDSAYTEFVEHSLTRDYLRSLVRRGASKIEAYVTVLTTDDYRVQIQPVAFTTKK
ADASQEKAIRERMVQMIEEAAEERSFEELIDS-VVEGRLSSGIYGEAKTIYPLRRVEIQK
ATLEAHPEEVAEEEATAVDVDEDDVSAD---------
>nnm_gari_JCM_14663
------------------------------------------------------------
-------------------------------------------------------MSERS
VSRAKQEKRWYTVLAPEQFDRQELGETPADEPDKVYGRTLETTLGELNNNASENNTKLTF
KITDVGSDSAYTEFVEHSLTRDYLRSLVRRGASKIEAYVTVLTTDDYRVQIQPVAFTTKK
ADASQEKAIRERMVQMIEEAAEERSFEELIDS-VVEGRLSSGIYGEAKTIYPLRRVEIQK
ATLEAHPEEVAEEEATAVDVDEDDVSAD---------
>nnm_sp_J7_2
------------------------------------------------------------
-------------------------------------------------------MSERS
VSRAKQEKRWYTVLAPEQFDRQELGETPADEPDKVYGRTLETTLGELNNNASENNTKLTF
KITDVGSDSAYTEFVEHSLTRDYLRSLVRRGASKIEAYVTVLTTDDYRVQIQPVAFTTKK
ADASQEKAIRERMVQMIEEAAEERSFEELIDS-VVEGRLSSGIYGEAKTIYPLRRVEIQK
ATLEAHPEEVAEEEATAVDVDEDDVSAD---------
>nnm_pallidum_DSM_3751
------------------------------------------------------------
-------------------------------------------------------MSERS
VSRAKQEKRWYTVLAPEQFDRQELGETPADEPDKVYGRTLETTLGELNNNASENNTKLTF
KITDVGSDSAYTEFVEHSLTRDYLRSLVRRGASKIEAYVTVLTTDDYRVQIQPVAFTTKK
ADASQEKAIRERMVQMIEEAAEERSFEELIDS-VVEGRLSSGIYGEAKTIYPLRRVEIQK
ATLEAHPEEVAEEEATAVDVDEDDVSAD---------
>htg_limicola_JCM_13563
------------------------------------------------------------
-------------------------------------------------------MSERS
VSRAKQEKRWYTVLAPEQFDRQELGETPADEPEKVYDRTIETTLGELTNNASENNTKLTF
QVTDVGSDSAYTEFKEHSLTRDYLRSLVRRGASKIEAYVTVLTTDDYRVQIQPVAFTTKK
ADASQEKAIREQMVQMIEEAAEERSFEELIDS-VVEGRLSSAIYGEAKTIYPLRRVEIQK
TTLEAHPEEVAEEEAAAVDVDEDDVATDD--------
>nnm_versiforme_JCM_10478
------------------------------------------------------------
-------------------------------------------------------MSERS
VSRAKQEKRWYTVLAPEQFDRQELGETPADEPEKVYGRTLETTLGELNNNASENNTKLTF
KITDVGSDSAYTEFVEHSLTRDYLRSLVRRGASKIEAYVTVLTTDDYRVQIQPVAFTTKK
ADASQEKAIREQMVQMIEEAAEEHSFEELVDS-VVEGRLSSAIYGESKTIYPLRRVEIQK
TTLEAHPEEVAEEEATAVDVDDEDIATSD--------
>htg_thermotolerans_DSM_11522
------------------------------------------------------------
-------------------------------------------------------MSERS
VSRAKQEKRWYTVLAPEQFDRQELGETPADEPEKVYDRTIETTLGDLNNNASENNTKLTF
KITDVGSDSAYTEFVEHSLTRDYLRSLVRRGASKIEAYVTVLTTDDYRVQIQPVAFTTKK
ADASQEKAIREQMVEMIEEAAEERSFEELVDS-VVEGRLSSAIYGEAKTIYPLRRVEIQK
TTLEAHPEEVAEEEATAVDVED---------------
>nnm_pellirubrum_DSM_15624
------------------------------------------------------------
-------------------------------------------------------MSERS
VSRAKQEKRWYTVLAPEQFDRQELGETPADEPEKVYDRTIETTLGDLNNNASENNTKLTF
KITDVGSDSAYTEFVEHSLTRDYLRSLVRRGASKIEAYVTVLTTDDYRVQIQPVAFTTKK
ADASQEKAIREQMVEMIEEAAEERSFEELVDS-VVEGRLSSAIYGEAKTIYPLRRVEIQK
TTLEAHPEEVAEEEATAVDVED---------------
>nln_innermongolicus_JCM_12255
------------------------------------------------------------
-------------------------------------------------------MSERS
VSRAKQEKRWYTVLAPEQFDRQELGETPADEPEKVYDRTIETTLGELNNNASENNTKLTF
KITDVGSDAAYTEFVEHSLTRDYLRSLVRRGASKIEAYVTVLTTDDYRVQIQPVAFTTKK
ADASQEKAIRERMVEMVEEAAADRSFEELIDG-VVEGRLSSGIYGEAKTIYPLRRVEIQK
ATLEAHPEEVAEEEATAVDVDEEDVATGDD-------
>hpg_xanaduensis_SH_6
------------------------------------------------------------
-------------------------------------------------------MSERS
VSRAKQEKRWYTVLAPEQFDRQELGETPADEPEKVYDRTIETTLGELNNNASENNTKLTF
KINDVGSDSAYTEFKEHSLTRDYLRSLVRRGASKIEAYVTVLTTDDYRVQVQPVAFTTKK
ADASQEKAIREQMVEMVEEAAAERTFEELISS-IVEGRLSSGIYGEAKTIYPLRRVEIQK
TTLEAHPEEVAEEEATAVDVDEEDVATGD--------
>htg_salina_JCM_13891
------------------------------------------------------------
-------------------------------------------------------MSERS
VSRAKQEKRWYTVLAPEQFDRQELGETPADEPEKVYDRTIETTLGELNNNASENNTKLTF
KITDVGSDSAYTEFVEHSLTRDYLRSLVRRGASKVEAYVTVLTTDDYRVQIQPVAFTTKK
ADASQEKAIRNQMVEMIEEAAAERSFEELIDS-VVEGRLSSGIYGEAKTIYPLRRVEIQK
ATLEAHPEEVAEEEATAVDVDEDDVAAE---------
>htg_turkmenica_DSM_5511
------------------------------------------------------------
-------------------------------------------------------MSERS
VSRAKQEKRWYTVLAPEQFDRQELGETPADEPEKVYDRTIETTLGELNNNASENNTKLTF
KITDVGSDSAYTEFVEHSLTRDYLRSLVRRGASKVEAYVTVLTTDDYRVQIQPVAFTTKK
ADASQEKAIRNQMVEMIEEAAAERSFEELIDS-VVEGRLSSGIYGEAKTIYPLRRVEIQK
ATLEAHPEEVAEEEATAVDVDEEDVAAE---------
>nrr_bangense_JCM_10635
------------------------------------------------------------
-------------------------------------------------------MSERS
VSRAKQEKRWYTVLAPEQFDRQELGETPADEPEKVYDRTIETTLGELNNNASENNTKLTF
KITDVGSDSAYTEFKEHSLTRDYLRSLVRRGASKIEAYVTVLTTDDYRVQIQPVAFTTKK
ADASQEKAIRETMVEMIEEAAAERSFEELIDS-VVEGRLSSGIYGEAKTIYPLRRVEIQK
TTLEAHPEEVAEEEATAVDVDEEDVATDD--------
>nrr_sulfidifaciens_JCM_14089
------------------------------------------------------------
-------------------------------------------------------MSERS
VSRAKQEKRWYTVLAPEQFDRQELGETPADEPEKVYDRTIETTLGELTNNASENNTKLTF
KITDVGSDSAYTEFKEHSLTRDYLRSLVRRGASKVEAYVTVLTTDDYRVQIQPVAFTTKK
ADASQEKAIRELMVDMIEEAAAERTFEELIDS-VVEGRLSSGIYGEAKTIYPLRRVEIQK
TTLEAHPEEVAEEEATAVDVDEDDVATDD--------
>halophilic_archaeon_J07HX64
------------------------------------------------------------
-------------------------------------------------------MSDRS
VSKQKQEKRWYTVLAPEQFDRAEIGQTVAAEPEQALGRTIETTLADLRNDASGNNTKLTF
KITEMASDTAYTEFIKHEMTRDYLRSLVRRGSSKVAAYVTGLTTDDYRVQVQPVALTTKS
ADESQEKAIRRTMIDIVEEAAAERTFDNLADS-VVEGRLSSAIYNDAKTIYPLRRVEIQK
MTLEARPEEVAAEQEASVDV-----------------
>hrr_E3
------------------------------------------------------------
------------------------------------------------------------
------------------------------------------------------------
------------------------------------------------------------
------------------------------------------------MIFPLRRVEVQK
LTLEARPCEVAAEEEASVDVDADEIVDEIDEE-----
>haloarchaeon_3A1_DGR
------------------------------------------------------------
-------------------------------------------------------MSERS
VSKQTQEKRWYSVLAPEQFDRDEIGETLAEEPDQVVGRTITTTLGDLNQDSSGNNTKLTF
KITDVGSDTAYTEFVKYELTRDYLRSLVRRGSSKVEASITVLTTDDYRVRLQPVSFTTKK
ADRSQEQAIRRVMIDQVHEAAADRSFEELVDS-IVEGRLSSAIYGDAKTIYPLRRVEVQK
LTLEARPEEVAAEEEAAVDVDTEDVAVDE--------
>hrr_Cb34
------------------------------------------------------------
-------------------------------------------------------MSERS
VSKSREQKRWYDVQAPEQFDRAELGETLADEPDQVVGRTITTTLGELTGDSSANNTKLTF
KITDVGSDTAYTEFIKYELTRDYLRSLVRRGASKVEASITVVTTDDYRIRVQPVALTTKK
ADRSQEKAIRRVMIDKVHAAAEERTFEEFVDA-IVDGNLSSAVYADAKTIYPLRRVEVQK
LTLEARPAEIAAEEEAAVDVDAGDVSVDE--------
>hrr_E8
------------------------------------------------------------
------------------------------------------------------------
------------------------------------------------------------
------------------------------------------------------------
------------MIDKVHAAAEERTFEAFVDA-TVDGNLSSAIYGDAKEIYPLRRVEVQK
LTLEARPREVAAEEEASVDVDADEVAVDADE------
>hrr_SP3
------------------------------------------------------------
-------------------------------------------------------MSERS
VSKSREQKRWYSVLAPEQFDRQELGETLAEEPQQVVGRTITTTLDQLTGDSNANNTKLTF
KITDVGSDTAYTEFIKYELTRDYLRSLVRRGASKVEASITVLTTDDYRVRVQPVALTTKK
ADRSQEKAIRRVMIDKVHAAAEERTFEAFVDA-IVDGNLSSAIYGDAKEIYPLRRVEVQK
LTLEARPREVAAEEEASVDVDADEVAVDADE------
>hrr_SP9
------------------------------------------------------------
-------------------------------------------------------MSERS
VSKSREQKRWYSVLAPEQFDRQELGETLAEEPQQVVGRTITTTLDQLTGDSNANNTKLTF
KITDVGSDTAYTEFIKYELTRDYLRSLVRRGASKVEASITVLTTDDYRVRVQPVALTTKK
ADRSQEKAIRRVMIDKVHAAAEERTFEAFVDA-IVDGNLSSAIYGDAKEIYPLRRVEVQK
LTLEARPREVAAEEEASVDVDADEVAVDADE------
>hrr_coriense_DSM_10284
------------------------------------------------------------
-------------------------------------------------------MSERS
VSKSREQKRWYSVLAPEQFDRQELGETLAEEPQQVVGRTITTTLDELTGDSNANNTKLTF
KITDVGSDSAYTEFIKYELTRDYLRSLVRRGASKVEASITVLTTDDYRIRVQPVALTTKK
ADRSQEKAIRRVMIDKVHAAAEERTFEAFVDA-IVDGNLSSAIYGDAKEIYPLRRVEVQK
LTLEARPREVAAEEEASVDVDADEVAVDE--------
>hrr_Fb21
------------------------------------------------------------
------------------------------------------------------------
------------MLAPEQFDRQELGETLAEEPQQVVGRTITTTLDELTGDSNANNTKLTF
KITDVGSDSAYTEFIKYELTRDYLRSLVRRGASKVEASITVLTTDDYRIRVQPVALTTKK
ADRSQEKAIRRVMIDKVHAAAEERTFEAFVDA-IVDGNLSSAIYGDAKEIYPLRRVEVQK
LTLEARPREVAAEEEAAVDVDADEVAVDADE------
>hrr_LD3
------------------------------------------------------------
------------------------------------------------------------
------------MLAPEQFDRQELGETLAEEPQQVVGRTITTTLDELTGDSNANNTKLTF
KITDVGSDSAYTEFIKYELTRDYLRSLVRRGASKVEASITVLTTDDYRIRVQPVALTTKK
ADRSQEKAIRRVMIDKVHAAAEERTFEAFVDA-IVDGNLSSAIYGDAKEIYPLRRVEVQK
LTLEARPREVAAEEEAAVDVDADEVAVDADE------
>hrr_C2_a
------------------------------------------------------------
-------------------------------------------------------MSERS
VSKSREQKRWYSVLAPEQFDRQELGETLAEEPQQVVGRTITTTLDELTGDSNANNTKLTF
KITDVGSDSAYTEFIKYELTRDYLRSLVRRGASKVEASITVLTTDDYRIRVQPVALTTKK
ADRSQEKAIRRVMIDKVHAAAEERTFEAFVDA-IVDGNLSSAIYGDAKEIYPLRRVEVQK
LTLEARPREVAAEEEAAVDVDADEVAVDADE------
>hrr_Ec15
------------------------------------------------------------
-------------------------------------------------------MSERS
VSKSREQKRWYSVLAPEQFDRQELGETLAEEPQQVVGRTITTTLDELTGDSNANNTKLTF
KITDVGSDSAYTEFIKYELTRDYLRSLVRRGASKVEASITVLTTDDYRIRVQPVALTTKK
ADRSQEKAIRRVMIDKVHAAAEERTFEAFVDA-IVDGNLSSAIYGDAKEIYPLRRVEVQK
LTLEARPREVAAEEEAAVDVDADEVAVDADE------
>hrr_G37
------------------------------------------------------------
-------------------------------------------------------MSERS
VSKSREQKRWYSVLAPEQFDRQELGETLAEEPQQVVGRTITTTLDELTGDSNANNTKLTF
KITDVGSDSAYTEFIKYELTRDYLRSLVRRGASKVEASITVLTTDDYRIRVQPVALTTKK
ADRSQEKAIRRVMIDKVHAAAEERTFEAFVDA-IVDGNLSSAIYGDAKEIYPLRRVEVQK
LTLEARPREVAAEEEAAVDVDADEVAVDADE------
>hrr_Ga36
------------------------------------------------------------
-------------------------------------------------------MSERS
VSKSREQKRWYSVLAPEQFDRQELGETLAEEPQQVVGRTITTTLDELTGDSNANNTKLTF
KITDVGSDSAYTEFIKYELTRDYLRSLVRRGASKVEASITVLTTDDYRIRVQPVALTTKK
ADRSQEKAIRRVMIDKVHAAAEERTFEAFVDA-IVDGNLSSAIYGDAKEIYPLRRVEVQK
LTLEARPREVAAEEEAAVDVDADEVAVDADE------
>hrr_LG1
------------------------------------------------------------
-------------------------------------------------------MSERS
VSKSREQKRWYSVLAPEQFDRQELGETLAEEPQQVVGRTITTTLDELTGDSNANNTKLTF
KITDVGSDSAYTEFIKYELTRDYLRSLVRRGASKVEASITVLTTDDYRIRVQPVALTTKK
ADRSQEKAIRRVMIDKVHAAAEERTFEAFVDA-IVDGNLSSAIYGDAKEIYPLRRVEVQK
LTLEARPREVAAEEEAAVDVDADEVAVDADE------
>hrr_Ga2p
------------------------------------------------------------
-------MSERSVSKSREQKRWYXSVAYRRRRRFRRHPRLHRRTADDRHRHTHRHMSERS
VSKSREQKRWYSVLAPEQFDRQELGETLAEEPQQVVGRTITTTLDELTGDSNANNTKLTF
KITDVGSDSAYTEFIKYELTRDYLRSLVRRGASKVEASITVLTTDDYRIRVQPVALTTKK
ADRSQEKAIRRVMIDKVHAAAEERTFEAFVDA-IVDGNLSSAIYGDAKEIYPLRRVEVQK
LTLEARPREVAAEEEAAVDVDADEVAVDADE------
>hrr_hochstenium_ATCC_700873
------------------------------------------------------------
-------------------------------------------------------MSERS
VSKSREQKRWYTVLAPEQFDRQELGETLAEEPQQVVGRTITTTLDQLTGDSNANNTKLTF
KITDVGSDSAYTEFIKYELTRDYLRSLVRRGASKVEASITVLTTDDYRIRVQPVALTTKK
ADRSQEKAIRRVMIDKVHAAAEERTFEAFLDA-IVDGNLSSAIYGDAKEIYPLRRVEVQK
LTLEARPREVAAEEEASVDVDADEVAVDADE------
>hrr_tebenquichense_DSM_14210
------------------------------------------------------------
-------------------------------------------------------MSERS
VSKSREQKRWYTVLAPEQFDRQELGETLAEEPQQVVGRTITTTLDQLTGDSNANNTKLTF
KITDVGSDSAYTEFIKYELTRDYLRSLVRRGASKVEASITVLTTDDYRIRVQPVALTTKK
ADRSQEKAIRRVMIDKVHAAAEERTFEAFLDA-IVDGNLSSAIYGDAKEIYPLRRVEVQK
LTLEARPREVAAEEEASVDVDADEVAVDE--------
>hrr_T3cd
------------------------------------------------------------
-------------------------------------------------------MSERS
VSKSREQKRWYTVLAPEQFDRQELGETLAEEPQQVVGRTITTTLDQLTGDSNANNTKLTF
KITDVGSDSAYTEFIKYELTRDYLRSLVRRGASKVEASITVLTTDDYRVRVQPVALTTKK
ADRSQEKAIRRVMIDKVHAAAEERTFEAFVDA-IVDGNLSSAIYGDAKEIYPLRRVEVQK
LTLEARPREVAAEEEAAVDVDADEVAVDADE------
>hrr_arcis_JCM_13916
------------------------------------------------------------
-------------------------------------------------------MSERS
VSKSREQKRWYTVLAPEQFDRQELGETLAEEPQQVVGRTITTTLDELTGDSNANNTKLTF
KITDVGSDSAYTEFIKYELTRDYLRSLVRRGASKVEASITVLTTDDYRIRVQPVALTTKK
ADRSQEKAIRRVMIDKVHAAAEERTFEAFVDA-IVDGNLSSAIYGDAKEIYPLRRVEVQK
LTLEARPSEVAAEEEVAVDVDADEVAVDADE------
>hrr_C3
------------------------------------------------------------
-------------------------------------------------------MSERS
VSKSREQKRWYTVLAPEQFDRQELGETLAEEPQQVVGRTITTTLDELTGDSNANNTKLTF
KITDVGSDSAYTEFIKYELTRDYLRSLVRRGASKVEASITVLTTDDYRIRVQPVALTTKK
ADRSQEKAIRRVMIDKVHAAAEERTFEAFVDA-IVDGNLSSAIYGDAKEIYPLRRVEVQK
LTLEARPSEVAAEEEVAVDVDADEVAVDADE------
>hrr_distributum_JCM_10118
------------------------------------------------------------
-------------------------------------------------------MSERS
VSKSREQKRWYTVLAPEQFDRQELGETLAEEPQQVVGRTITTTLDELTGDSNANNTKLTF
KITDVGSDSAYTEFIKYELTRDYLRSLVRRGASKVEASITVLTTDDYRIRVQPVALTTKK
ADRSQEKAIRRVMIDKVHAAAEERTFEAFVDA-IVDGNLSSAIYGDAKEIYPLRRVEVQK
LTLEARPSEVAAEEEVAVDVDADEVAVDADE------
>hrr_californiensis_DSM_19288
------------------------------------------------------------
-------------------------------------------------------MSERS
VSKSREQKRWYTVLAPEQFDRQELGETLAEEPQQVVGRTITTTLDELTGDSNANNTKLTF
KITDVGSDSAYTEFIKYELTRDYLRSLVRRGASKVEASITVLTTDDYRIRVQPVALTTKK
ADRSQEKAIRRVMIDKVHAAAEERTFEAFVDA-IVDGNLSSAIYGDAKEIYPLRRVEVQK
LTLEARPREVAAEEEASVDVDADEVAVDADE------
>hrr_LG2
------------------------------------------------------------
-------------------------------------------------------MSERS
VSKSREQKRWYTVLAPEQFDRQELGETLAEEPQQVVGRTITTTLDELTGDSNANNTKLTF
KITDVGSDSAYTEFIKYELTRDYLRSLVRRGASKVEASITVLTTDDYRIRVQPVALTTKK
ADRSQEKAIRRVMIDKVHAAAEERTFEAFVDA-IVDGNLSSAIYGDAKEIYPLRRVEVQK
LTLEARPREVAAEEEASVDVDADEVAVDADE------
>hrr_LG3
------------------------------------------------------------
-------------------------------------------------------MSERS
VSKSREQKRWYTVLAPEQFDRQELGETLAEEPQQVVGRTITTTLDELTGDSNANNTKLTF
KITDVGSDSAYTEFIKYELTRDYLRSLVRRGASKVEASITVLTTDDYRIRVQPVALTTKK
ADRSQEKAIRRVMIDKVHAAAEERTFEAFVDA-IVDGNLSSAIYGDAKEIYPLRRVEVQK
LTLEARPREVAAEEEASVDVDADEVAVDADE------
>hrr_litoreum_JCM_13561
------------------------------------------------------------
-------------------------------------------------------MSERS
VSKSREQKRWYTVLAPEQFDRQELGETLAEEPQQVVGRTITTTLDELTGDSNANNTKLTF
KITDVGSDSAYTEFIKYELTRDYLRSLVRRGASKVEASITVLTTDDYRIRVQPVALTTKK
ADRSQEKAIRRVMIDKVHAAAEERTFEAFVDA-IVDGNLSSAIYGDAKEIYPLRRVEVQK
LTLEARPREVAAEEEASVDVDADEVAVDADE------
>hrr_terrestre_JCM_10247
------------------------------------------------------------
-------------------------------------------------------MSERS
VSKSREQKRWYTVLAPEQFDRQELGETLAEEPQQVVGRTITTTLDELTGDSNANNTKLTF
KITDVGSDSAYTEFIKYELTRDYLRSLVRRGASKVEASITVLTTDDYRIRVQPVALTTKK
ADRSQEKAIRRVMIDKVHAAAEERTFEAFVDA-IVDGNLSSAIYGDAKEIYPLRRVEVQK
LTLEARPREVAAEEEASVDVDADEVAVDADE------
>hrr_SP5
------------------------------------------------------------
-------------------------------------------------------MSERS
VSKSREQKRWYTVLAPEQFDRQELGETLAEEPQQVVGRTITTTLDELTGDSNANNTKLTF
KITDVGSDSAYTEFIKYELTRDYLRSLVRRGASKVEASITVLTTDDYRIRVQPVALTTKK
ADRSQEKAIRRVMIDKVHAAAEERTFEAFVDA-IVDGNLSSAIYGDAKEIYPLRRVEVQK
LTLEARPSEVAAEEEASVDVDADEVAVDADE------
>hrr_167
------------------------------------------------------------
-------------------------------------------------------MSERS
VSKSREQKRWYTVLAPEQFDRQELGETLAEEPQQVVGRTITTTLDQLTGDSNANNTKLTF
KITDVGSDSAYTEFIKYELTRDYLRSLVRRGASKVEASITVLTTDDYRIRVQPVALTTKK
ADRSQEKAIRRVMIDKVHAAAEERTFEAFVDA-IVDGNLSSAIYGDAKEIYPLRRVEVQK
LTLEARPSEVAAEEEAAVDVDADEVAVDADE------
>hrr_C2_b
------------------------------------------------------------
-------------------------------------------------------MSERS
VSKSREQKRWYTVLAPEQFDRQELGETLAEEPQQVVGRTITTTLDQLTGDSNANNTKLTF
KITDVGSDSAYTEFIKYELTRDYLRSLVRRGASKVEASITVLTTDDYRIRVQPVALTTKK
ADRSQEKAIRRVMIDKVHAAAEERTFEAFVDA-IVDGNLSSAIYGDAKEIYPLRRVEVQK
LTLEARPSEVAAEEEAAVDVDADEVAVDADE------
>hrr_SP7
------------------------------------------------------------
-------------------------------------------------------MSERS
VSKSREQKRWYTVLAPEQFDRQELGETLAEEPQQVVGRTITTTLDQLTGDSNANNTKLTF
KITDVGSDSAYTEFIKYELTRDYLRSLVRRGASKVEASITVLTTDDYRIRVQPVALTTKK
ADRSQEKAIRRVMIDKVHAAAEERTFEAFVDA-IVDGNLSSAIYGDAKEIYPLRRVEVQK
LTLEARPSEVAAEEEASVDVDADEVAVDADE------
>hrr_lacusprofundi_ATCC_49239
------------------------------------------------------------
-------------------------------------------------------MSERS
VSKSREQKRWYSVLAPEQFDRQELGETLAEEPDQVVGRTITTTLGELTGDSGANNTKLTF
KITDVGSDTAYTEFIKYELTRDYLRSLVRRGASKVEASITVLTTDDYRIRVQPVALTTKK
ADRSQEKAIRRVMIDKVHAAAEDRTFESFVDA-IVEGNLSSAIYGDAKLIYPLRRVEIQK
LTLEARPSEVAAEEETAVDVDADEVAVDADE------
>hrr_Ea1
------------------------------------------------------------
-------------------------------------------------------MSERS
VSKSREQKRWYTVLAPEQFDRQELGETLAEEPDQVVGRTITTTLGELTGDSGANNTKLTF
KITDVGSDTAYTEFITYELTRDYLRSLVRRGASKVEASITVLTTDDYRIRVQPVALTTKK
ADRSQEKAIRRVMIDKVHAAAEERTFVEFVDA-IVEGNLSSAIYGEAKLIYPLRRVEVQK
LTLEARPREVAAEEEAAVDVDADEVAVDADE------
>hrr_Ea8
------------------------------------------------------------
-------------------------------------------------------MSERS
VSKSREQKRWYTVLAPEQFDRQELGETLAEEPDQVVGRTITTTLGELTGDSGANNTKLTF
KITDVGSDTAYTEFITYELTRDYLRSLVRRGASKVEASITVLTTDDYRIRVQPVALTTKK
ADRSQEKAIRRVMIDKVHAAAEERTFVEFVDA-IVEGNLSSAIYGEAKLIYPLRRVEVQK
LTLEARPREVAAEEEAAVDVDADEVAVDADE------
>hrr_Eb13
------------------------------------------------------------
-------------------------------------------------------MSERS
VSKSREQKRWYTVLAPEQFDRQELGETLAEEPDQVVGRTITTTLGELTGDSGANNTKLTF
KITDVGSDTAYTEFITYELTRDYLRSLVRRGASKVEASITVLTTDDYRIRVQPVALTTKK
ADRSQEKAIRRVMIDKVHAAAEERTFVEFVDA-IVEGNLSSAIYGEAKLIYPLRRVEVQK
LTLEARPREVAAEEEAAVDVDADEVAVDADE------
>hrr_hd13
------------------------------------------------------------
-------------------------------------------------------MSERS
VSKSREQKRWYTVLAPEQFDRQELGETLAEEPDQVVGRTITTTLGELTGDSGANNTKLTF
KITDVGSDTAYTEFITYELTRDYLRSLVRRGASKVEASITVLTTDDYRIRVQPVALTTKK
ADRSQEKAIRRVMIDKVHAAAEERTFVEFVDA-IVEGNLSSAIYGEAKLIYPLRRVEVQK
LTLEARPREVAAEEEAAVDVDADEVAVDADE------
>hrr_IB24
------------------------------------------------------------
-------------------------------------------------------MSERS
VSKSREQKRWYTVLAPEQFDRQELGETLAEEPDQVVGRTITTTLGELTGDSGANNTKLTF
KITDVGSDTAYTEFITYELTRDYLRSLVRRGASKVEASITVLTTDDYRIRVQPVALTTKK
ADRSQEKAIRRVMIDKVHAAAEERTFVEFVDA-IVEGNLSSAIYGEAKLIYPLRRVEVQK
LTLEARPREVAAEEEAAVDVDADEVAVDADE------
>hrr_aidingense_JCM_13916
------------------------------------------------------------
-------------------------------------------------------MSERS
VSKSREQKRWYTVLAPEQFDRQELGETLAEEPSEVVGRTITTTLGELTGDSGANNTKLTF
KITDVGSDTAYTEFITYELTRDYLRSLVRRGASKVEASITVLTTDDYRIRVQPVALTTKK
ADRSQEKAIRRVMIDKVHAAAEERTFEAFVDA-IVDGNLSSAIYGEAKLIYPLRRVEVQK
LTLEARPSEVAAEEEAAVDVDADEVAVDTDE------
>hrr_kocurii_JCM_14978
------------------------------------------------------------
-------------------------------------------------------MSERS
VSKSREQKRWYSVLAPEQFDRQELGETLAEEPDQVVGRTITTTLGELTGDSGANNTKLTF
KITDVGSDTAYTEFIKYELTRDYLRSLVRRGASKVEASITVLTTDDYRIRVQPVALTTKK
ADRSQEKAIRRVMIDKVHAAAEERTFEAFVDA-IVDGNLSSAIYGEAKLIYPLRRVEVQK
LTLEARPSEVAAEEESAVDVDADEVAVDTDE------
>hrr_lipolyticum_DSM_21995
------------------------------------------------------------
-------------------------------------------------------MSERS
VSKSREQKRWYTVLAPEQFDRQELGETLAEEPDQVVGRTITTTLGELTGDSGANNTKLTF
KITDVGSDTAYTEFIKYELTRDYLRSLVRRGASKVEASITVLTTDDYRIRVQPVALTTKK
ADRSQEKAIRRVMIDKVHAAAEERTFEAFVDA-IVDGNLSSAIYGEAKLIYPLRRVEVQK
LTLEARPSEVAAEEETAVDVDADEVAVDADE------
>hrr_saccharovorum_DSM_1137
------------------------------------------------------------
-------------------------------------------------------MSERS
VSKSREQKRWYTVLAPEQFDRQELGETLAEEPDQVVGRTITTTLGELTGDSGANNTKLTF
KITDVGSDTAYTEFIKYELTRDYLRSLVRRGASKVEASITVLTTDDYRIRVQPVALTTKK
ADRSQEKAIRRVMIDKVHAAAEERTFEAFIDA-IVDGNLSSAIYGEAKLIYPLRRVEVQK
LTLEARPSEVAAEEETAVDVDADEVAVDADE------
