# Supplementary material for: Inteins as indicators of gene flow in the halobacteria
Source: Front Microbiol. 2014 Jun 26;5:299. doi: 10.3389/fmicb.2014.00299 (PMC4071816; doi:10.3389/fmicb.2014.00299)
Supplement: Supplementary file 1 [file DataSheet1.ZIP › data_file1/reference_tree_alignment/S3e_S3p-nog.aln]

>gi|541181295|gb|ERG89892.1| arCOG00543 universal archaeal KH-domain/beta-lactamase-domain protein [halophilic archaeon J07HX5]
MSTVESKLDDIQSTIEREIPGDITITEVRYEGPELVIYTRDPKRFASDGNLVRKLASELR
KRITVRPDPGVLPPVSQAREEVLGVIPDEAGVSDLDF-HADTG-EVVVEAQKPGMVIGRH
GSTLREITQEVGWTPEVVRTPPIESSTVKNVRNFLKQERDDRRDILERVGRQIHREEMSD
-DQWVRITTLGCCREVGRAAFIFSTPETRV--LIDAGDKPGADDEVPYLQVPEALGSGAS
SLDAVVLTHAHLDHSALVPLLFKYGYDGPIYTTEPTRDLM----GLLTLDYL-DVAAKEG
RAPPYDSEMVRETIKHTVPLEYGNVTDIAPDIKLTLHNAGHILGSAISHFHVGDGLYNVA
FSGDIHYTDTRLFNG-AVND-FPRVE-TLVLESTYGGRNDYQTDQEDSERKLLQTLSRTL
ERG-GTALIPAFAVGRSQEIMLVLEEAMR--NGDIPEVPVHLDGMIWEATAITTTYPEY-
---------LRDELRERIFHEDSNPFLSEQFNHIDGGEDERQEVVDSGPSIVLSTSGMME
GGPVLSWLERVGGDPDSTLVFVGYQAQGTLGRRIQNGRREVPIGNMRGRADTLTLETDVE
VVDGFSGHADRQGLENFVRTMNPRPEKVLCVHGDESSVQDFSSALYHEFNMRTFAPKNLE
TFRFV
>lcl|36549_457 unnamed protein product
----------------------------------------------------------MQ
H--------------------------------------------VTVPQDRIGVVIGAG
GETMREIEERA----------------------------NVRLDIDSESG-SVSIEERDD
P--VAAMVAPDVIKAIGRGF-----KPETALSILDHD----------------LRTLDLI
DLSEHTRNDNDLQR--------KKGRII--GENGRTRELIEELSGANVVVYGSTVG----
--------------AVGQPEELEVVR-----------RAV--------------------
---------GMLLDG-APHG-----------------------------------AVYSY
LER---------------------------------------------------------
---------MSNELDDDV-------------------SFNAPQ-----------------
------------------------------------------------------------
------------------------------------------------------------
-----
>gi|339757057|gb|EGQ40640.1| ribosomal protein S3, eukaryotic/archaeal type [Candidatus Nanosalinarum sp. J07AB56]
---------------------MWWRKNEHEKDETGDEQIVQEKQFVQQG---------IR
R-----------VNLDDFLAKELE----GSGYAGSTIERTPTSTKIVITAEKPGLIIGRG
GSRIRELTSDV----------------------------EDEFGFEDP---QIEVNEIEE
PDSNAQVVANNMAEWLEKGGSAKRVGYTYLRRVRETG----------------VIGAQIE
VSGKLSGNRGRTEK-------FSFGYVK--RCGDTADEQVDRGYRLARTKPG-AIGVKVR
IMDS-------------MPE--FMHQDTDLA------ERIRHESEEGTEDEQADKI----
---------NRIIEEAENMT-GAEIGRAIEQLEDVQE---AEIEVDEVRDVYENRDTDEG
GDD----TAEDSEEQKNSE-----SDATE--DESGGE-------------QPDQTESDN-
-----------TDYASIV-------------------SGTIADAK---------------
--------DELDA--------------------------------LETPDYGAALEAESS
GKDRVTFVEWLE-------------------ERSE-------------------------
-----
>gi|15790638|ref|NP_280462.1| 30S ribosomal protein S3 [Halobacterium sp. NRC-1]
--------------------------------------MADELEFIEQG---------LQ
R-----------SQIDEFFAEELA----RAGYGGMELAPTPMGMQIVLKAEKPGMVIGKG
GKNIRKITTQL----------------------------EERFDLEDP---QIDVQEVEE
PDLNAQIVADRLANALERGWYFRKAGHTTIDRIMESG----------------ALGAEIV
LSGKVTGNRGRVEK-------FNRGYIK--HNGEPAEEIVDHGKGVAVMKLG-TIGVNVK
IIPP----------NAELPDDFEIQEDADIE------DLV------VDEAEAGEDL----
---------EELLEG-EDAD-AEDAD-ADAAAE-------PESEPADF-------EDEEV
IET---------DDDVEEE----LDELAD--AVEGED------------------EDDE-
---------F-SDVDDEA-------------------ADTAEDLL---------------
--------DEMDD-----------------------------------------------
--ED---------------------------GGAE-------------------------
-----
>gi|169236377|ref|YP_001689577.1| 30S ribosomal protein S3P [Halobacterium salinarum R1]
--------------------------------------MADELEFIEQG---------LQ
R-----------SQIDEFFAEELA----RAGYGGMELAPTPMGMQIVLKAEKPGMVIGKG
GKNIRKITTQL----------------------------EERFDLEDP---QIDVQEVEE
PDLNAQIVADRLANALERGWYFRKAGHTTIDRIMESG----------------ALGAEIV
LSGKVTGNRGRVEK-------FNRGYIK--HNGEPAEEIVDHGKGVAVMKLG-TIGVNVK
IIPP----------NAELPDDFEIQEDADIE------DLV------VDEAEAGEDL----
---------EELLEG-EDAD-AEDAD-ADAAAE-------PESEPADF-------EDEEV
IET---------DDDVEEE----LDELAD--AVEGED------------------EDDE-
---------F-SDVDDEA-------------------ADTAEDLL---------------
--------DEMDD-----------------------------------------------
--ED---------------------------GGAE-------------------------
-----
>gi|354610531|ref|ZP_09028487.1| ribosomal protein S3 [Halobacterium sp. DL1]
--------------------------------------MADEMQFIEQG---------LQ
R-----------SQIDEFFATELA----RAGYGGMELAPTPMGMQIVLKAEKPGMVIGKG
GKNIRKITTQL----------------------------EERFDLEDP---QIDVQEVDE
PDLNAQIVADRLANALERGWYFRKAGHTTIDRIMEAG----------------ALGAEIV
LSGKVTGNRGRVEK-------FNRGYIK--HNGEPAEEIVDHGKGVAVMKLG-TIGVSVK
IIPP----------NAKLPDDFEIQEEADIE------DLV------VDEAEADEEL----
---------EDLLEG-EGEA-DVEDG-EGE--ES-EDA--ATTDADA----------EAA
VEE----IVEE-DVDADAD----GDVEEE--LDELAA---------------DVEADEE-
---------F-DDVDESA-------------------EETAEALI---------------
--------DEMEE----------------------------------ADEAEADEAEADA
EDDE---------------------------EGEE-------------------------
-----
>gi|448730383|ref|ZP_21712691.1| 30S ribosomal protein S3P [Halococcus saccharolyticus DSM 5350]
--------------------------------------MGSEQTFIEDG---------MQ
R-----------TQIDEFFGDELE----RAGYGGMELAKTPMGTQIVLRAEKPGMVIGKG
GKNIRKITTQL----------------------------EERFDLDDP---QIDVQEVDE
PDLNAQIVADRLGNALERGWYFRKAGHTTIDRIMDAG----------------ARGAEIT
LNGKVTGARSRNEK-------FNRGYIK--HNGEPAQSIVDRGDGVAVMKLG-TIGVTVK
IIPP----------DAELPDDFRIQEDVDTS------VLE-------PEEVEGDDV----
---------EELLSG-DGEE--PVAGPEESDSE-------EDFEVTETPPEGEAETTEAG
AEE----IIEE-EIEAEQG----AAETAP--DESVEA-----------------SEDID-
-----------EELSEET-------------------DAAAEAIL---------------
--------DEMDD------------AEADSDLTAIDGVGDAKADALVEAGFESVAAVRAA
SEDDLAEAEGVGPAFAERIKEGAEDLG----GGDA-------------------------
-----
>gi|448735129|ref|ZP_21717346.1| 30S ribosomal protein S3P [Halococcus salifodinae DSM 8989]
--------------------------------------MGSEQTFIEDG---------MQ
R-----------TQIDEFFGDELE----RAGYGGMDLAKTPMGTQIVLRAEKPGMVIGKG
GKNIRKITTQL----------------------------EERFDLDDP---QIDVQEVDE
PDLNAQIVADRLGNALERGWYFRKAGHTTIDRIMDAG----------------ARGAEIT
LNGKVTGARSRNEK-------FNRGYIK--HNGEPAQSIVDRGDGVAVMKLG-TIGVTVR
IIPP----------DAELPDDFRIQEDVDTS------VLE-------PEEVEGDDV----
---------EELLSG-EGEADEPVAGPDESE---------SDEDFEVTETPPEGDAEATG
AEE----IIEE-EIESEQG----SAETSP--EEPAEA-----------------GEDID-
-----------EELSEET-------------------DAAAEAII---------------
--------DEMDD------------AEAGGDLTVIDGVGDAKADALVEAGFESVADVRAA
SEDDLAEAEGVGPAFAERIKAGAEEFD----GGDA-------------------------
-----
>gi|409731018|ref|ZP_11272568.1| 30S ribosomal protein S3P [Halococcus hamelinensis 100A6]
--------------------------------------MATEQQFIEDG---------MQ
R-----------TQIDEFFAEELG----RAGYGGMELAKTPMGTQIVLRAEKPGMVIGKG
GKNIRKVTTEL----------------------------EERFDLDDP---QIDVQEVDE
PDLNAQIVADRLANALERGWYFRKAGHTTIDRIMDAG----------------ARGAEIT
LNGKVTGARSRDEK-------FNRGYIK--HNGEPSKDIVDRGNGVAVMKLG-TIGVTVR
IIPP----------NAELPDDFRIREDVDVS------DLV------PEDIESGDEV----
---------DALLDEGEGEP-VAGPEESDSEEEFELT---GEEAPETD-----DLAEEEV
IEE---------AVETEEG----AAETSP--PDSAAE------------------PDVD-
-----------DDLSEET-------------------EADAEALL---------------
--------DEMES---------------VEGLTAIDGVGDAKADALREAGFESVEDVQAA
SEDDLAEAEGIGAAFAERIKQGAEDLV----EAEN-------------------------
-----
>gi|448726788|ref|ZP_21709180.1| 30S ribosomal protein S3P [Halococcus morrhuae DSM 1307]
--------------------------------------MATEQQFIEDG---------MQ
R-----------TQIDEFFADELA----RAGYGGMDLAKTPMGTQIVLRAEKPGMVIGKG
GKNIRKITSEL----------------------------EERFDLDDP---QIDVQEVDE
PDLNAQIVADRLGNALERGWYFRKAGHTTIDRIMDAG----------------ARGAEIT
LNGKVTGARSRNEK-------FNRGYIK--HNGEPSQEIVDRGDGVAVMKLG-TIGVTVK
IIPP----------NADLPDDFRIHEDVDTE------SLV-------PDEIEGDEV----
---------EALLGEAEEPADGSEESDADEEFELTEDE--AGAEAAEI-------EEEEI
VEE---------DVEAETG----AAETAP------------------------DDAEID-
-----------EELSEET-------------------EADAEAIL---------------
--------DEMES----------TEADAGAGLTAIDGVGDAKAGALVEAGFESVADIQDA
SEDDLAEAEGVGDAFAERIKEGASEVDPADVEGEN-------------------------
-----
>gi|448737868|ref|ZP_21719901.1| 30S ribosomal protein S3P [Halococcus thailandensis JCM 13552]
--------------------------------------MATEQEFIEDG---------MQ
R-----------TQIDEFFADELA----RAGYGGMDLAKTPMGTQIVLRAEKPGMVIGKG
GKNIRKITSEL----------------------------EERFDLDDP---QIDVQEVDE
PDLNAQIVADRLGNALERGWYFRKAGHTTIDRIMDAG----------------ARGAEIT
LNGKVTGARSRNEK-------FNRGYIK--HNGEPSQDIVDRGDGVAVMKLG-TIGVTVK
IIPP----------NADLPDDFRIHEDVDTE------SLV-------PEDIEGDEV----
---------EALLG--EAEEPADDSEASDADEEFELGEDESDVEAAEI-------EEEEI
VEE----GVESETGAAETAPDNEIDEELS--EDTEAD-----AEAILDEMESSETSEAD-
---------V-DASEQPV-------------------ESAAGAGL---------------
--------TAIDG------------------------VGDAKAEALVEAGFETVADIQDA
SEDDLSEAEGVGDAFAERIKAGASEVDPADVEGEN-------------------------
-----
>gi|541195431|gb|ERH03688.1| ribosomal protein S3, eukaryotic/archaeal type [Halorubrum sp. J07HR59]
--------------------------------------MADELQFIENG---------LQ
R-----------AQIDEFFSEELG----RAGYGGMDIAKTPMGTQIVLKAEKPGMVIGKG
GKNIRKVTTAL----------------------------EEQFGMDDP---QIDVQEVDE
PDLNARIVADRLANALERGWYFRKAGHTTIDRIMDSG----------------ALGAEIV
LSGKVTGARSRVEK-------FNRGYIK--HNGEPAQNVVDEGQATAVMKLG-TIGVTVK
TIPP----------GAQLPDDFEITDDAEVP------EVE--------QAAAAEGV----
---------ESLLEE-DPDE-IPDVGEGDDEEVTI-----PDEDPEEI-------IDEEV
VEE----VVGEVDEAGGVA----AEPEVD--DSDAAT---------------QEEVDAE-
---------L-DDLEEGV-------------------EQEAAELI---------------
--------NEMEG------------------------------------------VGGDD
DAEA---------------------------EEED-------------------------
-----
>gi|448294705|ref|ZP_21484784.1| 30S ribosomal protein S3P [Halalkalicoccus jeotgali B3]
--------------------------------------MADEHQFIENG---------MQ
R-----------SQIDEFFATELE----RAGYGGMEVAKTPMGTQIVLKAEKPGMVIGKG
GKNIRKVTRQL----------------------------EERFDLEDP---QIDVQEVDE
PDLNAQIVADRLANALERGWYFRKAGHTTIDRIMDAG----------------ALGAEIV
LSGKVTGARSRVEK-------FNRGYVK--HNGEPAEDIVDKGLGTAVMKLG-TIGVNVK
IIPP----------GAQLPDDFEIHDDAEVE------DLI------AETADTDEGV----
---------EEILDD-VADD-VPEED-QVAETAD------TEGEVEATE------IDEEV
VEE------EP------------VDEETV--EESSEE----------------AEDEED-
---------L--ELEEDI-------------------EAEAAELV---------------
--------AEMEA-----------------------------------------------
EEEG---------------------------EGDN-------------------------
-----
>gi|541204051|gb|ERH12031.1| ribosomal protein S3, eukaryotic/archaeal type [halophilic archaeon J07HB67]
--------------------------------------MADEQAFIEDG---------LQ
R-----------TQIDEFFEEELG----RAGYGGMDVAKTPMGTQIVLEAEKPGMVIGKG
GKNIRKITTEL----------------------------EERFDMEDP---QIDVQEVEE
PDLNARVVADKLANALERGWYFRRAGHTTIDRIMESG----------------ALGAEIV
LSGKVTGARSRVEK-------FNRGYIK--HNGEPAEDVVDSGKGVAVMQLG-TIGVNVK
IIPP----------EATLPDDFEVAEGVEAP------EVE--------QQVAEEGV----
---------EALLE--EPDE-VPEAEPADATAAEE-----ADADP----------VDEEV
VEE----VVEP-DTELPGE------DETV--EVPGGD----------------DDVEAE-
---------L-EDLDEDV-------------------ESEAADLV---------------
--------GQMEG-----------------------------------------------
-EDD---------------------------EGGE-------------------------
-----
>gi|541199340|gb|ERH07503.1| ribosomal protein S3, eukaryotic/archaeal type [Halonotius sp. J07HN4]
--------------------------------------MADEQQFIENG---------LQ
R-----------AQIDEFFQEELD----RAGYGGMDIAKTPMGTQIVLKAEKPGMVIGKG
GKNIRKITTTL----------------------------TEDFGMDDP---QVDVQEVDE
PDLNARIVADRLANALERGWYFRKAGHTTIDRIMEAG----------------ALGAEIV
LSGKVTGARSRVEK-------FNRGYIK--HNGEPAQDVVDDGQGVAVMKLG-TIGVTVK
IIPP----------GATLPDDFAIHEDVEFE------PVE----QAVVDADDDESV----
---------EELLAG-EPDDVVPD---EDEDVEV------PDEDPAEA-------IDEEI
VEE----VIEEETVGDADIDDAESADADD--AEAADD-------------AADGDSVAD-
-----------EELDEDV-------------------AAEAAELV---------------
--------EEMED---------------------------------------------DD
ADDT---------------------------EADN-------------------------
-----
>gi|541192131|gb|ERH00480.1| ribosomal protein S3, eukaryotic/archaeal type [Halonotius sp. J07HN6]
--------------------------------------MADEQQFIENG---------LQ
R-----------AQIDEYFQDELD----RAGYGGMDIAKTPMGTQIVLKAEKPGMVIGKG
GKNIRSITDTL----------------------------TDEFGMDDP---QVDVQEVDE
PDLNARIVADRLANALERGWYFRKAGHTTIDRIIEAG----------------ALGAEIV
LSGKVTGARSRVEK-------FNRGYIK--HNGEPAQDVVDEGQGVAVMKLG-AIGVTVK
IIPP----------GATLPDDFAVADDADID------PVE------QVVDGDDESV----
---------EELLAG-EPDEEDAAPAADEDEVEV------PDEDPAEV-------IEEEI
VEE----VIDEADEESAADDDSEESADSD--DAAGDA-----------ADDGDDSDDDES
ADADDGDSVADEDLDEDV-------------------AEEAADLV---------------
--------EEMED---------------------------------------ADDGDDAD
ADET---------------------------EADD-------------------------
-----
>gi|399577352|ref|ZP_10771105.1| rps3 protein [Halogranum salarium B-1]
--------------------------------------MADEHQFIEDG---------LQ
K-----------SQIDEFFADELG----RAGYGGMDVAKTPMGTQIVLKAEKPGMVIGKG
GKNIRKITREL----------------------------QERFNLDDP---QIDVQEVDE
PDLNARIVADRLANALERGWYFRKAGHTTIDRIMDAG----------------ALGAEIV
LAGKVTGARSRIEK-------FNRGYIK--HNGEPADTVVDEGQGVAVMKLG-TIGVTVK
IIPP----------GAQLPDDFAIAEDAEVE------AVE--------QIEADEGV----
---------EGLLEEPEDEK-IPDVDEDADEVPDEG----AAEDPEAA-------IDEEV
VEE----VVEETDEEPVAT---------G--DVDDDD----------------EDVEEE-
---------L-DELDEEV-------------------EQEAADLV---------------
--------AEMEA-----------------------------------------------
DEDE---------------------------EEDN-------------------------
-----
>gi|385804235|ref|YP_005840635.1| 30S ribosomal protein S3 [Haloquadratum walsbyi C23]
--------------------------------------MADEHQFIENG---------LQ
R-----------SQIDEFFADELG----RAGYGGMDVAKTPMGTQIVLKAEKPGMVIGKG
GKNIRKVTREL----------------------------EDRFNLDDP---QIDVQEVDE
PDLNARIVADRLANALERGWYFRKAGHTTIDRIIESG----------------ALGAEIV
LSGKVTGARSRVEK-------FNRGYIK--HNGEPAQEIVDEGQGVAVMKLG-TIGVTVK
IIPP----------GAELPDDFEIHDDVDVE------PVE--------QVAESDGV----
---------DSLLAE-DPAD-IPDVG-ADDDVTV------PQETPEEI-------IDEEV
VEA-DPGVSSE-DEEVVTEPVDIGGDDED--VEDIEV-------VSDDSGNDTETVAEE-
---------V-EELDAEV-------------------EAEAEDLV---------------
--------AEMED-----------------------------------------------
--ID---------------------------EEDV-------------------------
-----
>gi|110668735|ref|YP_658546.1| 30S ribosomal protein S3P [Haloquadratum walsbyi DSM 16790]
--------------------------------------MADEHQFIENG---------LQ
R-----------SQIDEFFADELG----RAGYGGMDVAKTPMGTQIVLKAEKPGMVIGKG
GKNIRKVTREL----------------------------EDRFNLDDP---QIDVQEVDE
PDLNARIVADRLANALERGWYFRKAGHTTIDRIIESG----------------ALGAEIV
LSGKVTGARSRVEK-------FNRGYIK--HNGEPAQEIVDEGQGVAVMKLG-TIGVTVK
IIPP----------GAELPDDFEIHDDVDVE------PVE--------QVAESDGV----
---------DSLLAE-DPAD-IPDVG-ADDDVTV------PQETPEEI-------IDEEV
VEA-DPGVSSE-DEEVVTEPVDIGGDDED--VEDIEV-------VSDDSGNDTETVAEE-
---------V-EELDAEV-------------------EAEAEDLV---------------
--------AEMED-----------------------------------------------
--ID---------------------------EEDV-------------------------
-----
>gi|448618108|ref|ZP_21666453.1| 30S ribosomal protein S3P [Haloferax mediterranei ATCC 33500]
--------------------------------------MADEHQFIENG---------LQ
R-----------SQIDEFFAEELG----RAGYGGMDVAKTPMGTQIVLKAEKPGMVIGKG
GKNIRKVTREL----------------------------EERFNLDDP---QIDVQEVDE
PDLNARIVADRLANALERGWYFRKAGHTTIDRIMDAG----------------ALGAEIV
LSGKVTGARSRVEK-------FNRGYIK--HNGEPAQEIVDEGQGVAVMKLG-TIGVTVK
IIPP----------GAQLPDDFEVEEDAEPE------PVE--------QIEETESV----
---------EDLLEE-EPEE-IPEVS-EDTDAET-------------------EELDEDI
VEE---EAVEAVEEEVVEE-------DAD--EEAVEE----------------EVVDED-
-----------DELDEDV-------------------AEEAADLV---------------
--------AEMED-----------------------------------------------
-DEE---------------------------TEEE-------------------------
-----
>gi|448592785|ref|ZP_21651832.1| 30S ribosomal protein S3P [Haloferax elongans ATCC BAA-1513]
--------------------------------------MADEHQFIEDG---------LQ
K-----------SQIDEFFAEELG----RAGYGGMDVAKTPMGTQIVLKAEKPGMVIGKG
GKNIRKVTREL----------------------------EERFNLDDP---QIDVQEVDE
PDLNARIVADRLANALERGWYFRKAGHTTIDRIMDAG----------------ALGAEIV
LSGKVTGARSRVEK-------FNRGYIK--HNGEPAQEIVDEGQGVAVMKLG-TIGVTVK
IIPP----------GARLPDDFEVEEDAEPE------AVE--------QFEEPESV----
---------EDLLEE-EPEE-VPDVSEEAE----------PETDA----------VDEEV
VEE----AVEE-VVDDDEE----VVEDDA--DADADD-----------------EEAVE-
-----------EELDEDV-------------------AEEAADLV---------------
--------AEMED-----------------------------------------------
-EDE---------------------------TEEE-------------------------
-----
>gi|448578195|ref|ZP_21643630.1| 30S ribosomal protein S3P [Haloferax larsenii JCM 13917]
--------------------------------------MADEHQFIEDG---------LQ
K-----------SQIDEFFAEELG----RAGYGGMDVAKTPMGTQIVLKAEKPGMVIGKG
GKNIRKVTREL----------------------------EERFNLDDP---QIDVQEVDE
PDLNARIVADRLANALERGWYFRKAGHTTIDRIMDAG----------------ALGAEIV
LSGKVTGARSRVEK-------FNRGYIK--HNGEPAQEIVDEGQGVAVMKLG-TIGVTVK
IIPP----------GARLPDDFEVEEDADPE------AVE--------QFEEPESV----
---------EDLLEE-EPEE-VPDVS---EEAE-------PETDA----------VDEEV
VEE----AVEE------------VVDDDE--EVVEDD------------ADADDEEAVE-
-----------EELDEDV-------------------AEEAADLV---------------
--------AEMED-----------------------------------------------
-EDE---------------------------TEEE-------------------------
-----
>gi|448611741|ref|ZP_21662171.1| 30S ribosomal protein S3P [Haloferax mucosum ATCC BAA-1512]
--------------------------------------MADEHQFIENG---------LQ
R-----------SQIDEFFAEELG----RAGYGGMDVAKTPMGTQIVLKAEKPGMVIGKG
GKNIRKVTREL----------------------------EERFNLDDP---QIDVQEVDE
PDLNARIVADRLANALERGWYFRKAGHTTIDRIMDAG----------------ALGAEIV
LSGKVTGARSRVEK-------FNRGYIK--HNGEPAQEIVDEGQGVAVMKLG-TIGVTVK
IIPP----------GAKLPDDFEVEEDADPE------AVE--------QIEETESV----
---------EDLLEE-EPEE-IPDVS------EDAVDE--TDA------------LDEEV
VEEAAVEAVEEEVVDEDGD-----EEVVE--EEVVED-----------------------
-----------DELDEDV-------------------AEEAADLV---------------
--------AEMED-----------------------------------------------
--DE---------------------------ETEEE------------------------
-----
>gi|448583476|ref|ZP_21646832.1| 30S ribosomal protein S3P [Haloferax gibbonsii ATCC 33959]
--------------------------------------MADEHQFIENG---------LQ
R-----------SQIDEFFAEELG----RAGYGGMDVAKTPMGTQIVLKAEKPGMVIGKG
GKNIRKVTREL----------------------------EERFNLDDP---QIDVQEVDE
PDLNARIVADRLANALERGWYFRKAGHTTIDRIMDAG----------------ALGAEIV
LSGKVTGARSRVEK-------FNRGYIK--HNGEPAQEIVDEGQGVAVMKLG-TIGVTVK
IIPP----------GAKLPDDFEVEEDANPE------AVE--------QIEETESV----
---------EDLLEE-EPEE-VPDVSEEAD----------AETDA----------VDEDV
VEE---AAVEAVEEEVVDE-----ADDED--DEAVEE-----------------VVDDD-
-----------EELDEDV-------------------AEEAADLV---------------
--------AEMED-----------------------------------------------
DDEE---------------------------TEEE-------------------------
-----
>gi|448565521|ref|ZP_21636388.1| 30S ribosomal protein S3P [Haloferax prahovense DSM 18310]
--------------------------------------MADEHQFIENG---------LQ
R-----------SQIDEFFAEELG----RAGYGGMDVAKTPMGTQIVLKAEKPGMVIGKG
GKNIRKVTREL----------------------------EERFNLDDP---QIDVQEVDE
PDLNARIVADRLANALERGWYFRKAGHTTIDRIMDAG----------------ALGAEIV
LSGKVTGARSRVEK-------FNRGYIK--HNGEPAQEIVDEGQGVAVMKLG-TIGVTVK
IIPP----------GAKLPDDFEVEEDANPE------AVE--------QIEETESV----
---------EDLLEE-EPEE-VPDVSEEAD----------AETDA----------VDEDV
VEE---AAVEAVEEEVVDE-----ADDED--DEAVEE-----------------VVDDD-
-----------EELDEDV-------------------AEEAADLV---------------
--------AEMED----------------------------------------------D
DEEE---------------------------TEEE-------------------------
-----
>gi|448623086|ref|ZP_21669735.1| 30S ribosomal protein S3P [Haloferax denitrificans ATCC 35960]
--------------------------------------MADEHQFIENG---------LQ
R-----------SQIDEFFAEELG----RAGYGGMDVAKTPMGTQIVLKAEKPGMVIGKG
GKNIRKVTREL----------------------------EERFNLDDP---QIDVQEVDE
PDLNARIVADRLANALERGWYFRKAGHTTIDRIMDAG----------------ALGAEIV
LSGKVTGARSRVEK-------FNRGYIK--HNGEPAQEIVDEGQGVAVMKLG-TIGVTVK
IIPP----------GARLPDDFEVEEDANPE------AVE--------QIEETESV----
---------EDLLEE-EPEE-VPDVSEEDD----------AETDA----------VDEDV
VEE---AAVEAVEEEVVDD----DADDED--EEAVEE-----------------VVDDD-
-----------EELDEDV-------------------AEEAADLV---------------
--------SEMED-----------------------------------------------
EDDE---------------------------TEEE-------------------------
-----
>gi|448557077|ref|ZP_21632512.1| 30S ribosomal protein S3P [Haloferax sp. ATCC BAA-644]
--------------------------------------MADEHQFIENG---------LQ
R-----------SQIDEFFAEELG----RAGYGGMDVAKTPMGTQIVLKAEKPGMVIGKG
GKNIRKVTREL----------------------------EERFNLDDP---QIDVQEVDE
PDLNARIVADRLANALERGWYFRKAGHTTIDRIMDAG----------------ALGAEIV
LSGKVTGARSRVEK-------FNRGYIK--HNGEPAQEIVDEGQGVAVMKLG-TIGVTVK
IIPP----------GARLPDDFEVEEDANPD------AVE--------QIEETESV----
---------EDLLEE-EPEE-VPDVS---EDTD-------TDAETDA--------VDEDV
VEE---AAVEAVEEEV-------VDDADD--EEAVEE-----------------VVDDD-
-----------EELDEDV-------------------AEEAADLV---------------
--------AEMED-------------------------------------------ED--
--DE---------------------------TEEE-------------------------
-----
>gi|448548054|ref|ZP_21627398.1| 30S ribosomal protein S3P [Haloferax sp. ATCC BAA-645]
--------------------------------------MADEHQFIENG---------LQ
R-----------SQIDEFFAEELG----RAGYGGMDVAKTPMGTQIVLKAEKPGMVIGKG
GKNIRKVTREL----------------------------EERFNLDDP---QIDVQEVDE
PDLNARIVADRLANALERGWYFRKAGHTTIDRIMDAG----------------ALGAEIV
LSGKVTGARSRVEK-------FNRGYIK--HNGEPAQEIVDEGQGVAVMKLG-TIGVTVK
IIPP----------GARLPDDFEVEEDANPD------AVE--------QIEETESV----
---------EDLLEE-EPEE-VPDVS-EDTDTD-------AETDA----------VDEDV
VEE---AAVEAVEEEV-------VDDADD--EEAVEE-----------------VVDDD-
-----------EELDEDV-------------------AEEAADLV---------------
--------AEMED-----------------------------------------------
EDDE---------------------------TEEE-------------------------
-----
>gi|448545980|ref|ZP_21626307.1| 30S ribosomal protein S3P [Haloferax sp. ATCC BAA-646]
--------------------------------------MADEHQFIENG---------LQ
R-----------SQIDEFFAEELG----RAGYGGMDVAKTPMGTQIVLKAEKPGMVIGKG
GKNIRKVTREL----------------------------EERFNLDDP---QIDVQEVDE
PDLNARIVADRLANALERGWYFRKAGHTTIDRIMDAG----------------ALGAEIV
LSGKVTGARSRVEK-------FNRGYIK--HNGEPAQEIVDEGQGVAVMKLG-TIGVTVK
IIPP----------GARLPDDFEVEEDANPD------AVE--------QIEETESV----
---------EDLLEE-EPEE-VPDVS-EDTDTD-------AETDA----------VDEDV
VEE---AAVEAVEEEV-------VDDADD--EEAVEE-----------------VVDDD-
-----------EELDEDV-------------------AEEAADLV---------------
--------AEMED-----------------------------------------------
EDDE---------------------------TEEE-------------------------
-----
>gi|448600505|ref|ZP_21656001.1| 30S ribosomal protein S3P [Haloferax alexandrinus JCM 10717]
--------------------------------------MADEHQFIENG---------LQ
R-----------SQIDEFFAEELG----RAGYGGMDVAKTPMGTQIVLKAEKPGMVIGKG
GKNIRKVTREL----------------------------EERFNLDDP---QIDVQEVDE
PDLNARIVADRLANALERGWYFRKAGHTTIDRIMDAG----------------ALGAEIV
LSGKVTGARSRVEK-------FNRGYIK--HNGEPAQEIVDEGQGVAVMKLG-TIGVTVK
IIPP----------GARLPDDFEVEEDANPD------AVE--------QIEETESV----
---------EDLLEE-EPEE-VPDVS---EDAD-------ADAETDA--------VDEDV
VEE---AAVEAVEEEV-------VDDADD--EEAVEE-----------------VVDDD-
-----------EELDEDV-------------------AEEAADLV---------------
--------AEMED-------------------------------------------EDD-
--DE---------------------------TEEE-------------------------
-----
>gi|448569076|ref|ZP_21638488.1| 30S ribosomal protein S3P [Haloferax lucentense DSM 14919]
--------------------------------------MADEHQFIENG---------LQ
R-----------SQIDEFFAEELG----RAGYGGMDVAKTPMGTQIVLKAEKPGMVIGKG
GKNIRKVTREL----------------------------EERFNLDDP---QIDVQEVDE
PDLNARIVADRLANALERGWYFRKAGHTTIDRIMDAG----------------ALGAEIV
LSGKVTGARSRVEK-------FNRGYIK--HNGEPAQEIVDEGQGVAVMKLG-TIGVTVK
IIPP----------GARLPDDFEVEEDANPD------AVE--------QIEETESV----
---------EDLLEE-EPEE-VPDVSEDAD----------ADAETDA--------VDEDV
VEE---AAVEAVEEEV-------VDDADD--EEAVEE-----------------VVDDD-
-----------EELDEDV-------------------AEEAADLV---------------
--------AEMED----------------------------------------------E
DDDE---------------------------TEEE-------------------------
-----
>gi|448290683|ref|ZP_21481829.1| 30S ribosomal protein S3P [Haloferax volcanii DS2]
--------------------------------------MADEHQFIENG---------LQ
R-----------SQIDEFFAEELG----RAGYGGMDVAKTPMGTQIVLKAEKPGMVIGKG
GKNIRKVTREL----------------------------EERFNLDDP---QIDVQEVDE
PDLNARIVADRLANALERGWYFRKAGHTTIDRIMDAG----------------ALGAEIV
LSGKVTGARSRVEK-------FNRGYIK--HNGEPAQEIVDEGQGVAVMKLG-TIGVTVK
IIPP----------GARLPDDFEVEEDANPD------AVE--------QIEETESV----
---------EDLLEE-EPEE-VPDVSEDAD----------ADAETDA--------VDEDV
VEE---AAVEAVEEEVVDD------ADDE--EEAVEE-----------------VVDDD-
-----------EELDEDV-------------------AEEAADLV---------------
--------AEMED----------------------------------------------E
DDDE---------------------------TEEE-------------------------
-----
>gi|433420031|ref|ZP_20405417.1| 30S ribosomal protein S3P [Haloferax sp. BAB2207]
--------------------------------------MADEHQFIENG---------LQ
R-----------SQIDEFFAEELG----RAGYGGMDVAKTPMGTQIVLKAEKPGMVIGKG
GKNIRKVTREL----------------------------EERFNLDDP---QIDVQEVDE
PDLNARIVADRLANALERGWYFRKAGHTTIDRIMDAG----------------ALGAEIV
LSGKVTGARSRVEK-------FNRGYIK--HNGEPAQEIVDEGQGVAVMKLG-TIGVTVK
IIPP----------GARLPDDFEVEEDANPD------AVE--------QIEETESV----
---------EDLLEE-ESEE-VPDVS---EDAD-------ADAETDA--------VDEDV
VEE---AAVEAVEEEV-------VDDADD--EEAVEE-----------------VVDDD-
-----------EELDEDV-------------------AEEAADLV---------------
--------AEMED----------------------------------------------E
DDDE---------------------------TEEE-------------------------
-----
>gi|541190027|gb|ERG98415.1| ribosomal protein S3, eukaryotic/archaeal type [Haloquadratum sp. J07HQX50]
--------------------------------------MADEHQFIEDG---------LQ
R-----------SQIDEFFAEELG----RAGYGGMDVAKTPMGTQIVLKAEKPGMVIGKG
GKNIRKVTQQL----------------------------EDRFNLDDP---QIDVQEVEE
PDLNARIVADRLANALERGWYFRKAGHTTIDRIMEAG----------------ALGAEIV
LSGKVTGARSRVEK-------FNRGYIK--HNGEPAQEIVDEGQGVAVMKLG-TIGVTVK
TIPP----------GAELPDDFEVHEDVDVE------PVE--------QMTETEGV----
---------ESLLEE-EPEE-IPDVS-ENEDVEI------PTEAPEEV-------IDEEV
VED----VIEE-TGEEAVE----TGAVEE--DVESVE----------------AEIEAN-
---------L-EELDEEV-------------------EAEAEDLV---------------
--------AEMET-----------------------------------------------
--DEIPS------------------------EDEE-------------------------
-----
>gi|448285635|ref|ZP_21476876.1| 30S ribosomal protein S3P [Halogeometricum borinquense DSM 11551]
--------------------------------------MADEHQFIENG---------LQ
R-----------SQIDEFFAEELG----RAGYGGMDVAKTPMGTQIVLKAEKPGMVIGKG
GKNIRKVTKAL----------------------------ETRFNLEDP---QIDVQEVDE
PDLNARIVADRLANALERGWYFRKAGHTTIDRIMDAG----------------ALGAEIV
LSGKVTGARSRVEK-------FNRGYIK--HNGEPAQEIVDEGQGVAVMKLG-TIGVTVK
IIPP----------GAKLPDDFEIEEDADVE------PVE--------QAVESEGV----
---------EELLED-EPEE-IPDVAADQEEVEV------PDEEPSEV-------IDEEI
VEE----VVEE-SGDVESD-------AET--DESEDD----------------EEPADE-
-----------AELDEEV-------------------EAEAEDLV---------------
--------AEMEA-------------------------------------------ADED
EDDE---------------------------ETEE-------------------------
-----
>gi|448415413|ref|ZP_21578213.1| 30S ribosomal protein S3P [Halosarcina pallida JCM 14848]
--------------------------------------MADEHQFIENG---------LQ
R-----------SQIDEFFADELG----RAGYGGMDVAKTPMGTQIVLKAEKPGMVIGKG
GKNIRKVTKEL----------------------------ENRFDLDDP---QIDVQEVDE
PDLNARIVADRLANALERGWYFRKAGHTTIDRIMDAG----------------ALGAEII
LAGKVTGARSRVEK-------FNRGYIK--HNGEPAQSIVDEGQGVAVMKLG-TIGVNVK
IIPP----------GAKLPDDFEIEDDADPE------AVE--------QTVESEGV----
---------EELLED-EPEE-IPDVTEDDEDVDV------PDEDPTEV-------IDEEI
VEE----VVEE-SGDVASRSES-AEPDPQ--EEPVGT---------------GDVEDEDV
SPDDDEADATEAELDEEV-------------------EAEAEDLV---------------
--------SEMEE-----------------------------ADEDEANADDADEESEAD
AADE---------------------------ETEE-------------------------
-----
>gi|544640215|ref|WP_021074754.1| 30S ribosomal protein S3 [haloarchaeon 3A1_DGR]
--------------------------------------MADEHQFIENG---------LQ
R-----------AQIDEFFADELG----RAGYGGMDIAKTPMGTQIVLKAEKPGMVIGKG
GKNIRKITSTL----------------------------EDRFDMDDP---QIDVQEVDE
PDLNARIVADRLANALERGWYFRKAGHTTIDRIMESG----------------ALGAEIV
LSGKVTGARSRVEK-------FNRGYIK--HNGEPAEDVVDEGQGVAVMKLG-TIGVTVK
IIPP----------GAELPDDFGVREDVEAP------EVE--------QTVEEEGV----
---------ESLLEE-EPEE-IPDVG-ADEDVEV------PTGEPEGVEEGAEEDLDEEI
VEE----VIEE-TQETSAE----ATDTAP--AEPVDT----------------ATPDED-
---------V-EELDEDV-------------------EAEAEALV---------------
--------DEMES-------------------------------AAESEESDAESDAEET
TADD---------------------------EEEA-------------------------
-----
>gi|448475304|ref|ZP_21603022.1| 30S ribosomal protein S3P [Halorubrum aidingense JCM 13560]
--------------------------------------MADEHQFIEDG---------LR
R-----------SQINEFFADELG----RAGYGGMDVAKTPMGTQIVLKAEKPGMVIGKG
GKNIRKITSEL----------------------------EDRFGMDDP---QIDVQEVDE
PDLNAQIVADRLANALERGWYFRKAGHTTIDRIMDAG----------------ALGAEIV
LSGKVTGARSRVEK-------FNRGYIK--HNGEPAQEVVDHGQGVAVMKLG-TIGVTVK
IIPP----------GAKLPDDFDIREDAEVP------EVE----QATVGADADEGV----
---------ESLLEE-EPEE-VPDVG-ADDDVEV------PDEDPADV-------IDEEV
VEE----VVEE-SQDAAAE----ATDVAA--EEPVDE----------------DVDADE-
---------L-DDLDEEI-------------------ESEAADLV---------------
--------AEMEA-----------------------------------------------
ADED---------------------------EEDE-------------------------
-----
>lcl|38019_2907 unnamed protein product
--------------------------------------MADEHQFIEDG---------LR
R-----------SQINEFFADELG----RAGYGGMDVAKTPMGTQIVLKAEKPGMVIGKG
GKNIRKITTEL----------------------------EDRFDMDDP---QIDVQEVDE
PDLNAQIVADRLANALERGWYFRKAGHTTIDRIMDAG----------------ALGAEIV
LSGKVTGARSRVEK-------FNRGYIK--HNGEPAEEVVDHGKGVAVMKLG-TIGVNVK
IIPP----------GAELPDDFGVREDAEVP------EVD------QADAAGDEGV----
---------ESLLEE-EPEE-VPDVGDDDEDVAV------PDEDPADV-------IDEEI
VEE----VVEE-TGETATE----ATDAPA--EEPVET----------------GDVDEE-
---------L-DELDEEI-------------------ESEAADLV---------------
--------AEMEA----------------------------------------------A
DEEA---------------------------EEDE-------------------------
-----
>lcl|36547_842 unnamed protein product
--------------------------------------MADEHQFIEDG---------LR
R-----------SQINEFFADELG----RAGYGGMDVAQTPMGTQIVLKAEKPGMVIGKG
GKNIRKITTEL----------------------------EERFDMDDP---QIDVQEVDE
PDLNAQIVADRLANALERGWYFRKAGHTTIDRIMDAG----------------ALGAEIV
LSGKVTGARSRVEK-------FNRGYIK--HNGEPAEEVVDHGQGVAVMKLG-TIGVNVK
IIPP----------GATLPDDFDVREDAEVP------EVE----QAAVDADADEGV----
---------ESLLEE-EPEE-VPDVG-DDEDVDV------PDEDPAEV-------IDEEV
VEE----VVEE-TQDTATE----ATDVAA--EEPVDE----------------DVDADE-
---------L-DELDEEI-------------------ESEAADLVXRRDPRHDRGGAGGR
TRGARDRAAQLEG------------------------AASGWRHAGEPGPRQRAEEDHRA
DQDD---------------------------PGGRRRLRRRTVR----------------
-----
>lcl|18174_1368 unnamed protein product
--------------------------------------MADEHQFIEDG---------LR
R-----------SQINEFFADELG----RAGYGGMDVAQTPMGTQIVLKAEKPGMVIGKG
GKNIRKITTEL----------------------------EERFDMDDP---QIDVQEVDE
PDLNAQIVADRLANALERGWYFRKAGHTTIDRIMDAG----------------ALGAEIV
LSGKVTGARSRVEK-------FNRGYIK--HNGEPAEEVVDHGQGVAVMKLG-TIGVNVK
IIPP----------GATLPDDFEVREDAEVP------EVE----QAAVDADADEGV----
---------ESLLEE-EPDE-VPD---ADDDVDV------PDEDPAEV-------IDEEV
VEE----VVEE-TQGTAAE----ATDVAA--EEPVDE----------------DVDADE-
---------L-DELDEEI-------------------ESEAADLV---------------
--------AEMEA----------------------------------------------A
DEED---------------------------EEDE-------------------------
-----
>lcl|18178_838 unnamed protein product
--------------------------------------MADEHQFIEDG---------LR
R-----------SQINEFFADELG----RAGYGGMDVAQTPMGTQIVLKAEKPGMVIGKG
GKNIRKITTEL----------------------------EERFDMDDP---QIDVQEVDE
PDLNAQIVADRLANALERGWYFRKAGHTTIDRIMDAG----------------ALGAEIV
LSGKVTGARSRVEK-------FNRGYIK--HNGEPAEEVVDHGQGVAVMKLG-TIGVNVK
IIPP----------GATLPDDFEVREDAEVP------EVE----QAAVDADADEGV----
---------ESLLEE-EPDE-VPD---ADDDVDV------PDEDPAEV-------IDEEV
VEE----VVEE-TQGTAAE----ATDVAA--EEPVDE----------------DVDADE-
---------L-DELDEEI-------------------ESEAADLV---------------
--------AEMEA----------------------------------------------A
DEED---------------------------EEDE-------------------------
-----
>lcl|18176_1159 unnamed protein product
--------------------------------------MADEHQFIEDG---------LR
R-----------SQINEFFADELG----RAGYGGMDVAQTPMGTQIVLKAEKPGMVIGKG
GKNIRKITTEL----------------------------EERFDMDDP---QIDVQEVDE
PDLNAQIVADRLANALERGWYFRKAGHTTIDRIMDAG----------------ALGAEIV
LSGKVTGARSRVEK-------FNRGYIK--HNGEPAEEVVDHGQGVAVMKLG-TIGVNVK
IIPP----------GATLPDDFQVREDAEVP------EVE----QAAVDADADEGV----
---------ESLLEE-DPDE-VPDVG-GDDDVDV------PDEDPAEV-------IDEEV
VEE----VVEE-TQETAAE----ATDVAA--EEPVDE----------------HVDADE-
---------L-DDLDEEI-------------------ESEAADLV---------------
--------AEMEA----------------------------------------------A
DEED---------------------------EEDE-------------------------
-----
>lcl|18175_1646 unnamed protein product
--------------------------------------MADEHQFIEDG---------LR
R-----------SQINEFFADELG----RAGYGGMDVAQTPMGTQIVLKAEKPGMVIGKG
GKNIRKITTEL----------------------------EERFDMDDP---QIDVQEVDE
PDLNAQIVADRLANALERGWYFRKAGHTTIDRIMDAG----------------ALGAEIV
LSGKVTGARSRVEK-------FNRGYIK--HNGEPAEEVVDHGQGVAVMKLG-TIGVNVK
IIPP----------GATLPDDFQVREDAEVP------EVE----QAAVDADADEGV----
---------ESLLEE-DPDE-VPDVG-GDDDVDV------PDEDPAEV-------IDEEV
VEE----VVEE-TQETAAE----ATDVAA--EEPVDE----------------DVDADE-
---------L-DDLDEEI-------------------ESEAADLV---------------
--------AEMEA----------------------------------------------A
DEED---------------------------EEDE-------------------------
-----
>gi|515913228|ref|WP_017343811.1| 30S ribosomal protein S3 [Halorubrum sp. T3]
--------------------------------------MADEHQFIEDG---------LR
R-----------SQINEFFADELG----RAGYGGMDVAQTPMGTQIVLKAEKPGMVIGKG
GKNIRKITTEL----------------------------EERFDMDDP---QIDVQEVDE
PDLNAQIVADRLANALERGWYFRKAGHTTIDRIMDAG----------------ALGAEIV
LSGKVTGARSRVEK-------FNRGYIK--HNGEPAEEVVDHGQGVAVMKLG-TIGVNVK
IIPP----------GATLPDDFDVREDAEVP------EVE----QAAVDADADEGV----
---------ESLLEE-EPDE-VPDVGDDDEDVEV------PDEDPTDV-------IDEEV
VEE----VVEE-TQETADE----ATDVAA--EEPVDE----------------DVEADE-
---------L-DELDEEI-------------------ESEAADLV---------------
--------AEMEA----------------------------------------------A
DEED---------------------------EEDE-------------------------
-----
>lcl|39407_841 unnamed protein product
--------------------------------------MADEHQFIEDG---------LR
R-----------SQINEFFADELG----RAGYGGMDVAQTPMGTQIVLKAEKPGMVIGKG
GKNIRKITTEL----------------------------EERFDMDDP---QIDVQEVDE
PDLNAQIVADRLANALERGWYFRKAGHTTIDRIMDAG----------------ALGAEIV
LSGKVTGARSRVEK-------FNRGYIK--HNGEPAEEVVDHGQGVAVMKLG-TIGVNVK
IIPP----------GATLPDDFEVREDAEVP------EVE----QAAVDADADEGV----
---------EALLEE-EPEE-VPDVG-DDEDVDV------PDEDPAEV-------IDEEV
VEE----VVEE-TQETADE----ATDVAA--EEPVDE----------------DVEADE-
---------L-DELDEEI-------------------ESEAADLV---------------
--------AEMEA----------------------------------------------A
DEED---------------------------EEDE-------------------------
-----
>lcl|38016_1433 unnamed protein product
--------------------------------------MADEHQFIEDG---------LR
R-----------SQINEFFADELG----RAGYGGMDVAQTPMGTQIVLKAEKPGMVIGKG
GKNIRKITTEL----------------------------EERFDMDDP---QIDVQEVDE
PDLNAQIVADRLANALERGWYFRKAGHTTIDRIMDAG----------------ALGAEIV
LSGKVTGARSRVEK-------FNRGYIK--HNGEPAEEVVDHGQGVAVMKLG-TIGVNVK
IIPP----------GATLPDDFEVREDAEVP------EVE----QAAVDADADEGV----
---------EALLEE-EPEE-VPDVG-DDEDVDV------PDEDPAEV-------IDEEV
VEE----VVEE-TQETADE----ATDVAA--EEPVDE----------------DVEADE-
---------L-DELDEEI-------------------ESEAADLV---------------
--------AEMEA----------------------------------------------A
DEED---------------------------EEDE-------------------------
-----
>gi|448484340|ref|ZP_21606047.1| 30S ribosomal protein S3P [Halorubrum arcis JCM 13916]
--------------------------------------MADEHQFIEDG---------LR
R-----------SQINEFFADELG----RAGYGGMDVAQTPMGTQIVLKAEKPGMVIGKG
GKNIRKITTEL----------------------------EERFDMDDP---QIDVQEVDE
PDLNAQIVADRLANALERGWYFRKAGHTTIDRIMDAG----------------ALGAEIV
LSGKVTGARSRVEK-------FNRGYIK--HNGEPAEEVVDHGQGVAVMKLG-TIGVNVK
IIPP----------GATLPDDFDVREDAEVP------EVE----QAAVDADADEGV----
---------ESLLEE-EPEE-VPDVG-DDEDVDV------PDEDPAEV-------IDEEV
VEE----VVEE-TQDTATE----ATDVAA--EEPVDE----------------DVDADE-
---------L-DELDEEI-------------------ESEAADLV---------------
--------AEMEA----------------------------------------------A
DEED---------------------------EEDE-------------------------
-----
>gi|448452129|ref|ZP_21593149.1| 30S ribosomal protein S3P [Halorubrum litoreum JCM 13561]
--------------------------------------MADEHQFIEDG---------LR
R-----------SQINEFFADELG----RAGYGGMDVAQTPMGTQIVLKAEKPGMVIGKG
GKNIRKITTEL----------------------------EERFDMDDP---QIDVQEVDE
PDLNAQIVADRLANALERGWYFRKAGHTTIDRIMDAG----------------ALGAEIV
LSGKVTGARSRVEK-------FNRGYIK--HNGEPAEEVVDHGQGVAVMKLG-TIGVNVK
IIPP----------GATLPDDFDVREDAEVP------EVE----QAAVDADADEGV----
---------ESLLEE-EPEE-VPDVG-DDEDVDV------PDEDPAEV-------IDEEV
VEE----VVEE-TQDTATE----ATDVAA--EEPVDE----------------DVDADE-
---------L-DELDEEI-------------------ESEAADLV---------------
--------AEMEA----------------------------------------------A
DEED---------------------------EEDE-------------------------
-----
>gi|448426501|ref|ZP_21583350.1| 30S ribosomal protein S3P [Halorubrum terrestre JCM 10247]
--------------------------------------MADEHQFIEDG---------LR
R-----------SQINEFFADELG----RAGYGGMDVAQTPMGTQIVLKAEKPGMVIGKG
GKNIRKITTEL----------------------------EERFDMDDP---QIDVQEVDE
PDLNAQIVADRLANALERGWYFRKAGHTTIDRIMDAG----------------ALGAEIV
LSGKVTGARSRVEK-------FNRGYIK--HNGEPAEEVVDHGQGVAVMKLG-TIGVNVK
IIPP----------GATLPDDFDVREDAEVP------EVE----QAAVDADADEGV----
---------ESLLEE-EPEE-VPDVG-DDEDVDV------PDEDPAEV-------IDEEV
VEE----VVEE-TQDTATE----ATDVAA--EEPVDE----------------DVDADE-
---------L-DELDEEI-------------------ESEAADLV---------------
--------AEMEA----------------------------------------------A
DEED---------------------------EEDE-------------------------
-----
>gi|448517695|ref|ZP_21617269.1| 30S ribosomal protein S3P [Halorubrum distributum JCM 10118]
--------------------------------------MADEHQFIEDG---------LR
R-----------SQINEFFADELG----RAGYGGMDVAQTPMGTQIVLKAEKPGMVIGKG
GKNIRKITTEL----------------------------EERFDMDDP---QIDVQEVDE
PDLNAQIVADRLANALERGWYFRKAGHTTIDRIMDAG----------------ALGAEIV
LSGKVTGARSRVEK-------FNRGYIK--HNGEPAEEVVDHGQGVAVMKLG-TIGVNVK
IIPP----------GATLPDDFDVREDAEVP------EVE----QAAVDADADEGV----
---------ESLLEE-EPEE-VPDVG-DDEDVDV------PDEDPAEV-------IDEEV
VEE----VVEE-TQETATE----ATDVAA--EEPVDE----------------DVDADE-
---------L-DELDEEI-------------------ESEAADLV---------------
--------AEMEA----------------------------------------------A
DEED---------------------------EEDE-------------------------
-----
>gi|495716519|ref|WP_008441098.1| 30S ribosomal protein S3 [Halorubrum californiense]
--------------------------------------MADEHQFIEDG---------LR
R-----------SQINEFFADELG----RAGYGGMDVAQTPMGTQIVLKAEKPGMVIGKG
GKNIRKITTEL----------------------------EERFDMDDP---QIDVQEVDE
PDLNAQIVADRLANALERGWYFRKAGHTTIDRIMDAG----------------ALGAEIV
LSGKVTGARSRVEK-------FNRGYIK--HNGEPAEEVVDHGQGVAVMKLG-TIGVNVK
IIPP----------GATLPDDFEVREDAEVP------EVE-----QAAAAGDDEGV----
---------EALLEE-DPDE-VPDVG-EDDDVDV------PDEDPADV-------IDEEV
VEE----VVEE-TQETATE----ATDVAA--EEPVDE----------------DVEADE-
---------L-DELDEEI-------------------ESEAADLV---------------
--------AEMEA----------------------------------------------A
DEDE---------------------------EEDE-------------------------
-----
>gi|448503706|ref|ZP_21613335.1| 30S ribosomal protein S3P [Halorubrum coriense DSM 10284]
--------------------------------------MADEHQFIEDG---------LR
R-----------SQINEFFADELG----RAGYGGMDVAQTPMGTQIVLKAEKPGMVIGKG
GKNIRKITTEL----------------------------EERFDMDDP---QIDVQEVDE
PDLNAQIVADRLANALERGWYFRKAGHTTIDRIMDAG----------------ALGAEIV
LSGKVTGARSRVEK-------FNRGYIK--HNGEPAEEVVDHGQGVAVMKLG-TIGVNVK
IIPP----------GATLPDDFEIREDAEVP------EVE------QAAVDADEGV----
---------ESLLEE-DPDE-VPDVG-AADDVDV------PDEDPTEV-------IDEEV
VEE----VVEE-TQETAAE----ATDVAA--EEPVDE----------------DVEADE-
---------L-DELDEEI-------------------ESEAADLV---------------
--------AEMEA----------------------------------------------A
DEDE---------------------------EEDE-------------------------
-----
>lcl|36550_1711 unnamed protein product
--------------------------------------MADEHQFIEDG---------LR
R-----------SQINEFFADELG----RAGYGGMDVAKTPMGTQIVLKAEKPGMVIGKG
GKNIRKITTEL----------------------------EDRFDMDDP---QIDVQEVDE
PDLNAQIVADRLANALERGWYFRKAGHTTIDRIMDAG----------------ALGAEIV
LSGKVTGARSRVEK-------FNRGYIK--HNGEPAEEVVDHGQGVAVMKLG-TIGVNVK
IIPP----------GAKLPDDFDIREDAEVP------EVE------QAAAGDDEGV----
---------EALLEE-EPEE-VPDVG-ADDDVEV------PDDDPTDV-------IDEEV
VEE----VVEE-TQDTAAE----ATDVAP--EEPVGD-----------------ADADD-
---------I-DELDEEI-------------------ESEAADLV---------------
--------AEMEA-----------------------------------------------
ADDE---------------------------EEDE-------------------------
-----
>lcl|36551_2375 unnamed protein product
--------------------------------------MADEHQFIEDG---------LR
R-----------SQINEFFADELG----RAGYGGMDVAKTPMGTQIVLKAEKPGMVIGKG
GKNIRKITTEL----------------------------EDRFDMDDP---QIDVQEVDE
PDLNAQIVADRLANALERGWYFRKAGHTTIDRIMDAG----------------ALGAEIV
LSGKVTGARSRVEK-------FNRGYIK--HNGEPAEEVVDHGQGVAVMKLG-TIGVNVK
IIPP----------GAKLPDDFDIREDAEVP------EVE------QAAAGDDEGV----
---------EALLEE-EPEE-VPDVG-ADDDVEV------PDDDPTDV-------IDEEV
VEE----VVEE-TQDTAAE----ATDVAP--EEPVGD-----------------ADADD-
---------I-DELDEEI-------------------ESEAADLV---------------
--------AEMEA-----------------------------------------------
ADDE---------------------------EEDE-------------------------
-----
>lcl|36552_1184 unnamed protein product
--------------------------------------MADEHQFIEDG---------LR
R-----------SQINEFFADELG----RAGYGGMDVAKTPMGTQIVLKAEKPGMVIGKG
GKNIRKITTEL----------------------------EDRFDMDDP---QIDVQEVDE
PDLNAQIVADRLANALERGWYFRKAGHTTIDRIMDAG----------------ALGAEIV
LSGKVTGARSRVEK-------FNRGYIK--HNGEPAEEVVDHGQGVAVMKLG-TIGVNVK
IIPP----------GAKLPDDFDIREDAEVP------EVE------QAAAGDDEGV----
---------EALLEE-EPEE-VPDVG-ADDDVEV------PDDDPTDV-------IDEEV
VEE----VVEE-TQDTAAE----ATDVAP--EEPVGD-----------------ADADD-
---------I-DELDEEI-------------------ESEAADLV---------------
--------AEMEA-----------------------------------------------
ADDE---------------------------EEDE-------------------------
-----
>lcl|36555_1202 unnamed protein product
--------------------------------------MADEHQFIEDG---------LR
R-----------SQINEFFADELG----RAGYGGMDVAKTPMGTQIVLKAEKPGMVIGKG
GKNIRKITTEL----------------------------EDRFDMDDP---QIDVQEVDE
PDLNAQIVADRLANALERGWYFRKAGHTTIDRIMDAG----------------ALGAEIV
LSGKVTGARSRVEK-------FNRGYIK--HNGEPAEEVVDHGQGVAVMKLG-TIGVNVK
IIPP----------GAKLPDDFDIREDAEVP------EVE------QAAAGDDEGV----
---------EALLEE-EPEE-VPDVG-ADDDVEV------PDDDPTDV-------IDEEV
VEE----VVEE-TQDTAAE----ATDVAP--EEPVGD-----------------ADADD-
---------I-DELDEEI-------------------ESEAADLV---------------
--------AEMEA-----------------------------------------------
ADDE---------------------------EEDE-------------------------
-----
>lcl|36554_2659 unnamed protein product
--------------------------------------MADEHQFIEDG---------LR
R-----------SQINEFFADELG----RAGYGGMDVAKTPMGTQIVLKAEKPGMVIGKG
GKNIRKITTEL----------------------------EDRFDMDDP---QIDVQEVDE
PDLNAQIVADRLANALERGWYFRKAGHTTIDRIMDAG----------------ALGAEIV
LSGKVTGARSRVEK-------FNRGYIK--HNGEPAEEVVDHGQGVAVMKLG-TIGVNVK
IIPP----------GAKLPDDFDIREDAEVP------EVE------QAAAGDDEGV----
---------EALLEE-EPEE-VPDVG-ADDDVEV------PDEDPTDV-------IDEEV
VEE----VVEE-TQDTAAE----ATDVAP--EEPVGD-----------------ADADD-
---------I-DELDEEI-------------------ESEAADLV---------------
--------AEMEA-----------------------------------------------
ADDE---------------------------EEDE-------------------------
-----
>lcl|36546_1988 unnamed protein product
--------------------------------------MADEHQFIEDG---------LR
R-----------SQINEFFADELG----RAGYGGMDVAQTPMGTQIVLKAEKPGMVIGKG
GKNIRKITTEL----------------------------EDRFDMDDP---QIDVQEVDE
PDLNAQIVADRLANALERGWYFRKAGHTTIDRIMDAG----------------ALGAEIV
LSGKVTGARSRVEK-------FNRGYIK--HNGEPAEEVVDHGQGVAVMKLG-TIGVNVK
IIPP----------GATLPDDFQIREDAEVP------EVE----QAAAGAGDDEGV----
---------EALLEE-DPEE-VPDVG-ADEDVDV------PDEDPADV-------IDEEV
VEE----VVEE-TQDTATE----ATDVAA--EEPVGD-----------------ADADE-
---------L-DELDEEI-------------------ESEAADLV---------------
--------AEMEA-----------------------------------------------
ADEE---------------------------EEDE-------------------------
-----
>lcl|38020_989 unnamed protein product
--------------------------------------MADEHQFIEDG---------LR
R-----------SQINEFFADELG----RAGYGGMDVAQTPMGTQIVLKAEKPGMVIGKG
GKNIRKITTEL----------------------------EDRFDMDDP---QIDVQEVDE
PDLNAQIVADRLANALERGWYFRKAGHTTIDRIMDAG----------------ALGAEIV
LSGKVTGARSRVEK-------FNRGYIK--HNGEPAEEVVDHGQGVAVMKLG-TIGVNVK
IIPP----------GATLPDDFQIREDAEVP------EVE----QAAAGAGDDEGV----
---------EALLEE-DPEE-VPDVG-ADEDVDV------PDEDPADV-------IDEEV
VEE----VVEE-TQDTATE----ATDVAA--EEPVGD-----------------ADADE-
---------L-DELDEEI-------------------ESEAADLV---------------
--------AEMEA-----------------------------------------------
ADEE---------------------------EEDE-------------------------
-----
>lcl|38021_2138 unnamed protein product
--------------------------------------MADEHQFIEDG---------LR
R-----------SQINEFFADELG----RAGYGGMDVAQTPMGTQIVLKAEKPGMVIGKG
GKNIRKITTEL----------------------------EDRFDMDDP---QIDVQEVDE
PDLNAQIVADRLANALERGWYFRKAGHTTIDRIMDAG----------------ALGAEIV
LSGKVTGARSRVEK-------FNRGYIK--HNGEPAEEVVDHGQGVAVMKLG-TIGVNVK
IIPP----------GATLPDDFQIREDAEVP------EVE----QAAAGAGDDEGV----
---------EALLEE-DPEE-VPDVG-ADEDVDV------PDEDPADV-------IDEEV
VEE----VVEE-TQDTATE----ATDVAA--EEPVGD-----------------ADADE-
---------L-DELDEEI-------------------ESEAADLV---------------
--------AEMEA-----------------------------------------------
ADEE---------------------------EEDE-------------------------
-----
>lcl|38024_1994 unnamed protein product
--------------------------------------MADEHQFIEDG---------LR
R-----------SQINEFFADELG----RAGYGGMDVAQTPMGTQIVLKAEKPGMVIGKG
GKNIRKITTEL----------------------------EDRFDMDDP---QIDVQEVDE
PDLNAQIVADRLANALERGWYFRKAGHTTIDRIMDAG----------------ALGAEIV
LSGKVTGARSRVEK-------FNRGYIK--HNGEPAEEVVDHGQGVAVMKLG-TIGVNVK
IIPP----------GATLPDDFQIREDAEVP------EVE----QAAAGAGDDEGV----
---------EALLEE-DPEE-VPDVG-ADEDVDV------PDEDPADV-------IDEEV
VEE----VVEE-TQDTATE----ATDVAA--EEPVGD-----------------ADADE-
---------L-DELDEEI-------------------ESEAADLV---------------
--------AEMEA-----------------------------------------------
ADEE---------------------------EEDE-------------------------
-----
>lcl|38025_471 unnamed protein product
--------------------------------------MADEHQFIEDG---------LR
R-----------SQINEFFADELG----RAGYGGMDVAQTPMGTQIVLKAEKPGMVIGKG
GKNIRKITTEL----------------------------EDRFDMDDP---QIDVQEVDE
PDLNAQIVADRLANALERGWYFRKAGHTTIDRIMDAG----------------ALGAEIV
LSGKVTGARSRVEK-------FNRGYIK--HNGEPAEEVVDHGQGVAVMKLG-TIGVNVK
IIPP----------GATLPDDFQIREDAEVP------EVE----QAAAGAGDDEGV----
---------EALLEE-DPEE-VPDVG-ADEDVDV------PDEDPADV-------IDEEV
VEE----VVEE-TQDTATE----ATDVAA--EEPVGD-----------------ADADE-
---------L-DELDEEI-------------------ESEAADLV---------------
--------AEMEA-----------------------------------------------
ADEE---------------------------EEDE-------------------------
-----
>lcl|36556_1127 unnamed protein product
--------------------------------------MADEHQFIEDG---------LR
R-----------SQINEFFADELG----RAGYGGMDVAQTPMGTQIVLKAEKPGMVIGKG
GKNIRKITTEL----------------------------EDRFDMDDP---QIDVQEVDE
PDLNAQIVADRLANALERGWYFRKAGHTTIDRIMDAG----------------ALGAEIV
LSGKVTGARSRVEK-------FNRGYIK--HNGEPAEEVVDHGQGVAVMKLG-TIGVNVK
IIPP----------GATLPDDFQIREDAEVP------EVE----QAAAGAGDDEGV----
---------EALLEE-DPEE-VPDVG-ADEDVDV------PDEDPADV-------IDEEV
VEE----VVEE-TQDTATE----ATDVAA--EEPVGD-----------------ADADE-
---------L-DELDEEI-------------------ESEAADLV---------------
--------AEMEA-----------------------------------------------
ADEE---------------------------EEDE-------------------------
-----
>lcl|36557_4110 unnamed protein product
--------------------------------------MADEHQFIEDG---------LR
R-----------SQINEFFADELG----RAGYGGMDVAQTPMGTQIVLKAEKPGMVIGKG
GKNIRKITTEL----------------------------EDRFDMDDP---QIDVQEVDE
PDLNAQIVADRLANALERGWYFRKAGHTTIDRIMDAG----------------ALGAEIV
LSGKVTGARSRVEK-------FNRGYIK--HNGEPAEEVVDHGQGVAVMKLG-TIGVNVK
IIPP----------GATLPDDFQIREDAEVP------EVE----QAAAGAGDDEGV----
---------EALLEE-DPEE-VPDVG-ADEDVDV------PDEDPADV-------IDEEV
VEE----VVEE-TQDTATE----ATDVAA--EEPVGD-----------------ADADE-
---------L-DELDEEI-------------------ESEAADLV---------------
--------AEMEA-----------------------------------------------
ADEE---------------------------EEDE-------------------------
-----
>lcl|36174_653 unnamed protein product
--------------------------------------MADEHQFIEDG---------LR
R-----------SQINEFFADELG----RAGYGGMDVAQTPMGTQIVLKAEKPGMVIGKG
GKNIRKITTEL----------------------------EDRFDMDDP---QIDVQEVDE
PDLNAQIVADRLANALERGWYFRKAGHTTIDRIMDAG----------------ALGAEIV
LSGKVTGARSRVEK-------FNRGYIK--HNGEPAEEVVDHGQGVAVMKLG-TIGVNVK
IIPP----------GATLPDDFQIREDAEVP------EVE----QAAAGAGDDEGV----
---------EALLEE-DPEE-VPDVG-ADEDVGV------PDEDPADV-------IDEEV
VEE----VVEE-TQDTATE----ATDVAA--EEPVGD-----------------ADADE-
---------L-DELDEEI-------------------ESEAADLV---------------
--------AEMEA-----------------------------------------------
ADEE---------------------------EEDE-------------------------
-----
>lcl|38022_10 unnamed protein product
--------------------------------------MADEHQFIEDG---------LR
R-----------SQINEFFADELG----RAGYGGMDVAQTPMGTQIVLKAEKPGMVIGKG
GKNIRKITTEL----------------------------EDRFDMDDP---QIDVQEVDE
PDLNAQIVADRLANALERGWYFRKAGHTTIDRIMDAG----------------ALGAEIV
LSGKVTGARSRVEK-------FNRGYIK--HNGEPAEEVVDHGQGVAVMKLG-TIGVNVK
IIPP----------GATLPDDFQIREDAEVP------EVE----QAAAGAGDDEGV----
---------EALLEE-DPEE-VPDVG-ADEDVGV------PDEDPADV-------IDEEV
VEE----VVEE-TQDTATE----ATDVAA--EEPVGD-----------------ADADE-
---------L-DELDEEI-------------------ESEAADLV---------------
--------AEMEA-----------------------------------------------
ADEE---------------------------EEDE-------------------------
-----
>lcl|23591_2511 unnamed protein product
--------------------------------------MADEHQFIEDG---------LR
R-----------SQINEFFADELG----RAGYGGMDVAQTPMGTQIVLKAEKPGMVIGKG
GKNIRKITTEL----------------------------EDRFDMDDP---QIDVQEVDE
PDLNAQIVADRLANALERGWYFRKAGHTTIDRIMDAG----------------ALGAEIV
LSGKVTGARSRVEK-------FNRGYIK--HNGEPAEEVVDHGQGVAVMKLG-TIGVNVK
IIPP----------GATLPDDFQIREDAEVP------EVE----QAAAGAGDDEGV----
---------EALLEE-DPEE-VPDVG-ADEDVGV------PDEDPADV-------IDEEV
VEE----VVEE-TQDTATE----ATDVAA--EEPVGD-----------------ADADE-
---------L-DELDEEI-------------------ESEAADLV---------------
--------AEMEA-----------------------------------------------
ADEE---------------------------EEDE-------------------------
-----
>lcl|36553_2265 unnamed protein product
--------------------------------------MADEHQFIEDG---------LR
R-----------SQINEFFADELG----RAGYGGMDVAQTPMGTQIVLKAEKPGMVIGKG
GKNIRKITTEL----------------------------EDRFDMDDP---QIDVQEVDE
PDLNAQIVADRLANALERGWYFRKAGHTTIDRIMDAG----------------ALGAEIV
LSGKVTGARSRVEK-------FNRGYIK--HNGEPAEEVVDHGQGVAVMKLG-TIGVNVK
IIPP----------GATLPDDFQIREDAEVP------EVE----QAAAGAGDDEGV----
---------EALLEE-DPEE-VPDVG-ADEDVGV------PDEDPADV-------IDEEV
VEE----VVEE-TQDTATE----ATDVAA--EEPVGD-----------------ADADE-
---------L-DELDEEI-------------------ESEAADLV---------------
--------AEMEA-----------------------------------------------
ADEE---------------------------EEDE-------------------------
-----
>gi|448535702|ref|ZP_21622222.1| 30S ribosomal protein S3P [Halorubrum hochstenium ATCC 700873]
--------------------------------------MADEHQFIEDG---------LR
R-----------SQINEFFADELG----RAGYGGMDVAQTPMGTQIVLKAEKPGMVIGKG
GKNIRKITTEL----------------------------EDRFDMDDP---QIDVQEVDE
PDLNAQIVADRLANALERGWYFRKAGHTTIDRIMDAG----------------ALGAEIV
LSGKVTGARSRVEK-------FNRGYIK--HNGEPAEEVVDHGQGVAVMKLG-TIGVNVK
IIPP----------GATLPDDFEVREDAEVP------EVE-----QAAAAGDDEGV----
---------EALLEE-EPEE-VPDVG-ADDDVDV------PDEDPTEV-------IDEEV
VEE----VVEE-TQDTASE----ATDVAE--EEPVGD-----------------AEPDE-
---------L-DELDEEI-------------------ESEAADLV---------------
--------AEMEA----------------------------------------------A
DEED---------------------------EEDE-------------------------
-----
>gi|448436258|ref|ZP_21587059.1| 30S ribosomal protein S3P [Halorubrum tebenquichense DSM 14210]
--------------------------------------MADEHQFIEDG---------LR
R-----------SQINEFFADELG----RAGYGGMDVAQTPMGTQIVLKAEKPGMVIGKG
GKNIRKITTEL----------------------------EDRFDMDDP---QIDVQEVDE
PDLNAQIVADRLANALERGWYFRKAGHTTIDRIMDAG----------------ALGAEIV
LSGKVTGARSRVEK-------FNRGYIK--HNGEPAEEVVDHGQGVAVMKLG-TIGVNVK
IIPP----------GATLPDDFEVREDAEVP------EVE-----QAAAAGDDEGV----
---------EALLEE-EPEE-VPDVG-ADDDVEV------PDEDPAEV-------IDEEV
VEE----VVEE-TQDTASE----ATDVAE--EEPVGD-----------------AEADE-
---------L-DELDEEI-------------------ESEAADLV---------------
--------AEMEA----------------------------------------------A
DEED---------------------------EEDE-------------------------
-----
>gi|448441443|ref|ZP_21589106.1| 30S ribosomal protein S3P [Halorubrum saccharovorum DSM 1137]
--------------------------------------MADEHQFIEDG---------LR
R-----------SQINEFFADELG----RAGYGGMDVAQTPMGTQIVLKAEKPGMVIGKG
GKNIRKITTEL----------------------------EDRFDMDDP---QIDVQEVDE
PDLNAQIVADRLANALERGWYFRKAGHTTIDRIMDAG----------------ALGAEIV
LSGKVTGARSRVEK-------FNRGYIK--HNGEPAEEVVDHGQGVAVMKLG-TIGVNVK
IIPP----------GAQLPDDFDIREDAEVP------EVE----QAAVGAEAEEGV----
---------ESLLEE-EPEE-VPDAG-ADEDVEI------PDEDPAEA-------IDEEI
VEE----VVEE-TQETATE----ATDVAE--EEPVGD-----------------AEAED-
---------I-DELDEEI-------------------ESEAADLV---------------
--------AEMEA-----------------------------------------------
ADEG---------------------------EEDE-------------------------
-----
>gi|222480851|ref|YP_002567088.1| 30S ribosomal protein S3P [Halorubrum lacusprofundi ATCC 49239]
--------------------------------------MADEHQFIEDG---------LR
R-----------SQINEFFADELG----RAGYGGMDVAKTPMGTQIVLKAEKPGMVIGKG
GKNIRKITTEL----------------------------EDRFDMDDP---QIDVQEVDE
PDLNAQIVADRLANALERGWYFRKAGHTTIDRIMDAG----------------ALGAEIV
LSGKVTGARSRVEK-------FNRGYIK--HNGEPAQEVVDHGQGVAVMKLG-TIGVNVK
IIPP----------GAQLPDDFDIREDADVP------EVE----QAAVDVDADEGV----
---------ESLLEE-EPEE-VPDVG-ADDDVEI------PDEDPAEA-------IDEEV
VEE----VVEE-TQDTATE----ATDVAA--EEPVGD-----------------AEADD-
---------I-DELDEEI-------------------ESEAADLV---------------
--------AEMEA-----------------------------------------------
ADED---------------------------EEDE-------------------------
-----
>gi|448463236|ref|ZP_21598014.1| 30S ribosomal protein S3P [Halorubrum kocurii JCM 14978]
--------------------------------------MADEHQFIEDG---------LR
R-----------SQINEFFADELG----RAGYGGMDVAQTPMGTQIVLKAEKPGMVIGKG
GKNIRKITTEL----------------------------EDRFDMDDP---QIDVQEVDE
PDLNAQIVADRLANALERGWYFRKAGHTTIDRIMDAG----------------ALGAEIV
LSGKVTGARSRVEK-------FNRGYIK--HNGEPAEEVVDHGQGVAVMKLG-TIGVNVK
IIPP----------GAKLPDDFDIREDAEVP------EVE----QAAVGADADEGV----
---------ESLLEE-EPED-VPDVG-GDEDVEV------PDEDPADL-------IDEEV
VEE----VVEE-TQDTATE----ATDVAA--EEPVGD-----------------ADADD-
---------V-DELDEEI-------------------EEEAADLV---------------
--------AEMEA-----------------------------------------------
ADED---------------------------EEDE-------------------------
-----
>gi|448460071|ref|ZP_21596991.1| 30S ribosomal protein S3P [Halorubrum lipolyticum DSM 21995]
--------------------------------------MADEHQFIEDG---------LR
R-----------SQINEFFADELG----RAGYGGMDVAQTPMGTQIVLKAEKPGMVIGKG
GKNIRKITTEL----------------------------EDRFDMDDP---QIDVQEVDE
PDLNAQIVADRLANALERGWYFRKAGHTTIDRIMDAG----------------ALGAEIV
LSGKVTGARSRVEK-------FNRGYIK--HNGEPAEEVVDHGQGVAVMKLG-TIGVNVK
IIPP----------GAQLPDDFDIREDAEVP------EVE----QAAVGADADEGV----
---------ESLLEE-EPDE-VPDVG-ADDDVEV------PDEDPADV-------IDEEV
VEE----VAEE-TQDTATE----ATDVAA--EEPVGD---------------EDVDADD-
---------V-EELDEEI-------------------EEEAADLV---------------
--------AEMEA-----------------------------------------------
ADED---------------------------EEDE-------------------------
-----
>lcl|38017_2442 unnamed protein product
--------------------------------------MADEHQFIEDG---------LR
R-----------SQINEFFADELG----RAGYGGMDVAQTPMGTQIVLKAEKPGMVIGKG
GKNIRKITTEL----------------------------EDRFDMDDP---QIDVQEVDE
PDLNAQIVADRLANALERGWYFRKAGHTTIDRIMDAG----------------ALGAEIV
LSGKVTGARSRVEK-------FNRGYIK--HNGEPAEEVVDHGQGVAVMKLG-TIGVNVK
IIPP----------GAQLPDDFDIREDAEVP------EVE----QAAVDVDADEGV----
---------ESLLEE-EPEE-VPDVG-ADDDVEV------PDEDPSDL-------IDEEV
VEE----VVEE-TQETATE----ATDVAA--EEPVGD---------------ENVDADD-
---------V-EELDEEI-------------------EAEAADLV---------------
--------AEMEA-----------------------------------------------
ADED---------------------------EEDE-------------------------
-----
>lcl|36548_278 unnamed protein product
------------------------------------------------------------
------------------------------------------------------------
------------------------------------------------------------
---------------------------------MDAG----------------ALGAEIV
LSGKVTGARSRVEK-------FNRGYIK--HNGEPAEEVVDHGQGVAVMKLG-TIGVNVK
IIPP----------GAQLPDDFDIREDAEVP------EVE----QAAVDVDADEGV----
---------ESLLEE-EPEE-VPDVG-ADDDVEV------PDEDPSDL-------IDEEV
VEE----VVEE-TQETATE----ATDVAA--EEPVGD---------------ENVDADD-
---------V-EELDEEI-------------------EAEAADLV---------------
--------AEMEA-----------------------------------------------
ADED---------------------------EEDE-------------------------
-----
>gi|335438903|ref|ZP_08561634.1| 30S ribosomal protein S3P [Halorhabdus tiamatea SARL4B]
--------------------------------------MADELQFIEDG---------LQ
R-----------TQIDEFFEDELG----RAGYGGMEVAKTPMGTQIVLEAEKPGMVIGKG
GKNIRKITTTL----------------------------EEEFGLEDP---QVDVQEVEE
PDLNARIVADRLANALERGWYFRKAGHTTIDRIMESG----------------AKGAEIV
LSGKVTGARSRVEK-------FNRGYIK--HNGEPAEDIVDHGQGVAVMKLG-TIGVDVK
IIPP----------EAELPDDFEIYEDVEVE------DYV--------EDVEEGSV----
---------EELLAG-EPEE-GDAAEAADADAAD------AADDAAEDA------PDEEV
VEE----AAEAEEFDDVDV----PDDAGV--EDELDE----------------LEESVD-
-----------EELDEET-------------------EAEAEELL---------------
--------DEMDS--------------------------------AEDDDAADDGDTAAD
ADEE---------------------------GEAE-------------------------
-----
>gi|257053365|ref|YP_003131198.1| 30S ribosomal protein S3P [Halorhabdus utahensis DSM 12940]
--------------------------------------MADELQFIQDG---------IQ
R-----------TQIDEFFEDELG----RAGYGGMDVAKTPMGTQIVLKAEKPGMVIGKG
GKNIRKITTTL----------------------------EEEFGLEDP---QVDVQEVEE
PDLNARIVADRLANALERGWYFRKAGHTTIDRIMESG----------------AKGAEIV
LSGKVTGARSRVEK-------FNRGYIK--HNGEPAEDIVDHGQGVAVMKLG-TIGVDVK
IIPP----------NAELPDDFEIYEDVEVE------DYV--------EDVEEGSV----
---------EELLAG-EPEE-GDAAEAADADAAD------AADDAAEDA------PDEEV
VEE----AAEAEEFDDVDV----PDDAGV--EDELDE----------------LEESVD-
-----------EELDEET-------------------EEAAEELL---------------
--------DEMDD--------------------------------EEADADDGDATADAD
ADEE---------------------------GEAE-------------------------
-----
>gi|452206442|ref|YP_007486564.1| 30S ribosomal protein S3 [Natronomonas moolapensis 8.8.11]
--------------------------------------MADEHQFIEDG---------LQ
R-----------TQIDEFFAEELS----RAGYGGMDVAKTPMGTQIVLKAEKPGMVIGKG
GKNIRKITTTL----------------------------EEDFDLDDP---QIDVQEVDE
PDLNAQIVADRLANALERGWYFRKAGHTTIDRIMDSG----------------ALGAEII
LSGKVTGARSRVEK-------FNRGYIK--HNGEPAETIVDSGVGTAVMKLG-TIGVRVK
IIPP----------NAELPDDFEVYEDVEVS------EFI---------EEPEGDV----
---------EELLE--EPDE------ADAESVGA---------DPEDV-------LEEET
AEA----VEEVPEEEVLDE---DLDGETG--DSPAAD----------------EAGADE-
---------P-EVLDEDV-------------------EAEAEELL---------------
--------DEMEG-----------------------------------------------
-GAD---------------------------EEAE-------------------------
-----
>gi|76803063|ref|YP_331158.1| 30S ribosomal protein S3P [Natronomonas pharaonis DSM 2160]
--------------------------------------MADEHQFIHDG---------LQ
R-----------TQIDEFFSEELS----RAGYGGMEVAKTPMGTQIVLKAEKPGMVIGKG
GKNIRKITTTL----------------------------EEEFGLEDP---QVDVQEVDE
PDLNAQIVADRLANALERGWYFRKAGHTTIDRIMESG----------------ALGAEII
LSGKVTGARSRVEK-------FNRGYIK--HNGEPAESIVDSGVGTAVMKLG-TIGVQVK
IIPP----------EAELPDDFEVYEDIEVE------DFV---------EEPEGDV----
---------EELLE--APED-AEAES-----VGA---------DPEEV---IEEETEAEA
VEE----VAEEEIIDEEG----VEAETGD--APTSP-----------------PDAAEE-
---------PDEALDEDV-------------------EAEAEELL---------------
--------DEMED--------------------------------------------ETT
DEEE---------------------------T----------------------------
-----
>gi|257387882|ref|YP_003177655.1| 30S ribosomal protein S3 [Halomicrobium mukohataei DSM 12286]
--------------------------------------MADEQQFIEDG---------LQ
R-----------TQIDEFFADELG----RAGYGGMDVAKTPMGTQIVLKAEKPGMVIGKG
GKNIRKITTTL----------------------------EEEFGLEDP---QVDVQEVDE
PDLNARIVADRLGNALERGWYFRKAGHTTIDRIMEAG----------------AKGAEIV
LSGKVTGARSRVEK-------FNRGYIK--HNGEPAENIVDSGVGVAVMKLG-TIGVRVK
IIPP----------EAELPDDFEIYEDVEVE------DYV--------ADTDGESV----
---------EELLEG-EPEGEDAAAEHGAQAPAD------EDADEDEL----VEDVDEEV
VEE----ATDE-FDDVETP-----SDEDA--DVDIDD----------------VEESIE-
-----------EDLDEDT-------------------AAEAEDLI---------------
--------EEMDD------------------------------------------ADSSA
DGEE---------------------------GDDE-------------------------
-----
>gi|344212407|ref|YP_004796727.1| 30S ribosomal protein S3P [Haloarcula hispanica ATCC 33960]
--------------------------------------MADEQQFIEDG---------LQ
R-----------TQIDEFFAEELG----RAGYGGMDVAKTPMGTQIVLKAEKPGMVIGKG
GKNIRKITTEL----------------------------EDRFNLDDP---QVDVQEVDE
PDLNARIVADRLANALERGWYFRKAGHTTIDRIMESG----------------ALGAEIV
LSGKVTGARSRVEK-------FNRGYVK--HNGEPAEEIVDSGVGVAVMKLG-TIGVRVK
IIPP----------DAELPDDFEIYEDVDVE------DYV--------ADTDGESV----
---------EELLEG-EPED-SETAEELEEDVAA------GADDAEAD----EEFVDEEI
VEE---------DVEVPTD------DDVE--DVDVDE----------------LEDAVD-
-----------EELDEDV-------------------EAEAEELM---------------
--------DEMDD-----------------------------------------------
--EE---------------------------ADDE-------------------------
-----
>gi|448648015|ref|ZP_21679493.1| 30S ribosomal protein S3P [Haloarcula californiae ATCC 33799]
--------------------------------------MADEQQFIEDG---------LQ
R-----------TQIDEFFAEELG----RAGYGGMDVAKTPMGTQIVLKAEKPGMVIGKG
GKNIRKITTEL----------------------------EDRFNLDDP---QVDVQEVDE
PDLNARIVADRLANALERGWYFRKAGHTTIDRIMESG----------------ALGAEIV
LSGKVTGARSRVEK-------FNRGYVK--HNGEPAEEIVDSGVGVAVMKLG-TIGVRVK
IIPP----------NAELPDDFEIYEDVDVE------DYV--------ADTDGESV----
---------EELLEG-EPED-SETAEELDEDVAA---------GADDDSEADEEFVDEEI
VEE---------DVEVPTD------DDVE--DVDVDE----------------LEEAVD-
-----------EELDEDV-------------------EAEAEELM---------------
--------DEMDE-----------------------------------------------
---E---------------------------GDDE-------------------------
-----
>gi|55378378|ref|YP_136228.1| 30S ribosomal protein S3 [Haloarcula marismortui ATCC 43049]
--------------------------------------MADEQQFIEDG---------LQ
R-----------TQIDEFFAEELG----RAGYGGMDVAKTPMGTQIVLKAEKPGMVIGKG
GKNIRKITTEL----------------------------EDRFNLDDP---QVDVQEVDE
PDLNARIVADRLANALERGWYFRKAGHTTIDRIMESG----------------ALGAEIV
LSGKVTGARSRVEK-------FNRGYVK--HNGEPAEEIVDSGVGVAVMKLG-TIGVRVK
IIPP----------NAELPDDFEIYEDVDVE------DYV--------ADTDGESV----
---------EELLEG-EPED-SETAEELDEDVAA---------GADDDSEADEEFVDEEI
VEE---------DVEVPTD------DDVE--DVDVDE----------------LEEAVD-
-----------EELDEDV-------------------EAEAEELM---------------
--------DEMDE-----------------------------------------------
---E---------------------------GDDE-------------------------
-----
>gi|448636981|ref|ZP_21675429.1| 30S ribosomal protein S3P [Haloarcula sinaiiensis ATCC 33800]
--------------------------------------MADEQQFIEDG---------LQ
R-----------TQIDEFFAEELG----RAGYGGMDVAKTPMGTQIVLKAEKPGMVIGKG
GKNIRKITTEL----------------------------EDRFNLDDP---QVDVQEVDE
PDLNARIVADRLANALERGWYFRKAGHTTIDRIMESG----------------ALGAEIV
LSGKVTGARSRVEK-------FNRGYVK--HNGEPAEEIVDSGVGVAVMKLG-TIGVRVK
IIPP----------NAELPDDFEIYEDVDVE------DYV--------ADTDGESV----
---------EELLEG-EPED-SETAEELDEDVAA---------GADDDSEADEEFVDEEI
VEE---------DVEVPTD------DDVE--DVDVDE----------------LEEAVD-
-----------EELDEDV-------------------EAEAEELM---------------
--------DEMDE-----------------------------------------------
---E---------------------------GDDE-------------------------
-----
>gi|448685266|ref|ZP_21693258.1| 30S ribosomal protein S3P [Haloarcula japonica DSM 6131]
--------------------------------------MADEQQFIEDG---------LQ
R-----------TQIDEFFAEELG----RAGYGGMDVAKTPMGTQIVLKAEKPGMVIGKG
GKNIRKITTEL----------------------------EDRFNLDDP---QVDVQEVDE
PDLNARIVADRLANALERGWYFRKAGHTTIDRIMESG----------------ALGAEIV
LSGKVTGARSRVEK-------FNRGYVK--HNGEPAEEIVDSGVGVAVMKLG-TIGVRVK
IIPP----------DAELPDDFEIYEDVDVE------DYV--------ADTDGESV----
---------EELLEG-EPED-SETAEELDEDVAA---------GAADDSEADEEFVDEEI
VEE---------DVEVPTD------DDVE--DVDVDE----------------LEDAVD-
-----------EELDEDV-------------------EAEAEELM---------------
--------DEMDD--------------------------------------------ESA
DDEE---------------------------GDDE-------------------------
-----
>gi|448681469|ref|ZP_21691560.1| 30S ribosomal protein S3P [Haloarcula argentinensis DSM 12282]
--------------------------------------MADEQQFIEDG---------LQ
R-----------TQIDEFFAEELG----RAGYGGMDVAKTPMGTQIVLKAEKPGMVIGKG
GKNIRKITTEL----------------------------EDRFNLDDP---QVDVQEVDE
PDLNARIVADRLANALERGWYFRKAGHTTIDRIMESG----------------ALGAEIV
LSGKVTGARSRVEK-------FNRGYVK--HNGEPAEEIVDSGVGVAVMKLG-TIGVRVK
IIPP----------DAELPDDFEIYEDVDVE------DYV--------ADTDGESV----
---------EELLEG-EPED-SETAEELDEDVAT---------GADDDSETDEEFVDEEI
VEE---------DVEVPTD------DDVE--DVDVDE----------------LEDAVD-
-----------EELDEDV-------------------EAEAEELM---------------
--------DEMDD-----------------------------------------------
--EE---------------------------GDDE-------------------------
-----
>lcl|38015_2924 unnamed protein product
------------------------------------------------------------
----------------------------------MDVAKTPMGTQIVLKAEKPGMVIGKG
GKNIRKITTEL----------------------------EDRFNLDDP---QVDVQEVDE
PDLNARIVADRLANALERGWYFRKAGHTTIDRIMESG----------------ALGAEIV
LSGKVTGARSRVEK-------FNRGYVK--HNGEPAEEIVDSGVGVAVMKLG-TIGVRVK
IIPP----------DAELPDDFEIYEDVDVE------DYV--------ADTDGESV----
---------EELLEG-EPED-SETAEELDEDVAT---------GADDESEADEEFVDEEI
VEE---------DVEVPTD------DDVE--DVDVDE----------------LEDAVD-
-----------EELDEDV-------------------EAEAEELM---------------
--------DEMDE-----------------------------------------------
---E---------------------------ADDE-------------------------
-----
>gi|448671521|ref|ZP_21687426.1| 30S ribosomal protein S3P [Haloarcula amylolytica JCM 13557]
--------------------------------------MADEQQFIEDG---------LQ
R-----------TQIDEFFAEELG----RAGYGGMDVAKTPMGTQIVLKAEKPGMVIGKG
GKNIRKITTEL----------------------------EDRFNLDDP---QVDVQEVDE
PDLNARIVADRLANALERGWYFRKAGHTTIDRIMESG----------------ALGAEIV
LSGKVTGARSRVEK-------FNRGYVK--HNGEPAEEIVDSGVGVAVMKLG-TIGVRVK
IIPP----------DAELPDDFEIYEDVDVE------DYV--------ADTDGESV----
---------EELLEG-EPED-SETAEELDEDVAT---------GADDESEADEEFVDEEI
VEE---------DVEVPTD------DDVE--DVDVDE----------------LEDAVD-
-----------EELDEDV-------------------EAEAEELM---------------
--------DEMDD-----------------------------------------------
--EE---------------------------ADDE-------------------------
-----
>gi|448630844|ref|ZP_21673299.1| 30S ribosomal protein S3P [Haloarcula vallismortis ATCC 29715]
--------------------------------------MADEQQFIEDG---------LQ
R-----------TQIDEFFAEELG----RAGYGGMDVAKTPMGTQIVLKAEKPGMVIGKG
GKNIRKITTEL----------------------------EDRFNLDDP---QVDVQEVDE
PDLNARIVADRLANALERGWYFRKAGHTTIDRIMESG----------------ALGAEIV
LSGKVTGARSRVEK-------FNRGYVK--HNGEPAEEIVDSGVGVAVMKLG-TIGVRVK
IIPP----------DAELPDDFEIYEDVDVE------DYV--------ADTDGESV----
---------EELLEG-EPED-SETAEELDEDVAT---------GADDESEADEEFVDEEI
VEE---------DVEVPTD------DDVE--DVDVDE----------------LEDAVD-
-----------EELDEDV-------------------EAEAEELM---------------
--------DEMDE-----------------------------------------------
---E---------------------------GDDE-------------------------
-----
>gi|322372162|ref|ZP_08046703.1| 30S ribosomal protein S3P [Haladaptatus paucihalophilus DX253]
--------------------------------------MADEHQFIEDG---------LQ
R-----------SQIDEFFAEELG----RAGYGGMDVAKTPMGTQIVLKAEKPGMVIGKG
GKNIRKITREL----------------------------GERFNLDDP---QIDVQEVDE
PDLNARIVADRLANALERGWYFRKAGHTTIDRIMDSG----------------ALGAEIV
LSGKVTGARSRVEK-------FNRGYIK--HNGEPAQTIVDHGQGVAVMKLG-TIGVDVK
IIPP----------GADLPDDFQIEEGANPE------ELV----PDAVEANEA-------
---------ADLIEEPSEDE-LEELR-ADEAEES------PEPGEAD--------VDEEV
VEE----VIED------------ESEADA--DESEPE-----------------SVEEE-
---------L-DELEEEV-------------------EAEAEELL---------------
--------EEMES-----------------------------EEQGSSESSSGDEPREDE
ETDE---------------------------EAEE-------------------------
-----
>gi|541202917|gb|ERH10982.1| ribosomal protein S3, partial [halophilic archaeon J07HX64]
--------------------------------------MADEQQFIENG---------LQ
R-----------TQIDEFFQDELG----RAGYGGMEIAKTPMGTQIVLEAEKPGMVIGKG
GKNIRKITSTL----------------------------ESEFNLEDP---QVDVQEVDE
PDLNARIVADRLANALERGWYFRKAGHTTIDRIMESG----------------ALGAEIV
LSGKVTGARSRVEK-------FNRGYIK--HNGEPAEEIVDYGVATAVMKLG-TIGVRVR
IIPP----------GAELPDDFEVRRDVEVE------AYV----------PEDEGV----
---------EELLAG------GADDGRGRRRARR--------------------------
-----------------------------------GR-----------------------
-------------------------------------RTRSGARF---------------
------------------------------------------------------------
------------------------------------------------------------
-----
>gi|448377812|ref|ZP_21560508.1| 30S ribosomal protein S3P [Halovivax asiaticus JCM 14624]
--------------------------------------MADEHQFIENG---------LR
R-----------SQIDEFFADELG----RAGYGGMDVAQTPMGTQIVLKAEKPGMVIGKG
GENIRKVTTAL----------------------------EDRFNLEDP---QIDVQEVDE
PDLNARIVADRLANALERGWYFRKAGHTTIDRIMDAG----------------ALGAEIV
LSGKVTGARSRVEK-------FNRGYIK--HNGEPADEVVDHGQGVAVMKLG-TIGVDVK
IIPP----------GAELPDDFHVEEDLDPE------EVV------PDAVEANEGV----
---------EELLEG-TPAEDEAEADVDEEPAED------TEAEPE---------LDEEV
VEE----AIEEEIVEETVE------DETE--ADADEA----------------DAAADE-
---------VTEDLDEEI-------------------EAEAEELV---------------
--------AEMEG--------------------------------------------EED
DADE---------------------------GGDA-------------------------
-----
>gi|433638927|ref|YP_007284687.1| ribosomal protein S3, eukaryotic/archaeal type [Halovivax ruber XH-70]
--------------------------------------MADEHQFIENG---------LR
R-----------SQIDEFFADELG----RAGYGGMDVAQTPMGTQIVLKAEKPGMVIGKG
GENIRKVTTAL----------------------------EERFNLEDP---QIDVQEVDE
PDLNARIVADRLANALERGWYFRKAGHTTIDRIMDAG----------------ALGAEIV
LSGKVTGARSRVEK-------FNRGYIK--HNGEPADEVVDHGQGVAVMKLG-TIGVDVK
IIPP----------GAELPDDFHVEEGLDPE------AVV----PDAVE--ANEGV----
---------EELLEG-TPAE-DEAEA-DAD--EESAED--AEAEPE---------LDEEV
VEE----AIEE---EVVEE----SVEAET--EADADD---------------AEAAADE-
---------VTEDLDEEI-------------------EAEAEELV---------------
--------AEMEG--------------------------------------------DED
DVDE---------------------------GGDA-------------------------
-----
>gi|448358810|ref|ZP_21547484.1| 30S ribosomal protein S3P [Natrialba chahannaoensis JCM 10990]
--------------------------------------MADEHQFIENG---------LQ
R-----------SQIDEFFQEELG----RAGYGGMDVAKTPMGTQIVLKAEKPGMVIGKG
GENIRKVTTAL----------------------------EEKFNLEDP---QIDVQEVDE
PDLNARIVADRLANALERGWYFRKAGHTTIDRIMEAG----------------ALGAEIV
LSGKVTGARSRVEK-------FNRGYIK--HNGEPAEEIVDEGQGTAVMKLG-TIGVTVK
IIPP----------NAELPDDFQIHEDMDPE------ELV----PEAVEANEAEGV----
---------EELLEG-EPEE----AEAADDGVEA------AADETVETAADDEAELDEEV
VEE----VIEE-EVAADDD----DSDADDDADADADA----------------DADDED-
---------L-EELEEDV-------------------EAEAEELV---------------
--------EEMEA--------------------------------------DADADADAD
ADDE---------------------------GGDA-------------------------
-----
>gi|448352603|ref|ZP_21541385.1| 30S ribosomal protein S3P [Natrialba hulunbeirensis JCM 10989]
--------------------------------------MADEQQFIENG---------LQ
R-----------SQIDEFFQEELG----RAGYGGMDVAKTPMGTQIVLKAEKPGMVIGKG
GENIRKVTTAL----------------------------EEKFNLEDP---QIDVQEVDE
PDLNARIVADRLANALERGWYFRKAGHTTIDRIMEAG----------------ALGAEIV
LSGKVTGARSRVEK-------FNRGYIK--HNGEPAEEIVDEGQGTAVMKLG-TIGVTVK
IIPP----------NAELPDDFQIHEDMDPE------ELV----PEAVEANEAEGV----
---------EELLEG-EPEE----AEAADEGVEA------AADETVETAADDEAELDEEV
VEE----VIEE-EVAADDDEDDADADADA--DADADA----------------DADDED-
---------L-EELEEDV-------------------EAEAEELV---------------
--------EEMEA---------------------------------------DADADADD
EEDE---------------------------GGDA-------------------------
-----
>gi|289579904|ref|YP_003478370.1| 30S ribosomal protein S3 [Natrialba magadii ATCC 43099]
--------------------------------------MADEHQFIENG---------LQ
R-----------SQIDEFFQEELG----RAGYGGMDVAKTPMGTQIVLKAEKPGMVIGKG
GENIRKVTTAL----------------------------EEKFNLEDP---QIDVQEVDE
PDLNARIVADRLANALERGWYFRKAGHTTIDRIMEAG----------------ALGAEIV
LSGKVTGARSRVEK-------FNRGYIK--HNGEPAEEIVDEGQGTAVMKLG-TIGVTVK
IIPP----------NAELPDDFQIHEDMDPE------ELV----PEAVEANEAEGV----
---------EELLEG-EPEE----AEAADEGVEA------AADETVETAADDEAELDEEV
VEE----VIEE-EVAADDDEDDSDADADA--DADADA--------------DADADDED-
---------L-EELEEDV-------------------EAEAEELV---------------
--------EEMEA------------------------------------DADADADADAD
ADDE---------------------------GGDA-------------------------
-----
>gi|448350187|ref|ZP_21539006.1| 30S ribosomal protein S3P [Natrialba taiwanensis DSM 12281]
--------------------------------------MADEQQFIENG---------LQ
R-----------SQIDEFFQEELG----RAGYGGMDVAKTPMGTQIVLKAEKPGMVIGKG
GENIRKVTTAL----------------------------EERFDLDDP---QIDVQEVDE
PDLNARIVADRLANALERGWYFRKAGHTTIDRIMEAG----------------ALGAEIV
LSGKVTGARSRVEK-------FNRGYIK--HNGEPAAEIVDEGQGVAVMKLG-TIGVTVK
IIPP----------NAELPDDFEIHEDADPE------ELV----PEAVEANEAEGV----
---------EELLEG-EPEE-PADAEAADSGVEA------GADETLETAADDDAELDEEV
VEE----VIEA-EVEVEDE---SETDADA--DDDTDT--------------DDTEDDDD-
---------L-DELEEDV-------------------EAEAEELV---------------
--------EEMEA----------------------------------------DAD---E
DEDE---------------------------GGDA-------------------------
-----
>gi|448369933|ref|ZP_21556386.1| 30S ribosomal protein S3P [Natrialba aegyptia DSM 13077]
--------------------------------------MADEQQFIENG---------LQ
R-----------SQIDEFFQEELG----RAGYGGMDVAKTPMGTQIVLKAEKPGMVIGKG
GENIRKVTTAL----------------------------EERFDLEDP---QIDVQEVDE
PDLNARIVADRLANALERGWYFRKAGHTTIDRIMEAG----------------ALGAEIV
LSGKVTGARSRVEK-------FNRGYIK--HNGEPAAEIVDEGQGVAVMKLG-TIGVTVK
IIPP----------NAELPDDFEIHEDVDPE------ELV----PEAVEANEADGV----
---------EELLEG-EPEE-PADAEAADSGVEA------GADETLETAADDDAELDEEV
VEE----VIEA-EVEAEDE---SETDADA--DDDTDT--------------DDTEDDDD-
---------L-DELEEDV-------------------EAEAEELV---------------
--------EEMEA----------------------------------------DAD---E
DEDE---------------------------GGDA-------------------------
-----
>gi|448362298|ref|ZP_21550909.1| 30S ribosomal protein S3P [Natrialba asiatica DSM 12278]
--------------------------------------MADEQQFIENG---------LQ
R-----------SQIDEFFQEELG----RAGYGGMDVAKTPMGTQIVLKAEKPGMVIGKG
GENIRKVTTAL----------------------------EERFDLEDP---QIDVQEVDE
PDLNARIVADRLANALERGWYFRKAGHTTIDRIMEAG----------------ALGAEIV
LSGKVTGARSRVEK-------FNRGYIK--HNGEPAAEIVDEGQGVAVMKLG-TIGVTVK
IIPP----------NAELPDDFEIHEDVDPE------ELV----PEAVEANEAEGV----
---------EELLEG-EPEE-PEDAEAADSGVEA------GADETLETAADDDAELDEEV
VEE----VIEA-EVEAEDE---SETDADA--DDDTDT----------------DDTEDD-
---------L-DELEEDV-------------------EAEAEELV---------------
--------EEMET-------------------------------------------DADE
DEDE---------------------------GGDA-------------------------
-----
>gi|448697495|ref|ZP_21698535.1| 30S ribosomal protein S3P [Halobiforma lacisalsi AJ5]
--------------------------------------MADEQQFIENG---------LQ
R-----------SQIDEFFQEELG----RAGYGGMDVAKTPMGTQIVLKAEKPGMVIGKG
GENIRKVTTAL----------------------------EEKFDLEDP---QVDVQEVDE
PDLNARIVADRLANALERGWYFRKAGHTTIDRIMEAG----------------ALGAEIV
LSGKVTGARSRVEK-------FNRGYIK--HNGQPAEEIVDEGQATAVMKLG-TIGVTVK
IIPP----------DAQLPDDFEIHEDLDPE------EVV----PEAVEANEAEGV----
---------EELLEG-EPE--GAEAAEADSGAEAE-----PEAPADEAD------LDEEV
VEE----VIEEEVDADDAD----EEFEEV--EVPGGD----------------EDVEEE-
---------L-EELEEDV-------------------EAEAEELV---------------
--------AEMED---------------------------------------------EE
DESE---------------------------GGDD-------------------------
-----
>gi|448704122|ref|ZP_21700603.1| 30S ribosomal protein S3P [Halobiforma nitratireducens JCM 10879]
--------------------------------------MADEQQFIENG---------LQ
R-----------SQIDEFFQEELG----RAGYGGMDVAKTPMGTQIVLKAEKPGMVIGKG
GENIRKVTTAL----------------------------EERFDLEDP---QVDVQEVEE
PDLNARIVADRLANALERGWYFRKAGHTTIDRIMEAG----------------ALGAEIV
LSGKVTGARSRVEK-------FNRGYIK--HNGQPAEEIVDEGQATAVMKLG-TIGVTVK
IIPP----------NAQLPDDFHVHEDLDPK------EIV----PDAVEANEAEGV----
---------EELLEG-EPDE--ADAAPEGVEAAA------DEADADED-------LDEEV
VEE----VIEE-EVEADAD----ASEEFEEVEVPGGD----------------EDVEEE-
---------L-EELEEDV-------------------EAEAEELV---------------
--------AEMED------------------------------------------EADEA
DEDE---------------------------GGDA-------------------------
-----
>gi|429190338|ref|YP_007176016.1| ribosomal protein S3, eukaryotic/archaeal type [Natronobacterium gregoryi SP2]
--------------------------------------MADEQQFIENG---------LQ
R-----------SQIDEFFQEELG----RAGYGGMDVAKTPMGTQIVLKAEKPGMVIGKG
GENIRKVTTAL----------------------------EERFDLEDP---QVDVQEVDE
PDLNARIVADRLANALERGWYFRKAGHTTIDRIMEAG----------------ALGAEIV
LSGKVTGARSRVEK-------FNRGYIK--HNGQPAEEIVDEGQATAVMKLG-TIGVTVK
IIPP----------NAQLPDDFHVHEDLDPE------ELV----PDAVEANEAEGV----
---------EELLEG-EPDE--------------------DDAAPESAEAAANEADDEAV
VEE----VIEE-ELDADAD----ADEEFE--EVDVPS--------------GEEDVEEE-
---------L-EELEEDV-------------------EAEAEELV---------------
--------EEMEA----------------------------------------EDEDEDE
DEDE---------------------------GGDA-------------------------
-----
>gi|448315118|ref|ZP_21504771.1| 30S ribosomal protein S3P [Natronococcus jeotgali DSM 18795]
--------------------------------------MADEHQFIENG---------LQ
R-----------SQIDEFFEEELG----RAGYGGMDVAKTPMGTQIVLKAEKPGMVIGKG
GENIRKVTTAL----------------------------EEKFNLEDP---QIDVQEVEE
PDLNARIVADRLANALERGWYFRKAGHTTIDRIMDSG----------------ALGAEIV
LSGKVTGARSRVEK-------FNRGYIK--HNGEPAEEVVDHGQGVAVMKLG-TIGVDVK
IIPP----------GAELPDDFQINDDADPE------ELV----PDAVEANEAEGV----
---------EELLEG-EPEE-AEAAESGAEAPAD------EDVEPE---------PEEED
IEE----VIEQ-EVEAAED---------E--DVDVPD----------------EAPAEE-
---------ELDDLEAVS-------------------YTHLXRCV---------------
------------------------------------------------------------
------------------------------------------------------------
-----
>gi|336252434|ref|YP_004595541.1| 30S ribosomal protein S3 [Halopiger xanaduensis SH-6]
--------------------------------------MADEQQFIENG---------LQ
R-----------SQIDEFFQEELG----RAGYGGMEVAKTPMGTQIVLKAEKPGMVIGKG
GENIRKVTTAL----------------------------EEKFNLEDP---QVDVQEVDE
PDLNARIVADRLANALERGWYFRKAGHTTIDRIMEAG----------------ALGAEIV
LSGKVTGARSRVEK-------FNRGYIK--HNGEPAEEIVDEGQATAVMKLG-TIGVTVK
IIPP----------GAELPDDFEVSEDVDPE------ELV----PEAVEANEAEGV----
---------EELLEG-EPEE--ADAEAAETEASE------PEAPSDEAE------VDEEV
VEE----VIEE-EVDADAD------EEFE--EVDVPE--------------GDEDVEEE-
---------L-DELEEDV-------------------EAEAEELV---------------
--------EEMES-----------------------------------------ESDEGD
EEDE---------------------------GGDA-------------------------
-----
>gi|448311974|ref|ZP_21501727.1| 30S ribosomal protein S3P [Natronolimnobius innermongolicus JCM 12255]
--------------------------------------MADEHQFIENG---------LQ
R-----------SQIDEFFQEELG----RAGYGGMDVAKTPMGTQIVLKAEKPGMVIGKG
GENIRKVTTAL----------------------------EEQFNLEDP---QIDVQEVDE
PDLNARIVADRLANALERGWYFRKAGHTTIDRIMEAG----------------ALGAEIV
LSGKVTGARSRVEK-------FNRGYIK--HNGEPAEEVVDHGQGVAVMKLG-TIGVNVK
IIPP----------GAELPDDFGVHEEMDPE------ELV----PEAVEANEAEGV----
---------EELLEG-EPEE----AEAAEEGAEA------PAEDAVEPDH-----DLEED
VEE----VIDS-DVDEDED-----VDIPD--ESPIEE---------------------D-
---------L-DDLEEDV-------------------EAEAEELM---------------
--------AEMDD---------------------------------------EDEDEDAA
DEDE---------------------------GGDA-------------------------
-----
>gi|448298471|ref|ZP_21488500.1| 30S ribosomal protein S3P [Natronorubrum tibetense GA33]
--------------------------------------MADEHQFIENG---------LQ
R-----------SQIDEFFQEELG----RAGYGGMDVAKTPMGTQIVLKAEKPGMVIGKG
GENIRKVTTAL----------------------------EEKFNLEDP---QIDVQEVDE
PDLNARIVADRLANALERGWYFRKAGHTTIDRIMDAG----------------ALGAEIV
LSGKVTGARSRVEK-------FNRGYIK--HNGEPAEEVVDHGQGVAVMKLG-TIGVDVK
IIPP----------GAELPDDFGVHEDMDPA------EIV----PDAVEANEAAGV----
---------EELLEG-EPEE----AEAADEGAEA------PAEDAVEP----EPELEEED
VEE----VIEA-EVEADEE----DVDIPD--ESPIEE---------------------D-
---------L-DELEEDV-------------------EAEAEELV---------------
--------AEMDE---------------------------------EEAEADEADVEDAD
DADE---------------------------GGDA-------------------------
-----
>gi|435848742|ref|YP_007310992.1| SSU ribosomal protein S3P [Natronococcus occultus SP4]
--------------------------------------MADEHQFIENG---------LQ
R-----------SQIDEFFEEELG----RAGYGGMDVAKTPMGTQIVLKAEKPGMVIGKG
GENIRKVTTAL----------------------------EEKFNLEDP---QIDVQEVDE
PDLNARIVADRLANALERGWYFRKAGHTTIDRIMESG----------------ALGAEIV
LSGKVTGARSRVEK-------FNRGYIK--HNGQPAEEVVDHGQATAVMKLG-TIGVDVK
IIPP----------GAELPDDFQVHDEMDPE------EVV----PDAVEANEAEGV----
---------EELLEG-EPEA----AEAAEEGAEA------PADDAVEPE------PEEED
IEE----VIEE-EVDAAED---DDVDVPD--EAPIEE---------------------D-
---------L-DELEEDV-------------------EAEAEELM---------------
--------AEMDS-----------------------------EAQGASEDASGDEPRADD
EDDE---------------------------GGDA-------------------------
-----
>gi|448323157|ref|ZP_21512621.1| 30S ribosomal protein S3P [Natronococcus amylolyticus DSM 10524]
--------------------------------------MADEHQFIENG---------LQ
R-----------SQIDEFFEEELG----RAGYGGMDVAKTPMGTQIVLKAEKPGMVIGKG
GENIRKVTTAL----------------------------EEKFNLEDP---QIDVQEVDE
PDLNARIVADRLANALERGWYFRKAGHTTIDRIMDSG----------------ALGAEIV
LSGKVTGARSRVEK-------FNRGYIK--HNGEPAEEVVDHGQGVAVMKLG-TIGVDVK
IIPP----------GAKLPDDFQVHDEMDPE------EVV----PDAVEANEAEGV----
---------EELLEG-EPEE-AEAAEEGAEA---------PAEDAVEPE------PEEED
IEE----VIEA-EVDAAED---------D--DVDIPD---------------EAPIEED-
---------L-DELEEDV-------------------EAEAEELM---------------
--------AEMDE------------------------------------------EDEDE
DEDE---------------------------GGDA-------------------------
-----
>gi|448392355|ref|ZP_21567129.1| 30S ribosomal protein S3P [Haloterrigena salina JCM 13891]
--------------------------------------MADEHQFIENG---------LQ
R-----------SQIDEFFQEELG----RAGYGGMDVAKTPMGTQIVLKAEKPGMVIGKG
GENIRKVTTAL----------------------------EEKFNLEDP---QIDVQEVEE
PDLNARIVADRLANALERGWYFRKAGHTTIDRIMEAG----------------ALGAEIV
LSGKVTGARSRVEK-------FNRGYIK--HNGEPAEEVVDHGQGVAVMKLG-TIGVDVK
IIPP----------GAELPDDFEIHEEMDPE------ELV----PDAVEANEAEGV----
---------EELLEG-EPEDAEASAEDAEASADEA-----AETEPE---------IDEES
VEE----VIEEEVAGEDEE----DVEVPD--ESPIEE---------------------D-
---------L-DELEEDV-------------------EAEAEELV---------------
--------AEMDE---------------------------------------EADADADA
DEDE---------------------------GGDA-------------------------
-----
>gi|284165498|ref|YP_003403777.1| 30S ribosomal protein S3 [Haloterrigena turkmenica DSM 5511]
--------------------------------------MADEHQFIENG---------LQ
R-----------SQIDEFFQEELG----RAGYGGMDVAKTPMGTQIVLKAEKPGMVIGKG
GENIRKVTTAL----------------------------EEKFNLEDP---QIDVQEVDE
PDLNARIVADRLANALERGWYFRKAGHTTIDRIMEAG----------------ALGAEIV
LSGKVTGARSRVEK-------FNRGYIK--HNGEPAEEVVDHGQGVAVMKLG-TIGVDVK
IIPP----------GAELPDDFEIHEEMDPE------ELV----PDAVEANEAEGV----
---------EELLEG-EPEDAEASAEGAEASADEA-----AETEPE---------IDEES
VEE----VIEE---EVAGE-----DEEDV--EVPDES-----------------PIEED-
---------L-DELEEDV-------------------EAEAEELV---------------
--------AEMDE----------------------------------------EEADADA
DEDE---------------------------GGDA-------------------------
-----
>gi|448309700|ref|ZP_21499556.1| 30S ribosomal protein S3P [Natronorubrum bangense JCM 10635]
--------------------------------------MADEHQFIENG---------LQ
R-----------SQIDEFFQEELG----RAGYGGMDVAKTPMGTQIVLKAEKPGMVIGKG
GENIRKVTTAL----------------------------EEKFNLEDP---QIDVQEVEE
PDLNARIVADRLANALERGWYFRKAGHTTIDRIMEAG----------------ALGAEIV
LSGKVTGARSRVEK-------FNRGYIK--HNGEPAEEVVDHGQGVAVMKLG-TIGVNVK
IIPP----------GAKLPDDFAVYEDMDPE------EVV----PDAVEANEAEGV----
---------EELLEG-EPEA-AEAAGAEAAADEA------VETDAEDD-------LDEDV
VEE----VIEA-EVDDEEE-----VDVPD--ESPIED---------------------D-
---------L-DELEEDV-------------------EAEAEELV---------------
--------AEMED-----------------------------------------------
EDDE---------------------------GGDA-------------------------
-----
>gi|448302872|ref|ZP_21492822.1| 30S ribosomal protein S3P [Natronorubrum sulfidifaciens JCM 14089]
--------------------------------------MADEHQFIENG---------LQ
R-----------SQIDEFFQEELG----RAGYGGMDVAKTPMGTQIVLKAEKPGMVIGKG
GENIRKVTTAL----------------------------EDKFNLEDP---QIDVQEVEE
PDLNARIVADRLANALERGWYFRKAGHTTIDRIMEAG----------------ALGAEIV
LSGKVTGARSRVEK-------FNRGYIK--HNGEPAEEVVDHGQGVAVMKLG-TIGVNVK
IIPP----------GAELPDDFAVYEDMDPE------EVV----PDAVEANEAEGV----
---------EELLEG-EPEA----AEAADAGA--------EAAADEAVETDAEADLDEDV
VEE----VIEA-EVDAEEE-----VDVPD--ESPIEE---------------------D-
---------L-DELEEDV-------------------EAEAEELV---------------
--------AEMED--------------------------------------------DED
DADE---------------------------GGDA-------------------------
-----
>gi|448329365|ref|ZP_21518665.1| 30S ribosomal protein S3P [Natrinema versiforme JCM 10478]
--------------------------------------MADEHQFIENG---------LQ
R-----------SQIDEFFQEELG----RAGYGGMDVAKTPMGTQIVLKAEKPGMVIGKG
GENIRKVTTAL----------------------------EERFNLEDP---QIDVQEVEE
PDLNARIVADRLANALERGWYFRKAGHTTIDRIMEAG----------------ALGAEIV
LSGKVTGARSRVEK-------FNRGYIK--HNGEPAETVVDHGQGVAVMKLG-TIGVDVK
IIPP----------GAELPDDFEVNEDMDPE------EIV----PDAVEVNEEGGV----
---------EELLEG-EPED-AEAAESGAEAAAD------ETVETDEEAD-----LDEDV
VEE----VIEE-EVEADAD------EEFDEVEVPDGD----------------EDVEEE-
---------L-EELEEDV-------------------EAEAEDLV---------------
--------EEMED-----------------------------------------EETDEA
DPDE---------------------------GGDA-------------------------
-----
>gi|448399316|ref|ZP_21570618.1| 30S ribosomal protein S3P [Haloterrigena limicola JCM 13563]
--------------------------------------MADEHQFIENG---------LQ
R-----------SQIDEFFQEELG----RAGYGGMDVAKTPMGTQIVLKAEKPGMVIGKG
GENIRKVTTAL----------------------------EERFNLEDP---QIDVQEVEE
PDLNARIVADRLANALERGWYFRKAGHTTIDRIMEAG----------------ALGAEIV
LSGKVTGARSRVEK-------FNRGYIK--HNGEPAEEVVDHGQGVAVMKLG-TIGVDVK
IIPP----------GAELPDDFEVNEDMDPE------ELV----PDAVEANEAEGV----
---------EELLEG-EPEE----AEAAEAAAEA------AAEEPAET-------VDEDV
VEE----VIEE-EVEADEE----FEEV----DVPGGD----------------EDVEEE-
---------L-DELEEDV-------------------EAEAEELV---------------
--------EEMEA----------------------------------------------E
DDDE---------------------------GGDA-------------------------
-----
>lcl|38023_3530 unnamed protein product
--------------------------------------MADEHQFIENG---------LQ
R-----------SQIDEFFQEELG----RAGYGGMDVAKTPMGTQIVLKAEKPGMVIGKG
GENIRKVTTAL----------------------------EDRFNLEDP---QIDVQEVEE
PDLNARIVADRLANALERGWYFRKAGHTTIDRIMEAG----------------ALGAEIV
LSGKVTGARSRVEK-------FNRGYIK--HNGEPAEEVVDHGQGVAVMKLG-TIGVDVK
IIPP----------GAELPDDFEVSEDMDPE------EVV----PDAVEVNEAEGV----
---------EELLEG-EPEEADADAEAAAAEAAD------ADTEAD---------LDEDV
VEE----VIEE-EVDADEE----FDEV----EVPGGD----------------EDVEEE-
---------L-EELEEDV-------------------EAEAEELV---------------
--------EEMED----------------------------------------------E
DADE---------------------------GGDA-------------------------
-----
>gi|448345591|ref|ZP_21534480.1| 30S ribosomal protein S3P [Natrinema altunense JCM 12890]
--------------------------------------MADEHQFIENG---------LQ
R-----------SQIDEFFQEELG----RAGYGGMDVAKTPMGTQIVLKAEKPGMVIGKG
GENIRKVTTAL----------------------------EDRFNLEDP---QIDVQEVEE
PDLNARIVADRLANALERGWYFRKAGHTTIDRIMEAG----------------ALGAEIV
LSGKVTGARSRVEK-------FNRGYIK--HNGEPAEEVVDHGQGVAVMKLG-TIGVDVK
IIPP----------GAELPDDFEVSEDMDPE------EVV----PDAVEVNEAEGV----
---------EELLEG-EPEEGDADAEAAAAEAAD------ADTEAD---------LDEDI
VEE----VIEE-EVDADEE------FDEV--EVPGGD----------------EDVEEE-
---------L-EELEEDV-------------------EAEAEELV---------------
--------EEMED----------------------------------------------E
DADE---------------------------GGDA-------------------------
-----
>gi|448341384|ref|ZP_21530345.1| 30S ribosomal protein S3P [Natrinema gari JCM 14663]
--------------------------------------MADEHQFIENG---------LQ
R-----------SQIDEFFQEELG----RAGYGGMDVAKTPMGTQIVLKAEKPGMVIGKG
GENIRKVTTAL----------------------------EDRFNLEDP---QIDVQEVEE
PDLNARIVADRLANALERGWYFRKAGHTTIDRIMEAG----------------ALGAEIV
LSGKVTGARSRVEK-------FNRGYIK--HNGEPAEEVVDHGQGVAVMKLG-TIGVDVK
IIPP----------GAELPDDFEVSEDMDPE------EVV----PDAVEVNEAEGV----
---------EELLEG-EPEEADADAEAAAEEAAD------SEAEAD---------LDEDV
VEE----VIEE-EVDADEE----FDEV----EVPGGD----------------EDVEEE-
---------L-EELEEDV-------------------EAEAEELV---------------
--------EEMED----------------------------------------------E
DADE---------------------------GGDA-------------------------
-----
>gi|397773837|ref|YP_006541383.1| ribosomal protein S3 [Natrinema sp. J7-2]
--------------------------------------MADEHQFIENG---------LQ
R-----------SQIDEFFQEELG----RAGYGGMDVAKTPMGTQIVLKAEKPGMVIGKG
GENIRKVTTAL----------------------------EDRFNLEDP---QIDVQEVEE
PDLNARIVADRLANALERGWYFRKAGHTTIDRIMEAG----------------ALGAEIV
LSGKVTGARSRVEK-------FNRGYIK--HNGEPAEEVVDHGQGVAVMKLG-TIGVDVK
IIPP----------GAELPDDFEVSEDMDPE------EVV----PDAVEVNEAEGV----
---------EELLEG-EPEEADADAEAAAEEAAD------SEAEAD---------LDEDV
VEE----VIEE-EVDADEE------FDEV--EVPGGD----------------EDVEEE-
---------L-EELEEDV-------------------EAEAEELV---------------
--------EEMED----------------------------------------------E
DADE---------------------------GGDA-------------------------
-----
>gi|448338128|ref|ZP_21527180.1| 30S ribosomal protein S3P [Natrinema pallidum DSM 3751]
--------------------------------------MADEHQFIENG---------LQ
R-----------SQIDEFFQEELG----RAGYGGMDVAKTPMGTQIVLKAEKPGMVIGKG
GENIRKVTTAL----------------------------EDRFNLEDP---QIDVQEVEE
PDLNARIVADRLANALERGWYFRKAGHTTIDRIMEAG----------------ALGAEIV
LSGKVTGARSRVEK-------FNRGYIK--HNGEPAEEVVDHGQGVAVMKLG-TIGVDVK
IIPP----------GAELPDDFEVSEDMDPE------EVV----PDAVEVNEAEGV----
---------EELLEG-EPEEADADAETEAAAEEV------ADAETETD-------LDEDV
VEE----VIEE-EVDADEE------FDEV--EVPGGD----------------EDVEEE-
---------L-EELEEDV-------------------EAEAEELV---------------
--------EEMED----------------------------------------------E
DADE---------------------------GGDA-------------------------
-----
>gi|448386095|ref|ZP_21564303.1| 30S ribosomal protein S3P [Haloterrigena thermotolerans DSM 11522]
--------------------------------------MADEHQFIENG---------LQ
R-----------SQIDEFFQEELG----RAGYGGMDVAKTPMGTQIVLKAEKPGMVIGKG
GENIRKVTTTL----------------------------EERFNLEDP---QIDVQEVEE
PDLNARIVADRLANALERGWYFRKAGHTTIDRIMEAG----------------ALGAEIV
LSGKVTGARSRVEK-------FNRGYIK--HNGEPAETVVDHGQGVAVMKLG-TIGVDVK
IIPP----------GAELPDDFEVSEDMDPE------EIV----PDAVEVNEEGGV----
---------EELLEG-EPEA--AEAAADAADADE------ADTEAD---------LDEDV
VEE----VIEE-EVDADEE----FDEV----EVPGGD----------------EDVEED-
---------L-EELEEDV-------------------EAEAEELV---------------
--------EEMEE--------------------------------------------ADD
DADE---------------------------GGDA-------------------------
-----
>gi|448332394|ref|ZP_21521638.1| 30S ribosomal protein S3P [Natrinema pellirubrum DSM 15624]
--------------------------------------MADEHQFIENG---------LQ
R-----------SQIDEFFQEELG----RAGYGGMDVAKTPMGTQIVLKAEKPGMVIGKG
GENIRKVTTTL----------------------------EERFNLEDP---QIDVQEVEE
PDLNARIVADRLANALERGWYFRKAGHTTIDRIMEAG----------------ALGAEIV
LSGKVTGARSRVEK-------FNRGYIK--HNGEPAETVVDHGQGVAVMKLG-TIGVDVK
IIPP----------GAELPDDFEVNEDMDPE------EIV----PDAVEVNEEGGV----
---------EELLEG-EPEE-AEAAE-AEA--DT------ADADEADA----EADLDEDV
VEE----VIEE---EVEAD----ADEEFD--DVEVPG---------------DEDVEED-
---------L-EELEEDV-------------------EAEAEELV---------------
--------EEMEE--------------------------ADDDA----------------
--DE---------------------------GGDA-------------------------
-----
