# Supplementary material for: Inteins as indicators of gene flow in the halobacteria
Source: Front Microbiol. 2014 Jun 26;5:299. doi: 10.3389/fmicb.2014.00299 (PMC4071816; doi:10.3389/fmicb.2014.00299)
Supplement: Supplementary file 1 [file DataSheet1.ZIP › data_file1/reference_tree_alignment/S3e_S3p-nog.fasta]

>halophilic_archaeon_J07HX5
MSTVESKLDDIQSTIEREIPGDITITEVRYEGPELVIYTRDPKRFASDGNLVRKLASELR
KRITVRPDPGVLPPVSQAREEVLGVIPDEAGVSDLDF-HADTG-EVVVEAQKPGMVIGRH
GSTLREITQEVGWTPEVVRTPPIESSTVKNVRNFLKQERDDRRDILERVGRQIHREEMSD
-DQWVRITTLGCCREVGRAAFIFSTPETRV--LIDAGDKPGADDEVPYLQVPEALGSGAS
SLDAVVLTHAHLDHSALVPLLFKYGYDGPIYTTEPTRDLM----GLLTLDYL-DVAAKEG
RAPPYDSEMVRETIKHTVPLEYGNVTDIAPDIKLTLHNAGHILGSAISHFHVGDGLYNVA
FSGDIHYTDTRLFNG-AVND-FPRVE-TLVLESTYGGRNDYQTDQEDSERKLLQTLSRTL
ERG-GTALIPAFAVGRSQEIMLVLEEAMR--NGDIPEVPVHLDGMIWEATAITTTYPEY-
---------LRDELRERIFHEDSNPFLSEQFNHIDGGEDERQEVVDSGPSIVLSTSGMME
GGPVLSWLERVGGDPDSTLVFVGYQAQGTLGRRIQNGRREVPIGNMRGRADTLTLETDVE
VVDGFSGHADRQGLENFVRTMNPRPEKVLCVHGDESSVQDFSSALYHEFNMRTFAPKNLE
TFRFV
>hrr_E8
----------------------------------------------------------MQ
H--------------------------------------------VTVPQDRIGVVIGAG
GETMREIEERA----------------------------NVRLDIDSESG-SVSIEERDD
P--VAAMVAPDVIKAIGRGF-----KPETALSILDHD----------------LRTLDLI
DLSEHTRNDNDLQR--------KKGRII--GENGRTRELIEELSGANVVVYGSTVG----
--------------AVGQPEELEVVR-----------RAV--------------------
---------GMLLDG-APHG-----------------------------------AVYSY
LER---------------------------------------------------------
---------MSNELDDDV-------------------SFNAPQ-----------------
------------------------------------------------------------
------------------------------------------------------------
-----
>candidatus_nanosalinarum_J07AB56
---------------------MWWRKNEHEKDETGDEQIVQEKQFVQQG---------IR
R-----------VNLDDFLAKELE----GSGYAGSTIERTPTSTKIVITAEKPGLIIGRG
GSRIRELTSDV----------------------------EDEFGFEDP---QIEVNEIEE
PDSNAQVVANNMAEWLEKGGSAKRVGYTYLRRVRETG----------------VIGAQIE
VSGKLSGNRGRTEK-------FSFGYVK--RCGDTADEQVDRGYRLARTKPG-AIGVKVR
IMDS-------------MPE--FMHQDTDLA------ERIRHESEEGTEDEQADKI----
---------NRIIEEAENMT-GAEIGRAIEQLEDVQE---AEIEVDEVRDVYENRDTDEG
GDD----TAEDSEEQKNSE-----SDATE--DESGGE-------------QPDQTESDN-
-----------TDYASIV-------------------SGTIADAK---------------
--------DELDA--------------------------------LETPDYGAALEAESS
GKDRVTFVEWLE-------------------ERSE-------------------------
-----
>hbt_sp_NRC_1
--------------------------------------MADELEFIEQG---------LQ
R-----------SQIDEFFAEELA----RAGYGGMELAPTPMGMQIVLKAEKPGMVIGKG
GKNIRKITTQL----------------------------EERFDLEDP---QIDVQEVEE
PDLNAQIVADRLANALERGWYFRKAGHTTIDRIMESG----------------ALGAEIV
LSGKVTGNRGRVEK-------FNRGYIK--HNGEPAEEIVDHGKGVAVMKLG-TIGVNVK
IIPP----------NAELPDDFEIQEDADIE------DLV------VDEAEAGEDL----
---------EELLEG-EDAD-AEDAD-ADAAAE-------PESEPADF-------EDEEV
IET---------DDDVEEE----LDELAD--AVEGED------------------EDDE-
---------F-SDVDDEA-------------------ADTAEDLL---------------
--------DEMDD-----------------------------------------------
--ED---------------------------GGAE-------------------------
-----
>hbt_salinarum_R_1
--------------------------------------MADELEFIEQG---------LQ
R-----------SQIDEFFAEELA----RAGYGGMELAPTPMGMQIVLKAEKPGMVIGKG
GKNIRKITTQL----------------------------EERFDLEDP---QIDVQEVEE
PDLNAQIVADRLANALERGWYFRKAGHTTIDRIMESG----------------ALGAEIV
LSGKVTGNRGRVEK-------FNRGYIK--HNGEPAEEIVDHGKGVAVMKLG-TIGVNVK
IIPP----------NAELPDDFEIQEDADIE------DLV------VDEAEAGEDL----
---------EELLEG-EDAD-AEDAD-ADAAAE-------PESEPADF-------EDEEV
IET---------DDDVEEE----LDELAD--AVEGED------------------EDDE-
---------F-SDVDDEA-------------------ADTAEDLL---------------
--------DEMDD-----------------------------------------------
--ED---------------------------GGAE-------------------------
-----
>hbt_sp_DL_1
--------------------------------------MADEMQFIEQG---------LQ
R-----------SQIDEFFATELA----RAGYGGMELAPTPMGMQIVLKAEKPGMVIGKG
GKNIRKITTQL----------------------------EERFDLEDP---QIDVQEVDE
PDLNAQIVADRLANALERGWYFRKAGHTTIDRIMEAG----------------ALGAEIV
LSGKVTGNRGRVEK-------FNRGYIK--HNGEPAEEIVDHGKGVAVMKLG-TIGVSVK
IIPP----------NAKLPDDFEIQEEADIE------DLV------VDEAEADEEL----
---------EDLLEG-EGEA-DVEDG-EGE--ES-EDA--ATTDADA----------EAA
VEE----IVEE-DVDADAD----GDVEEE--LDELAA---------------DVEADEE-
---------F-DDVDESA-------------------EETAEALI---------------
--------DEMEE----------------------------------ADEAEADEAEADA
EDDE---------------------------EGEE-------------------------
-----
>hcc_saccharolyticus_DSM_5350
--------------------------------------MGSEQTFIEDG---------MQ
R-----------TQIDEFFGDELE----RAGYGGMELAKTPMGTQIVLRAEKPGMVIGKG
GKNIRKITTQL----------------------------EERFDLDDP---QIDVQEVDE
PDLNAQIVADRLGNALERGWYFRKAGHTTIDRIMDAG----------------ARGAEIT
LNGKVTGARSRNEK-------FNRGYIK--HNGEPAQSIVDRGDGVAVMKLG-TIGVTVK
IIPP----------DAELPDDFRIQEDVDTS------VLE-------PEEVEGDDV----
---------EELLSG-DGEE--PVAGPEESDSE-------EDFEVTETPPEGEAETTEAG
AEE----IIEE-EIEAEQG----AAETAP--DESVEA-----------------SEDID-
-----------EELSEET-------------------DAAAEAIL---------------
--------DEMDD------------AEADSDLTAIDGVGDAKADALVEAGFESVAAVRAA
SEDDLAEAEGVGPAFAERIKEGAEDLG----GGDA-------------------------
-----
>hcc_salifodinae_DSM_8989
--------------------------------------MGSEQTFIEDG---------MQ
R-----------TQIDEFFGDELE----RAGYGGMDLAKTPMGTQIVLRAEKPGMVIGKG
GKNIRKITTQL----------------------------EERFDLDDP---QIDVQEVDE
PDLNAQIVADRLGNALERGWYFRKAGHTTIDRIMDAG----------------ARGAEIT
LNGKVTGARSRNEK-------FNRGYIK--HNGEPAQSIVDRGDGVAVMKLG-TIGVTVR
IIPP----------DAELPDDFRIQEDVDTS------VLE-------PEEVEGDDV----
---------EELLSG-EGEADEPVAGPDESE---------SDEDFEVTETPPEGDAEATG
AEE----IIEE-EIESEQG----SAETSP--EEPAEA-----------------GEDID-
-----------EELSEET-------------------DAAAEAII---------------
--------DEMDD------------AEAGGDLTVIDGVGDAKADALVEAGFESVADVRAA
SEDDLAEAEGVGPAFAERIKAGAEEFD----GGDA-------------------------
-----
>hcc_hamelinensis_100A6
--------------------------------------MATEQQFIEDG---------MQ
R-----------TQIDEFFAEELG----RAGYGGMELAKTPMGTQIVLRAEKPGMVIGKG
GKNIRKVTTEL----------------------------EERFDLDDP---QIDVQEVDE
PDLNAQIVADRLANALERGWYFRKAGHTTIDRIMDAG----------------ARGAEIT
LNGKVTGARSRDEK-------FNRGYIK--HNGEPSKDIVDRGNGVAVMKLG-TIGVTVR
IIPP----------NAELPDDFRIREDVDVS------DLV------PEDIESGDEV----
---------DALLDEGEGEP-VAGPEESDSEEEFELT---GEEAPETD-----DLAEEEV
IEE---------AVETEEG----AAETSP--PDSAAE------------------PDVD-
-----------DDLSEET-------------------EADAEALL---------------
--------DEMES---------------VEGLTAIDGVGDAKADALREAGFESVEDVQAA
SEDDLAEAEGIGAAFAERIKQGAEDLV----EAEN-------------------------
-----
>hcc_morrhuae_DSM_1307
--------------------------------------MATEQQFIEDG---------MQ
R-----------TQIDEFFADELA----RAGYGGMDLAKTPMGTQIVLRAEKPGMVIGKG
GKNIRKITSEL----------------------------EERFDLDDP---QIDVQEVDE
PDLNAQIVADRLGNALERGWYFRKAGHTTIDRIMDAG----------------ARGAEIT
LNGKVTGARSRNEK-------FNRGYIK--HNGEPSQEIVDRGDGVAVMKLG-TIGVTVK
IIPP----------NADLPDDFRIHEDVDTE------SLV-------PDEIEGDEV----
---------EALLGEAEEPADGSEESDADEEFELTEDE--AGAEAAEI-------EEEEI
VEE---------DVEAETG----AAETAP------------------------DDAEID-
-----------EELSEET-------------------EADAEAIL---------------
--------DEMES----------TEADAGAGLTAIDGVGDAKAGALVEAGFESVADIQDA
SEDDLAEAEGVGDAFAERIKEGASEVDPADVEGEN-------------------------
-----
>hcc_thailandensis_JCM_13552
--------------------------------------MATEQEFIEDG---------MQ
R-----------TQIDEFFADELA----RAGYGGMDLAKTPMGTQIVLRAEKPGMVIGKG
GKNIRKITSEL----------------------------EERFDLDDP---QIDVQEVDE
PDLNAQIVADRLGNALERGWYFRKAGHTTIDRIMDAG----------------ARGAEIT
LNGKVTGARSRNEK-------FNRGYIK--HNGEPSQDIVDRGDGVAVMKLG-TIGVTVK
IIPP----------NADLPDDFRIHEDVDTE------SLV-------PEDIEGDEV----
---------EALLG--EAEEPADDSEASDADEEFELGEDESDVEAAEI-------EEEEI
VEE----GVESETGAAETAPDNEIDEELS--EDTEAD-----AEAILDEMESSETSEAD-
---------V-DASEQPV-------------------ESAAGAGL---------------
--------TAIDG------------------------VGDAKAEALVEAGFETVADIQDA
SEDDLSEAEGVGDAFAERIKAGASEVDPADVEGEN-------------------------
-----
>hrr_J07HR59
--------------------------------------MADELQFIENG---------LQ
R-----------AQIDEFFSEELG----RAGYGGMDIAKTPMGTQIVLKAEKPGMVIGKG
GKNIRKVTTAL----------------------------EEQFGMDDP---QIDVQEVDE
PDLNARIVADRLANALERGWYFRKAGHTTIDRIMDSG----------------ALGAEIV
LSGKVTGARSRVEK-------FNRGYIK--HNGEPAQNVVDEGQATAVMKLG-TIGVTVK
TIPP----------GAQLPDDFEITDDAEVP------EVE--------QAAAAEGV----
---------ESLLEE-DPDE-IPDVGEGDDEEVTI-----PDEDPEEI-------IDEEV
VEE----VVGEVDEAGGVA----AEPEVD--DSDAAT---------------QEEVDAE-
---------L-DDLEEGV-------------------EQEAAELI---------------
--------NEMEG------------------------------------------VGGDD
DAEA---------------------------EEED-------------------------
-----
>hac_jeotgali_B3
--------------------------------------MADEHQFIENG---------MQ
R-----------SQIDEFFATELE----RAGYGGMEVAKTPMGTQIVLKAEKPGMVIGKG
GKNIRKVTRQL----------------------------EERFDLEDP---QIDVQEVDE
PDLNAQIVADRLANALERGWYFRKAGHTTIDRIMDAG----------------ALGAEIV
LSGKVTGARSRVEK-------FNRGYVK--HNGEPAEDIVDKGLGTAVMKLG-TIGVNVK
IIPP----------GAQLPDDFEIHDDAEVE------DLI------AETADTDEGV----
---------EEILDD-VADD-VPEED-QVAETAD------TEGEVEATE------IDEEV
VEE------EP------------VDEETV--EESSEE----------------AEDEED-
---------L--ELEEDI-------------------EAEAAELV---------------
--------AEMEA-----------------------------------------------
EEEG---------------------------EGDN-------------------------
-----
>halophilic_archaeon_J07HB67
--------------------------------------MADEQAFIEDG---------LQ
R-----------TQIDEFFEEELG----RAGYGGMDVAKTPMGTQIVLEAEKPGMVIGKG
GKNIRKITTEL----------------------------EERFDMEDP---QIDVQEVEE
PDLNARVVADKLANALERGWYFRRAGHTTIDRIMESG----------------ALGAEIV
LSGKVTGARSRVEK-------FNRGYIK--HNGEPAEDVVDSGKGVAVMQLG-TIGVNVK
IIPP----------EATLPDDFEVAEGVEAP------EVE--------QQVAEEGV----
---------EALLE--EPDE-VPEAEPADATAAEE-----ADADP----------VDEEV
VEE----VVEP-DTELPGE------DETV--EVPGGD----------------DDVEAE-
---------L-EDLDEDV-------------------ESEAADLV---------------
--------GQMEG-----------------------------------------------
-EDD---------------------------EGGE-------------------------
-----
>hns_J07HN4
--------------------------------------MADEQQFIENG---------LQ
R-----------AQIDEFFQEELD----RAGYGGMDIAKTPMGTQIVLKAEKPGMVIGKG
GKNIRKITTTL----------------------------TEDFGMDDP---QVDVQEVDE
PDLNARIVADRLANALERGWYFRKAGHTTIDRIMEAG----------------ALGAEIV
LSGKVTGARSRVEK-------FNRGYIK--HNGEPAQDVVDDGQGVAVMKLG-TIGVTVK
IIPP----------GATLPDDFAIHEDVEFE------PVE----QAVVDADDDESV----
---------EELLAG-EPDDVVPD---EDEDVEV------PDEDPAEA-------IDEEI
VEE----VIEEETVGDADIDDAESADADD--AEAADD-------------AADGDSVAD-
-----------EELDEDV-------------------AAEAAELV---------------
--------EEMED---------------------------------------------DD
ADDT---------------------------EADN-------------------------
-----
>hns_J07HN6
--------------------------------------MADEQQFIENG---------LQ
R-----------AQIDEYFQDELD----RAGYGGMDIAKTPMGTQIVLKAEKPGMVIGKG
GKNIRSITDTL----------------------------TDEFGMDDP---QVDVQEVDE
PDLNARIVADRLANALERGWYFRKAGHTTIDRIIEAG----------------ALGAEIV
LSGKVTGARSRVEK-------FNRGYIK--HNGEPAQDVVDEGQGVAVMKLG-AIGVTVK
IIPP----------GATLPDDFAVADDADID------PVE------QVVDGDDESV----
---------EELLAG-EPDEEDAAPAADEDEVEV------PDEDPAEV-------IEEEI
VEE----VIDEADEESAADDDSEESADSD--DAAGDA-----------ADDGDDSDDDES
ADADDGDSVADEDLDEDV-------------------AEEAADLV---------------
--------EEMED---------------------------------------ADDGDDAD
ADET---------------------------EADD-------------------------
-----
>hgn_salarium_B_1
--------------------------------------MADEHQFIEDG---------LQ
K-----------SQIDEFFADELG----RAGYGGMDVAKTPMGTQIVLKAEKPGMVIGKG
GKNIRKITREL----------------------------QERFNLDDP---QIDVQEVDE
PDLNARIVADRLANALERGWYFRKAGHTTIDRIMDAG----------------ALGAEIV
LAGKVTGARSRIEK-------FNRGYIK--HNGEPADTVVDEGQGVAVMKLG-TIGVTVK
IIPP----------GAQLPDDFAIAEDAEVE------AVE--------QIEADEGV----
---------EGLLEEPEDEK-IPDVDEDADEVPDEG----AAEDPEAA-------IDEEV
VEE----VVEETDEEPVAT---------G--DVDDDD----------------EDVEEE-
---------L-DELDEEV-------------------EQEAADLV---------------
--------AEMEA-----------------------------------------------
DEDE---------------------------EEDN-------------------------
-----
>hqr_walsbyi_C23
--------------------------------------MADEHQFIENG---------LQ
R-----------SQIDEFFADELG----RAGYGGMDVAKTPMGTQIVLKAEKPGMVIGKG
GKNIRKVTREL----------------------------EDRFNLDDP---QIDVQEVDE
PDLNARIVADRLANALERGWYFRKAGHTTIDRIIESG----------------ALGAEIV
LSGKVTGARSRVEK-------FNRGYIK--HNGEPAQEIVDEGQGVAVMKLG-TIGVTVK
IIPP----------GAELPDDFEIHDDVDVE------PVE--------QVAESDGV----
---------DSLLAE-DPAD-IPDVG-ADDDVTV------PQETPEEI-------IDEEV
VEA-DPGVSSE-DEEVVTEPVDIGGDDED--VEDIEV-------VSDDSGNDTETVAEE-
---------V-EELDAEV-------------------EAEAEDLV---------------
--------AEMED-----------------------------------------------
--ID---------------------------EEDV-------------------------
-----
>hqr_walsbyi_DSM_16790
--------------------------------------MADEHQFIENG---------LQ
R-----------SQIDEFFADELG----RAGYGGMDVAKTPMGTQIVLKAEKPGMVIGKG
GKNIRKVTREL----------------------------EDRFNLDDP---QIDVQEVDE
PDLNARIVADRLANALERGWYFRKAGHTTIDRIIESG----------------ALGAEIV
LSGKVTGARSRVEK-------FNRGYIK--HNGEPAQEIVDEGQGVAVMKLG-TIGVTVK
IIPP----------GAELPDDFEIHDDVDVE------PVE--------QVAESDGV----
---------DSLLAE-DPAD-IPDVG-ADDDVTV------PQETPEEI-------IDEEV
VEA-DPGVSSE-DEEVVTEPVDIGGDDED--VEDIEV-------VSDDSGNDTETVAEE-
---------V-EELDAEV-------------------EAEAEDLV---------------
--------AEMED-----------------------------------------------
--ID---------------------------EEDV-------------------------
-----
>hfx_mediterranei_ATCC_33500
--------------------------------------MADEHQFIENG---------LQ
R-----------SQIDEFFAEELG----RAGYGGMDVAKTPMGTQIVLKAEKPGMVIGKG
GKNIRKVTREL----------------------------EERFNLDDP---QIDVQEVDE
PDLNARIVADRLANALERGWYFRKAGHTTIDRIMDAG----------------ALGAEIV
LSGKVTGARSRVEK-------FNRGYIK--HNGEPAQEIVDEGQGVAVMKLG-TIGVTVK
IIPP----------GAQLPDDFEVEEDAEPE------PVE--------QIEETESV----
---------EDLLEE-EPEE-IPEVS-EDTDAET-------------------EELDEDI
VEE---EAVEAVEEEVVEE-------DAD--EEAVEE----------------EVVDED-
-----------DELDEDV-------------------AEEAADLV---------------
--------AEMED-----------------------------------------------
-DEE---------------------------TEEE-------------------------
-----
>hfx_elongans_ATCC_BAA_1513
--------------------------------------MADEHQFIEDG---------LQ
K-----------SQIDEFFAEELG----RAGYGGMDVAKTPMGTQIVLKAEKPGMVIGKG
GKNIRKVTREL----------------------------EERFNLDDP---QIDVQEVDE
PDLNARIVADRLANALERGWYFRKAGHTTIDRIMDAG----------------ALGAEIV
LSGKVTGARSRVEK-------FNRGYIK--HNGEPAQEIVDEGQGVAVMKLG-TIGVTVK
IIPP----------GARLPDDFEVEEDAEPE------AVE--------QFEEPESV----
---------EDLLEE-EPEE-VPDVSEEAE----------PETDA----------VDEEV
VEE----AVEE-VVDDDEE----VVEDDA--DADADD-----------------EEAVE-
-----------EELDEDV-------------------AEEAADLV---------------
--------AEMED-----------------------------------------------
-EDE---------------------------TEEE-------------------------
-----
>hfx_larsenii_JCM_13917
--------------------------------------MADEHQFIEDG---------LQ
K-----------SQIDEFFAEELG----RAGYGGMDVAKTPMGTQIVLKAEKPGMVIGKG
GKNIRKVTREL----------------------------EERFNLDDP---QIDVQEVDE
PDLNARIVADRLANALERGWYFRKAGHTTIDRIMDAG----------------ALGAEIV
LSGKVTGARSRVEK-------FNRGYIK--HNGEPAQEIVDEGQGVAVMKLG-TIGVTVK
IIPP----------GARLPDDFEVEEDADPE------AVE--------QFEEPESV----
---------EDLLEE-EPEE-VPDVS---EEAE-------PETDA----------VDEEV
VEE----AVEE------------VVDDDE--EVVEDD------------ADADDEEAVE-
-----------EELDEDV-------------------AEEAADLV---------------
--------AEMED-----------------------------------------------
-EDE---------------------------TEEE-------------------------
-----
>hfx_mucosum_ATCC_BAA_1512
--------------------------------------MADEHQFIENG---------LQ
R-----------SQIDEFFAEELG----RAGYGGMDVAKTPMGTQIVLKAEKPGMVIGKG
GKNIRKVTREL----------------------------EERFNLDDP---QIDVQEVDE
PDLNARIVADRLANALERGWYFRKAGHTTIDRIMDAG----------------ALGAEIV
LSGKVTGARSRVEK-------FNRGYIK--HNGEPAQEIVDEGQGVAVMKLG-TIGVTVK
IIPP----------GAKLPDDFEVEEDADPE------AVE--------QIEETESV----
---------EDLLEE-EPEE-IPDVS------EDAVDE--TDA------------LDEEV
VEEAAVEAVEEEVVDEDGD-----EEVVE--EEVVED-----------------------
-----------DELDEDV-------------------AEEAADLV---------------
--------AEMED-----------------------------------------------
--DE---------------------------ETEEE------------------------
-----
>hfx_gobbonsii_ATCC_33959
--------------------------------------MADEHQFIENG---------LQ
R-----------SQIDEFFAEELG----RAGYGGMDVAKTPMGTQIVLKAEKPGMVIGKG
GKNIRKVTREL----------------------------EERFNLDDP---QIDVQEVDE
PDLNARIVADRLANALERGWYFRKAGHTTIDRIMDAG----------------ALGAEIV
LSGKVTGARSRVEK-------FNRGYIK--HNGEPAQEIVDEGQGVAVMKLG-TIGVTVK
IIPP----------GAKLPDDFEVEEDANPE------AVE--------QIEETESV----
---------EDLLEE-EPEE-VPDVSEEAD----------AETDA----------VDEDV
VEE---AAVEAVEEEVVDE-----ADDED--DEAVEE-----------------VVDDD-
-----------EELDEDV-------------------AEEAADLV---------------
--------AEMED-----------------------------------------------
DDEE---------------------------TEEE-------------------------
-----
>hfx_prahovense_DSM_18310
--------------------------------------MADEHQFIENG---------LQ
R-----------SQIDEFFAEELG----RAGYGGMDVAKTPMGTQIVLKAEKPGMVIGKG
GKNIRKVTREL----------------------------EERFNLDDP---QIDVQEVDE
PDLNARIVADRLANALERGWYFRKAGHTTIDRIMDAG----------------ALGAEIV
LSGKVTGARSRVEK-------FNRGYIK--HNGEPAQEIVDEGQGVAVMKLG-TIGVTVK
IIPP----------GAKLPDDFEVEEDANPE------AVE--------QIEETESV----
---------EDLLEE-EPEE-VPDVSEEAD----------AETDA----------VDEDV
VEE---AAVEAVEEEVVDE-----ADDED--DEAVEE-----------------VVDDD-
-----------EELDEDV-------------------AEEAADLV---------------
--------AEMED----------------------------------------------D
DEEE---------------------------TEEE-------------------------
-----
>hfx_denitrificans_ATCC_35960
--------------------------------------MADEHQFIENG---------LQ
R-----------SQIDEFFAEELG----RAGYGGMDVAKTPMGTQIVLKAEKPGMVIGKG
GKNIRKVTREL----------------------------EERFNLDDP---QIDVQEVDE
PDLNARIVADRLANALERGWYFRKAGHTTIDRIMDAG----------------ALGAEIV
LSGKVTGARSRVEK-------FNRGYIK--HNGEPAQEIVDEGQGVAVMKLG-TIGVTVK
IIPP----------GARLPDDFEVEEDANPE------AVE--------QIEETESV----
---------EDLLEE-EPEE-VPDVSEEDD----------AETDA----------VDEDV
VEE---AAVEAVEEEVVDD----DADDED--EEAVEE-----------------VVDDD-
-----------EELDEDV-------------------AEEAADLV---------------
--------SEMED-----------------------------------------------
EDDE---------------------------TEEE-------------------------
-----
>hfx_ATCC_BAA-644
--------------------------------------MADEHQFIENG---------LQ
R-----------SQIDEFFAEELG----RAGYGGMDVAKTPMGTQIVLKAEKPGMVIGKG
GKNIRKVTREL----------------------------EERFNLDDP---QIDVQEVDE
PDLNARIVADRLANALERGWYFRKAGHTTIDRIMDAG----------------ALGAEIV
LSGKVTGARSRVEK-------FNRGYIK--HNGEPAQEIVDEGQGVAVMKLG-TIGVTVK
IIPP----------GARLPDDFEVEEDANPD------AVE--------QIEETESV----
---------EDLLEE-EPEE-VPDVS---EDTD-------TDAETDA--------VDEDV
VEE---AAVEAVEEEV-------VDDADD--EEAVEE-----------------VVDDD-
-----------EELDEDV-------------------AEEAADLV---------------
--------AEMED-------------------------------------------ED--
--DE---------------------------TEEE-------------------------
-----
>hfx_ATCC_BAA-645
--------------------------------------MADEHQFIENG---------LQ
R-----------SQIDEFFAEELG----RAGYGGMDVAKTPMGTQIVLKAEKPGMVIGKG
GKNIRKVTREL----------------------------EERFNLDDP---QIDVQEVDE
PDLNARIVADRLANALERGWYFRKAGHTTIDRIMDAG----------------ALGAEIV
LSGKVTGARSRVEK-------FNRGYIK--HNGEPAQEIVDEGQGVAVMKLG-TIGVTVK
IIPP----------GARLPDDFEVEEDANPD------AVE--------QIEETESV----
---------EDLLEE-EPEE-VPDVS-EDTDTD-------AETDA----------VDEDV
VEE---AAVEAVEEEV-------VDDADD--EEAVEE-----------------VVDDD-
-----------EELDEDV-------------------AEEAADLV---------------
--------AEMED-----------------------------------------------
EDDE---------------------------TEEE-------------------------
-----
>hfx_ATCC_BAA-646
--------------------------------------MADEHQFIENG---------LQ
R-----------SQIDEFFAEELG----RAGYGGMDVAKTPMGTQIVLKAEKPGMVIGKG
GKNIRKVTREL----------------------------EERFNLDDP---QIDVQEVDE
PDLNARIVADRLANALERGWYFRKAGHTTIDRIMDAG----------------ALGAEIV
LSGKVTGARSRVEK-------FNRGYIK--HNGEPAQEIVDEGQGVAVMKLG-TIGVTVK
IIPP----------GARLPDDFEVEEDANPD------AVE--------QIEETESV----
---------EDLLEE-EPEE-VPDVS-EDTDTD-------AETDA----------VDEDV
VEE---AAVEAVEEEV-------VDDADD--EEAVEE-----------------VVDDD-
-----------EELDEDV-------------------AEEAADLV---------------
--------AEMED-----------------------------------------------
EDDE---------------------------TEEE-------------------------
-----
>hfx_alexandrinus_JCM_10717
--------------------------------------MADEHQFIENG---------LQ
R-----------SQIDEFFAEELG----RAGYGGMDVAKTPMGTQIVLKAEKPGMVIGKG
GKNIRKVTREL----------------------------EERFNLDDP---QIDVQEVDE
PDLNARIVADRLANALERGWYFRKAGHTTIDRIMDAG----------------ALGAEIV
LSGKVTGARSRVEK-------FNRGYIK--HNGEPAQEIVDEGQGVAVMKLG-TIGVTVK
IIPP----------GARLPDDFEVEEDANPD------AVE--------QIEETESV----
---------EDLLEE-EPEE-VPDVS---EDAD-------ADAETDA--------VDEDV
VEE---AAVEAVEEEV-------VDDADD--EEAVEE-----------------VVDDD-
-----------EELDEDV-------------------AEEAADLV---------------
--------AEMED-------------------------------------------EDD-
--DE---------------------------TEEE-------------------------
-----
>hfx_lucentense_DSM_14919
--------------------------------------MADEHQFIENG---------LQ
R-----------SQIDEFFAEELG----RAGYGGMDVAKTPMGTQIVLKAEKPGMVIGKG
GKNIRKVTREL----------------------------EERFNLDDP---QIDVQEVDE
PDLNARIVADRLANALERGWYFRKAGHTTIDRIMDAG----------------ALGAEIV
LSGKVTGARSRVEK-------FNRGYIK--HNGEPAQEIVDEGQGVAVMKLG-TIGVTVK
IIPP----------GARLPDDFEVEEDANPD------AVE--------QIEETESV----
---------EDLLEE-EPEE-VPDVSEDAD----------ADAETDA--------VDEDV
VEE---AAVEAVEEEV-------VDDADD--EEAVEE-----------------VVDDD-
-----------EELDEDV-------------------AEEAADLV---------------
--------AEMED----------------------------------------------E
DDDE---------------------------TEEE-------------------------
-----
>hfx_volcanii_DS2
--------------------------------------MADEHQFIENG---------LQ
R-----------SQIDEFFAEELG----RAGYGGMDVAKTPMGTQIVLKAEKPGMVIGKG
GKNIRKVTREL----------------------------EERFNLDDP---QIDVQEVDE
PDLNARIVADRLANALERGWYFRKAGHTTIDRIMDAG----------------ALGAEIV
LSGKVTGARSRVEK-------FNRGYIK--HNGEPAQEIVDEGQGVAVMKLG-TIGVTVK
IIPP----------GARLPDDFEVEEDANPD------AVE--------QIEETESV----
---------EDLLEE-EPEE-VPDVSEDAD----------ADAETDA--------VDEDV
VEE---AAVEAVEEEVVDD------ADDE--EEAVEE-----------------VVDDD-
-----------EELDEDV-------------------AEEAADLV---------------
--------AEMED----------------------------------------------E
DDDE---------------------------TEEE-------------------------
-----
>hfx_BAB-2207
--------------------------------------MADEHQFIENG---------LQ
R-----------SQIDEFFAEELG----RAGYGGMDVAKTPMGTQIVLKAEKPGMVIGKG
GKNIRKVTREL----------------------------EERFNLDDP---QIDVQEVDE
PDLNARIVADRLANALERGWYFRKAGHTTIDRIMDAG----------------ALGAEIV
LSGKVTGARSRVEK-------FNRGYIK--HNGEPAQEIVDEGQGVAVMKLG-TIGVTVK
IIPP----------GARLPDDFEVEEDANPD------AVE--------QIEETESV----
---------EDLLEE-ESEE-VPDVS---EDAD-------ADAETDA--------VDEDV
VEE---AAVEAVEEEV-------VDDADD--EEAVEE-----------------VVDDD-
-----------EELDEDV-------------------AEEAADLV---------------
--------AEMED----------------------------------------------E
DDDE---------------------------TEEE-------------------------
-----
>hqr_J07HQX50
--------------------------------------MADEHQFIEDG---------LQ
R-----------SQIDEFFAEELG----RAGYGGMDVAKTPMGTQIVLKAEKPGMVIGKG
GKNIRKVTQQL----------------------------EDRFNLDDP---QIDVQEVEE
PDLNARIVADRLANALERGWYFRKAGHTTIDRIMEAG----------------ALGAEIV
LSGKVTGARSRVEK-------FNRGYIK--HNGEPAQEIVDEGQGVAVMKLG-TIGVTVK
TIPP----------GAELPDDFEVHEDVDVE------PVE--------QMTETEGV----
---------ESLLEE-EPEE-IPDVS-ENEDVEI------PTEAPEEV-------IDEEV
VED----VIEE-TGEEAVE----TGAVEE--DVESVE----------------AEIEAN-
---------L-EELDEEV-------------------EAEAEDLV---------------
--------AEMET-----------------------------------------------
--DEIPS------------------------EDEE-------------------------
-----
>hgm_borinquense_DSM_11551
--------------------------------------MADEHQFIENG---------LQ
R-----------SQIDEFFAEELG----RAGYGGMDVAKTPMGTQIVLKAEKPGMVIGKG
GKNIRKVTKAL----------------------------ETRFNLEDP---QIDVQEVDE
PDLNARIVADRLANALERGWYFRKAGHTTIDRIMDAG----------------ALGAEIV
LSGKVTGARSRVEK-------FNRGYIK--HNGEPAQEIVDEGQGVAVMKLG-TIGVTVK
IIPP----------GAKLPDDFEIEEDADVE------PVE--------QAVESEGV----
---------EELLED-EPEE-IPDVAADQEEVEV------PDEEPSEV-------IDEEI
VEE----VVEE-SGDVESD-------AET--DESEDD----------------EEPADE-
-----------AELDEEV-------------------EAEAEDLV---------------
--------AEMEA-------------------------------------------ADED
EDDE---------------------------ETEE-------------------------
-----
>hsn_pallida_JCM_14848
--------------------------------------MADEHQFIENG---------LQ
R-----------SQIDEFFADELG----RAGYGGMDVAKTPMGTQIVLKAEKPGMVIGKG
GKNIRKVTKEL----------------------------ENRFDLDDP---QIDVQEVDE
PDLNARIVADRLANALERGWYFRKAGHTTIDRIMDAG----------------ALGAEII
LAGKVTGARSRVEK-------FNRGYIK--HNGEPAQSIVDEGQGVAVMKLG-TIGVNVK
IIPP----------GAKLPDDFEIEDDADPE------AVE--------QTVESEGV----
---------EELLED-EPEE-IPDVTEDDEDVDV------PDEDPTEV-------IDEEI
VEE----VVEE-SGDVASRSES-AEPDPQ--EEPVGT---------------GDVEDEDV
SPDDDEADATEAELDEEV-------------------EAEAEDLV---------------
--------SEMEE-----------------------------ADEDEANADDADEESEAD
AADE---------------------------ETEE-------------------------
-----
>haloarchaeon_3A1_DGR
--------------------------------------MADEHQFIENG---------LQ
R-----------AQIDEFFADELG----RAGYGGMDIAKTPMGTQIVLKAEKPGMVIGKG
GKNIRKITSTL----------------------------EDRFDMDDP---QIDVQEVDE
PDLNARIVADRLANALERGWYFRKAGHTTIDRIMESG----------------ALGAEIV
LSGKVTGARSRVEK-------FNRGYIK--HNGEPAEDVVDEGQGVAVMKLG-TIGVTVK
IIPP----------GAELPDDFGVREDVEAP------EVE--------QTVEEEGV----
---------ESLLEE-EPEE-IPDVG-ADEDVEV------PTGEPEGVEEGAEEDLDEEI
VEE----VIEE-TQETSAE----ATDTAP--AEPVDT----------------ATPDED-
---------V-EELDEDV-------------------EAEAEALV---------------
--------DEMES-------------------------------AAESEESDAESDAEET
TADD---------------------------EEEA-------------------------
-----
>hrr_aidingense_JCM_13916
--------------------------------------MADEHQFIEDG---------LR
R-----------SQINEFFADELG----RAGYGGMDVAKTPMGTQIVLKAEKPGMVIGKG
GKNIRKITSEL----------------------------EDRFGMDDP---QIDVQEVDE
PDLNAQIVADRLANALERGWYFRKAGHTTIDRIMDAG----------------ALGAEIV
LSGKVTGARSRVEK-------FNRGYIK--HNGEPAQEVVDHGQGVAVMKLG-TIGVTVK
IIPP----------GAKLPDDFDIREDAEVP------EVE----QATVGADADEGV----
---------ESLLEE-EPEE-VPDVG-ADDDVEV------PDEDPADV-------IDEEV
VEE----VVEE-SQDAAAE----ATDVAA--EEPVDE----------------DVDADE-
---------L-DDLDEEI-------------------ESEAADLV---------------
--------AEMEA-----------------------------------------------
ADED---------------------------EEDE-------------------------
-----
>hrr_Cb34
--------------------------------------MADEHQFIEDG---------LR
R-----------SQINEFFADELG----RAGYGGMDVAKTPMGTQIVLKAEKPGMVIGKG
GKNIRKITTEL----------------------------EDRFDMDDP---QIDVQEVDE
PDLNAQIVADRLANALERGWYFRKAGHTTIDRIMDAG----------------ALGAEIV
LSGKVTGARSRVEK-------FNRGYIK--HNGEPAEEVVDHGKGVAVMKLG-TIGVNVK
IIPP----------GAELPDDFGVREDAEVP------EVD------QADAAGDEGV----
---------ESLLEE-EPEE-VPDVGDDDEDVAV------PDEDPADV-------IDEEI
VEE----VVEE-TGETATE----ATDAPA--EEPVET----------------GDVDEE-
---------L-DELDEEI-------------------ESEAADLV---------------
--------AEMEA----------------------------------------------A
DEEA---------------------------EEDE-------------------------
-----
>hrr_C3
--------------------------------------MADEHQFIEDG---------LR
R-----------SQINEFFADELG----RAGYGGMDVAQTPMGTQIVLKAEKPGMVIGKG
GKNIRKITTEL----------------------------EERFDMDDP---QIDVQEVDE
PDLNAQIVADRLANALERGWYFRKAGHTTIDRIMDAG----------------ALGAEIV
LSGKVTGARSRVEK-------FNRGYIK--HNGEPAEEVVDHGQGVAVMKLG-TIGVNVK
IIPP----------GATLPDDFDVREDAEVP------EVE----QAAVDADADEGV----
---------ESLLEE-EPEE-VPDVG-DDEDVDV------PDEDPAEV-------IDEEV
VEE----VVEE-TQDTATE----ATDVAA--EEPVDE----------------DVDADE-
---------L-DELDEEI-------------------ESEAADLVXRRDPRHDRGGAGGR
TRGARDRAAQLEG------------------------AASGWRHAGEPGPRQRAEEDHRA
DQDD---------------------------PGGRRRLRRRTVR----------------
-----
>hrr_SP3
--------------------------------------MADEHQFIEDG---------LR
R-----------SQINEFFADELG----RAGYGGMDVAQTPMGTQIVLKAEKPGMVIGKG
GKNIRKITTEL----------------------------EERFDMDDP---QIDVQEVDE
PDLNAQIVADRLANALERGWYFRKAGHTTIDRIMDAG----------------ALGAEIV
LSGKVTGARSRVEK-------FNRGYIK--HNGEPAEEVVDHGQGVAVMKLG-TIGVNVK
IIPP----------GATLPDDFEVREDAEVP------EVE----QAAVDADADEGV----
---------ESLLEE-EPDE-VPD---ADDDVDV------PDEDPAEV-------IDEEV
VEE----VVEE-TQGTAAE----ATDVAA--EEPVDE----------------DVDADE-
---------L-DELDEEI-------------------ESEAADLV---------------
--------AEMEA----------------------------------------------A
DEED---------------------------EEDE-------------------------
-----
>hrr_SP9
--------------------------------------MADEHQFIEDG---------LR
R-----------SQINEFFADELG----RAGYGGMDVAQTPMGTQIVLKAEKPGMVIGKG
GKNIRKITTEL----------------------------EERFDMDDP---QIDVQEVDE
PDLNAQIVADRLANALERGWYFRKAGHTTIDRIMDAG----------------ALGAEIV
LSGKVTGARSRVEK-------FNRGYIK--HNGEPAEEVVDHGQGVAVMKLG-TIGVNVK
IIPP----------GATLPDDFEVREDAEVP------EVE----QAAVDADADEGV----
---------ESLLEE-EPDE-VPD---ADDDVDV------PDEDPAEV-------IDEEV
VEE----VVEE-TQGTAAE----ATDVAA--EEPVDE----------------DVDADE-
---------L-DELDEEI-------------------ESEAADLV---------------
--------AEMEA----------------------------------------------A
DEED---------------------------EEDE-------------------------
-----
>hrr_SP7
--------------------------------------MADEHQFIEDG---------LR
R-----------SQINEFFADELG----RAGYGGMDVAQTPMGTQIVLKAEKPGMVIGKG
GKNIRKITTEL----------------------------EERFDMDDP---QIDVQEVDE
PDLNAQIVADRLANALERGWYFRKAGHTTIDRIMDAG----------------ALGAEIV
LSGKVTGARSRVEK-------FNRGYIK--HNGEPAEEVVDHGQGVAVMKLG-TIGVNVK
IIPP----------GATLPDDFQVREDAEVP------EVE----QAAVDADADEGV----
---------ESLLEE-DPDE-VPDVG-GDDDVDV------PDEDPAEV-------IDEEV
VEE----VVEE-TQETAAE----ATDVAA--EEPVDE----------------HVDADE-
---------L-DDLDEEI-------------------ESEAADLV---------------
--------AEMEA----------------------------------------------A
DEED---------------------------EEDE-------------------------
-----
>hrr_SP5
--------------------------------------MADEHQFIEDG---------LR
R-----------SQINEFFADELG----RAGYGGMDVAQTPMGTQIVLKAEKPGMVIGKG
GKNIRKITTEL----------------------------EERFDMDDP---QIDVQEVDE
PDLNAQIVADRLANALERGWYFRKAGHTTIDRIMDAG----------------ALGAEIV
LSGKVTGARSRVEK-------FNRGYIK--HNGEPAEEVVDHGQGVAVMKLG-TIGVNVK
IIPP----------GATLPDDFQVREDAEVP------EVE----QAAVDADADEGV----
---------ESLLEE-DPDE-VPDVG-GDDDVDV------PDEDPAEV-------IDEEV
VEE----VVEE-TQETAAE----ATDVAA--EEPVDE----------------DVDADE-
---------L-DDLDEEI-------------------ESEAADLV---------------
--------AEMEA----------------------------------------------A
DEED---------------------------EEDE-------------------------
-----
>hrr_T3cd 
--------------------------------------MADEHQFIEDG---------LR
R-----------SQINEFFADELG----RAGYGGMDVAQTPMGTQIVLKAEKPGMVIGKG
GKNIRKITTEL----------------------------EERFDMDDP---QIDVQEVDE
PDLNAQIVADRLANALERGWYFRKAGHTTIDRIMDAG----------------ALGAEIV
LSGKVTGARSRVEK-------FNRGYIK--HNGEPAEEVVDHGQGVAVMKLG-TIGVNVK
IIPP----------GATLPDDFDVREDAEVP------EVE----QAAVDADADEGV----
---------ESLLEE-EPDE-VPDVGDDDEDVEV------PDEDPTDV-------IDEEV
VEE----VVEE-TQETADE----ATDVAA--EEPVDE----------------DVEADE-
---------L-DELDEEI-------------------ESEAADLV---------------
--------AEMEA----------------------------------------------A
DEED---------------------------EEDE-------------------------
-----
>hrr_167
--------------------------------------MADEHQFIEDG---------LR
R-----------SQINEFFADELG----RAGYGGMDVAQTPMGTQIVLKAEKPGMVIGKG
GKNIRKITTEL----------------------------EERFDMDDP---QIDVQEVDE
PDLNAQIVADRLANALERGWYFRKAGHTTIDRIMDAG----------------ALGAEIV
LSGKVTGARSRVEK-------FNRGYIK--HNGEPAEEVVDHGQGVAVMKLG-TIGVNVK
IIPP----------GATLPDDFEVREDAEVP------EVE----QAAVDADADEGV----
---------EALLEE-EPEE-VPDVG-DDEDVDV------PDEDPAEV-------IDEEV
VEE----VVEE-TQETADE----ATDVAA--EEPVDE----------------DVEADE-
---------L-DELDEEI-------------------ESEAADLV---------------
--------AEMEA----------------------------------------------A
DEED---------------------------EEDE-------------------------
-----
>hrr_C2_b
--------------------------------------MADEHQFIEDG---------LR
R-----------SQINEFFADELG----RAGYGGMDVAQTPMGTQIVLKAEKPGMVIGKG
GKNIRKITTEL----------------------------EERFDMDDP---QIDVQEVDE
PDLNAQIVADRLANALERGWYFRKAGHTTIDRIMDAG----------------ALGAEIV
LSGKVTGARSRVEK-------FNRGYIK--HNGEPAEEVVDHGQGVAVMKLG-TIGVNVK
IIPP----------GATLPDDFEVREDAEVP------EVE----QAAVDADADEGV----
---------EALLEE-EPEE-VPDVG-DDEDVDV------PDEDPAEV-------IDEEV
VEE----VVEE-TQETADE----ATDVAA--EEPVDE----------------DVEADE-
---------L-DELDEEI-------------------ESEAADLV---------------
--------AEMEA----------------------------------------------A
DEED---------------------------EEDE-------------------------
-----
>hrr_arcis_JCM_13916
--------------------------------------MADEHQFIEDG---------LR
R-----------SQINEFFADELG----RAGYGGMDVAQTPMGTQIVLKAEKPGMVIGKG
GKNIRKITTEL----------------------------EERFDMDDP---QIDVQEVDE
PDLNAQIVADRLANALERGWYFRKAGHTTIDRIMDAG----------------ALGAEIV
LSGKVTGARSRVEK-------FNRGYIK--HNGEPAEEVVDHGQGVAVMKLG-TIGVNVK
IIPP----------GATLPDDFDVREDAEVP------EVE----QAAVDADADEGV----
---------ESLLEE-EPEE-VPDVG-DDEDVDV------PDEDPAEV-------IDEEV
VEE----VVEE-TQDTATE----ATDVAA--EEPVDE----------------DVDADE-
---------L-DELDEEI-------------------ESEAADLV---------------
--------AEMEA----------------------------------------------A
DEED---------------------------EEDE-------------------------
-----
>hrr_litoreum_JCM_13561
--------------------------------------MADEHQFIEDG---------LR
R-----------SQINEFFADELG----RAGYGGMDVAQTPMGTQIVLKAEKPGMVIGKG
GKNIRKITTEL----------------------------EERFDMDDP---QIDVQEVDE
PDLNAQIVADRLANALERGWYFRKAGHTTIDRIMDAG----------------ALGAEIV
LSGKVTGARSRVEK-------FNRGYIK--HNGEPAEEVVDHGQGVAVMKLG-TIGVNVK
IIPP----------GATLPDDFDVREDAEVP------EVE----QAAVDADADEGV----
---------ESLLEE-EPEE-VPDVG-DDEDVDV------PDEDPAEV-------IDEEV
VEE----VVEE-TQDTATE----ATDVAA--EEPVDE----------------DVDADE-
---------L-DELDEEI-------------------ESEAADLV---------------
--------AEMEA----------------------------------------------A
DEED---------------------------EEDE-------------------------
-----
>hrr_terrestre_JCM_10247
--------------------------------------MADEHQFIEDG---------LR
R-----------SQINEFFADELG----RAGYGGMDVAQTPMGTQIVLKAEKPGMVIGKG
GKNIRKITTEL----------------------------EERFDMDDP---QIDVQEVDE
PDLNAQIVADRLANALERGWYFRKAGHTTIDRIMDAG----------------ALGAEIV
LSGKVTGARSRVEK-------FNRGYIK--HNGEPAEEVVDHGQGVAVMKLG-TIGVNVK
IIPP----------GATLPDDFDVREDAEVP------EVE----QAAVDADADEGV----
---------ESLLEE-EPEE-VPDVG-DDEDVDV------PDEDPAEV-------IDEEV
VEE----VVEE-TQDTATE----ATDVAA--EEPVDE----------------DVDADE-
---------L-DELDEEI-------------------ESEAADLV---------------
--------AEMEA----------------------------------------------A
DEED---------------------------EEDE-------------------------
-----
>hrr_distributum_JCM_10118
--------------------------------------MADEHQFIEDG---------LR
R-----------SQINEFFADELG----RAGYGGMDVAQTPMGTQIVLKAEKPGMVIGKG
GKNIRKITTEL----------------------------EERFDMDDP---QIDVQEVDE
PDLNAQIVADRLANALERGWYFRKAGHTTIDRIMDAG----------------ALGAEIV
LSGKVTGARSRVEK-------FNRGYIK--HNGEPAEEVVDHGQGVAVMKLG-TIGVNVK
IIPP----------GATLPDDFDVREDAEVP------EVE----QAAVDADADEGV----
---------ESLLEE-EPEE-VPDVG-DDEDVDV------PDEDPAEV-------IDEEV
VEE----VVEE-TQETATE----ATDVAA--EEPVDE----------------DVDADE-
---------L-DELDEEI-------------------ESEAADLV---------------
--------AEMEA----------------------------------------------A
DEED---------------------------EEDE-------------------------
-----
>hrr_californiensis_DSM_19288
--------------------------------------MADEHQFIEDG---------LR
R-----------SQINEFFADELG----RAGYGGMDVAQTPMGTQIVLKAEKPGMVIGKG
GKNIRKITTEL----------------------------EERFDMDDP---QIDVQEVDE
PDLNAQIVADRLANALERGWYFRKAGHTTIDRIMDAG----------------ALGAEIV
LSGKVTGARSRVEK-------FNRGYIK--HNGEPAEEVVDHGQGVAVMKLG-TIGVNVK
IIPP----------GATLPDDFEVREDAEVP------EVE-----QAAAAGDDEGV----
---------EALLEE-DPDE-VPDVG-EDDDVDV------PDEDPADV-------IDEEV
VEE----VVEE-TQETATE----ATDVAA--EEPVDE----------------DVEADE-
---------L-DELDEEI-------------------ESEAADLV---------------
--------AEMEA----------------------------------------------A
DEDE---------------------------EEDE-------------------------
-----
>hrr_coriense_DSM_10284
--------------------------------------MADEHQFIEDG---------LR
R-----------SQINEFFADELG----RAGYGGMDVAQTPMGTQIVLKAEKPGMVIGKG
GKNIRKITTEL----------------------------EERFDMDDP---QIDVQEVDE
PDLNAQIVADRLANALERGWYFRKAGHTTIDRIMDAG----------------ALGAEIV
LSGKVTGARSRVEK-------FNRGYIK--HNGEPAEEVVDHGQGVAVMKLG-TIGVNVK
IIPP----------GATLPDDFEIREDAEVP------EVE------QAAVDADEGV----
---------ESLLEE-DPDE-VPDVG-AADDVDV------PDEDPTEV-------IDEEV
VEE----VVEE-TQETAAE----ATDVAA--EEPVDE----------------DVEADE-
---------L-DELDEEI-------------------ESEAADLV---------------
--------AEMEA----------------------------------------------A
DEDE---------------------------EEDE-------------------------
-----
>hrr_Ea1
--------------------------------------MADEHQFIEDG---------LR
R-----------SQINEFFADELG----RAGYGGMDVAKTPMGTQIVLKAEKPGMVIGKG
GKNIRKITTEL----------------------------EDRFDMDDP---QIDVQEVDE
PDLNAQIVADRLANALERGWYFRKAGHTTIDRIMDAG----------------ALGAEIV
LSGKVTGARSRVEK-------FNRGYIK--HNGEPAEEVVDHGQGVAVMKLG-TIGVNVK
IIPP----------GAKLPDDFDIREDAEVP------EVE------QAAAGDDEGV----
---------EALLEE-EPEE-VPDVG-ADDDVEV------PDDDPTDV-------IDEEV
VEE----VVEE-TQDTAAE----ATDVAP--EEPVGD-----------------ADADD-
---------I-DELDEEI-------------------ESEAADLV---------------
--------AEMEA-----------------------------------------------
ADDE---------------------------EEDE-------------------------
-----
>hrr_Ea8
--------------------------------------MADEHQFIEDG---------LR
R-----------SQINEFFADELG----RAGYGGMDVAKTPMGTQIVLKAEKPGMVIGKG
GKNIRKITTEL----------------------------EDRFDMDDP---QIDVQEVDE
PDLNAQIVADRLANALERGWYFRKAGHTTIDRIMDAG----------------ALGAEIV
LSGKVTGARSRVEK-------FNRGYIK--HNGEPAEEVVDHGQGVAVMKLG-TIGVNVK
IIPP----------GAKLPDDFDIREDAEVP------EVE------QAAAGDDEGV----
---------EALLEE-EPEE-VPDVG-ADDDVEV------PDDDPTDV-------IDEEV
VEE----VVEE-TQDTAAE----ATDVAP--EEPVGD-----------------ADADD-
---------I-DELDEEI-------------------ESEAADLV---------------
--------AEMEA-----------------------------------------------
ADDE---------------------------EEDE-------------------------
-----
>hrr_Eb13
--------------------------------------MADEHQFIEDG---------LR
R-----------SQINEFFADELG----RAGYGGMDVAKTPMGTQIVLKAEKPGMVIGKG
GKNIRKITTEL----------------------------EDRFDMDDP---QIDVQEVDE
PDLNAQIVADRLANALERGWYFRKAGHTTIDRIMDAG----------------ALGAEIV
LSGKVTGARSRVEK-------FNRGYIK--HNGEPAEEVVDHGQGVAVMKLG-TIGVNVK
IIPP----------GAKLPDDFDIREDAEVP------EVE------QAAAGDDEGV----
---------EALLEE-EPEE-VPDVG-ADDDVEV------PDDDPTDV-------IDEEV
VEE----VVEE-TQDTAAE----ATDVAP--EEPVGD-----------------ADADD-
---------I-DELDEEI-------------------ESEAADLV---------------
--------AEMEA-----------------------------------------------
ADDE---------------------------EEDE-------------------------
-----
>hrr_IB24
--------------------------------------MADEHQFIEDG---------LR
R-----------SQINEFFADELG----RAGYGGMDVAKTPMGTQIVLKAEKPGMVIGKG
GKNIRKITTEL----------------------------EDRFDMDDP---QIDVQEVDE
PDLNAQIVADRLANALERGWYFRKAGHTTIDRIMDAG----------------ALGAEIV
LSGKVTGARSRVEK-------FNRGYIK--HNGEPAEEVVDHGQGVAVMKLG-TIGVNVK
IIPP----------GAKLPDDFDIREDAEVP------EVE------QAAAGDDEGV----
---------EALLEE-EPEE-VPDVG-ADDDVEV------PDDDPTDV-------IDEEV
VEE----VVEE-TQDTAAE----ATDVAP--EEPVGD-----------------ADADD-
---------I-DELDEEI-------------------ESEAADLV---------------
--------AEMEA-----------------------------------------------
ADDE---------------------------EEDE-------------------------
-----
>hrr_hd13
--------------------------------------MADEHQFIEDG---------LR
R-----------SQINEFFADELG----RAGYGGMDVAKTPMGTQIVLKAEKPGMVIGKG
GKNIRKITTEL----------------------------EDRFDMDDP---QIDVQEVDE
PDLNAQIVADRLANALERGWYFRKAGHTTIDRIMDAG----------------ALGAEIV
LSGKVTGARSRVEK-------FNRGYIK--HNGEPAEEVVDHGQGVAVMKLG-TIGVNVK
IIPP----------GAKLPDDFDIREDAEVP------EVE------QAAAGDDEGV----
---------EALLEE-EPEE-VPDVG-ADDDVEV------PDEDPTDV-------IDEEV
VEE----VVEE-TQDTAAE----ATDVAP--EEPVGD-----------------ADADD-
---------I-DELDEEI-------------------ESEAADLV---------------
--------AEMEA-----------------------------------------------
ADDE---------------------------EEDE-------------------------
-----
>hrr_C2_a
--------------------------------------MADEHQFIEDG---------LR
R-----------SQINEFFADELG----RAGYGGMDVAQTPMGTQIVLKAEKPGMVIGKG
GKNIRKITTEL----------------------------EDRFDMDDP---QIDVQEVDE
PDLNAQIVADRLANALERGWYFRKAGHTTIDRIMDAG----------------ALGAEIV
LSGKVTGARSRVEK-------FNRGYIK--HNGEPAEEVVDHGQGVAVMKLG-TIGVNVK
IIPP----------GATLPDDFQIREDAEVP------EVE----QAAAGAGDDEGV----
---------EALLEE-DPEE-VPDVG-ADEDVDV------PDEDPADV-------IDEEV
VEE----VVEE-TQDTATE----ATDVAA--EEPVGD-----------------ADADE-
---------L-DELDEEI-------------------ESEAADLV---------------
--------AEMEA-----------------------------------------------
ADEE---------------------------EEDE-------------------------
-----
>hrr_Ec15
--------------------------------------MADEHQFIEDG---------LR
R-----------SQINEFFADELG----RAGYGGMDVAQTPMGTQIVLKAEKPGMVIGKG
GKNIRKITTEL----------------------------EDRFDMDDP---QIDVQEVDE
PDLNAQIVADRLANALERGWYFRKAGHTTIDRIMDAG----------------ALGAEIV
LSGKVTGARSRVEK-------FNRGYIK--HNGEPAEEVVDHGQGVAVMKLG-TIGVNVK
IIPP----------GATLPDDFQIREDAEVP------EVE----QAAAGAGDDEGV----
---------EALLEE-DPEE-VPDVG-ADEDVDV------PDEDPADV-------IDEEV
VEE----VVEE-TQDTATE----ATDVAA--EEPVGD-----------------ADADE-
---------L-DELDEEI-------------------ESEAADLV---------------
--------AEMEA-----------------------------------------------
ADEE---------------------------EEDE-------------------------
-----
>hrr_Fb21
--------------------------------------MADEHQFIEDG---------LR
R-----------SQINEFFADELG----RAGYGGMDVAQTPMGTQIVLKAEKPGMVIGKG
GKNIRKITTEL----------------------------EDRFDMDDP---QIDVQEVDE
PDLNAQIVADRLANALERGWYFRKAGHTTIDRIMDAG----------------ALGAEIV
LSGKVTGARSRVEK-------FNRGYIK--HNGEPAEEVVDHGQGVAVMKLG-TIGVNVK
IIPP----------GATLPDDFQIREDAEVP------EVE----QAAAGAGDDEGV----
---------EALLEE-DPEE-VPDVG-ADEDVDV------PDEDPADV-------IDEEV
VEE----VVEE-TQDTATE----ATDVAA--EEPVGD-----------------ADADE-
---------L-DELDEEI-------------------ESEAADLV---------------
--------AEMEA-----------------------------------------------
ADEE---------------------------EEDE-------------------------
-----
>hrr_LD3
--------------------------------------MADEHQFIEDG---------LR
R-----------SQINEFFADELG----RAGYGGMDVAQTPMGTQIVLKAEKPGMVIGKG
GKNIRKITTEL----------------------------EDRFDMDDP---QIDVQEVDE
PDLNAQIVADRLANALERGWYFRKAGHTTIDRIMDAG----------------ALGAEIV
LSGKVTGARSRVEK-------FNRGYIK--HNGEPAEEVVDHGQGVAVMKLG-TIGVNVK
IIPP----------GATLPDDFQIREDAEVP------EVE----QAAAGAGDDEGV----
---------EALLEE-DPEE-VPDVG-ADEDVDV------PDEDPADV-------IDEEV
VEE----VVEE-TQDTATE----ATDVAA--EEPVGD-----------------ADADE-
---------L-DELDEEI-------------------ESEAADLV---------------
--------AEMEA-----------------------------------------------
ADEE---------------------------EEDE-------------------------
-----
>hrr_LG1
--------------------------------------MADEHQFIEDG---------LR
R-----------SQINEFFADELG----RAGYGGMDVAQTPMGTQIVLKAEKPGMVIGKG
GKNIRKITTEL----------------------------EDRFDMDDP---QIDVQEVDE
PDLNAQIVADRLANALERGWYFRKAGHTTIDRIMDAG----------------ALGAEIV
LSGKVTGARSRVEK-------FNRGYIK--HNGEPAEEVVDHGQGVAVMKLG-TIGVNVK
IIPP----------GATLPDDFQIREDAEVP------EVE----QAAAGAGDDEGV----
---------EALLEE-DPEE-VPDVG-ADEDVDV------PDEDPADV-------IDEEV
VEE----VVEE-TQDTATE----ATDVAA--EEPVGD-----------------ADADE-
---------L-DELDEEI-------------------ESEAADLV---------------
--------AEMEA-----------------------------------------------
ADEE---------------------------EEDE-------------------------
-----
>hrr_LG2
--------------------------------------MADEHQFIEDG---------LR
R-----------SQINEFFADELG----RAGYGGMDVAQTPMGTQIVLKAEKPGMVIGKG
GKNIRKITTEL----------------------------EDRFDMDDP---QIDVQEVDE
PDLNAQIVADRLANALERGWYFRKAGHTTIDRIMDAG----------------ALGAEIV
LSGKVTGARSRVEK-------FNRGYIK--HNGEPAEEVVDHGQGVAVMKLG-TIGVNVK
IIPP----------GATLPDDFQIREDAEVP------EVE----QAAAGAGDDEGV----
---------EALLEE-DPEE-VPDVG-ADEDVDV------PDEDPADV-------IDEEV
VEE----VVEE-TQDTATE----ATDVAA--EEPVGD-----------------ADADE-
---------L-DELDEEI-------------------ESEAADLV---------------
--------AEMEA-----------------------------------------------
ADEE---------------------------EEDE-------------------------
-----
>hrr_LG3
--------------------------------------MADEHQFIEDG---------LR
R-----------SQINEFFADELG----RAGYGGMDVAQTPMGTQIVLKAEKPGMVIGKG
GKNIRKITTEL----------------------------EDRFDMDDP---QIDVQEVDE
PDLNAQIVADRLANALERGWYFRKAGHTTIDRIMDAG----------------ALGAEIV
LSGKVTGARSRVEK-------FNRGYIK--HNGEPAEEVVDHGQGVAVMKLG-TIGVNVK
IIPP----------GATLPDDFQIREDAEVP------EVE----QAAAGAGDDEGV----
---------EALLEE-DPEE-VPDVG-ADEDVDV------PDEDPADV-------IDEEV
VEE----VVEE-TQDTATE----ATDVAA--EEPVGD-----------------ADADE-
---------L-DELDEEI-------------------ESEAADLV---------------
--------AEMEA-----------------------------------------------
ADEE---------------------------EEDE-------------------------
-----
>hrr_chaoviator_HaloG
--------------------------------------MADEHQFIEDG---------LR
R-----------SQINEFFADELG----RAGYGGMDVAQTPMGTQIVLKAEKPGMVIGKG
GKNIRKITTEL----------------------------EDRFDMDDP---QIDVQEVDE
PDLNAQIVADRLANALERGWYFRKAGHTTIDRIMDAG----------------ALGAEIV
LSGKVTGARSRVEK-------FNRGYIK--HNGEPAEEVVDHGQGVAVMKLG-TIGVNVK
IIPP----------GATLPDDFQIREDAEVP------EVE----QAAAGAGDDEGV----
---------EALLEE-DPEE-VPDVG-ADEDVGV------PDEDPADV-------IDEEV
VEE----VVEE-TQDTATE----ATDVAA--EEPVGD-----------------ADADE-
---------L-DELDEEI-------------------ESEAADLV---------------
--------AEMEA-----------------------------------------------
ADEE---------------------------EEDE-------------------------
-----
>hrr_G37
--------------------------------------MADEHQFIEDG---------LR
R-----------SQINEFFADELG----RAGYGGMDVAQTPMGTQIVLKAEKPGMVIGKG
GKNIRKITTEL----------------------------EDRFDMDDP---QIDVQEVDE
PDLNAQIVADRLANALERGWYFRKAGHTTIDRIMDAG----------------ALGAEIV
LSGKVTGARSRVEK-------FNRGYIK--HNGEPAEEVVDHGQGVAVMKLG-TIGVNVK
IIPP----------GATLPDDFQIREDAEVP------EVE----QAAAGAGDDEGV----
---------EALLEE-DPEE-VPDVG-ADEDVGV------PDEDPADV-------IDEEV
VEE----VVEE-TQDTATE----ATDVAA--EEPVGD-----------------ADADE-
---------L-DELDEEI-------------------ESEAADLV---------------
--------AEMEA-----------------------------------------------
ADEE---------------------------EEDE-------------------------
-----
>hrr_Ga2p
--------------------------------------MADEHQFIEDG---------LR
R-----------SQINEFFADELG----RAGYGGMDVAQTPMGTQIVLKAEKPGMVIGKG
GKNIRKITTEL----------------------------EDRFDMDDP---QIDVQEVDE
PDLNAQIVADRLANALERGWYFRKAGHTTIDRIMDAG----------------ALGAEIV
LSGKVTGARSRVEK-------FNRGYIK--HNGEPAEEVVDHGQGVAVMKLG-TIGVNVK
IIPP----------GATLPDDFQIREDAEVP------EVE----QAAAGAGDDEGV----
---------EALLEE-DPEE-VPDVG-ADEDVGV------PDEDPADV-------IDEEV
VEE----VVEE-TQDTATE----ATDVAA--EEPVGD-----------------ADADE-
---------L-DELDEEI-------------------ESEAADLV---------------
--------AEMEA-----------------------------------------------
ADEE---------------------------EEDE-------------------------
-----
>hrr_Ga36
--------------------------------------MADEHQFIEDG---------LR
R-----------SQINEFFADELG----RAGYGGMDVAQTPMGTQIVLKAEKPGMVIGKG
GKNIRKITTEL----------------------------EDRFDMDDP---QIDVQEVDE
PDLNAQIVADRLANALERGWYFRKAGHTTIDRIMDAG----------------ALGAEIV
LSGKVTGARSRVEK-------FNRGYIK--HNGEPAEEVVDHGQGVAVMKLG-TIGVNVK
IIPP----------GATLPDDFQIREDAEVP------EVE----QAAAGAGDDEGV----
---------EALLEE-DPEE-VPDVG-ADEDVGV------PDEDPADV-------IDEEV
VEE----VVEE-TQDTATE----ATDVAA--EEPVGD-----------------ADADE-
---------L-DELDEEI-------------------ESEAADLV---------------
--------AEMEA-----------------------------------------------
ADEE---------------------------EEDE-------------------------
-----
>hrr_hochstenium_ATCC_700873
--------------------------------------MADEHQFIEDG---------LR
R-----------SQINEFFADELG----RAGYGGMDVAQTPMGTQIVLKAEKPGMVIGKG
GKNIRKITTEL----------------------------EDRFDMDDP---QIDVQEVDE
PDLNAQIVADRLANALERGWYFRKAGHTTIDRIMDAG----------------ALGAEIV
LSGKVTGARSRVEK-------FNRGYIK--HNGEPAEEVVDHGQGVAVMKLG-TIGVNVK
IIPP----------GATLPDDFEVREDAEVP------EVE-----QAAAAGDDEGV----
---------EALLEE-EPEE-VPDVG-ADDDVDV------PDEDPTEV-------IDEEV
VEE----VVEE-TQDTASE----ATDVAE--EEPVGD-----------------AEPDE-
---------L-DELDEEI-------------------ESEAADLV---------------
--------AEMEA----------------------------------------------A
DEED---------------------------EEDE-------------------------
-----
>hrr_tebenquichense_DSM_14210
--------------------------------------MADEHQFIEDG---------LR
R-----------SQINEFFADELG----RAGYGGMDVAQTPMGTQIVLKAEKPGMVIGKG
GKNIRKITTEL----------------------------EDRFDMDDP---QIDVQEVDE
PDLNAQIVADRLANALERGWYFRKAGHTTIDRIMDAG----------------ALGAEIV
LSGKVTGARSRVEK-------FNRGYIK--HNGEPAEEVVDHGQGVAVMKLG-TIGVNVK
IIPP----------GATLPDDFEVREDAEVP------EVE-----QAAAAGDDEGV----
---------EALLEE-EPEE-VPDVG-ADDDVEV------PDEDPAEV-------IDEEV
VEE----VVEE-TQDTASE----ATDVAE--EEPVGD-----------------AEADE-
---------L-DELDEEI-------------------ESEAADLV---------------
--------AEMEA----------------------------------------------A
DEED---------------------------EEDE-------------------------
-----
>hrr_saccharovorum_DSM_1137
--------------------------------------MADEHQFIEDG---------LR
R-----------SQINEFFADELG----RAGYGGMDVAQTPMGTQIVLKAEKPGMVIGKG
GKNIRKITTEL----------------------------EDRFDMDDP---QIDVQEVDE
PDLNAQIVADRLANALERGWYFRKAGHTTIDRIMDAG----------------ALGAEIV
LSGKVTGARSRVEK-------FNRGYIK--HNGEPAEEVVDHGQGVAVMKLG-TIGVNVK
IIPP----------GAQLPDDFDIREDAEVP------EVE----QAAVGAEAEEGV----
---------ESLLEE-EPEE-VPDAG-ADEDVEI------PDEDPAEA-------IDEEI
VEE----VVEE-TQETATE----ATDVAE--EEPVGD-----------------AEAED-
---------I-DELDEEI-------------------ESEAADLV---------------
--------AEMEA-----------------------------------------------
ADEG---------------------------EEDE-------------------------
-----
>hrr_lacusprofundi_ATCC_49239
--------------------------------------MADEHQFIEDG---------LR
R-----------SQINEFFADELG----RAGYGGMDVAKTPMGTQIVLKAEKPGMVIGKG
GKNIRKITTEL----------------------------EDRFDMDDP---QIDVQEVDE
PDLNAQIVADRLANALERGWYFRKAGHTTIDRIMDAG----------------ALGAEIV
LSGKVTGARSRVEK-------FNRGYIK--HNGEPAQEVVDHGQGVAVMKLG-TIGVNVK
IIPP----------GAQLPDDFDIREDADVP------EVE----QAAVDVDADEGV----
---------ESLLEE-EPEE-VPDVG-ADDDVEI------PDEDPAEA-------IDEEV
VEE----VVEE-TQDTATE----ATDVAA--EEPVGD-----------------AEADD-
---------I-DELDEEI-------------------ESEAADLV---------------
--------AEMEA-----------------------------------------------
ADED---------------------------EEDE-------------------------
-----
>hrr_kocurii_JCM_14978
--------------------------------------MADEHQFIEDG---------LR
R-----------SQINEFFADELG----RAGYGGMDVAQTPMGTQIVLKAEKPGMVIGKG
GKNIRKITTEL----------------------------EDRFDMDDP---QIDVQEVDE
PDLNAQIVADRLANALERGWYFRKAGHTTIDRIMDAG----------------ALGAEIV
LSGKVTGARSRVEK-------FNRGYIK--HNGEPAEEVVDHGQGVAVMKLG-TIGVNVK
IIPP----------GAKLPDDFDIREDAEVP------EVE----QAAVGADADEGV----
---------ESLLEE-EPED-VPDVG-GDEDVEV------PDEDPADL-------IDEEV
VEE----VVEE-TQDTATE----ATDVAA--EEPVGD-----------------ADADD-
---------V-DELDEEI-------------------EEEAADLV---------------
--------AEMEA-----------------------------------------------
ADED---------------------------EEDE-------------------------
-----
>hrr_lipolyticum_DSM_21995
--------------------------------------MADEHQFIEDG---------LR
R-----------SQINEFFADELG----RAGYGGMDVAQTPMGTQIVLKAEKPGMVIGKG
GKNIRKITTEL----------------------------EDRFDMDDP---QIDVQEVDE
PDLNAQIVADRLANALERGWYFRKAGHTTIDRIMDAG----------------ALGAEIV
LSGKVTGARSRVEK-------FNRGYIK--HNGEPAEEVVDHGQGVAVMKLG-TIGVNVK
IIPP----------GAQLPDDFDIREDAEVP------EVE----QAAVGADADEGV----
---------ESLLEE-EPDE-VPDVG-ADDDVEV------PDEDPADV-------IDEEV
VEE----VAEE-TQDTATE----ATDVAA--EEPVGD---------------EDVDADD-
---------V-EELDEEI-------------------EEEAADLV---------------
--------AEMEA-----------------------------------------------
ADED---------------------------EEDE-------------------------
-----
>hrr_C49
--------------------------------------MADEHQFIEDG---------LR
R-----------SQINEFFADELG----RAGYGGMDVAQTPMGTQIVLKAEKPGMVIGKG
GKNIRKITTEL----------------------------EDRFDMDDP---QIDVQEVDE
PDLNAQIVADRLANALERGWYFRKAGHTTIDRIMDAG----------------ALGAEIV
LSGKVTGARSRVEK-------FNRGYIK--HNGEPAEEVVDHGQGVAVMKLG-TIGVNVK
IIPP----------GAQLPDDFDIREDAEVP------EVE----QAAVDVDADEGV----
---------ESLLEE-EPEE-VPDVG-ADDDVEV------PDEDPSDL-------IDEEV
VEE----VVEE-TQETATE----ATDVAA--EEPVGD---------------ENVDADD-
---------V-EELDEEI-------------------EAEAADLV---------------
--------AEMEA-----------------------------------------------
ADED---------------------------EEDE-------------------------
-----
>hrr_E3
------------------------------------------------------------
------------------------------------------------------------
------------------------------------------------------------
---------------------------------MDAG----------------ALGAEIV
LSGKVTGARSRVEK-------FNRGYIK--HNGEPAEEVVDHGQGVAVMKLG-TIGVNVK
IIPP----------GAQLPDDFDIREDAEVP------EVE----QAAVDVDADEGV----
---------ESLLEE-EPEE-VPDVG-ADDDVEV------PDEDPSDL-------IDEEV
VEE----VVEE-TQETATE----ATDVAA--EEPVGD---------------ENVDADD-
---------V-EELDEEI-------------------EAEAADLV---------------
--------AEMEA-----------------------------------------------
ADED---------------------------EEDE-------------------------
-----
>hrd_tiamatea_SARL4B
--------------------------------------MADELQFIEDG---------LQ
R-----------TQIDEFFEDELG----RAGYGGMEVAKTPMGTQIVLEAEKPGMVIGKG
GKNIRKITTTL----------------------------EEEFGLEDP---QVDVQEVEE
PDLNARIVADRLANALERGWYFRKAGHTTIDRIMESG----------------AKGAEIV
LSGKVTGARSRVEK-------FNRGYIK--HNGEPAEDIVDHGQGVAVMKLG-TIGVDVK
IIPP----------EAELPDDFEIYEDVEVE------DYV--------EDVEEGSV----
---------EELLAG-EPEE-GDAAEAADADAAD------AADDAAEDA------PDEEV
VEE----AAEAEEFDDVDV----PDDAGV--EDELDE----------------LEESVD-
-----------EELDEET-------------------EAEAEELL---------------
--------DEMDS--------------------------------AEDDDAADDGDTAAD
ADEE---------------------------GEAE-------------------------
-----
>hrd_utahensis_DSM_12940
--------------------------------------MADELQFIQDG---------IQ
R-----------TQIDEFFEDELG----RAGYGGMDVAKTPMGTQIVLKAEKPGMVIGKG
GKNIRKITTTL----------------------------EEEFGLEDP---QVDVQEVEE
PDLNARIVADRLANALERGWYFRKAGHTTIDRIMESG----------------AKGAEIV
LSGKVTGARSRVEK-------FNRGYIK--HNGEPAEDIVDHGQGVAVMKLG-TIGVDVK
IIPP----------NAELPDDFEIYEDVEVE------DYV--------EDVEEGSV----
---------EELLAG-EPEE-GDAAEAADADAAD------AADDAAEDA------PDEEV
VEE----AAEAEEFDDVDV----PDDAGV--EDELDE----------------LEESVD-
-----------EELDEET-------------------EEAAEELL---------------
--------DEMDD--------------------------------EEADADDGDATADAD
ADEE---------------------------GEAE-------------------------
-----
>nmn_moolapensis_8_8_11
--------------------------------------MADEHQFIEDG---------LQ
R-----------TQIDEFFAEELS----RAGYGGMDVAKTPMGTQIVLKAEKPGMVIGKG
GKNIRKITTTL----------------------------EEDFDLDDP---QIDVQEVDE
PDLNAQIVADRLANALERGWYFRKAGHTTIDRIMDSG----------------ALGAEII
LSGKVTGARSRVEK-------FNRGYIK--HNGEPAETIVDSGVGTAVMKLG-TIGVRVK
IIPP----------NAELPDDFEVYEDVEVS------EFI---------EEPEGDV----
---------EELLE--EPDE------ADAESVGA---------DPEDV-------LEEET
AEA----VEEVPEEEVLDE---DLDGETG--DSPAAD----------------EAGADE-
---------P-EVLDEDV-------------------EAEAEELL---------------
--------DEMEG-----------------------------------------------
-GAD---------------------------EEAE-------------------------
-----
>nmn_pharaonis_DSM_2160
--------------------------------------MADEHQFIHDG---------LQ
R-----------TQIDEFFSEELS----RAGYGGMEVAKTPMGTQIVLKAEKPGMVIGKG
GKNIRKITTTL----------------------------EEEFGLEDP---QVDVQEVDE
PDLNAQIVADRLANALERGWYFRKAGHTTIDRIMESG----------------ALGAEII
LSGKVTGARSRVEK-------FNRGYIK--HNGEPAESIVDSGVGTAVMKLG-TIGVQVK
IIPP----------EAELPDDFEVYEDIEVE------DFV---------EEPEGDV----
---------EELLE--APED-AEAES-----VGA---------DPEEV---IEEETEAEA
VEE----VAEEEIIDEEG----VEAETGD--APTSP-----------------PDAAEE-
---------PDEALDEDV-------------------EAEAEELL---------------
--------DEMED--------------------------------------------ETT
DEEE---------------------------T----------------------------
-----
>hmc_mukohataei_DSM_12286
--------------------------------------MADEQQFIEDG---------LQ
R-----------TQIDEFFADELG----RAGYGGMDVAKTPMGTQIVLKAEKPGMVIGKG
GKNIRKITTTL----------------------------EEEFGLEDP---QVDVQEVDE
PDLNARIVADRLGNALERGWYFRKAGHTTIDRIMEAG----------------AKGAEIV
LSGKVTGARSRVEK-------FNRGYIK--HNGEPAENIVDSGVGVAVMKLG-TIGVRVK
IIPP----------EAELPDDFEIYEDVEVE------DYV--------ADTDGESV----
---------EELLEG-EPEGEDAAAEHGAQAPAD------EDADEDEL----VEDVDEEV
VEE----ATDE-FDDVETP-----SDEDA--DVDIDD----------------VEESIE-
-----------EDLDEDT-------------------AAEAEDLI---------------
--------EEMDD------------------------------------------ADSSA
DGEE---------------------------GDDE-------------------------
-----
>har_hispanica_ATCC_33960
--------------------------------------MADEQQFIEDG---------LQ
R-----------TQIDEFFAEELG----RAGYGGMDVAKTPMGTQIVLKAEKPGMVIGKG
GKNIRKITTEL----------------------------EDRFNLDDP---QVDVQEVDE
PDLNARIVADRLANALERGWYFRKAGHTTIDRIMESG----------------ALGAEIV
LSGKVTGARSRVEK-------FNRGYVK--HNGEPAEEIVDSGVGVAVMKLG-TIGVRVK
IIPP----------DAELPDDFEIYEDVDVE------DYV--------ADTDGESV----
---------EELLEG-EPED-SETAEELEEDVAA------GADDAEAD----EEFVDEEI
VEE---------DVEVPTD------DDVE--DVDVDE----------------LEDAVD-
-----------EELDEDV-------------------EAEAEELM---------------
--------DEMDD-----------------------------------------------
--EE---------------------------ADDE-------------------------
-----
>har_californiae_ATCC_3379
--------------------------------------MADEQQFIEDG---------LQ
R-----------TQIDEFFAEELG----RAGYGGMDVAKTPMGTQIVLKAEKPGMVIGKG
GKNIRKITTEL----------------------------EDRFNLDDP---QVDVQEVDE
PDLNARIVADRLANALERGWYFRKAGHTTIDRIMESG----------------ALGAEIV
LSGKVTGARSRVEK-------FNRGYVK--HNGEPAEEIVDSGVGVAVMKLG-TIGVRVK
IIPP----------NAELPDDFEIYEDVDVE------DYV--------ADTDGESV----
---------EELLEG-EPED-SETAEELDEDVAA---------GADDDSEADEEFVDEEI
VEE---------DVEVPTD------DDVE--DVDVDE----------------LEEAVD-
-----------EELDEDV-------------------EAEAEELM---------------
--------DEMDE-----------------------------------------------
---E---------------------------GDDE-------------------------
-----
>har_marismortui_ATCC_43049
--------------------------------------MADEQQFIEDG---------LQ
R-----------TQIDEFFAEELG----RAGYGGMDVAKTPMGTQIVLKAEKPGMVIGKG
GKNIRKITTEL----------------------------EDRFNLDDP---QVDVQEVDE
PDLNARIVADRLANALERGWYFRKAGHTTIDRIMESG----------------ALGAEIV
LSGKVTGARSRVEK-------FNRGYVK--HNGEPAEEIVDSGVGVAVMKLG-TIGVRVK
IIPP----------NAELPDDFEIYEDVDVE------DYV--------ADTDGESV----
---------EELLEG-EPED-SETAEELDEDVAA---------GADDDSEADEEFVDEEI
VEE---------DVEVPTD------DDVE--DVDVDE----------------LEEAVD-
-----------EELDEDV-------------------EAEAEELM---------------
--------DEMDE-----------------------------------------------
---E---------------------------GDDE-------------------------
-----
>har_sinaiiensis_ATCC_33800
--------------------------------------MADEQQFIEDG---------LQ
R-----------TQIDEFFAEELG----RAGYGGMDVAKTPMGTQIVLKAEKPGMVIGKG
GKNIRKITTEL----------------------------EDRFNLDDP---QVDVQEVDE
PDLNARIVADRLANALERGWYFRKAGHTTIDRIMESG----------------ALGAEIV
LSGKVTGARSRVEK-------FNRGYVK--HNGEPAEEIVDSGVGVAVMKLG-TIGVRVK
IIPP----------NAELPDDFEIYEDVDVE------DYV--------ADTDGESV----
---------EELLEG-EPED-SETAEELDEDVAA---------GADDDSEADEEFVDEEI
VEE---------DVEVPTD------DDVE--DVDVDE----------------LEEAVD-
-----------EELDEDV-------------------EAEAEELM---------------
--------DEMDE-----------------------------------------------
---E---------------------------GDDE-------------------------
-----
>har_japonica_DSM_6131
--------------------------------------MADEQQFIEDG---------LQ
R-----------TQIDEFFAEELG----RAGYGGMDVAKTPMGTQIVLKAEKPGMVIGKG
GKNIRKITTEL----------------------------EDRFNLDDP---QVDVQEVDE
PDLNARIVADRLANALERGWYFRKAGHTTIDRIMESG----------------ALGAEIV
LSGKVTGARSRVEK-------FNRGYVK--HNGEPAEEIVDSGVGVAVMKLG-TIGVRVK
IIPP----------DAELPDDFEIYEDVDVE------DYV--------ADTDGESV----
---------EELLEG-EPED-SETAEELDEDVAA---------GAADDSEADEEFVDEEI
VEE---------DVEVPTD------DDVE--DVDVDE----------------LEDAVD-
-----------EELDEDV-------------------EAEAEELM---------------
--------DEMDD--------------------------------------------ESA
DDEE---------------------------GDDE-------------------------
-----
>har_argentinensis_DSM_12282
--------------------------------------MADEQQFIEDG---------LQ
R-----------TQIDEFFAEELG----RAGYGGMDVAKTPMGTQIVLKAEKPGMVIGKG
GKNIRKITTEL----------------------------EDRFNLDDP---QVDVQEVDE
PDLNARIVADRLANALERGWYFRKAGHTTIDRIMESG----------------ALGAEIV
LSGKVTGARSRVEK-------FNRGYVK--HNGEPAEEIVDSGVGVAVMKLG-TIGVRVK
IIPP----------DAELPDDFEIYEDVDVE------DYV--------ADTDGESV----
---------EELLEG-EPED-SETAEELDEDVAT---------GADDDSETDEEFVDEEI
VEE---------DVEVPTD------DDVE--DVDVDE----------------LEDAVD-
-----------EELDEDV-------------------EAEAEELM---------------
--------DEMDD-----------------------------------------------
--EE---------------------------GDDE-------------------------
-----
>hrr_92
------------------------------------------------------------
----------------------------------MDVAKTPMGTQIVLKAEKPGMVIGKG
GKNIRKITTEL----------------------------EDRFNLDDP---QVDVQEVDE
PDLNARIVADRLANALERGWYFRKAGHTTIDRIMESG----------------ALGAEIV
LSGKVTGARSRVEK-------FNRGYVK--HNGEPAEEIVDSGVGVAVMKLG-TIGVRVK
IIPP----------DAELPDDFEIYEDVDVE------DYV--------ADTDGESV----
---------EELLEG-EPED-SETAEELDEDVAT---------GADDESEADEEFVDEEI
VEE---------DVEVPTD------DDVE--DVDVDE----------------LEDAVD-
-----------EELDEDV-------------------EAEAEELM---------------
--------DEMDE-----------------------------------------------
---E---------------------------ADDE-------------------------
-----
>har_amylolytica_JCM_13557
--------------------------------------MADEQQFIEDG---------LQ
R-----------TQIDEFFAEELG----RAGYGGMDVAKTPMGTQIVLKAEKPGMVIGKG
GKNIRKITTEL----------------------------EDRFNLDDP---QVDVQEVDE
PDLNARIVADRLANALERGWYFRKAGHTTIDRIMESG----------------ALGAEIV
LSGKVTGARSRVEK-------FNRGYVK--HNGEPAEEIVDSGVGVAVMKLG-TIGVRVK
IIPP----------DAELPDDFEIYEDVDVE------DYV--------ADTDGESV----
---------EELLEG-EPED-SETAEELDEDVAT---------GADDESEADEEFVDEEI
VEE---------DVEVPTD------DDVE--DVDVDE----------------LEDAVD-
-----------EELDEDV-------------------EAEAEELM---------------
--------DEMDD-----------------------------------------------
--EE---------------------------ADDE-------------------------
-----
>har_vallismortis_ATCC_29715
--------------------------------------MADEQQFIEDG---------LQ
R-----------TQIDEFFAEELG----RAGYGGMDVAKTPMGTQIVLKAEKPGMVIGKG
GKNIRKITTEL----------------------------EDRFNLDDP---QVDVQEVDE
PDLNARIVADRLANALERGWYFRKAGHTTIDRIMESG----------------ALGAEIV
LSGKVTGARSRVEK-------FNRGYVK--HNGEPAEEIVDSGVGVAVMKLG-TIGVRVK
IIPP----------DAELPDDFEIYEDVDVE------DYV--------ADTDGESV----
---------EELLEG-EPED-SETAEELDEDVAT---------GADDESEADEEFVDEEI
VEE---------DVEVPTD------DDVE--DVDVDE----------------LEDAVD-
-----------EELDEDV-------------------EAEAEELM---------------
--------DEMDE-----------------------------------------------
---E---------------------------GDDE-------------------------
-----
>hap_paucihalophilus_DX253
--------------------------------------MADEHQFIEDG---------LQ
R-----------SQIDEFFAEELG----RAGYGGMDVAKTPMGTQIVLKAEKPGMVIGKG
GKNIRKITREL----------------------------GERFNLDDP---QIDVQEVDE
PDLNARIVADRLANALERGWYFRKAGHTTIDRIMDSG----------------ALGAEIV
LSGKVTGARSRVEK-------FNRGYIK--HNGEPAQTIVDHGQGVAVMKLG-TIGVDVK
IIPP----------GADLPDDFQIEEGANPE------ELV----PDAVEANEA-------
---------ADLIEEPSEDE-LEELR-ADEAEES------PEPGEAD--------VDEEV
VEE----VIED------------ESEADA--DESEPE-----------------SVEEE-
---------L-DELEEEV-------------------EAEAEELL---------------
--------EEMES-----------------------------EEQGSSESSSGDEPREDE
ETDE---------------------------EAEE-------------------------
-----
>halophilic_archaeon_J07HX64
--------------------------------------MADEQQFIENG---------LQ
R-----------TQIDEFFQDELG----RAGYGGMEIAKTPMGTQIVLEAEKPGMVIGKG
GKNIRKITSTL----------------------------ESEFNLEDP---QVDVQEVDE
PDLNARIVADRLANALERGWYFRKAGHTTIDRIMESG----------------ALGAEIV
LSGKVTGARSRVEK-------FNRGYIK--HNGEPAEEIVDYGVATAVMKLG-TIGVRVR
IIPP----------GAELPDDFEVRRDVEVE------AYV----------PEDEGV----
---------EELLAG------GADDGRGRRRARR--------------------------
-----------------------------------GR-----------------------
-------------------------------------RTRSGARF---------------
------------------------------------------------------------
------------------------------------------------------------
-----
>hvx_asiaticus_JCM_14624
--------------------------------------MADEHQFIENG---------LR
R-----------SQIDEFFADELG----RAGYGGMDVAQTPMGTQIVLKAEKPGMVIGKG
GENIRKVTTAL----------------------------EDRFNLEDP---QIDVQEVDE
PDLNARIVADRLANALERGWYFRKAGHTTIDRIMDAG----------------ALGAEIV
LSGKVTGARSRVEK-------FNRGYIK--HNGEPADEVVDHGQGVAVMKLG-TIGVDVK
IIPP----------GAELPDDFHVEEDLDPE------EVV------PDAVEANEGV----
---------EELLEG-TPAEDEAEADVDEEPAED------TEAEPE---------LDEEV
VEE----AIEEEIVEETVE------DETE--ADADEA----------------DAAADE-
---------VTEDLDEEI-------------------EAEAEELV---------------
--------AEMEG--------------------------------------------EED
DADE---------------------------GGDA-------------------------
-----
>hvx_ruber_XH_70
--------------------------------------MADEHQFIENG---------LR
R-----------SQIDEFFADELG----RAGYGGMDVAQTPMGTQIVLKAEKPGMVIGKG
GENIRKVTTAL----------------------------EERFNLEDP---QIDVQEVDE
PDLNARIVADRLANALERGWYFRKAGHTTIDRIMDAG----------------ALGAEIV
LSGKVTGARSRVEK-------FNRGYIK--HNGEPADEVVDHGQGVAVMKLG-TIGVDVK
IIPP----------GAELPDDFHVEEGLDPE------AVV----PDAVE--ANEGV----
---------EELLEG-TPAE-DEAEA-DAD--EESAED--AEAEPE---------LDEEV
VEE----AIEE---EVVEE----SVEAET--EADADD---------------AEAAADE-
---------VTEDLDEEI-------------------EAEAEELV---------------
--------AEMEG--------------------------------------------DED
DVDE---------------------------GGDA-------------------------
-----
>nab_chahannaoensis_JCM_10990
--------------------------------------MADEHQFIENG---------LQ
R-----------SQIDEFFQEELG----RAGYGGMDVAKTPMGTQIVLKAEKPGMVIGKG
GENIRKVTTAL----------------------------EEKFNLEDP---QIDVQEVDE
PDLNARIVADRLANALERGWYFRKAGHTTIDRIMEAG----------------ALGAEIV
LSGKVTGARSRVEK-------FNRGYIK--HNGEPAEEIVDEGQGTAVMKLG-TIGVTVK
IIPP----------NAELPDDFQIHEDMDPE------ELV----PEAVEANEAEGV----
---------EELLEG-EPEE----AEAADDGVEA------AADETVETAADDEAELDEEV
VEE----VIEE-EVAADDD----DSDADDDADADADA----------------DADDED-
---------L-EELEEDV-------------------EAEAEELV---------------
--------EEMEA--------------------------------------DADADADAD
ADDE---------------------------GGDA-------------------------
-----
>nab_hulunbeirensis_JCM_10989
--------------------------------------MADEQQFIENG---------LQ
R-----------SQIDEFFQEELG----RAGYGGMDVAKTPMGTQIVLKAEKPGMVIGKG
GENIRKVTTAL----------------------------EEKFNLEDP---QIDVQEVDE
PDLNARIVADRLANALERGWYFRKAGHTTIDRIMEAG----------------ALGAEIV
LSGKVTGARSRVEK-------FNRGYIK--HNGEPAEEIVDEGQGTAVMKLG-TIGVTVK
IIPP----------NAELPDDFQIHEDMDPE------ELV----PEAVEANEAEGV----
---------EELLEG-EPEE----AEAADEGVEA------AADETVETAADDEAELDEEV
VEE----VIEE-EVAADDDEDDADADADA--DADADA----------------DADDED-
---------L-EELEEDV-------------------EAEAEELV---------------
--------EEMEA---------------------------------------DADADADD
EEDE---------------------------GGDA-------------------------
-----
>nab_magadii_ATCC_43099
--------------------------------------MADEHQFIENG---------LQ
R-----------SQIDEFFQEELG----RAGYGGMDVAKTPMGTQIVLKAEKPGMVIGKG
GENIRKVTTAL----------------------------EEKFNLEDP---QIDVQEVDE
PDLNARIVADRLANALERGWYFRKAGHTTIDRIMEAG----------------ALGAEIV
LSGKVTGARSRVEK-------FNRGYIK--HNGEPAEEIVDEGQGTAVMKLG-TIGVTVK
IIPP----------NAELPDDFQIHEDMDPE------ELV----PEAVEANEAEGV----
---------EELLEG-EPEE----AEAADEGVEA------AADETVETAADDEAELDEEV
VEE----VIEE-EVAADDDEDDSDADADA--DADADA--------------DADADDED-
---------L-EELEEDV-------------------EAEAEELV---------------
--------EEMEA------------------------------------DADADADADAD
ADDE---------------------------GGDA-------------------------
-----
>nab_taiwanensis_DSM_12281
--------------------------------------MADEQQFIENG---------LQ
R-----------SQIDEFFQEELG----RAGYGGMDVAKTPMGTQIVLKAEKPGMVIGKG
GENIRKVTTAL----------------------------EERFDLDDP---QIDVQEVDE
PDLNARIVADRLANALERGWYFRKAGHTTIDRIMEAG----------------ALGAEIV
LSGKVTGARSRVEK-------FNRGYIK--HNGEPAAEIVDEGQGVAVMKLG-TIGVTVK
IIPP----------NAELPDDFEIHEDADPE------ELV----PEAVEANEAEGV----
---------EELLEG-EPEE-PADAEAADSGVEA------GADETLETAADDDAELDEEV
VEE----VIEA-EVEVEDE---SETDADA--DDDTDT--------------DDTEDDDD-
---------L-DELEEDV-------------------EAEAEELV---------------
--------EEMEA----------------------------------------DAD---E
DEDE---------------------------GGDA-------------------------
-----
>nab_aegyptia_DSM_13077
--------------------------------------MADEQQFIENG---------LQ
R-----------SQIDEFFQEELG----RAGYGGMDVAKTPMGTQIVLKAEKPGMVIGKG
GENIRKVTTAL----------------------------EERFDLEDP---QIDVQEVDE
PDLNARIVADRLANALERGWYFRKAGHTTIDRIMEAG----------------ALGAEIV
LSGKVTGARSRVEK-------FNRGYIK--HNGEPAAEIVDEGQGVAVMKLG-TIGVTVK
IIPP----------NAELPDDFEIHEDVDPE------ELV----PEAVEANEADGV----
---------EELLEG-EPEE-PADAEAADSGVEA------GADETLETAADDDAELDEEV
VEE----VIEA-EVEAEDE---SETDADA--DDDTDT--------------DDTEDDDD-
---------L-DELEEDV-------------------EAEAEELV---------------
--------EEMEA----------------------------------------DAD---E
DEDE---------------------------GGDA-------------------------
-----
>nab_asiatica_DSM_12278
--------------------------------------MADEQQFIENG---------LQ
R-----------SQIDEFFQEELG----RAGYGGMDVAKTPMGTQIVLKAEKPGMVIGKG
GENIRKVTTAL----------------------------EERFDLEDP---QIDVQEVDE
PDLNARIVADRLANALERGWYFRKAGHTTIDRIMEAG----------------ALGAEIV
LSGKVTGARSRVEK-------FNRGYIK--HNGEPAAEIVDEGQGVAVMKLG-TIGVTVK
IIPP----------NAELPDDFEIHEDVDPE------ELV----PEAVEANEAEGV----
---------EELLEG-EPEE-PEDAEAADSGVEA------GADETLETAADDDAELDEEV
VEE----VIEA-EVEAEDE---SETDADA--DDDTDT----------------DDTEDD-
---------L-DELEEDV-------------------EAEAEELV---------------
--------EEMET-------------------------------------------DADE
DEDE---------------------------GGDA-------------------------
-----
>hbi_lacisalsi_AJ5
--------------------------------------MADEQQFIENG---------LQ
R-----------SQIDEFFQEELG----RAGYGGMDVAKTPMGTQIVLKAEKPGMVIGKG
GENIRKVTTAL----------------------------EEKFDLEDP---QVDVQEVDE
PDLNARIVADRLANALERGWYFRKAGHTTIDRIMEAG----------------ALGAEIV
LSGKVTGARSRVEK-------FNRGYIK--HNGQPAEEIVDEGQATAVMKLG-TIGVTVK
IIPP----------DAQLPDDFEIHEDLDPE------EVV----PEAVEANEAEGV----
---------EELLEG-EPE--GAEAAEADSGAEAE-----PEAPADEAD------LDEEV
VEE----VIEEEVDADDAD----EEFEEV--EVPGGD----------------EDVEEE-
---------L-EELEEDV-------------------EAEAEELV---------------
--------AEMED---------------------------------------------EE
DESE---------------------------GGDD-------------------------
-----
>hbi_nitrareducens_JCM_10879
--------------------------------------MADEQQFIENG---------LQ
R-----------SQIDEFFQEELG----RAGYGGMDVAKTPMGTQIVLKAEKPGMVIGKG
GENIRKVTTAL----------------------------EERFDLEDP---QVDVQEVEE
PDLNARIVADRLANALERGWYFRKAGHTTIDRIMEAG----------------ALGAEIV
LSGKVTGARSRVEK-------FNRGYIK--HNGQPAEEIVDEGQATAVMKLG-TIGVTVK
IIPP----------NAQLPDDFHVHEDLDPK------EIV----PDAVEANEAEGV----
---------EELLEG-EPDE--ADAAPEGVEAAA------DEADADED-------LDEEV
VEE----VIEE-EVEADAD----ASEEFEEVEVPGGD----------------EDVEEE-
---------L-EELEEDV-------------------EAEAEELV---------------
--------AEMED------------------------------------------EADEA
DEDE---------------------------GGDA-------------------------
-----
>nbt_gregoryi_SP2
--------------------------------------MADEQQFIENG---------LQ
R-----------SQIDEFFQEELG----RAGYGGMDVAKTPMGTQIVLKAEKPGMVIGKG
GENIRKVTTAL----------------------------EERFDLEDP---QVDVQEVDE
PDLNARIVADRLANALERGWYFRKAGHTTIDRIMEAG----------------ALGAEIV
LSGKVTGARSRVEK-------FNRGYIK--HNGQPAEEIVDEGQATAVMKLG-TIGVTVK
IIPP----------NAQLPDDFHVHEDLDPE------ELV----PDAVEANEAEGV----
---------EELLEG-EPDE--------------------DDAAPESAEAAANEADDEAV
VEE----VIEE-ELDADAD----ADEEFE--EVDVPS--------------GEEDVEEE-
---------L-EELEEDV-------------------EAEAEELV---------------
--------EEMEA----------------------------------------EDEDEDE
DEDE---------------------------GGDA-------------------------
-----
>ncc_jeotgali_DSM_18795
--------------------------------------MADEHQFIENG---------LQ
R-----------SQIDEFFEEELG----RAGYGGMDVAKTPMGTQIVLKAEKPGMVIGKG
GENIRKVTTAL----------------------------EEKFNLEDP---QIDVQEVEE
PDLNARIVADRLANALERGWYFRKAGHTTIDRIMDSG----------------ALGAEIV
LSGKVTGARSRVEK-------FNRGYIK--HNGEPAEEVVDHGQGVAVMKLG-TIGVDVK
IIPP----------GAELPDDFQINDDADPE------ELV----PDAVEANEAEGV----
---------EELLEG-EPEE-AEAAESGAEAPAD------EDVEPE---------PEEED
IEE----VIEQ-EVEAAED---------E--DVDVPD----------------EAPAEE-
---------ELDDLEAVS-------------------YTHLXRCV---------------
------------------------------------------------------------
------------------------------------------------------------
-----
>hpg_xanaduensis_SH_6
--------------------------------------MADEQQFIENG---------LQ
R-----------SQIDEFFQEELG----RAGYGGMEVAKTPMGTQIVLKAEKPGMVIGKG
GENIRKVTTAL----------------------------EEKFNLEDP---QVDVQEVDE
PDLNARIVADRLANALERGWYFRKAGHTTIDRIMEAG----------------ALGAEIV
LSGKVTGARSRVEK-------FNRGYIK--HNGEPAEEIVDEGQATAVMKLG-TIGVTVK
IIPP----------GAELPDDFEVSEDVDPE------ELV----PEAVEANEAEGV----
---------EELLEG-EPEE--ADAEAAETEASE------PEAPSDEAE------VDEEV
VEE----VIEE-EVDADAD------EEFE--EVDVPE--------------GDEDVEEE-
---------L-DELEEDV-------------------EAEAEELV---------------
--------EEMES-----------------------------------------ESDEGD
EEDE---------------------------GGDA-------------------------
-----
>nln_innermongolicus_JCM_12255
--------------------------------------MADEHQFIENG---------LQ
R-----------SQIDEFFQEELG----RAGYGGMDVAKTPMGTQIVLKAEKPGMVIGKG
GENIRKVTTAL----------------------------EEQFNLEDP---QIDVQEVDE
PDLNARIVADRLANALERGWYFRKAGHTTIDRIMEAG----------------ALGAEIV
LSGKVTGARSRVEK-------FNRGYIK--HNGEPAEEVVDHGQGVAVMKLG-TIGVNVK
IIPP----------GAELPDDFGVHEEMDPE------ELV----PEAVEANEAEGV----
---------EELLEG-EPEE----AEAAEEGAEA------PAEDAVEPDH-----DLEED
VEE----VIDS-DVDEDED-----VDIPD--ESPIEE---------------------D-
---------L-DDLEEDV-------------------EAEAEELM---------------
--------AEMDD---------------------------------------EDEDEDAA
DEDE---------------------------GGDA-------------------------
-----
>nrr_tibetense_GA33
--------------------------------------MADEHQFIENG---------LQ
R-----------SQIDEFFQEELG----RAGYGGMDVAKTPMGTQIVLKAEKPGMVIGKG
GENIRKVTTAL----------------------------EEKFNLEDP---QIDVQEVDE
PDLNARIVADRLANALERGWYFRKAGHTTIDRIMDAG----------------ALGAEIV
LSGKVTGARSRVEK-------FNRGYIK--HNGEPAEEVVDHGQGVAVMKLG-TIGVDVK
IIPP----------GAELPDDFGVHEDMDPA------EIV----PDAVEANEAAGV----
---------EELLEG-EPEE----AEAADEGAEA------PAEDAVEP----EPELEEED
VEE----VIEA-EVEADEE----DVDIPD--ESPIEE---------------------D-
---------L-DELEEDV-------------------EAEAEELV---------------
--------AEMDE---------------------------------EEAEADEADVEDAD
DADE---------------------------GGDA-------------------------
-----
>ncc_occultus_SP4
--------------------------------------MADEHQFIENG---------LQ
R-----------SQIDEFFEEELG----RAGYGGMDVAKTPMGTQIVLKAEKPGMVIGKG
GENIRKVTTAL----------------------------EEKFNLEDP---QIDVQEVDE
PDLNARIVADRLANALERGWYFRKAGHTTIDRIMESG----------------ALGAEIV
LSGKVTGARSRVEK-------FNRGYIK--HNGQPAEEVVDHGQATAVMKLG-TIGVDVK
IIPP----------GAELPDDFQVHDEMDPE------EVV----PDAVEANEAEGV----
---------EELLEG-EPEA----AEAAEEGAEA------PADDAVEPE------PEEED
IEE----VIEE-EVDAAED---DDVDVPD--EAPIEE---------------------D-
---------L-DELEEDV-------------------EAEAEELM---------------
--------AEMDS-----------------------------EAQGASEDASGDEPRADD
EDDE---------------------------GGDA-------------------------
-----
>ncc_amylolyticus_DSM_10524
--------------------------------------MADEHQFIENG---------LQ
R-----------SQIDEFFEEELG----RAGYGGMDVAKTPMGTQIVLKAEKPGMVIGKG
GENIRKVTTAL----------------------------EEKFNLEDP---QIDVQEVDE
PDLNARIVADRLANALERGWYFRKAGHTTIDRIMDSG----------------ALGAEIV
LSGKVTGARSRVEK-------FNRGYIK--HNGEPAEEVVDHGQGVAVMKLG-TIGVDVK
IIPP----------GAKLPDDFQVHDEMDPE------EVV----PDAVEANEAEGV----
---------EELLEG-EPEE-AEAAEEGAEA---------PAEDAVEPE------PEEED
IEE----VIEA-EVDAAED---------D--DVDIPD---------------EAPIEED-
---------L-DELEEDV-------------------EAEAEELM---------------
--------AEMDE------------------------------------------EDEDE
DEDE---------------------------GGDA-------------------------
-----
>htg_salina_JCM_13891
--------------------------------------MADEHQFIENG---------LQ
R-----------SQIDEFFQEELG----RAGYGGMDVAKTPMGTQIVLKAEKPGMVIGKG
GENIRKVTTAL----------------------------EEKFNLEDP---QIDVQEVEE
PDLNARIVADRLANALERGWYFRKAGHTTIDRIMEAG----------------ALGAEIV
LSGKVTGARSRVEK-------FNRGYIK--HNGEPAEEVVDHGQGVAVMKLG-TIGVDVK
IIPP----------GAELPDDFEIHEEMDPE------ELV----PDAVEANEAEGV----
---------EELLEG-EPEDAEASAEDAEASADEA-----AETEPE---------IDEES
VEE----VIEEEVAGEDEE----DVEVPD--ESPIEE---------------------D-
---------L-DELEEDV-------------------EAEAEELV---------------
--------AEMDE---------------------------------------EADADADA
DEDE---------------------------GGDA-------------------------
-----
>htg_turkmenica_DSM_5511
--------------------------------------MADEHQFIENG---------LQ
R-----------SQIDEFFQEELG----RAGYGGMDVAKTPMGTQIVLKAEKPGMVIGKG
GENIRKVTTAL----------------------------EEKFNLEDP---QIDVQEVDE
PDLNARIVADRLANALERGWYFRKAGHTTIDRIMEAG----------------ALGAEIV
LSGKVTGARSRVEK-------FNRGYIK--HNGEPAEEVVDHGQGVAVMKLG-TIGVDVK
IIPP----------GAELPDDFEIHEEMDPE------ELV----PDAVEANEAEGV----
---------EELLEG-EPEDAEASAEGAEASADEA-----AETEPE---------IDEES
VEE----VIEE---EVAGE-----DEEDV--EVPDES-----------------PIEED-
---------L-DELEEDV-------------------EAEAEELV---------------
--------AEMDE----------------------------------------EEADADA
DEDE---------------------------GGDA-------------------------
-----
>nrr_bangense_JCM_10635
--------------------------------------MADEHQFIENG---------LQ
R-----------SQIDEFFQEELG----RAGYGGMDVAKTPMGTQIVLKAEKPGMVIGKG
GENIRKVTTAL----------------------------EEKFNLEDP---QIDVQEVEE
PDLNARIVADRLANALERGWYFRKAGHTTIDRIMEAG----------------ALGAEIV
LSGKVTGARSRVEK-------FNRGYIK--HNGEPAEEVVDHGQGVAVMKLG-TIGVNVK
IIPP----------GAKLPDDFAVYEDMDPE------EVV----PDAVEANEAEGV----
---------EELLEG-EPEA-AEAAGAEAAADEA------VETDAEDD-------LDEDV
VEE----VIEA-EVDDEEE-----VDVPD--ESPIED---------------------D-
---------L-DELEEDV-------------------EAEAEELV---------------
--------AEMED-----------------------------------------------
EDDE---------------------------GGDA-------------------------
-----
>nrr_sulfidifaciens_JCM_14089
--------------------------------------MADEHQFIENG---------LQ
R-----------SQIDEFFQEELG----RAGYGGMDVAKTPMGTQIVLKAEKPGMVIGKG
GENIRKVTTAL----------------------------EDKFNLEDP---QIDVQEVEE
PDLNARIVADRLANALERGWYFRKAGHTTIDRIMEAG----------------ALGAEIV
LSGKVTGARSRVEK-------FNRGYIK--HNGEPAEEVVDHGQGVAVMKLG-TIGVNVK
IIPP----------GAELPDDFAVYEDMDPE------EVV----PDAVEANEAEGV----
---------EELLEG-EPEA----AEAADAGA--------EAAADEAVETDAEADLDEDV
VEE----VIEA-EVDAEEE-----VDVPD--ESPIEE---------------------D-
---------L-DELEEDV-------------------EAEAEELV---------------
--------AEMED--------------------------------------------DED
DADE---------------------------GGDA-------------------------
-----
>nnm_versiforme_JCM_10478
--------------------------------------MADEHQFIENG---------LQ
R-----------SQIDEFFQEELG----RAGYGGMDVAKTPMGTQIVLKAEKPGMVIGKG
GENIRKVTTAL----------------------------EERFNLEDP---QIDVQEVEE
PDLNARIVADRLANALERGWYFRKAGHTTIDRIMEAG----------------ALGAEIV
LSGKVTGARSRVEK-------FNRGYIK--HNGEPAETVVDHGQGVAVMKLG-TIGVDVK
IIPP----------GAELPDDFEVNEDMDPE------EIV----PDAVEVNEEGGV----
---------EELLEG-EPED-AEAAESGAEAAAD------ETVETDEEAD-----LDEDV
VEE----VIEE-EVEADAD------EEFDEVEVPDGD----------------EDVEEE-
---------L-EELEEDV-------------------EAEAEDLV---------------
--------EEMED-----------------------------------------EETDEA
DPDE---------------------------GGDA-------------------------
-----
>htg_limicola_JCM_13563
--------------------------------------MADEHQFIENG---------LQ
R-----------SQIDEFFQEELG----RAGYGGMDVAKTPMGTQIVLKAEKPGMVIGKG
GENIRKVTTAL----------------------------EERFNLEDP---QIDVQEVEE
PDLNARIVADRLANALERGWYFRKAGHTTIDRIMEAG----------------ALGAEIV
LSGKVTGARSRVEK-------FNRGYIK--HNGEPAEEVVDHGQGVAVMKLG-TIGVDVK
IIPP----------GAELPDDFEVNEDMDPE------ELV----PDAVEANEAEGV----
---------EELLEG-EPEE----AEAAEAAAEA------AAEEPAET-------VDEDV
VEE----VIEE-EVEADEE----FEEV----DVPGGD----------------EDVEEE-
---------L-DELEEDV-------------------EAEAEELV---------------
--------EEMEA----------------------------------------------E
DDDE---------------------------GGDA-------------------------
-----
>hrr_LB1
--------------------------------------MADEHQFIENG---------LQ
R-----------SQIDEFFQEELG----RAGYGGMDVAKTPMGTQIVLKAEKPGMVIGKG
GENIRKVTTAL----------------------------EDRFNLEDP---QIDVQEVEE
PDLNARIVADRLANALERGWYFRKAGHTTIDRIMEAG----------------ALGAEIV
LSGKVTGARSRVEK-------FNRGYIK--HNGEPAEEVVDHGQGVAVMKLG-TIGVDVK
IIPP----------GAELPDDFEVSEDMDPE------EVV----PDAVEVNEAEGV----
---------EELLEG-EPEEADADAEAAAAEAAD------ADTEAD---------LDEDV
VEE----VIEE-EVDADEE----FDEV----EVPGGD----------------EDVEEE-
---------L-EELEEDV-------------------EAEAEELV---------------
--------EEMED----------------------------------------------E
DADE---------------------------GGDA-------------------------
-----
>nnm_altunense_JCM_14663
--------------------------------------MADEHQFIENG---------LQ
R-----------SQIDEFFQEELG----RAGYGGMDVAKTPMGTQIVLKAEKPGMVIGKG
GENIRKVTTAL----------------------------EDRFNLEDP---QIDVQEVEE
PDLNARIVADRLANALERGWYFRKAGHTTIDRIMEAG----------------ALGAEIV
LSGKVTGARSRVEK-------FNRGYIK--HNGEPAEEVVDHGQGVAVMKLG-TIGVDVK
IIPP----------GAELPDDFEVSEDMDPE------EVV----PDAVEVNEAEGV----
---------EELLEG-EPEEGDADAEAAAAEAAD------ADTEAD---------LDEDI
VEE----VIEE-EVDADEE------FDEV--EVPGGD----------------EDVEEE-
---------L-EELEEDV-------------------EAEAEELV---------------
--------EEMED----------------------------------------------E
DADE---------------------------GGDA-------------------------
-----
>nnm_gari_JCM_14663
--------------------------------------MADEHQFIENG---------LQ
R-----------SQIDEFFQEELG----RAGYGGMDVAKTPMGTQIVLKAEKPGMVIGKG
GENIRKVTTAL----------------------------EDRFNLEDP---QIDVQEVEE
PDLNARIVADRLANALERGWYFRKAGHTTIDRIMEAG----------------ALGAEIV
LSGKVTGARSRVEK-------FNRGYIK--HNGEPAEEVVDHGQGVAVMKLG-TIGVDVK
IIPP----------GAELPDDFEVSEDMDPE------EVV----PDAVEVNEAEGV----
---------EELLEG-EPEEADADAEAAAEEAAD------SEAEAD---------LDEDV
VEE----VIEE-EVDADEE----FDEV----EVPGGD----------------EDVEEE-
---------L-EELEEDV-------------------EAEAEELV---------------
--------EEMED----------------------------------------------E
DADE---------------------------GGDA-------------------------
-----
>nnm_sp_J7_2
--------------------------------------MADEHQFIENG---------LQ
R-----------SQIDEFFQEELG----RAGYGGMDVAKTPMGTQIVLKAEKPGMVIGKG
GENIRKVTTAL----------------------------EDRFNLEDP---QIDVQEVEE
PDLNARIVADRLANALERGWYFRKAGHTTIDRIMEAG----------------ALGAEIV
LSGKVTGARSRVEK-------FNRGYIK--HNGEPAEEVVDHGQGVAVMKLG-TIGVDVK
IIPP----------GAELPDDFEVSEDMDPE------EVV----PDAVEVNEAEGV----
---------EELLEG-EPEEADADAEAAAEEAAD------SEAEAD---------LDEDV
VEE----VIEE-EVDADEE------FDEV--EVPGGD----------------EDVEEE-
---------L-EELEEDV-------------------EAEAEELV---------------
--------EEMED----------------------------------------------E
DADE---------------------------GGDA-------------------------
-----
>nnm_pallidum_DSM_3751
--------------------------------------MADEHQFIENG---------LQ
R-----------SQIDEFFQEELG----RAGYGGMDVAKTPMGTQIVLKAEKPGMVIGKG
GENIRKVTTAL----------------------------EDRFNLEDP---QIDVQEVEE
PDLNARIVADRLANALERGWYFRKAGHTTIDRIMEAG----------------ALGAEIV
LSGKVTGARSRVEK-------FNRGYIK--HNGEPAEEVVDHGQGVAVMKLG-TIGVDVK
IIPP----------GAELPDDFEVSEDMDPE------EVV----PDAVEVNEAEGV----
---------EELLEG-EPEEADADAETEAAAEEV------ADAETETD-------LDEDV
VEE----VIEE-EVDADEE------FDEV--EVPGGD----------------EDVEEE-
---------L-EELEEDV-------------------EAEAEELV---------------
--------EEMED----------------------------------------------E
DADE---------------------------GGDA-------------------------
-----
>htg_thermotolerans_DSM_11522
--------------------------------------MADEHQFIENG---------LQ
R-----------SQIDEFFQEELG----RAGYGGMDVAKTPMGTQIVLKAEKPGMVIGKG
GENIRKVTTTL----------------------------EERFNLEDP---QIDVQEVEE
PDLNARIVADRLANALERGWYFRKAGHTTIDRIMEAG----------------ALGAEIV
LSGKVTGARSRVEK-------FNRGYIK--HNGEPAETVVDHGQGVAVMKLG-TIGVDVK
IIPP----------GAELPDDFEVSEDMDPE------EIV----PDAVEVNEEGGV----
---------EELLEG-EPEA--AEAAADAADADE------ADTEAD---------LDEDV
VEE----VIEE-EVDADEE----FDEV----EVPGGD----------------EDVEED-
---------L-EELEEDV-------------------EAEAEELV---------------
--------EEMEE--------------------------------------------ADD
DADE---------------------------GGDA-------------------------
-----
>nnm_pellirubrum_DSM_15624
--------------------------------------MADEHQFIENG---------LQ
R-----------SQIDEFFQEELG----RAGYGGMDVAKTPMGTQIVLKAEKPGMVIGKG
GENIRKVTTTL----------------------------EERFNLEDP---QIDVQEVEE
PDLNARIVADRLANALERGWYFRKAGHTTIDRIMEAG----------------ALGAEIV
LSGKVTGARSRVEK-------FNRGYIK--HNGEPAETVVDHGQGVAVMKLG-TIGVDVK
IIPP----------GAELPDDFEVNEDMDPE------EIV----PDAVEVNEEGGV----
---------EELLEG-EPEE-AEAAE-AEA--DT------ADADEADA----EADLDEDV
VEE----VIEE---EVEAD----ADEEFD--DVEVPG---------------DEDVEED-
---------L-EELEEDV-------------------EAEAEELV---------------
--------EEMEE--------------------------ADDDA----------------
--DE---------------------------GGDA-------------------------
-----
