# Supplementary material for: Inteins as indicators of gene flow in the halobacteria
Source: Front Microbiol. 2014 Jun 26;5:299. doi: 10.3389/fmicb.2014.00299 (PMC4071816; doi:10.3389/fmicb.2014.00299)
Supplement: Supplementary file 1 [file DataSheet1.ZIP › data_file1/reference_tree_alignment/S3e_S3p.aln]

>gi|541181295|gb|ERG89892.1| arCOG00543 universal archaeal KH-domain/beta-lactamase-domain protein [halophilic archaeon J07HX5]
MSTVESKLDDIQSTIEREIPGDITITEVRYEGPELVIYTRDPKRFASDGNLVRKLASELR
KRITVRPDPGVLPPVSQAREEVLGVIPDEAGVSDLDF-HADTG-EVVVEAQKPGMVIGRH
GSTLREITQEVGWTPEVVRTPPIESSTVKNVRNFLKQERDDRRDILERVGRQIHREEMSD
-DQWVRITTLGCCREVGRAAFIFSTPETRV--LIDAGDKPGADDEVPYLQVPEALGSGAS
SLDAVVLTHAHLDHSALVPLLFKYGYDGPIYTTEPTRDLMGLLTLDYLDVAAKEGRAPPY
DSEMVRETIKHTVPLEYGNVTDIAPDIKLTLHNAGHILGSAISHFHVGDGLYNVAFSGDI
HYTDTRLFNGAVNDFPRVETLVLESTYGGRNDYQTDQEDSERKLLQTLSRTLERGGTALI
PAFAVGRSQEIMLV-LEEAMRNGDIPEVPVHLDGMIWEATAITTTYPEYLRDELRERIFH
EDSNPFLSEQFNHIDGGEDERQE----VVDSGP--SIVLSTSGMMEGGPVLSWLERVGGD
PDSTLVFVGYQAQGTLGRRIQNGRREVPIGNMRGRADTLTLETDVEVVDGFSGHADRQGL
E-----------------------NFVRT-------------------------------
-----------MNPRPEKVLCV-----------------HGDESSVQDFSSALYHEFNMR
TFAPKNLETFRFV
>lcl|36549_457 unnamed protein product
----------------------------------------------------------MQ
H--------------------------------------------VTVPQDRIGVVIGAG
GETMREIEERA----------------------------NVRLDIDSESG-SVSIEERDD
P--VAAMVAPDVIKAIGRGF-----KPETALSILDHD----------------LRTLDLI
DLSEHTRNDNDLQR--------KKGRII--GENGRTRELI------------EELSG---
----------------------------ANVVVYGSTVGAVGQ-----------------
-----------------------------PEELEV-----------------VRRAV---
--------GMLLDG-APHG--------------------------------AVYSYL---
-----------------ERMSNE-------------------------------------
----------------------------------------LDDDV--------SFNAPQ-
------------------------------------------------------------
------------------------------------------------------------
-------------
>gi|339757057|gb|EGQ40640.1| ribosomal protein S3, eukaryotic/archaeal type [Candidatus Nanosalinarum sp. J07AB56]
---------------------MWWRKNEHEKDETGDEQIVQEKQFVQQG---------IR
R-----------VNLDDFLAKELE----GSGYAGSTIERTPTSTKIVITAEKPGLIIGRG
GSRIRELTSDV----------------------------EDEFGFEDP---QIEVNEIEE
PDSNAQVVANNMAEWLEKGGSAKRVGYTYLRRVRETG----------------VIGAQIE
VSGKLSGNRGRTEK-------FSFGYVK--RCGDTADEQV------------DRGYR---
----------------------------LARTKPGAI-GVKVRIMDSMPEFM--------
-----------------------------HQDTDLAERIRHESEEGTEDE--QADKI---
--------NRIIE--EAENMTGAEIGRAIEQLED-----------------VQEAEI--E
VDEVRDVYENRDTDEGGDDTAED-----SEEQK--NSE------SDATEDESGGEQPDQT
ESDN-----------------TDYAS--------------IVSGT--------IADAKDE
L-----------------------DALET-------------------------PD----
-YGAALEAESSGKDRVTFVEWL-----------------EERSE----------------
-------------
>gi|448730383|ref|ZP_21712691.1| 30S ribosomal protein S3P [Halococcus saccharolyticus DSM 5350]
--------------------------------------MGSEQTFIEDG---------MQ
R-----------TQIDEFFGDELE----RAGYGGMELAKTPMGTQIVLRAEKPGMVIGKG
GKNIRKITTQL----------------------------EERFDLDDP---QIDVQEVDE
PDLNAQIVADRLGNALERGWYFRKAGHTTIDRIMDAG----------------ARGAEIT
LNGKVTGARSRNEK-------FNRGYIK--HNGEPAQSIV------------DRGDG---
----------------------------VAVMKLGTI-GVTVKIIPPDAEL---------
-----------------------------PDDFRIQEDVDTSVLEPEEV---EGDDV---
--------EELLSG-DGEE-----PVAGPEESDS-----------------EEDFEV---
-TETPPEGEAETTEAGAEEIIEE----EIEAEQ-----------GAAETAPD--ESVEAS
EDID--------------------EE--------------LSEET--------DAAAEAI
L-----------------------DEMDD---------AEADSDLTAIDGVGDAKADALV
EAGFESVAAVRAASEDDLAEAEGVGPAFAERIKEGAEDLGGGDA----------------
-------------
>gi|448735129|ref|ZP_21717346.1| 30S ribosomal protein S3P [Halococcus salifodinae DSM 8989]
--------------------------------------MGSEQTFIEDG---------MQ
R-----------TQIDEFFGDELE----RAGYGGMDLAKTPMGTQIVLRAEKPGMVIGKG
GKNIRKITTQL----------------------------EERFDLDDP---QIDVQEVDE
PDLNAQIVADRLGNALERGWYFRKAGHTTIDRIMDAG----------------ARGAEIT
LNGKVTGARSRNEK-------FNRGYIK--HNGEPAQSIV------------DRGDG---
----------------------------VAVMKLGTI-GVTVRIIPPDAEL---------
-----------------------------PDDFRIQEDVDTSVLEPEEV---EGDDV---
--------EELLSG-EGEADEPVAGPDESESDED---------------FEVTETPP---
-EGDAEAT-------GAEEIIEE----EIESEQ--GS-------AETSPEEP--AEAGED
IDEE------------------------------------LSEET--------DAAAEAI
I-----------------------DEMDD---------AEAGGDLTVIDGVGDAKADALV
EAGFESVADVRAASEDDLAEAEGVGPAFAERIKAGAEEFDGGDA----------------
-------------
>gi|409731018|ref|ZP_11272568.1| 30S ribosomal protein S3P [Halococcus hamelinensis 100A6]
--------------------------------------MATEQQFIEDG---------MQ
R-----------TQIDEFFAEELG----RAGYGGMELAKTPMGTQIVLRAEKPGMVIGKG
GKNIRKVTTEL----------------------------EERFDLDDP---QIDVQEVDE
PDLNAQIVADRLANALERGWYFRKAGHTTIDRIMDAG----------------ARGAEIT
LNGKVTGARSRDEK-------FNRGYIK--HNGEPSKDIV------------DRGNG---
----------------------------VAVMKLGTI-GVTVRIIPPNAEL---------
-----------------------------PDDFRIREDVDVSDLVPEDIE--SGDEV---
--------DALLDEGEGEPVAGPEESDSEEEFEL-----------------TGEEAP---
---------------ETDDLAEE---EVIEEAV--ETE------EGAAETSP--PDSAAE
PDVD--------------------DD--------------LSEET--------EADAEAL
L-----------------------DEMES------------VEGLTAIDGVGDAKADALR
EAGFESVEDVQAASEDDLAEAEGIGAAFAERIKQGAEDLVEAEN----------------
-------------
>gi|448726788|ref|ZP_21709180.1| 30S ribosomal protein S3P [Halococcus morrhuae DSM 1307]
--------------------------------------MATEQQFIEDG---------MQ
R-----------TQIDEFFADELA----RAGYGGMDLAKTPMGTQIVLRAEKPGMVIGKG
GKNIRKITSEL----------------------------EERFDLDDP---QIDVQEVDE
PDLNAQIVADRLGNALERGWYFRKAGHTTIDRIMDAG----------------ARGAEIT
LNGKVTGARSRNEK-------FNRGYIK--HNGEPSQEIV------------DRGDG---
----------------------------VAVMKLGTI-GVTVKIIPPNADL---------
-----------------------------PDDFRIHEDVDTESLVPDEI---EGDEV---
--------EALLG--EAEE-----PADGSEESDA-----------------DEEFEL---
-TEDEAGA-------EAAEIEEE---EIVEEDV--EAE------TGAAETAP------DD
AEID--------------------EE--------------LSEET--------EADAEAI
L-----------------------DEMES-------------TEADAGAGLTAIDGVGDA
KAGALVEAGFESVADIQDASEDDLAEAEGVGDAFAERIKEGASEVDPADVEGEN------
-------------
>gi|448737868|ref|ZP_21719901.1| 30S ribosomal protein S3P [Halococcus thailandensis JCM 13552]
--------------------------------------MATEQEFIEDG---------MQ
R-----------TQIDEFFADELA----RAGYGGMDLAKTPMGTQIVLRAEKPGMVIGKG
GKNIRKITSEL----------------------------EERFDLDDP---QIDVQEVDE
PDLNAQIVADRLGNALERGWYFRKAGHTTIDRIMDAG----------------ARGAEIT
LNGKVTGARSRNEK-------FNRGYIK--HNGEPSQDIV------------DRGDG---
----------------------------VAVMKLGTI-GVTVKIIPPNADL---------
-----------------------------PDDFRIHEDVDTESLVPEDI---EGDEV---
--------EALLG--EAEE-----PADDSEASDA-----------------DEEFEL---
-GEDESDVEAAEI--EEEEIVEE----GVESET--GAA------ETAPDNEIDEELSEDT
EADA---EAILDEMESSETSEADVDA--------------SEQPV--------ESAAGAG
L-----------------------TAIDGVGDAKAEALVEAGFETVADIQDASEDDLSEA
EGVGDAFAERIKAGASEVDPAD-----------------VEGEN----------------
-------------
>gi|15790638|ref|NP_280462.1| 30S ribosomal protein S3 [Halobacterium sp. NRC-1]
--------------------------------------MADELEFIEQG---------LQ
R-----------SQIDEFFAEELA----RAGYGGMELAPTPMGMQIVLKAEKPGMVIGKG
GKNIRKITTQL----------------------------EERFDLEDP---QIDVQEVEE
PDLNAQIVADRLANALERGWYFRKAGHTTIDRIMESG----------------ALGAEIV
LSGKVTGNRGRVEK-------FNRGYIK--HNGEPAEEIV------------DHGKG---
----------------------------VAVMKLGTI-GVNVKIIPPNAEL---------
-----------------------------PDDFEIQEDADIEDLVVDEAE--AGEDL---
--------EELLEGEDADA----------EDADA-----------------DAAAEP---
-ESEPADF-------EDEEVIET------DDDV-----------EEELDELA--DAVEGE
DEDD------------------EFSD--------------VDDEA--------ADTAEDL
L-----------------------DEMDD-------------------------------
---------------------E-----------------DGGAE----------------
-------------
>gi|169236377|ref|YP_001689577.1| 30S ribosomal protein S3P [Halobacterium salinarum R1]
--------------------------------------MADELEFIEQG---------LQ
R-----------SQIDEFFAEELA----RAGYGGMELAPTPMGMQIVLKAEKPGMVIGKG
GKNIRKITTQL----------------------------EERFDLEDP---QIDVQEVEE
PDLNAQIVADRLANALERGWYFRKAGHTTIDRIMESG----------------ALGAEIV
LSGKVTGNRGRVEK-------FNRGYIK--HNGEPAEEIV------------DHGKG---
----------------------------VAVMKLGTI-GVNVKIIPPNAEL---------
-----------------------------PDDFEIQEDADIEDLVVDEAE--AGEDL---
--------EELLEGEDADA----------EDADA-----------------DAAAEP---
-ESEPADF-------EDEEVIET------DDDV-----------EEELDELA--DAVEGE
DEDD------------------EFSD--------------VDDEA--------ADTAEDL
L-----------------------DEMDD-------------------------------
---------------------E-----------------DGGAE----------------
-------------
>gi|354610531|ref|ZP_09028487.1| ribosomal protein S3 [Halobacterium sp. DL1]
--------------------------------------MADEMQFIEQG---------LQ
R-----------SQIDEFFATELA----RAGYGGMELAPTPMGMQIVLKAEKPGMVIGKG
GKNIRKITTQL----------------------------EERFDLEDP---QIDVQEVDE
PDLNAQIVADRLANALERGWYFRKAGHTTIDRIMEAG----------------ALGAEIV
LSGKVTGNRGRVEK-------FNRGYIK--HNGEPAEEIV------------DHGKG---
----------------------------VAVMKLGTI-GVSVKIIPPNAKL---------
-----------------------------PDDFEIQEEADIEDLVVDEAE--ADEEL---
--------EDLLEG-EGEA-----DVEDGEGEES-----------------EDAATT---
-DADA------------EAAVEE----IVEEDV--DAD------ADGDVEEELDELAADV
EADE------------------EFDD--------------VDESA--------EETAEAL
I-----------------------DEMEE-------------------------AD----
--------EAEADEAEADAEDD-----------------EEGEE----------------
-------------
>gi|541195431|gb|ERH03688.1| ribosomal protein S3, eukaryotic/archaeal type [Halorubrum sp. J07HR59]
--------------------------------------MADELQFIENG---------LQ
R-----------AQIDEFFSEELG----RAGYGGMDIAKTPMGTQIVLKAEKPGMVIGKG
GKNIRKVTTAL----------------------------EEQFGMDDP---QIDVQEVDE
PDLNARIVADRLANALERGWYFRKAGHTTIDRIMDSG----------------ALGAEIV
LSGKVTGARSRVEK-------FNRGYIK--HNGEPAQNVV------------DEGQA---
----------------------------TAVMKLGTI-GVTVKTIPPGAQL---------
-----------------------------PDDFEITDDAEVPEVEQAA----AAEGV---
--------ESLLEE-DPDE-----IPDVGEGDDE-----------------EVTIPD---
--EDPEEI-------IDEEVVEE----VVGEVD--EAGGV----AAEPEVDD--SDAATQ
EEVD-----------------AELDD--------------LEEGV--------EQEAAEL
I-----------------------NEMEG-----------------------VGGD----
------------------DDAE-----------------AEEED----------------
-------------
>gi|541204051|gb|ERH12031.1| ribosomal protein S3, eukaryotic/archaeal type [halophilic archaeon J07HB67]
--------------------------------------MADEQAFIEDG---------LQ
R-----------TQIDEFFEEELG----RAGYGGMDVAKTPMGTQIVLEAEKPGMVIGKG
GKNIRKITTEL----------------------------EERFDMEDP---QIDVQEVEE
PDLNARVVADKLANALERGWYFRRAGHTTIDRIMESG----------------ALGAEIV
LSGKVTGARSRVEK-------FNRGYIK--HNGEPAEDVV------------DSGKG---
----------------------------VAVMQLGTI-GVNVKIIPPEATL---------
-----------------------------PDDFEVAEGVEAPEVEQQV----AEEGV---
--------EALLE--EPDE-----VPEA-EPADA-----------------TAAEEA---
-DADP----------VDEEVVEE----VVEPDT--ELP--------GEDETV--EVPGGD
DDVE-----------------AELED--------------LDEDV--------ESEAADL
V-----------------------GQMEG-------------------------ED----
---------------------------------------DEGGE----------------
-------------
>gi|448294705|ref|ZP_21484784.1| 30S ribosomal protein S3P [Halalkalicoccus jeotgali B3]
--------------------------------------MADEHQFIENG---------MQ
R-----------SQIDEFFATELE----RAGYGGMEVAKTPMGTQIVLKAEKPGMVIGKG
GKNIRKVTRQL----------------------------EERFDLEDP---QIDVQEVDE
PDLNAQIVADRLANALERGWYFRKAGHTTIDRIMDAG----------------ALGAEIV
LSGKVTGARSRVEK-------FNRGYVK--HNGEPAEDIV------------DKGLG---
----------------------------TAVMKLGTI-GVNVKIIPPGAQL---------
-----------------------------PDDFEIHDDAEVEDLIAETAD--TDEGV---
--------EEILDD-VADD-----VPEEDQVAET-----------------ADTEGE---
--VEATE--------IDEEVVEE---------------------EPVDEETV--EESSEE
AEDE-----------------EDLE---------------LEEDI--------EAEAAEL
V-----------------------AEMEA-------------------------EE----
---------------------E-----------------GEGDN----------------
-------------
>gi|541199340|gb|ERH07503.1| ribosomal protein S3, eukaryotic/archaeal type [Halonotius sp. J07HN4]
--------------------------------------MADEQQFIENG---------LQ
R-----------AQIDEFFQEELD----RAGYGGMDIAKTPMGTQIVLKAEKPGMVIGKG
GKNIRKITTTL----------------------------TEDFGMDDP---QVDVQEVDE
PDLNARIVADRLANALERGWYFRKAGHTTIDRIMEAG----------------ALGAEIV
LSGKVTGARSRVEK-------FNRGYIK--HNGEPAQDVV------------DDGQG---
----------------------------VAVMKLGTI-GVTVKIIPPGATL---------
-----------------------------PDDFAIHEDVEFEPVEQAVVDADDDESV---
--------EELLAG-EPDD----VVPD----EDE-----------------DVEVPD---
--EDPAEA-------IDEEIVEE----VIEEETVGDADIDDAESADADDAEAADDAADGD
SVAD--------------------EE--------------LDEDV--------AAEAAEL
V-----------------------EEMED-------------------------------
-----------------DDADD-----------------TEADN----------------
-------------
>gi|541192131|gb|ERH00480.1| ribosomal protein S3, eukaryotic/archaeal type [Halonotius sp. J07HN6]
--------------------------------------MADEQQFIENG---------LQ
R-----------AQIDEYFQDELD----RAGYGGMDIAKTPMGTQIVLKAEKPGMVIGKG
GKNIRSITDTL----------------------------TDEFGMDDP---QVDVQEVDE
PDLNARIVADRLANALERGWYFRKAGHTTIDRIIEAG----------------ALGAEIV
LSGKVTGARSRVEK-------FNRGYIK--HNGEPAQDVV------------DEGQG---
----------------------------VAVMKLGAI-GVTVKIIPPGATL---------
-----------------------------PDDFAVADDADIDPVEQVVDG--DDESV---
--------EELLAG-EPDE------EDAAPAADE-----------------DEVEVP---
-DEDPAEV-------IEEEIVEE----VIDEAD--EESAA----DDDSEESADSDDAAGD
AADD--------------GDDSDDDESADADDGDSVADEDLDEDV--------AEEAADL
V-----------------------EEMED-------------------------AD----
-------------DGDDADADE-----------------TEADD----------------
-------------
>gi|452206442|ref|YP_007486564.1| 30S ribosomal protein S3 [Natronomonas moolapensis 8.8.11]
--------------------------------------MADEHQFIEDG---------LQ
R-----------TQIDEFFAEELS----RAGYGGMDVAKTPMGTQIVLKAEKPGMVIGKG
GKNIRKITTTL----------------------------EEDFDLDDP---QIDVQEVDE
PDLNAQIVADRLANALERGWYFRKAGHTTIDRIMDSG----------------ALGAEII
LSGKVTGARSRVEK-------FNRGYIK--HNGEPAETIV------------DSGVG---
----------------------------TAVMKLGTI-GVRVKIIPPNAEL---------
-----------------------------PDDFEVYEDVEVSEFIEE-----PEGDV---
--------EELLE--EPDE-----ADAESVGADP-----------------EDVLEE---
---------------ETAEAVEE----VPEEEV-----------LDEDLDGETGDSPAAD
EAGA-----------------DEPEV--------------LDEDV--------EAEAEEL
L-----------------------DEMEG-------------------------GA----
---------------------------------------DEEAE----------------
-------------
>gi|76803063|ref|YP_331158.1| 30S ribosomal protein S3P [Natronomonas pharaonis DSM 2160]
--------------------------------------MADEHQFIHDG---------LQ
R-----------TQIDEFFSEELS----RAGYGGMEVAKTPMGTQIVLKAEKPGMVIGKG
GKNIRKITTTL----------------------------EEEFGLEDP---QVDVQEVDE
PDLNAQIVADRLANALERGWYFRKAGHTTIDRIMESG----------------ALGAEII
LSGKVTGARSRVEK-------FNRGYIK--HNGEPAESIV------------DSGVG---
----------------------------TAVMKLGTI-GVQVKIIPPEAEL---------
-----------------------------PDDFEVYEDIEVEDFVEE-----PEGDV---
--------EELLE--APED-----AEAESVGADP-----------------EEVIEE--E
--TEAEAV---------EEVAEE----EIIDEE--GVE------AETGDAPT--SPPDAA
EEPD--------------------EA--------------LDEDV--------EAEAEEL
L-----------------------DEMED-------------------------------
-------------------ETT-----------------DEEET----------------
-------------
>gi|544640215|ref|WP_021074754.1| 30S ribosomal protein S3 [haloarchaeon 3A1_DGR]
--------------------------------------MADEHQFIENG---------LQ
R-----------AQIDEFFADELG----RAGYGGMDIAKTPMGTQIVLKAEKPGMVIGKG
GKNIRKITSTL----------------------------EDRFDMDDP---QIDVQEVDE
PDLNARIVADRLANALERGWYFRKAGHTTIDRIMESG----------------ALGAEIV
LSGKVTGARSRVEK-------FNRGYIK--HNGEPAEDVV------------DEGQG---
----------------------------VAVMKLGTI-GVTVKIIPPGAEL---------
-----------------------------PDDFGVREDVEAPEVEQTV----EEEGV---
--------ESLLEE-EPEE-----IPD--VGADE-----------------DVEVPT---
--GEPEGVEEGAEEDLDEEIVEE----VIEETQ--ETS------AEATDTAP--AEPVDT
ATPD-----------------EDVEE--------------LDEDV--------EAEAEAL
V-----------------------DEMES-----------------------AAES----
-------EESDAESDAEETTAD-----------------DEEEA----------------
-------------
>lcl|38019_2907 unnamed protein product
--------------------------------------MADEHQFIEDG---------LR
R-----------SQINEFFADELG----RAGYGGMDVAKTPMGTQIVLKAEKPGMVIGKG
GKNIRKITTEL----------------------------EDRFDMDDP---QIDVQEVDE
PDLNAQIVADRLANALERGWYFRKAGHTTIDRIMDAG----------------ALGAEIV
LSGKVTGARSRVEK-------FNRGYIK--HNGEPAEEVV------------DHGKG---
----------------------------VAVMKLGTI-GVNVKIIPPGAEL---------
-----------------------------PDDFGVREDAEVPEVDQADAA--GDEGV---
--------ESLLEE-EPEE-----VPD--VGDDD----------------EDVAVPD---
--EDPADV-------IDEEIVEE----VVEETG--ETA------TEATDAPA--EEPVET
GDVD-----------------EELDE--------------LDEEI--------ESEAADL
V-----------------------AEMEA-------------------------------
------------------ADEE-----------------AEEDE----------------
-------------
>gi|448475304|ref|ZP_21603022.1| 30S ribosomal protein S3P [Halorubrum aidingense JCM 13560]
--------------------------------------MADEHQFIEDG---------LR
R-----------SQINEFFADELG----RAGYGGMDVAKTPMGTQIVLKAEKPGMVIGKG
GKNIRKITSEL----------------------------EDRFGMDDP---QIDVQEVDE
PDLNAQIVADRLANALERGWYFRKAGHTTIDRIMDAG----------------ALGAEIV
LSGKVTGARSRVEK-------FNRGYIK--HNGEPAQEVV------------DHGQG---
----------------------------VAVMKLGTI-GVTVKIIPPGAKL---------
-----------------------------PDDFDIREDAEVPEVEQATVGADADEGV---
--------ESLLEE-EPEE-----VPD--VGADD-----------------DVEVPD---
--EDPADV-------IDEEVVEE----VVEESQ--DAA------AEATDVAA--EEPVDE
DVDA-----------------DELDD--------------LDEEI--------ESEAADL
V-----------------------AEMEA-------------------------------
-------------------ADE-----------------DEEDE----------------
-------------
>lcl|36547_842 unnamed protein product
--------------------------------------MADEHQFIEDG---------LR
R-----------SQINEFFADELG----RAGYGGMDVAQTPMGTQIVLKAEKPGMVIGKG
GKNIRKITTEL----------------------------EERFDMDDP---QIDVQEVDE
PDLNAQIVADRLANALERGWYFRKAGHTTIDRIMDAG----------------ALGAEIV
LSGKVTGARSRVEK-------FNRGYIK--HNGEPAEEVV------------DHGQG---
----------------------------VAVMKLGTI-GVNVKIIPPGATL---------
-----------------------------PDDFDVREDAEVPEVEQAAVDADADEGV---
--------ESLLEE-EPEE-----VPD--VGDDE------------------DVDVP---
-DEDPAEV-------IDEEVVEE----VVEETQ--DTA------TEATDVAA--EEPVDE
-DVD----------------ADELDE--------------LDEEI--------ESEAADL
VXRRDPRHDRGGAGGRTRGARDRAAQLEG-------------------------AA----
SGWRHAGEPGPRQRAEED---H-----------------RADQDDPGGRRRLRRRTVR--
-------------
>gi|515913228|ref|WP_017343811.1| 30S ribosomal protein S3 [Halorubrum sp. T3]
--------------------------------------MADEHQFIEDG---------LR
R-----------SQINEFFADELG----RAGYGGMDVAQTPMGTQIVLKAEKPGMVIGKG
GKNIRKITTEL----------------------------EERFDMDDP---QIDVQEVDE
PDLNAQIVADRLANALERGWYFRKAGHTTIDRIMDAG----------------ALGAEIV
LSGKVTGARSRVEK-------FNRGYIK--HNGEPAEEVV------------DHGQG---
----------------------------VAVMKLGTI-GVNVKIIPPGATL---------
-----------------------------PDDFDVREDAEVPEVEQAAVDADADEGV---
--------ESLLEE-EPDE-----VPD--VGDDD----------------EDVEVPD---
--EDPTDV-------IDEEVVEE----VVEETQ--ETA------DEATDVAA--EEPVDE
DVEA-----------------DELDE--------------LDEEI--------ESEAADL
V-----------------------AEMEA-------------------------------
------------------ADEE-----------------DEEDE----------------
-------------
>lcl|39407_841 unnamed protein product
--------------------------------------MADEHQFIEDG---------LR
R-----------SQINEFFADELG----RAGYGGMDVAQTPMGTQIVLKAEKPGMVIGKG
GKNIRKITTEL----------------------------EERFDMDDP---QIDVQEVDE
PDLNAQIVADRLANALERGWYFRKAGHTTIDRIMDAG----------------ALGAEIV
LSGKVTGARSRVEK-------FNRGYIK--HNGEPAEEVV------------DHGQG---
----------------------------VAVMKLGTI-GVNVKIIPPGATL---------
-----------------------------PDDFEVREDAEVPEVEQAAVDADADEGV---
--------EALLEE-EPEE-----VPD--VGDDE-----------------DVDVPD---
--EDPAEV-------IDEEVVEE----VVEETQ--ETA------DEATDVAA--EEPVDE
DVEA-----------------DELDE--------------LDEEI--------ESEAADL
V-----------------------AEMEA-------------------------------
------------------ADEE-----------------DEEDE----------------
-------------
>lcl|38016_1433 unnamed protein product
--------------------------------------MADEHQFIEDG---------LR
R-----------SQINEFFADELG----RAGYGGMDVAQTPMGTQIVLKAEKPGMVIGKG
GKNIRKITTEL----------------------------EERFDMDDP---QIDVQEVDE
PDLNAQIVADRLANALERGWYFRKAGHTTIDRIMDAG----------------ALGAEIV
LSGKVTGARSRVEK-------FNRGYIK--HNGEPAEEVV------------DHGQG---
----------------------------VAVMKLGTI-GVNVKIIPPGATL---------
-----------------------------PDDFEVREDAEVPEVEQAAVDADADEGV---
--------EALLEE-EPEE-----VPD--VGDDE-----------------DVDVPD---
--EDPAEV-------IDEEVVEE----VVEETQ--ETA------DEATDVAA--EEPVDE
DVEA-----------------DELDE--------------LDEEI--------ESEAADL
V-----------------------AEMEA-------------------------------
------------------ADEE-----------------DEEDE----------------
-------------
>lcl|36548_1243 unnamed protein product
------------------------------------------------------------
------------------------------------------------------------
------------------------------------------------------------
---------------------------------MDAG----------------ALGAEIV
LSGKVTGARSRVEK-------FNRGYIK--HNGEPAEEVV------------DHGQG---
----------------------------VAVMKLGTI-GVNVKIIPPGATL---------
-----------------------------PDDFDVREDAEVPEVEQAAVDADADEGV---
--------ESLLEE-EPEE-----VPD--VGDDE-----------------DVDVPD---
--EDPAEV-------IDEEVVEE----VVEETQ--DTA------TEATDVAA--EEPVDE
DVDA-----------------DELDE--------------LDEEI--------ESEAADL
V-----------------------AEMEA-------------------------------
------------------ADEE-----------------DEEDE----------------
-------------
>lcl|36556_6295 unnamed protein product
--------------------------------------MADEHQFIEDG---------LR
R-----------SQINEFFADELG----RAGYGGMDVAQTPMGTQIVLKAEKPGMVIGKG
GKNIRKITTEL----------------------------EERFDMDDP---QIDVQEVDE
PDLNAQIVADRLANALERGWYFRKAGHTTIDRIMDAG----------------ALGAEIV
LSGKVTGARSRVEK-------FNRGYIK--HNGEPAEEVV------------DHGQG---
----------------------------VAVMKLGTI-GVNVKIIPPGATL---------
-----------------------------PDDFDVREDAEVPEVEQAAVDADADEGV---
--------ESLLEE-EPEE-----VPD--VGDDE-----------------DVDVPD---
--EDPAEV-------IDEEVVEE----VVEETQ--ETA------AEATDVAA--EEPVDE
DVDA-----------------DELDE--------------LDEEI--------ESEAADL
V-----------------------AEMEA-------------------------------
------------------ADEE-----------------DEEDE----------------
-------------
>lcl|36557_4009 unnamed protein product
--------------------------------------MADEHQFIEDG---------LR
R-----------SQINEFFADELG----RAGYGGMDVAQTPMGTQIVLKAEKPGMVIGKG
GKNIRKITTEL----------------------------EERFDMDDP---QIDVQEVDE
PDLNAQIVADRLANALERGWYFRKAGHTTIDRIMDAG----------------ALGAEIV
LSGKVTGARSRVEK-------FNRGYIK--HNGEPAEEVV------------DHGQG---
----------------------------VAVMKLGTI-GVNVKIIPPGATL---------
-----------------------------PDDFDVREDAEVPEVEQAAVDADADEGV---
--------ESLLEE-EPEE-----VPD--VGDDE-----------------DVDVPD---
--EDPAEV-------IDEEVVEE----VVEETQ--ETA------AEATDVAA--EEPVDE
DVDA-----------------DELDE--------------LDEEI--------ESEAADL
V-----------------------AEMEA-------------------------------
------------------ADEE-----------------DEEDE----------------
-------------
>gi|448484340|ref|ZP_21606047.1| 30S ribosomal protein S3P [Halorubrum arcis JCM 13916]
--------------------------------------MADEHQFIEDG---------LR
R-----------SQINEFFADELG----RAGYGGMDVAQTPMGTQIVLKAEKPGMVIGKG
GKNIRKITTEL----------------------------EERFDMDDP---QIDVQEVDE
PDLNAQIVADRLANALERGWYFRKAGHTTIDRIMDAG----------------ALGAEIV
LSGKVTGARSRVEK-------FNRGYIK--HNGEPAEEVV------------DHGQG---
----------------------------VAVMKLGTI-GVNVKIIPPGATL---------
-----------------------------PDDFDVREDAEVPEVEQAAVDADADEGV---
--------ESLLEE-EPEE-----VPD--VGDDE-----------------DVDVPD---
--EDPAEV-------IDEEVVEE----VVEETQ--DTA------TEATDVAA--EEPVDE
DVDA-----------------DELDE--------------LDEEI--------ESEAADL
V-----------------------AEMEA-------------------------------
------------------ADEE-----------------DEEDE----------------
-------------
>gi|448452129|ref|ZP_21593149.1| 30S ribosomal protein S3P [Halorubrum litoreum JCM 13561]
--------------------------------------MADEHQFIEDG---------LR
R-----------SQINEFFADELG----RAGYGGMDVAQTPMGTQIVLKAEKPGMVIGKG
GKNIRKITTEL----------------------------EERFDMDDP---QIDVQEVDE
PDLNAQIVADRLANALERGWYFRKAGHTTIDRIMDAG----------------ALGAEIV
LSGKVTGARSRVEK-------FNRGYIK--HNGEPAEEVV------------DHGQG---
----------------------------VAVMKLGTI-GVNVKIIPPGATL---------
-----------------------------PDDFDVREDAEVPEVEQAAVDADADEGV---
--------ESLLEE-EPEE-----VPD--VGDDE-----------------DVDVPD---
--EDPAEV-------IDEEVVEE----VVEETQ--DTA------TEATDVAA--EEPVDE
DVDA-----------------DELDE--------------LDEEI--------ESEAADL
V-----------------------AEMEA-------------------------------
------------------ADEE-----------------DEEDE----------------
-------------
>gi|448426501|ref|ZP_21583350.1| 30S ribosomal protein S3P [Halorubrum terrestre JCM 10247]
--------------------------------------MADEHQFIEDG---------LR
R-----------SQINEFFADELG----RAGYGGMDVAQTPMGTQIVLKAEKPGMVIGKG
GKNIRKITTEL----------------------------EERFDMDDP---QIDVQEVDE
PDLNAQIVADRLANALERGWYFRKAGHTTIDRIMDAG----------------ALGAEIV
LSGKVTGARSRVEK-------FNRGYIK--HNGEPAEEVV------------DHGQG---
----------------------------VAVMKLGTI-GVNVKIIPPGATL---------
-----------------------------PDDFDVREDAEVPEVEQAAVDADADEGV---
--------ESLLEE-EPEE-----VPD--VGDDE-----------------DVDVPD---
--EDPAEV-------IDEEVVEE----VVEETQ--DTA------TEATDVAA--EEPVDE
DVDA-----------------DELDE--------------LDEEI--------ESEAADL
V-----------------------AEMEA-------------------------------
------------------ADEE-----------------DEEDE----------------
-------------
>gi|448517695|ref|ZP_21617269.1| 30S ribosomal protein S3P [Halorubrum distributum JCM 10118]
--------------------------------------MADEHQFIEDG---------LR
R-----------SQINEFFADELG----RAGYGGMDVAQTPMGTQIVLKAEKPGMVIGKG
GKNIRKITTEL----------------------------EERFDMDDP---QIDVQEVDE
PDLNAQIVADRLANALERGWYFRKAGHTTIDRIMDAG----------------ALGAEIV
LSGKVTGARSRVEK-------FNRGYIK--HNGEPAEEVV------------DHGQG---
----------------------------VAVMKLGTI-GVNVKIIPPGATL---------
-----------------------------PDDFDVREDAEVPEVEQAAVDADADEGV---
--------ESLLEE-EPEE-----VPD--VGDDE-----------------DVDVPD---
--EDPAEV-------IDEEVVEE----VVEETQ--ETA------TEATDVAA--EEPVDE
DVDA-----------------DELDE--------------LDEEI--------ESEAADL
V-----------------------AEMEA-------------------------------
------------------ADEE-----------------DEEDE----------------
-------------
>lcl|18174_1368 unnamed protein product
--------------------------------------MADEHQFIEDG---------LR
R-----------SQINEFFADELG----RAGYGGMDVAQTPMGTQIVLKAEKPGMVIGKG
GKNIRKITTEL----------------------------EERFDMDDP---QIDVQEVDE
PDLNAQIVADRLANALERGWYFRKAGHTTIDRIMDAG----------------ALGAEIV
LSGKVTGARSRVEK-------FNRGYIK--HNGEPAEEVV------------DHGQG---
----------------------------VAVMKLGTI-GVNVKIIPPGATL---------
-----------------------------PDDFEVREDAEVPEVEQAAVDADADEGV---
--------ESLLEE-EPDE-----VPD----ADD-----------------DVDVPD---
--EDPAEV-------IDEEVVEE----VVEETQ--GTA------AEATDVAA--EEPVDE
DVDA-----------------DELDE--------------LDEEI--------ESEAADL
V-----------------------AEMEA-------------------------------
------------------ADEE-----------------DEEDE----------------
-------------
>lcl|18178_838 unnamed protein product
--------------------------------------MADEHQFIEDG---------LR
R-----------SQINEFFADELG----RAGYGGMDVAQTPMGTQIVLKAEKPGMVIGKG
GKNIRKITTEL----------------------------EERFDMDDP---QIDVQEVDE
PDLNAQIVADRLANALERGWYFRKAGHTTIDRIMDAG----------------ALGAEIV
LSGKVTGARSRVEK-------FNRGYIK--HNGEPAEEVV------------DHGQG---
----------------------------VAVMKLGTI-GVNVKIIPPGATL---------
-----------------------------PDDFEVREDAEVPEVEQAAVDADADEGV---
--------ESLLEE-EPDE-----VPD----ADD-----------------DVDVPD---
--EDPAEV-------IDEEVVEE----VVEETQ--GTA------AEATDVAA--EEPVDE
DVDA-----------------DELDE--------------LDEEI--------ESEAADL
V-----------------------AEMEA-------------------------------
------------------ADEE-----------------DEEDE----------------
-------------
>lcl|18176_1159 unnamed protein product
--------------------------------------MADEHQFIEDG---------LR
R-----------SQINEFFADELG----RAGYGGMDVAQTPMGTQIVLKAEKPGMVIGKG
GKNIRKITTEL----------------------------EERFDMDDP---QIDVQEVDE
PDLNAQIVADRLANALERGWYFRKAGHTTIDRIMDAG----------------ALGAEIV
LSGKVTGARSRVEK-------FNRGYIK--HNGEPAEEVV------------DHGQG---
----------------------------VAVMKLGTI-GVNVKIIPPGATL---------
-----------------------------PDDFQVREDAEVPEVEQAAVDADADEGV---
--------ESLLEE-DPDE-----VPD--VGGDD-----------------DVDVPD---
--EDPAEV-------IDEEVVEE----VVEETQ--ETA------AEATDVAA--EEPVDE
HVDA-----------------DELDD--------------LDEEI--------ESEAADL
V-----------------------AEMEA-------------------------------
------------------ADEE-----------------DEEDE----------------
-------------
>lcl|18175_1646 unnamed protein product
--------------------------------------MADEHQFIEDG---------LR
R-----------SQINEFFADELG----RAGYGGMDVAQTPMGTQIVLKAEKPGMVIGKG
GKNIRKITTEL----------------------------EERFDMDDP---QIDVQEVDE
PDLNAQIVADRLANALERGWYFRKAGHTTIDRIMDAG----------------ALGAEIV
LSGKVTGARSRVEK-------FNRGYIK--HNGEPAEEVV------------DHGQG---
----------------------------VAVMKLGTI-GVNVKIIPPGATL---------
-----------------------------PDDFQVREDAEVPEVEQAAVDADADEGV---
--------ESLLEE-DPDE-----VPD--VGGDD-----------------DVDVPD---
--EDPAEV-------IDEEVVEE----VVEETQ--ETA------AEATDVAA--EEPVDE
DVDA-----------------DELDD--------------LDEEI--------ESEAADL
V-----------------------AEMEA-------------------------------
------------------ADEE-----------------DEEDE----------------
-------------
>gi|495716519|ref|WP_008441098.1| 30S ribosomal protein S3 [Halorubrum californiense]
--------------------------------------MADEHQFIEDG---------LR
R-----------SQINEFFADELG----RAGYGGMDVAQTPMGTQIVLKAEKPGMVIGKG
GKNIRKITTEL----------------------------EERFDMDDP---QIDVQEVDE
PDLNAQIVADRLANALERGWYFRKAGHTTIDRIMDAG----------------ALGAEIV
LSGKVTGARSRVEK-------FNRGYIK--HNGEPAEEVV------------DHGQG---
----------------------------VAVMKLGTI-GVNVKIIPPGATL---------
-----------------------------PDDFEVREDAEVPEVEQAAAAG-DDEGV---
--------EALLEE-DPDE-----VPD--VGEDD-----------------DVDVPD---
--EDPADV-------IDEEVVEE----VVEETQ--ETA------TEATDVAA--EEPVDE
DVEA-----------------DELDE--------------LDEEI--------ESEAADL
V-----------------------AEMEA-------------------------------
------------------ADED-----------------EEEDE----------------
-------------
>gi|448503706|ref|ZP_21613335.1| 30S ribosomal protein S3P [Halorubrum coriense DSM 10284]
--------------------------------------MADEHQFIEDG---------LR
R-----------SQINEFFADELG----RAGYGGMDVAQTPMGTQIVLKAEKPGMVIGKG
GKNIRKITTEL----------------------------EERFDMDDP---QIDVQEVDE
PDLNAQIVADRLANALERGWYFRKAGHTTIDRIMDAG----------------ALGAEIV
LSGKVTGARSRVEK-------FNRGYIK--HNGEPAEEVV------------DHGQG---
----------------------------VAVMKLGTI-GVNVKIIPPGATL---------
-----------------------------PDDFEIREDAEVPEVEQAAVD--ADEGV---
--------ESLLEE-DPDE-----VPD--VGAAD-----------------DVDVPD---
--EDPTEV-------IDEEVVEE----VVEETQ--ETA------AEATDVAA--EEPVDE
DVEA-----------------DELDE--------------LDEEI--------ESEAADL
V-----------------------AEMEA-------------------------------
------------------ADED-----------------EEEDE----------------
-------------
>lcl|36550_1711 unnamed protein product
--------------------------------------MADEHQFIEDG---------LR
R-----------SQINEFFADELG----RAGYGGMDVAKTPMGTQIVLKAEKPGMVIGKG
GKNIRKITTEL----------------------------EDRFDMDDP---QIDVQEVDE
PDLNAQIVADRLANALERGWYFRKAGHTTIDRIMDAG----------------ALGAEIV
LSGKVTGARSRVEK-------FNRGYIK--HNGEPAEEVV------------DHGQG---
----------------------------VAVMKLGTI-GVNVKIIPPGAKL---------
-----------------------------PDDFDIREDAEVPEVEQAAAG--DDEGV---
--------EALLEE-EPEE-----VPD--VGADD-----------------DVEVPD---
--DDPTDV-------IDEEVVEE----VVEETQ--DTA------AEATDVAP--EEPVGD
ADAD------------------DIDE--------------LDEEI--------ESEAADL
V-----------------------AEMEA-------------------------------
-------------------ADD-----------------EEEDE----------------
-------------
>lcl|36551_2375 unnamed protein product
--------------------------------------MADEHQFIEDG---------LR
R-----------SQINEFFADELG----RAGYGGMDVAKTPMGTQIVLKAEKPGMVIGKG
GKNIRKITTEL----------------------------EDRFDMDDP---QIDVQEVDE
PDLNAQIVADRLANALERGWYFRKAGHTTIDRIMDAG----------------ALGAEIV
LSGKVTGARSRVEK-------FNRGYIK--HNGEPAEEVV------------DHGQG---
----------------------------VAVMKLGTI-GVNVKIIPPGAKL---------
-----------------------------PDDFDIREDAEVPEVEQAAAG--DDEGV---
--------EALLEE-EPEE-----VPD--VGADD-----------------DVEVPD---
--DDPTDV-------IDEEVVEE----VVEETQ--DTA------AEATDVAP--EEPVGD
ADAD------------------DIDE--------------LDEEI--------ESEAADL
V-----------------------AEMEA-------------------------AD----
---------------------D-----------------EEEDE----------------
-------------
>lcl|36552_1184 unnamed protein product
--------------------------------------MADEHQFIEDG---------LR
R-----------SQINEFFADELG----RAGYGGMDVAKTPMGTQIVLKAEKPGMVIGKG
GKNIRKITTEL----------------------------EDRFDMDDP---QIDVQEVDE
PDLNAQIVADRLANALERGWYFRKAGHTTIDRIMDAG----------------ALGAEIV
LSGKVTGARSRVEK-------FNRGYIK--HNGEPAEEVV------------DHGQG---
----------------------------VAVMKLGTI-GVNVKIIPPGAKL---------
-----------------------------PDDFDIREDAEVPEVEQAAAG--DDEGV---
--------EALLEE-EPEE-----VPD--VGADD-----------------DVEVPD---
--DDPTDV-------IDEEVVEE----VVEETQ--DTA------AEATDVAP--EEPVGD
ADAD------------------DIDE--------------LDEEI--------ESEAADL
V-----------------------AEMEA-------------------------AD----
---------------------D-----------------EEEDE----------------
-------------
>lcl|36555_1202 unnamed protein product
--------------------------------------MADEHQFIEDG---------LR
R-----------SQINEFFADELG----RAGYGGMDVAKTPMGTQIVLKAEKPGMVIGKG
GKNIRKITTEL----------------------------EDRFDMDDP---QIDVQEVDE
PDLNAQIVADRLANALERGWYFRKAGHTTIDRIMDAG----------------ALGAEIV
LSGKVTGARSRVEK-------FNRGYIK--HNGEPAEEVV------------DHGQG---
----------------------------VAVMKLGTI-GVNVKIIPPGAKL---------
-----------------------------PDDFDIREDAEVPEVEQAAAG--DDEGV---
--------EALLEE-EPEE-----VPD--VGADD-----------------DVEVPD---
--DDPTDV-------IDEEVVEE----VVEETQ--DTA------AEATDVAP--EEPVGD
ADAD------------------DIDE--------------LDEEI--------ESEAADL
V-----------------------AEMEA-------------------------AD----
---------------------D-----------------EEEDE----------------
-------------
>lcl|36554_2659 unnamed protein product
--------------------------------------MADEHQFIEDG---------LR
R-----------SQINEFFADELG----RAGYGGMDVAKTPMGTQIVLKAEKPGMVIGKG
GKNIRKITTEL----------------------------EDRFDMDDP---QIDVQEVDE
PDLNAQIVADRLANALERGWYFRKAGHTTIDRIMDAG----------------ALGAEIV
LSGKVTGARSRVEK-------FNRGYIK--HNGEPAEEVV------------DHGQG---
----------------------------VAVMKLGTI-GVNVKIIPPGAKL---------
-----------------------------PDDFDIREDAEVPEVEQAAAG--DDEGV---
--------EALLEE-EPEE-----VPD--VGADD-----------------DVEVPD---
--EDPTDV-------IDEEVVEE----VVEETQ--DTA------AEATDVAP--EEPVGD
ADAD------------------DIDE--------------LDEEI--------ESEAADL
V-----------------------AEMEA-------------------------AD----
---------------------D-----------------EEEDE----------------
-------------
>lcl|36546_1988 unnamed protein product
--------------------------------------MADEHQFIEDG---------LR
R-----------SQINEFFADELG----RAGYGGMDVAQTPMGTQIVLKAEKPGMVIGKG
GKNIRKITTEL----------------------------EDRFDMDDP---QIDVQEVDE
PDLNAQIVADRLANALERGWYFRKAGHTTIDRIMDAG----------------ALGAEIV
LSGKVTGARSRVEK-------FNRGYIK--HNGEPAEEVV------------DHGQG---
----------------------------VAVMKLGTI-GVNVKIIPPGATL---------
-----------------------------PDDFQIREDAEVPEVEQAAAGAGDDEGV---
--------EALLEE-DPEE-----VPD--VGADE-----------------DVDVPD---
--EDPADV-------IDEEVVEE----VVEETQ--DTA------TEATDVAA--EEPVGD
ADAD------------------ELDE--------------LDEEI--------ESEAADL
V-----------------------AEMEA-------------------------------
-------------------ADE-----------------EEEDE----------------
-------------
>lcl|38020_989 unnamed protein product
--------------------------------------MADEHQFIEDG---------LR
R-----------SQINEFFADELG----RAGYGGMDVAQTPMGTQIVLKAEKPGMVIGKG
GKNIRKITTEL----------------------------EDRFDMDDP---QIDVQEVDE
PDLNAQIVADRLANALERGWYFRKAGHTTIDRIMDAG----------------ALGAEIV
LSGKVTGARSRVEK-------FNRGYIK--HNGEPAEEVV------------DHGQG---
----------------------------VAVMKLGTI-GVNVKIIPPGATL---------
-----------------------------PDDFQIREDAEVPEVEQAAAGAGDDEGV---
--------EALLEE-DPEE-----VPD--VGADE-----------------DVDVPD---
--EDPADV-------IDEEVVEE----VVEETQ--DTA------TEATDVAA--EEPVGD
ADAD------------------ELDE--------------LDEEI--------ESEAADL
V-----------------------AEMEA-------------------------AD----
---------------------E-----------------EEEDE----------------
-------------
>lcl|38021_2138 unnamed protein product
--------------------------------------MADEHQFIEDG---------LR
R-----------SQINEFFADELG----RAGYGGMDVAQTPMGTQIVLKAEKPGMVIGKG
GKNIRKITTEL----------------------------EDRFDMDDP---QIDVQEVDE
PDLNAQIVADRLANALERGWYFRKAGHTTIDRIMDAG----------------ALGAEIV
LSGKVTGARSRVEK-------FNRGYIK--HNGEPAEEVV------------DHGQG---
----------------------------VAVMKLGTI-GVNVKIIPPGATL---------
-----------------------------PDDFQIREDAEVPEVEQAAAGAGDDEGV---
--------EALLEE-DPEE-----VPD--VGADE-----------------DVDVPD---
--EDPADV-------IDEEVVEE----VVEETQ--DTA------TEATDVAA--EEPVGD
ADAD------------------ELDE--------------LDEEI--------ESEAADL
V-----------------------AEMEA-------------------------AD----
---------------------E-----------------EEEDE----------------
-------------
>lcl|38024_1994 unnamed protein product
--------------------------------------MADEHQFIEDG---------LR
R-----------SQINEFFADELG----RAGYGGMDVAQTPMGTQIVLKAEKPGMVIGKG
GKNIRKITTEL----------------------------EDRFDMDDP---QIDVQEVDE
PDLNAQIVADRLANALERGWYFRKAGHTTIDRIMDAG----------------ALGAEIV
LSGKVTGARSRVEK-------FNRGYIK--HNGEPAEEVV------------DHGQG---
----------------------------VAVMKLGTI-GVNVKIIPPGATL---------
-----------------------------PDDFQIREDAEVPEVEQAAAGAGDDEGV---
--------EALLEE-DPEE-----VPD--VGADE-----------------DVDVPD---
--EDPADV-------IDEEVVEE----VVEETQ--DTA------TEATDVAA--EEPVGD
ADAD------------------ELDE--------------LDEEI--------ESEAADL
V-----------------------AEMEA-------------------------AD----
---------------------E-----------------EEEDE----------------
-------------
>lcl|38025_471 unnamed protein product
--------------------------------------MADEHQFIEDG---------LR
R-----------SQINEFFADELG----RAGYGGMDVAQTPMGTQIVLKAEKPGMVIGKG
GKNIRKITTEL----------------------------EDRFDMDDP---QIDVQEVDE
PDLNAQIVADRLANALERGWYFRKAGHTTIDRIMDAG----------------ALGAEIV
LSGKVTGARSRVEK-------FNRGYIK--HNGEPAEEVV------------DHGQG---
----------------------------VAVMKLGTI-GVNVKIIPPGATL---------
-----------------------------PDDFQIREDAEVPEVEQAAAGAGDDEGV---
--------EALLEE-DPEE-----VPD--VGADE-----------------DVDVPD---
--EDPADV-------IDEEVVEE----VVEETQ--DTA------TEATDVAA--EEPVGD
ADAD------------------ELDE--------------LDEEI--------ESEAADL
V-----------------------AEMEA-------------------------AD----
---------------------E-----------------EEEDE----------------
-------------
>lcl|38022_10 unnamed protein product
--------------------------------------MADEHQFIEDG---------LR
R-----------SQINEFFADELG----RAGYGGMDVAQTPMGTQIVLKAEKPGMVIGKG
GKNIRKITTEL----------------------------EDRFDMDDP---QIDVQEVDE
PDLNAQIVADRLANALERGWYFRKAGHTTIDRIMDAG----------------ALGAEIV
LSGKVTGARSRVEK-------FNRGYIK--HNGEPAEEVV------------DHGQG---
----------------------------VAVMKLGTI-GVNVKIIPPGATL---------
-----------------------------PDDFQIREDAEVPEVEQAAAGAGDDEGV---
--------EALLEE-DPEE-----VPD--VGADE-----------------DVGVPD---
--EDPADV-------IDEEVVEE----VVEETQ--DTA------TEATDVAA--EEPVGD
ADAD------------------ELDE--------------LDEEI--------ESEAADL
V-----------------------AEMEA-------------------------AD----
---------------------E-----------------EEEDE----------------
-------------
>lcl|23591_2511 unnamed protein product
--------------------------------------MADEHQFIEDG---------LR
R-----------SQINEFFADELG----RAGYGGMDVAQTPMGTQIVLKAEKPGMVIGKG
GKNIRKITTEL----------------------------EDRFDMDDP---QIDVQEVDE
PDLNAQIVADRLANALERGWYFRKAGHTTIDRIMDAG----------------ALGAEIV
LSGKVTGARSRVEK-------FNRGYIK--HNGEPAEEVV------------DHGQG---
----------------------------VAVMKLGTI-GVNVKIIPPGATL---------
-----------------------------PDDFQIREDAEVPEVEQAAAGAGDDEGV---
--------EALLEE-DPEE-----VPD--VGADE-----------------DVGVPD---
--EDPADV-------IDEEVVEE----VVEETQ--DTA------TEATDVAA--EEPVGD
ADAD------------------ELDE--------------LDEEI--------ESEAADL
V-----------------------AEMEA-------------------------AD----
---------------------E-----------------EEEDE----------------
-------------
>lcl|36553_2265 unnamed protein product
--------------------------------------MADEHQFIEDG---------LR
R-----------SQINEFFADELG----RAGYGGMDVAQTPMGTQIVLKAEKPGMVIGKG
GKNIRKITTEL----------------------------EDRFDMDDP---QIDVQEVDE
PDLNAQIVADRLANALERGWYFRKAGHTTIDRIMDAG----------------ALGAEIV
LSGKVTGARSRVEK-------FNRGYIK--HNGEPAEEVV------------DHGQG---
----------------------------VAVMKLGTI-GVNVKIIPPGATL---------
-----------------------------PDDFQIREDAEVPEVEQAAAGAGDDEGV---
--------EALLEE-DPEE-----VPD--VGADE-----------------DVGVPD---
--EDPADV-------IDEEVVEE----VVEETQ--DTA------TEATDVAA--EEPVGD
ADAD------------------ELDE--------------LDEEI--------ESEAADL
V-----------------------AEMEA-------------------------AD----
---------------------E-----------------EEEDE----------------
-------------
>gi|448535702|ref|ZP_21622222.1| 30S ribosomal protein S3P [Halorubrum hochstenium ATCC 700873]
--------------------------------------MADEHQFIEDG---------LR
R-----------SQINEFFADELG----RAGYGGMDVAQTPMGTQIVLKAEKPGMVIGKG
GKNIRKITTEL----------------------------EDRFDMDDP---QIDVQEVDE
PDLNAQIVADRLANALERGWYFRKAGHTTIDRIMDAG----------------ALGAEIV
LSGKVTGARSRVEK-------FNRGYIK--HNGEPAEEVV------------DHGQG---
----------------------------VAVMKLGTI-GVNVKIIPPGATL---------
-----------------------------PDDFEVREDAEVPEVEQAAAAG-DDEGV---
--------EALLEE-EPEE-----VPD--VGADD-----------------DVDVPD---
--EDPTEV-------IDEEVVEE----VVEETQ--DTA------SEATDVAE--EEPVGD
AEPD------------------ELDE--------------LDEEI--------ESEAADL
V-----------------------AEMEA-------------------------------
------------------ADEE-----------------DEEDE----------------
-------------
>gi|448436258|ref|ZP_21587059.1| 30S ribosomal protein S3P [Halorubrum tebenquichense DSM 14210]
--------------------------------------MADEHQFIEDG---------LR
R-----------SQINEFFADELG----RAGYGGMDVAQTPMGTQIVLKAEKPGMVIGKG
GKNIRKITTEL----------------------------EDRFDMDDP---QIDVQEVDE
PDLNAQIVADRLANALERGWYFRKAGHTTIDRIMDAG----------------ALGAEIV
LSGKVTGARSRVEK-------FNRGYIK--HNGEPAEEVV------------DHGQG---
----------------------------VAVMKLGTI-GVNVKIIPPGATL---------
-----------------------------PDDFEVREDAEVPEVEQAA-AAGDDEGV---
--------EALLEE-EPEE-----VPD--VGADD-----------------DVEVPD---
--EDPAEV-------IDEEVVEE----VVEETQ--DTA------SEATDVAE--EEPVGD
AEAD------------------ELDE--------------LDEEI--------ESEAADL
V-----------------------AEMEA-------------------------------
------------------ADEE-----------------DEEDE----------------
-------------
>gi|448463236|ref|ZP_21598014.1| 30S ribosomal protein S3P [Halorubrum kocurii JCM 14978]
--------------------------------------MADEHQFIEDG---------LR
R-----------SQINEFFADELG----RAGYGGMDVAQTPMGTQIVLKAEKPGMVIGKG
GKNIRKITTEL----------------------------EDRFDMDDP---QIDVQEVDE
PDLNAQIVADRLANALERGWYFRKAGHTTIDRIMDAG----------------ALGAEIV
LSGKVTGARSRVEK-------FNRGYIK--HNGEPAEEVV------------DHGQG---
----------------------------VAVMKLGTI-GVNVKIIPPGAKL---------
-----------------------------PDDFDIREDAEVPEVEQAAVGADADEGV---
--------ESLLEE-EPED-----VPD--VGGDE-----------------DVEVPD---
--EDPADL-------IDEEVVEE----VVEETQ--DTA------TEATDVAA--EEPVGD
ADAD------------------DVDE--------------LDEEI--------EEEAADL
V-----------------------AEMEA-------------------------------
-------------------ADE-----------------DEEDE----------------
-------------
>gi|448460071|ref|ZP_21596991.1| 30S ribosomal protein S3P [Halorubrum lipolyticum DSM 21995]
--------------------------------------MADEHQFIEDG---------LR
R-----------SQINEFFADELG----RAGYGGMDVAQTPMGTQIVLKAEKPGMVIGKG
GKNIRKITTEL----------------------------EDRFDMDDP---QIDVQEVDE
PDLNAQIVADRLANALERGWYFRKAGHTTIDRIMDAG----------------ALGAEIV
LSGKVTGARSRVEK-------FNRGYIK--HNGEPAEEVV------------DHGQG---
----------------------------VAVMKLGTI-GVNVKIIPPGAQL---------
-----------------------------PDDFDIREDAEVPEVEQAAVGADADEGV---
--------ESLLEE-EPDE-----VPD--VGADD-----------------DVEVPD---
--EDPADV-------IDEEVVEE----VAEETQ--DTA------TEATDVAA--EEPVGD
EDVD----------------ADDVEE--------------LDEEI--------EEEAADL
V-----------------------AEMEA-------------------------------
-------------------ADE-----------------DEEDE----------------
-------------
>lcl|38017_2442 unnamed protein product
--------------------------------------MADEHQFIEDG---------LR
R-----------SQINEFFADELG----RAGYGGMDVAQTPMGTQIVLKAEKPGMVIGKG
GKNIRKITTEL----------------------------EDRFDMDDP---QIDVQEVDE
PDLNAQIVADRLANALERGWYFRKAGHTTIDRIMDAG----------------ALGAEIV
LSGKVTGARSRVEK-------FNRGYIK--HNGEPAEEVV------------DHGQG---
----------------------------VAVMKLGTI-GVNVKIIPPGAQL---------
-----------------------------PDDFDIREDAEVPEVEQAAVDVDADEGV---
--------ESLLEE-EPEE-----VPD--VGADD-----------------DVEVPD---
--EDPSDL-------IDEEVVEE----VVEETQ--ETA------TEATDVAA--EEPVGD
ENVD----------------ADDVEE--------------LDEEI--------EAEAADL
V-----------------------AEMEA-------------------------------
-------------------ADE-----------------DEEDE----------------
-------------
>gi|448441443|ref|ZP_21589106.1| 30S ribosomal protein S3P [Halorubrum saccharovorum DSM 1137]
--------------------------------------MADEHQFIEDG---------LR
R-----------SQINEFFADELG----RAGYGGMDVAQTPMGTQIVLKAEKPGMVIGKG
GKNIRKITTEL----------------------------EDRFDMDDP---QIDVQEVDE
PDLNAQIVADRLANALERGWYFRKAGHTTIDRIMDAG----------------ALGAEIV
LSGKVTGARSRVEK-------FNRGYIK--HNGEPAEEVV------------DHGQG---
----------------------------VAVMKLGTI-GVNVKIIPPGAQL---------
-----------------------------PDDFDIREDAEVPEVEQAAVGAEAEEGV---
--------ESLLEE-EPEE-----VPD--AGADE-----------------DVEIPD---
--EDPAEA-------IDEEIVEE----VVEETQ--ETA------TEATDVAE--EEPVGD
AEAE------------------DIDE--------------LDEEI--------ESEAADL
V-----------------------AEMEA-------------------------------
-------------------ADE-----------------GEEDE----------------
-------------
>gi|222480851|ref|YP_002567088.1| 30S ribosomal protein S3P [Halorubrum lacusprofundi ATCC 49239]
--------------------------------------MADEHQFIEDG---------LR
R-----------SQINEFFADELG----RAGYGGMDVAKTPMGTQIVLKAEKPGMVIGKG
GKNIRKITTEL----------------------------EDRFDMDDP---QIDVQEVDE
PDLNAQIVADRLANALERGWYFRKAGHTTIDRIMDAG----------------ALGAEIV
LSGKVTGARSRVEK-------FNRGYIK--HNGEPAQEVV------------DHGQG---
----------------------------VAVMKLGTI-GVNVKIIPPGAQL---------
-----------------------------PDDFDIREDADVPEVEQAAVDVDADEGV---
--------ESLLEE-EPEE-----VPD--VGADD------------------DVEIP---
-DEDPAEA-------IDEEVVEE----VVEETQ--DTA------TEATDVAA--EEPVGD
AEAD------------------DIDE--------------LDEEI--------ESEAADL
V-----------------------AEMEA-------------------------AD----
---------------------E-----------------DEEDE----------------
-------------
>gi|399577352|ref|ZP_10771105.1| rps3 protein [Halogranum salarium B-1]
--------------------------------------MADEHQFIEDG---------LQ
K-----------SQIDEFFADELG----RAGYGGMDVAKTPMGTQIVLKAEKPGMVIGKG
GKNIRKITREL----------------------------QERFNLDDP---QIDVQEVDE
PDLNARIVADRLANALERGWYFRKAGHTTIDRIMDAG----------------ALGAEIV
LAGKVTGARSRIEK-------FNRGYIK--HNGEPADTVV------------DEGQG---
----------------------------VAVMKLGTI-GVTVKIIPPGAQL---------
-----------------------------PDDFAIAEDAEVEAVE----QIEADEGV---
--------EGLLE--EPED---EKIPDVDEDADE-----------------VPDEGA--A
--EDPEAA-------IDEEVVEE----VVEET------------DEEPVATG--DVDDDD
EDVE-----------------EELDE--------------LDEEV--------EQEAADL
V-----------------------AEMEA-------------------------DE----
---------------------D-----------------EEEDN----------------
-------------
>gi|385804235|ref|YP_005840635.1| 30S ribosomal protein S3 [Haloquadratum walsbyi C23]
--------------------------------------MADEHQFIENG---------LQ
R-----------SQIDEFFADELG----RAGYGGMDVAKTPMGTQIVLKAEKPGMVIGKG
GKNIRKVTREL----------------------------EDRFNLDDP---QIDVQEVDE
PDLNARIVADRLANALERGWYFRKAGHTTIDRIIESG----------------ALGAEIV
LSGKVTGARSRVEK-------FNRGYIK--HNGEPAQEIV------------DEGQG---
----------------------------VAVMKLGTI-GVTVKIIPPGAEL---------
-----------------------------PDDFEIHDDVDVEPVEQVA----ESDGV---
--------DSLLAE-DPAD-----IPD--VGADD-----------------DVTVPQ---
--ETPEEI-------IDEEVVEADPGVSSEDEEVVTEPVDIGGDDEDVEDIEVVSDDSGN
DTET---------------VAEEVEE--------------LDAEV--------EAEAEDL
V-----------------------AEMED-------------------------------
---------------------I-----------------DEEDV----------------
-------------
>gi|110668735|ref|YP_658546.1| 30S ribosomal protein S3P [Haloquadratum walsbyi DSM 16790]
--------------------------------------MADEHQFIENG---------LQ
R-----------SQIDEFFADELG----RAGYGGMDVAKTPMGTQIVLKAEKPGMVIGKG
GKNIRKVTREL----------------------------EDRFNLDDP---QIDVQEVDE
PDLNARIVADRLANALERGWYFRKAGHTTIDRIIESG----------------ALGAEIV
LSGKVTGARSRVEK-------FNRGYIK--HNGEPAQEIV------------DEGQG---
----------------------------VAVMKLGTI-GVTVKIIPPGAEL---------
-----------------------------PDDFEIHDDVDVEPVEQVA----ESDGV---
--------DSLLAE-DPAD-----IPD--VGADD-----------------DVTVPQ---
--ETPEEI-------IDEEVVEADPGVSSEDEE--VVTEPVDIGGDDEDVEDIEVVSDDS
GNDT-------------ETVAEEVEE--------------LDAEV--------EAEAEDL
V-----------------------AEMED-------------------------------
---------------------I-----------------DEEDV----------------
-------------
>gi|448618108|ref|ZP_21666453.1| 30S ribosomal protein S3P [Haloferax mediterranei ATCC 33500]
--------------------------------------MADEHQFIENG---------LQ
R-----------SQIDEFFAEELG----RAGYGGMDVAKTPMGTQIVLKAEKPGMVIGKG
GKNIRKVTREL----------------------------EERFNLDDP---QIDVQEVDE
PDLNARIVADRLANALERGWYFRKAGHTTIDRIMDAG----------------ALGAEIV
LSGKVTGARSRVEK-------FNRGYIK--HNGEPAQEIV------------DEGQG---
----------------------------VAVMKLGTI-GVTVKIIPPGAQL---------
-----------------------------PDDFEVEEDAEPEPVEQIE----ETESV---
--------EDLLEE-EPEE-----IPE--VSEDT-----------------DAETEE---
---------------LDEDIVEEEAVEAVEEEV---VE------EDADEEAV--EEEVVD
EDDE------------------------------------LDEDV--------AEEAADL
V-----------------------AEMED-------------------------DE----
---------------------------------------ETEEE----------------
-------------
>gi|448592785|ref|ZP_21651832.1| 30S ribosomal protein S3P [Haloferax elongans ATCC BAA-1513]
--------------------------------------MADEHQFIEDG---------LQ
K-----------SQIDEFFAEELG----RAGYGGMDVAKTPMGTQIVLKAEKPGMVIGKG
GKNIRKVTREL----------------------------EERFNLDDP---QIDVQEVDE
PDLNARIVADRLANALERGWYFRKAGHTTIDRIMDAG----------------ALGAEIV
LSGKVTGARSRVEK-------FNRGYIK--HNGEPAQEIV------------DEGQG---
----------------------------VAVMKLGTI-GVTVKIIPPGARL---------
-----------------------------PDDFEVEEDAEPEAVEQFE----EPESV---
--------EDLLEE-EPEE-----VPDVSEEAEP-----------------ETDA-----
---------------VDEEVVEE----AVEEVV-----------DDDEEVVE--DDADAD
ADDE-----------------EAVEEE-------------LDEDV--------AEEAADL
V-----------------------AEMED-------------------------------
--------------------ED-----------------ETEEE----------------
-------------
>gi|448578195|ref|ZP_21643630.1| 30S ribosomal protein S3P [Haloferax larsenii JCM 13917]
--------------------------------------MADEHQFIEDG---------LQ
K-----------SQIDEFFAEELG----RAGYGGMDVAKTPMGTQIVLKAEKPGMVIGKG
GKNIRKVTREL----------------------------EERFNLDDP---QIDVQEVDE
PDLNARIVADRLANALERGWYFRKAGHTTIDRIMDAG----------------ALGAEIV
LSGKVTGARSRVEK-------FNRGYIK--HNGEPAQEIV------------DEGQG---
----------------------------VAVMKLGTI-GVTVKIIPPGARL---------
-----------------------------PDDFEVEEDADPEAVEQFE----EPESV---
--------EDLLEE-EPEE-----VPDVSEEAEP-------------------ETDA---
---------------VDEEVVEE----AVEEV------------VDDDEEVV--EDDADA
DDEE-----------------AVEEE--------------LDEDV--------AEEAADL
V-----------------------AEMED-------------------------ED----
---------------------------------------ETEEE----------------
-------------
>gi|448611741|ref|ZP_21662171.1| 30S ribosomal protein S3P [Haloferax mucosum ATCC BAA-1512]
--------------------------------------MADEHQFIENG---------LQ
R-----------SQIDEFFAEELG----RAGYGGMDVAKTPMGTQIVLKAEKPGMVIGKG
GKNIRKVTREL----------------------------EERFNLDDP---QIDVQEVDE
PDLNARIVADRLANALERGWYFRKAGHTTIDRIMDAG----------------ALGAEIV
LSGKVTGARSRVEK-------FNRGYIK--HNGEPAQEIV------------DEGQG---
----------------------------VAVMKLGTI-GVTVKIIPPGAKL---------
-----------------------------PDDFEVEEDADPEAVEQIE----ETESV---
--------EDLLEE-EPEE-----IPD--VSEDA-----------------VDETDA---
---------------LDEEVVEEAAVEAVEEEV-----------VDEDGDE---EVVEEE
VVED--------------------DE--------------LDEDV--------AEEAADL
V-----------------------AEMED-------------------------DE----
---------------------------------------ETEEE----------------
-------------
>gi|448583476|ref|ZP_21646832.1| 30S ribosomal protein S3P [Haloferax gibbonsii ATCC 33959]
--------------------------------------MADEHQFIENG---------LQ
R-----------SQIDEFFAEELG----RAGYGGMDVAKTPMGTQIVLKAEKPGMVIGKG
GKNIRKVTREL----------------------------EERFNLDDP---QIDVQEVDE
PDLNARIVADRLANALERGWYFRKAGHTTIDRIMDAG----------------ALGAEIV
LSGKVTGARSRVEK-------FNRGYIK--HNGEPAQEIV------------DEGQG---
----------------------------VAVMKLGTI-GVTVKIIPPGAKL---------
-----------------------------PDDFEVEEDANPEAVEQIE----ETESV---
--------EDLLEE-EPEE-----VPDVSEEADA-----------------ETDA-----
---------------VDEDVVEEAAVEAVEEEV-----------VDEADDED--DEAVEE
VVDD-------------------DEE--------------LDEDV--------AEEAADL
V-----------------------AEMED-------------------------------
-------------------DDE-----------------ETEEE----------------
-------------
>gi|448565521|ref|ZP_21636388.1| 30S ribosomal protein S3P [Haloferax prahovense DSM 18310]
--------------------------------------MADEHQFIENG---------LQ
R-----------SQIDEFFAEELG----RAGYGGMDVAKTPMGTQIVLKAEKPGMVIGKG
GKNIRKVTREL----------------------------EERFNLDDP---QIDVQEVDE
PDLNARIVADRLANALERGWYFRKAGHTTIDRIMDAG----------------ALGAEIV
LSGKVTGARSRVEK-------FNRGYIK--HNGEPAQEIV------------DEGQG---
----------------------------VAVMKLGTI-GVTVKIIPPGAKL---------
-----------------------------PDDFEVEEDANPEAVEQIE----ETESV---
--------EDLLEE-EPEE-----VPD--VSEEA-----------------DAETDA---
---------------VDEDVVEEAAVEAVEEEV--VDE------ADDEDDEA--VEEVVD
DDEE------------------------------------LDEDV--------AEEAADL
V-----------------------AEMED-------------------------------
------------------DDEE-----------------ETEEE----------------
-------------
>gi|448623086|ref|ZP_21669735.1| 30S ribosomal protein S3P [Haloferax denitrificans ATCC 35960]
--------------------------------------MADEHQFIENG---------LQ
R-----------SQIDEFFAEELG----RAGYGGMDVAKTPMGTQIVLKAEKPGMVIGKG
GKNIRKVTREL----------------------------EERFNLDDP---QIDVQEVDE
PDLNARIVADRLANALERGWYFRKAGHTTIDRIMDAG----------------ALGAEIV
LSGKVTGARSRVEK-------FNRGYIK--HNGEPAQEIV------------DEGQG---
----------------------------VAVMKLGTI-GVTVKIIPPGARL---------
-----------------------------PDDFEVEEDANPEAVEQIE----ETESV---
--------EDLLEE-EPEE-----VPD--VSEED-----------------DAETDA---
---------------VDEDVVEEAAVEAVEEEV-----------VDDDADDE--DEEAVE
EVVD------------------DDEE--------------LDEDV--------AEEAADL
V-----------------------SEMED-------------------------------
-------------------EDD-----------------ETEEE----------------
-------------
>gi|448557077|ref|ZP_21632512.1| 30S ribosomal protein S3P [Haloferax sp. ATCC BAA-644]
--------------------------------------MADEHQFIENG---------LQ
R-----------SQIDEFFAEELG----RAGYGGMDVAKTPMGTQIVLKAEKPGMVIGKG
GKNIRKVTREL----------------------------EERFNLDDP---QIDVQEVDE
PDLNARIVADRLANALERGWYFRKAGHTTIDRIMDAG----------------ALGAEIV
LSGKVTGARSRVEK-------FNRGYIK--HNGEPAQEIV------------DEGQG---
----------------------------VAVMKLGTI-GVTVKIIPPGARL---------
-----------------------------PDDFEVEEDANPDAVE----QIEETESV---
--------EDLLEE-EPEE-----VPDVSEDTDT-----------------DAETDA---
---------------VDEDVVEE----AAVEAV--E--------EEVVDDAD--DEEAVE
EVVD------------------DDEE--------------LDEDV--------AEEAADL
V-----------------------AEMED-------------------------ED----
---------------------D-----------------ETEEE----------------
-------------
>gi|448548054|ref|ZP_21627398.1| 30S ribosomal protein S3P [Haloferax sp. ATCC BAA-645]
--------------------------------------MADEHQFIENG---------LQ
R-----------SQIDEFFAEELG----RAGYGGMDVAKTPMGTQIVLKAEKPGMVIGKG
GKNIRKVTREL----------------------------EERFNLDDP---QIDVQEVDE
PDLNARIVADRLANALERGWYFRKAGHTTIDRIMDAG----------------ALGAEIV
LSGKVTGARSRVEK-------FNRGYIK--HNGEPAQEIV------------DEGQG---
----------------------------VAVMKLGTI-GVTVKIIPPGARL---------
-----------------------------PDDFEVEEDANPDAVEQIE----ETESV---
--------EDLLEE-EPEE-----VPDVSEDTDT-----------------DAETDA---
---------------VDEDVVEE---------------------AAVEAVEE--EVVDDA
DDEE-----------AVEEVVDDDEE--------------LDEDV--------AEEAADL
V-----------------------AEMED-------------------------ED----
---------------------D-----------------ETEEE----------------
-------------
>gi|448545980|ref|ZP_21626307.1| 30S ribosomal protein S3P [Haloferax sp. ATCC BAA-646]
--------------------------------------MADEHQFIENG---------LQ
R-----------SQIDEFFAEELG----RAGYGGMDVAKTPMGTQIVLKAEKPGMVIGKG
GKNIRKVTREL----------------------------EERFNLDDP---QIDVQEVDE
PDLNARIVADRLANALERGWYFRKAGHTTIDRIMDAG----------------ALGAEIV
LSGKVTGARSRVEK-------FNRGYIK--HNGEPAQEIV------------DEGQG---
----------------------------VAVMKLGTI-GVTVKIIPPGARL---------
-----------------------------PDDFEVEEDANPDAVEQIE----ETESV---
--------EDLLEE-EPEE-----VPDVSEDTDT-----------------DAETDA---
---------------VDEDVVEE---------------------AAVEAVEE--EVVDDA
DDEE-----------AVEEVVDDDEE--------------LDEDV--------AEEAADL
V-----------------------AEMED-------------------------ED----
---------------------D-----------------ETEEE----------------
-------------
>gi|448600505|ref|ZP_21656001.1| 30S ribosomal protein S3P [Haloferax alexandrinus JCM 10717]
--------------------------------------MADEHQFIENG---------LQ
R-----------SQIDEFFAEELG----RAGYGGMDVAKTPMGTQIVLKAEKPGMVIGKG
GKNIRKVTREL----------------------------EERFNLDDP---QIDVQEVDE
PDLNARIVADRLANALERGWYFRKAGHTTIDRIMDAG----------------ALGAEIV
LSGKVTGARSRVEK-------FNRGYIK--HNGEPAQEIV------------DEGQG---
----------------------------VAVMKLGTI-GVTVKIIPPGARL---------
-----------------------------PDDFEVEEDANPDAVE----QIEETESV---
--------EDLLEE-EPEE-----VPDVSEDADA-----------------DAETDA---
---------------VDEDVVEE----AAVEAV--E--------EEVVDDAD--DEEAVE
EVVD------------------DDEE--------------LDEDV--------AEEAADL
V-----------------------AEMED-------------------------ED----
-D-------------------D-----------------ETEEE----------------
-------------
>gi|448569076|ref|ZP_21638488.1| 30S ribosomal protein S3P [Haloferax lucentense DSM 14919]
--------------------------------------MADEHQFIENG---------LQ
R-----------SQIDEFFAEELG----RAGYGGMDVAKTPMGTQIVLKAEKPGMVIGKG
GKNIRKVTREL----------------------------EERFNLDDP---QIDVQEVDE
PDLNARIVADRLANALERGWYFRKAGHTTIDRIMDAG----------------ALGAEIV
LSGKVTGARSRVEK-------FNRGYIK--HNGEPAQEIV------------DEGQG---
----------------------------VAVMKLGTI-GVTVKIIPPGARL---------
-----------------------------PDDFEVEEDANPDAVEQIE----ETESV---
--------EDLLEE-EPEE-----VPDVSEDADA-----------------DAETDA---
---------------VDEDVVEE---------------------AAVEAVEE--EVVDDA
DDEE-----------AVEEVVDDDEE--------------LDEDV--------AEEAADL
V-----------------------AEMED-------------------------ED----
--D------------------D-----------------ETEEE----------------
-------------
>gi|448290683|ref|ZP_21481829.1| 30S ribosomal protein S3P [Haloferax volcanii DS2]
--------------------------------------MADEHQFIENG---------LQ
R-----------SQIDEFFAEELG----RAGYGGMDVAKTPMGTQIVLKAEKPGMVIGKG
GKNIRKVTREL----------------------------EERFNLDDP---QIDVQEVDE
PDLNARIVADRLANALERGWYFRKAGHTTIDRIMDAG----------------ALGAEIV
LSGKVTGARSRVEK-------FNRGYIK--HNGEPAQEIV------------DEGQG---
----------------------------VAVMKLGTI-GVTVKIIPPGARL---------
-----------------------------PDDFEVEEDANPDAVEQIE----ETESV---
--------EDLLEE-EPEE-----VPDVSEDADA-----------------DAETDA---
---------------VDEDVVEEAAVEAVEEEV-----------VDDADDEE--EAVEEV
VDDD--------------------EE--------------LDEDV--------AEEAADL
V-----------------------AEMED-------------------------------
------------------EDDD-----------------ETEEE----------------
-------------
>gi|433420031|ref|ZP_20405417.1| 30S ribosomal protein S3P [Haloferax sp. BAB2207]
--------------------------------------MADEHQFIENG---------LQ
R-----------SQIDEFFAEELG----RAGYGGMDVAKTPMGTQIVLKAEKPGMVIGKG
GKNIRKVTREL----------------------------EERFNLDDP---QIDVQEVDE
PDLNARIVADRLANALERGWYFRKAGHTTIDRIMDAG----------------ALGAEIV
LSGKVTGARSRVEK-------FNRGYIK--HNGEPAQEIV------------DEGQG---
----------------------------VAVMKLGTI-GVTVKIIPPGARL---------
-----------------------------PDDFEVEEDANPDAVEQIE----ETESV---
--------EDLLEE-ESEE-----VPDVSEDADA-----------------DAETDA---
---------------VDEDVVEE---------------------AAVEAVEE--EVVDDA
DDEE-----------AVEEVVDDDEE--------------LDEDV--------AEEAADL
V-----------------------AEMED-------------------------ED----
--D------------------D-----------------ETEEE----------------
-------------
>gi|541190027|gb|ERG98415.1| ribosomal protein S3, eukaryotic/archaeal type [Haloquadratum sp. J07HQX50]
--------------------------------------MADEHQFIEDG---------LQ
R-----------SQIDEFFAEELG----RAGYGGMDVAKTPMGTQIVLKAEKPGMVIGKG
GKNIRKVTQQL----------------------------EDRFNLDDP---QIDVQEVEE
PDLNARIVADRLANALERGWYFRKAGHTTIDRIMEAG----------------ALGAEIV
LSGKVTGARSRVEK-------FNRGYIK--HNGEPAQEIV------------DEGQG---
----------------------------VAVMKLGTI-GVTVKTIPPGAEL---------
-----------------------------PDDFEVHEDVDVEPVEQMT----ETEGV---
--------ESLLEE-EPEE-----IPD--VSENE-----------------DVEIPT---
--EAPEEV-------IDEEVVED----VIEETG--EEA------VETGAVEE--DVESVE
AEIE-----------------ANLEE--------------LDEEV--------EAEAEDL
V-----------------------AEMET-------------------------------
------------------DEIP-----------------SEDEE----------------
-------------
>gi|448285635|ref|ZP_21476876.1| 30S ribosomal protein S3P [Halogeometricum borinquense DSM 11551]
--------------------------------------MADEHQFIENG---------LQ
R-----------SQIDEFFAEELG----RAGYGGMDVAKTPMGTQIVLKAEKPGMVIGKG
GKNIRKVTKAL----------------------------ETRFNLEDP---QIDVQEVDE
PDLNARIVADRLANALERGWYFRKAGHTTIDRIMDAG----------------ALGAEIV
LSGKVTGARSRVEK-------FNRGYIK--HNGEPAQEIV------------DEGQG---
----------------------------VAVMKLGTI-GVTVKIIPPGAKL---------
-----------------------------PDDFEIEEDADVEPVEQAV----ESEGV---
--------EELLED-EPEE-----IPDVAADQEE------------------VEVPD---
--EEPSEV-------IDEEIVEE----VVEESG-----------DVESDAET--DESEDD
EEPA------------------DEAE--------------LDEEV--------EAEAEDL
V-----------------------AEMEA-------------------------------
---------------ADEDEDD-----------------EETEE----------------
-------------
>gi|448415413|ref|ZP_21578213.1| 30S ribosomal protein S3P [Halosarcina pallida JCM 14848]
--------------------------------------MADEHQFIENG---------LQ
R-----------SQIDEFFADELG----RAGYGGMDVAKTPMGTQIVLKAEKPGMVIGKG
GKNIRKVTKEL----------------------------ENRFDLDDP---QIDVQEVDE
PDLNARIVADRLANALERGWYFRKAGHTTIDRIMDAG----------------ALGAEII
LAGKVTGARSRVEK-------FNRGYIK--HNGEPAQSIV------------DEGQG---
----------------------------VAVMKLGTI-GVNVKIIPPGAKL---------
-----------------------------PDDFEIEDDADPEAVEQTV----ESEGV---
--------EELLED-EPEE-----IPD--VTEDD-----------------EDVDVP---
-DEDPTEV-------IDEEIVEE----VVEESG--DVASRS---ESAEPDPQ--EEPVGT
GDVE-----DEDVSPDDDEADATEAE--------------LDEEV--------EAEAEDL
V-----------------------SEMEE-------------------------AD----
---EDEANADDADEESEADAAD-----------------EETEE----------------
-------------
>gi|257387882|ref|YP_003177655.1| 30S ribosomal protein S3 [Halomicrobium mukohataei DSM 12286]
--------------------------------------MADEQQFIEDG---------LQ
R-----------TQIDEFFADELG----RAGYGGMDVAKTPMGTQIVLKAEKPGMVIGKG
GKNIRKITTTL----------------------------EEEFGLEDP---QVDVQEVDE
PDLNARIVADRLGNALERGWYFRKAGHTTIDRIMEAG----------------AKGAEIV
LSGKVTGARSRVEK-------FNRGYIK--HNGEPAENIV------------DSGVG---
----------------------------VAVMKLGTI-GVRVKIIPPEAEL---------
-----------------------------PDDFEIYEDVEVEDYVADT----DGESV---
--------EELLEG-EPEG----EDAAAEHGAQA-----------------PADEDA--D
EDELVED--------VDEEVVEE----ATDEFD--DVET-----PSDEDADV--DIDDVE
ESIE--------------------ED--------------LDEDT--------AAEAEDL
I-----------------------EEMDD-------------------------------
--------------ADSSADGE-----------------EGDDE----------------
-------------
>gi|344212407|ref|YP_004796727.1| 30S ribosomal protein S3P [Haloarcula hispanica ATCC 33960]
--------------------------------------MADEQQFIEDG---------LQ
R-----------TQIDEFFAEELG----RAGYGGMDVAKTPMGTQIVLKAEKPGMVIGKG
GKNIRKITTEL----------------------------EDRFNLDDP---QVDVQEVDE
PDLNARIVADRLANALERGWYFRKAGHTTIDRIMESG----------------ALGAEIV
LSGKVTGARSRVEK-------FNRGYVK--HNGEPAEEIV------------DSGVG---
----------------------------VAVMKLGTI-GVRVKIIPPDAEL---------
-----------------------------PDDFEIYEDVDVEDYVADT----DGESV---
--------EELLEG-EPED------SETAEELEE-----------------DVAAGA---
--DDAE---------ADEEFVDE---EIVEEDV--EVP------TDDDVEDV--DVDELE
DAVD--------------------EE--------------LDEDV--------EAEAEEL
M-----------------------DEMDD-------------------------------
---------------------E-----------------EADDE----------------
-------------
>gi|448648015|ref|ZP_21679493.1| 30S ribosomal protein S3P [Haloarcula californiae ATCC 33799]
--------------------------------------MADEQQFIEDG---------LQ
R-----------TQIDEFFAEELG----RAGYGGMDVAKTPMGTQIVLKAEKPGMVIGKG
GKNIRKITTEL----------------------------EDRFNLDDP---QVDVQEVDE
PDLNARIVADRLANALERGWYFRKAGHTTIDRIMESG----------------ALGAEIV
LSGKVTGARSRVEK-------FNRGYVK--HNGEPAEEIV------------DSGVG---
----------------------------VAVMKLGTI-GVRVKIIPPNAEL---------
-----------------------------PDDFEIYEDVDVEDYVADT----DGESV---
--------EELLEG-EPED------SETAEELDE-----------------DVAAGA---
-DDDSE---------ADEEFVDE---EIVEEDV--EVP------TDDDVEDV--DVDELE
EAVD--------------------EE--------------LDEDV--------EAEAEEL
M-----------------------DEMDE-------------------------------
---------------------------------------EGDDE----------------
-------------
>gi|55378378|ref|YP_136228.1| 30S ribosomal protein S3 [Haloarcula marismortui ATCC 43049]
--------------------------------------MADEQQFIEDG---------LQ
R-----------TQIDEFFAEELG----RAGYGGMDVAKTPMGTQIVLKAEKPGMVIGKG
GKNIRKITTEL----------------------------EDRFNLDDP---QVDVQEVDE
PDLNARIVADRLANALERGWYFRKAGHTTIDRIMESG----------------ALGAEIV
LSGKVTGARSRVEK-------FNRGYVK--HNGEPAEEIV------------DSGVG---
----------------------------VAVMKLGTI-GVRVKIIPPNAEL---------
-----------------------------PDDFEIYEDVDVEDYVADT----DGESV---
--------EELLEG-EPED------SETAEELDE-----------------DVAAGA---
-DDDSE---------ADEEFVDE---EIVEEDV--EVP------TDDDVEDV--DVDELE
EAVD--------------------EE--------------LDEDV--------EAEAEEL
M-----------------------DEMDE-------------------------------
---------------------------------------EGDDE----------------
-------------
>gi|448636981|ref|ZP_21675429.1| 30S ribosomal protein S3P [Haloarcula sinaiiensis ATCC 33800]
--------------------------------------MADEQQFIEDG---------LQ
R-----------TQIDEFFAEELG----RAGYGGMDVAKTPMGTQIVLKAEKPGMVIGKG
GKNIRKITTEL----------------------------EDRFNLDDP---QVDVQEVDE
PDLNARIVADRLANALERGWYFRKAGHTTIDRIMESG----------------ALGAEIV
LSGKVTGARSRVEK-------FNRGYVK--HNGEPAEEIV------------DSGVG---
----------------------------VAVMKLGTI-GVRVKIIPPNAEL---------
-----------------------------PDDFEIYEDVDVEDYVADT----DGESV---
--------EELLEG-EPED------SETAEELDE-----------------DVAAGA---
-DDDSE---------ADEEFVDE---EIVEEDV--EVP------TDDDVEDV--DVDELE
EAVD--------------------EE--------------LDEDV--------EAEAEEL
M-----------------------DEMDE-------------------------------
---------------------------------------EGDDE----------------
-------------
>gi|448685266|ref|ZP_21693258.1| 30S ribosomal protein S3P [Haloarcula japonica DSM 6131]
--------------------------------------MADEQQFIEDG---------LQ
R-----------TQIDEFFAEELG----RAGYGGMDVAKTPMGTQIVLKAEKPGMVIGKG
GKNIRKITTEL----------------------------EDRFNLDDP---QVDVQEVDE
PDLNARIVADRLANALERGWYFRKAGHTTIDRIMESG----------------ALGAEIV
LSGKVTGARSRVEK-------FNRGYVK--HNGEPAEEIV------------DSGVG---
----------------------------VAVMKLGTI-GVRVKIIPPDAEL---------
-----------------------------PDDFEIYEDVDVEDYVADT----DGESV---
--------EELLEG-EPED------SETAEELDE-----------------DVAAGA---
-ADDSE---------ADEEFVDE---EIVEEDV--EVP------TDDDVEDV--DVDELE
DAVD--------------------EE--------------LDEDV--------EAEAEEL
M-----------------------DEMDD-------------------------------
----------------ESADDE-----------------EGDDE----------------
-------------
>gi|448681469|ref|ZP_21691560.1| 30S ribosomal protein S3P [Haloarcula argentinensis DSM 12282]
--------------------------------------MADEQQFIEDG---------LQ
R-----------TQIDEFFAEELG----RAGYGGMDVAKTPMGTQIVLKAEKPGMVIGKG
GKNIRKITTEL----------------------------EDRFNLDDP---QVDVQEVDE
PDLNARIVADRLANALERGWYFRKAGHTTIDRIMESG----------------ALGAEIV
LSGKVTGARSRVEK-------FNRGYVK--HNGEPAEEIV------------DSGVG---
----------------------------VAVMKLGTI-GVRVKIIPPDAEL---------
-----------------------------PDDFEIYEDVDVEDYVADT----DGESV---
--------EELLEG-EPED------SETAEELDE-----------------DVATGA---
-DDDSE---------TDEEFVDE---EIVEEDV--EVP------TDDDVEDV--DVDELE
DAVD--------------------EE--------------LDEDV--------EAEAEEL
M-----------------------DEMDD-------------------------------
---------------------E-----------------EGDDE----------------
-------------
>lcl|38015_2924 unnamed protein product
------------------------------------------------------------
----------------------------------MDVAKTPMGTQIVLKAEKPGMVIGKG
GKNIRKITTEL----------------------------EDRFNLDDP---QVDVQEVDE
PDLNARIVADRLANALERGWYFRKAGHTTIDRIMESG----------------ALGAEIV
LSGKVTGARSRVEK-------FNRGYVK--HNGEPAEEIV------------DSGVG---
----------------------------VAVMKLGTI-GVRVKIIPPDAEL---------
-----------------------------PDDFEIYEDVDVEDYVADT----DGESV---
--------EELLEG-EPED------SETAEELDE-----------------DVATGA---
-DDESE---------ADEEFVDE---EIVEEDV--EVP------TDDDVEDV--DVDELE
DAVD--------------------EE--------------LDEDV--------EAEAEEL
M-----------------------DEMDE-------------------------------
---------------------------------------EADDE----------------
-------------
>gi|448671521|ref|ZP_21687426.1| 30S ribosomal protein S3P [Haloarcula amylolytica JCM 13557]
--------------------------------------MADEQQFIEDG---------LQ
R-----------TQIDEFFAEELG----RAGYGGMDVAKTPMGTQIVLKAEKPGMVIGKG
GKNIRKITTEL----------------------------EDRFNLDDP---QVDVQEVDE
PDLNARIVADRLANALERGWYFRKAGHTTIDRIMESG----------------ALGAEIV
LSGKVTGARSRVEK-------FNRGYVK--HNGEPAEEIV------------DSGVG---
----------------------------VAVMKLGTI-GVRVKIIPPDAEL---------
-----------------------------PDDFEIYEDVDVEDYVADT----DGESV---
--------EELLEG-EPED------SETAEELDE-----------------DVATGA---
-DDESE---------ADEEFVDE---EIVEEDV--EVP------TDDDVEDV--DVDELE
DAVD--------------------EE--------------LDEDV--------EAEAEEL
M-----------------------DEMDD-------------------------------
---------------------E-----------------EADDE----------------
-------------
>gi|448630844|ref|ZP_21673299.1| 30S ribosomal protein S3P [Haloarcula vallismortis ATCC 29715]
--------------------------------------MADEQQFIEDG---------LQ
R-----------TQIDEFFAEELG----RAGYGGMDVAKTPMGTQIVLKAEKPGMVIGKG
GKNIRKITTEL----------------------------EDRFNLDDP---QVDVQEVDE
PDLNARIVADRLANALERGWYFRKAGHTTIDRIMESG----------------ALGAEIV
LSGKVTGARSRVEK-------FNRGYVK--HNGEPAEEIV------------DSGVG---
----------------------------VAVMKLGTI-GVRVKIIPPDAEL---------
-----------------------------PDDFEIYEDVDVEDYVADT----DGESV---
--------EELLEG-EPED------SETAEELDE-----------------DVATGA---
-DDESE---------ADEEFVDE---EIVEEDV--EVP------TDDDVEDV--DVDELE
DAVD--------------------EE--------------LDEDV--------EAEAEEL
M-----------------------DEMDE-------------------------------
---------------------------------------EGDDE----------------
-------------
>gi|322372162|ref|ZP_08046703.1| 30S ribosomal protein S3P [Haladaptatus paucihalophilus DX253]
--------------------------------------MADEHQFIEDG---------LQ
R-----------SQIDEFFAEELG----RAGYGGMDVAKTPMGTQIVLKAEKPGMVIGKG
GKNIRKITREL----------------------------GERFNLDDP---QIDVQEVDE
PDLNARIVADRLANALERGWYFRKAGHTTIDRIMDSG----------------ALGAEIV
LSGKVTGARSRVEK-------FNRGYIK--HNGEPAQTIV------------DHGQG---
----------------------------VAVMKLGTI-GVDVKIIPPGADL---------
-----------------------------PDDFQIEEGANPEELVPDAVEANEA------
--------ADLIE--EPSE-------DELEELRA-----------------DEAEES---
--PEPGEAD------VDEEVVEE----VIEDES--E--------ADADESEP--------
ESVE-----------------EELDE--------------LEEEV--------EAEAEEL
L-----------------------EEMES-------------------------EE----
---QGSSESSSGDEPREDEETD-----------------EEAEE----------------
-------------
>gi|335438903|ref|ZP_08561634.1| 30S ribosomal protein S3P [Halorhabdus tiamatea SARL4B]
--------------------------------------MADELQFIEDG---------LQ
R-----------TQIDEFFEDELG----RAGYGGMEVAKTPMGTQIVLEAEKPGMVIGKG
GKNIRKITTTL----------------------------EEEFGLEDP---QVDVQEVEE
PDLNARIVADRLANALERGWYFRKAGHTTIDRIMESG----------------AKGAEIV
LSGKVTGARSRVEK-------FNRGYIK--HNGEPAEDIV------------DHGQG---
----------------------------VAVMKLGTI-GVDVKIIPPEAEL---------
-----------------------------PDDFEIYEDVEVEDYVEDV----EEGSV---
--------EELLAG-EPEE------GDAAEAADA-----------------DAADAA---
-DDAAEDA-------PDEEVVEE----AAEAEEFDDVDV-----PDDAGVED--ELDELE
ESVD--------------------EE--------------LDEET--------EAEAEEL
L-----------------------DEMDS-------------------------------
----AEDDDAADDGDTAADADE-----------------EGEAE----------------
-------------
>gi|257053365|ref|YP_003131198.1| 30S ribosomal protein S3P [Halorhabdus utahensis DSM 12940]
--------------------------------------MADELQFIQDG---------IQ
R-----------TQIDEFFEDELG----RAGYGGMDVAKTPMGTQIVLKAEKPGMVIGKG
GKNIRKITTTL----------------------------EEEFGLEDP---QVDVQEVEE
PDLNARIVADRLANALERGWYFRKAGHTTIDRIMESG----------------AKGAEIV
LSGKVTGARSRVEK-------FNRGYIK--HNGEPAEDIV------------DHGQG---
----------------------------VAVMKLGTI-GVDVKIIPPNAEL---------
-----------------------------PDDFEIYEDVEVEDYVEDV----EEGSV---
--------EELLAG-EPEE------GDAAEAADA-----------------DAADAA-DD
AAEDA----------PDEEVVEE----AAEAEE--FDD------VDVPDDAG--VEDELD
ELEE-----------------SVDEE--------------LDEET--------EEAAEEL
L-----------------------DEMDD-------------------------------
-----EEADADDGDATADADAD-----------------EEGEAE---------------
-------------
>gi|541202917|gb|ERH10982.1| ribosomal protein S3, partial [halophilic archaeon J07HX64]
--------------------------------------MADEQQFIENG---------LQ
R-----------TQIDEFFQDELG----RAGYGGMEIAKTPMGTQIVLEAEKPGMVIGKG
GKNIRKITSTL----------------------------ESEFNLEDP---QVDVQEVDE
PDLNARIVADRLANALERGWYFRKAGHTTIDRIMESG----------------ALGAEIV
LSGKVTGARSRVEK-------FNRGYIK--HNGEPAEEIV------------DYGVA---
----------------------------TAVMKLGTI-GVRVRIIPPGAEL---------
-----------------------------PDDFEVRRDVEVEAYVP------EDEGV---
--------EELLAG----------------GADD-----------------GRGRRR---
------------------------------------------------------------
----------------------------------------ARRGR--------RTRSGAR
F-----------------------------------------------------------
------------------------------------------------------------
-------------
>gi|448377812|ref|ZP_21560508.1| 30S ribosomal protein S3P [Halovivax asiaticus JCM 14624]
--------------------------------------MADEHQFIENG---------LR
R-----------SQIDEFFADELG----RAGYGGMDVAQTPMGTQIVLKAEKPGMVIGKG
GENIRKVTTAL----------------------------EDRFNLEDP---QIDVQEVDE
PDLNARIVADRLANALERGWYFRKAGHTTIDRIMDAG----------------ALGAEIV
LSGKVTGARSRVEK-------FNRGYIK--HNGEPADEVV------------DHGQG---
----------------------------VAVMKLGTI-GVDVKIIPPGAEL---------
-----------------------------PDDFHVEEDLDPEEVVPDAVE--ANEGV---
--------EELLEG-TPAE----------DEAEA-----------------DVDEEPAED
TEAEPE---------LDEEVVEE----AIEEEIVEETV------EDETEADA--DEADAA
ADEV-------------------TED--------------LDEEI--------EAEAEEL
V-----------------------AEMEG-------------------------------
----------------EEDDAD-----------------EGGDA----------------
-------------
>gi|433638927|ref|YP_007284687.1| ribosomal protein S3, eukaryotic/archaeal type [Halovivax ruber XH-70]
--------------------------------------MADEHQFIENG---------LR
R-----------SQIDEFFADELG----RAGYGGMDVAQTPMGTQIVLKAEKPGMVIGKG
GENIRKVTTAL----------------------------EERFNLEDP---QIDVQEVDE
PDLNARIVADRLANALERGWYFRKAGHTTIDRIMDAG----------------ALGAEIV
LSGKVTGARSRVEK-------FNRGYIK--HNGEPADEVV------------DHGQG---
----------------------------VAVMKLGTI-GVDVKIIPPGAEL---------
-----------------------------PDDFHVEEGLDPEAVVPDAVE--ANEGV---
--------EELLEG-TPAE----------DEAEA-----------------DADEESAED
AEAEPE---------LDEEVVEE----AIEEEV--VEE------SVEAETEA--DADDAE
AAAD-----------------EVTED--------------LDEEI--------EAEAEEL
V-----------------------AEMEG-------------------------------
---------------DE-DDVD-----------------EGGDA----------------
-------------
>lcl|36174_3844 unnamed protein product
--------------------------------------MADEHQFIENG---------LQ
R-----------SQIDEFFEEELG----RAGYGGMDVAKTPMGTQIVLKAEKPGMVIGKG
GENIRKVTTAL----------------------------EDRFNLEDP---QIDVQEVEE
PDLNARIVADRLSNALERGWYFRKAGHTTIDRIMEAG----------------ALGAEIV
LSGKVTGARSRVEK-------FNRGYIK--HNGEPAEEVV------------DHGQG---
----------------------------VAVMKLGTI-GVDVKIIPPGAEL---------
-----------------------------PDDFQIHDDMDPEEVVPDAVE--ANEGV---
--------EELLEG-EPEA-------DEATEADE-----------------DEDAAP---
-EADTDESD------LDEEVVEE----VIEEE------------VESEEPDA--EADDSA
EDVE-----------------EDLDE--------------LEEDV--------EAEAEEL
L-----------------------DEMEA-------------------------------
----------------ADDEDA-----------------EEGDS----------------
-------------
>gi|448358810|ref|ZP_21547484.1| 30S ribosomal protein S3P [Natrialba chahannaoensis JCM 10990]
--------------------------------------MADEHQFIENG---------LQ
R-----------SQIDEFFQEELG----RAGYGGMDVAKTPMGTQIVLKAEKPGMVIGKG
GENIRKVTTAL----------------------------EEKFNLEDP---QIDVQEVDE
PDLNARIVADRLANALERGWYFRKAGHTTIDRIMEAG----------------ALGAEIV
LSGKVTGARSRVEK-------FNRGYIK--HNGEPAEEIV------------DEGQG---
----------------------------TAVMKLGTI-GVTVKIIPPNAEL---------
-----------------------------PDDFQIHEDMDPEELVPEAVEANEAEGV---
--------EELLEG-EPEE-----AEAADDGVEA-----------------AADETVETA
ADDEAE---------LDEEVVEE----VIEEEV--AAD------DDDSDADDDADADADA
DADD-----------------EDLEE--------------LEEDV--------EAEAEEL
V-----------------------EEMEA-------------------------------
----------DADADADADADD-----------------EGGDA----------------
-------------
>gi|448352603|ref|ZP_21541385.1| 30S ribosomal protein S3P [Natrialba hulunbeirensis JCM 10989]
--------------------------------------MADEQQFIENG---------LQ
R-----------SQIDEFFQEELG----RAGYGGMDVAKTPMGTQIVLKAEKPGMVIGKG
GENIRKVTTAL----------------------------EEKFNLEDP---QIDVQEVDE
PDLNARIVADRLANALERGWYFRKAGHTTIDRIMEAG----------------ALGAEIV
LSGKVTGARSRVEK-------FNRGYIK--HNGEPAEEIV------------DEGQG---
----------------------------TAVMKLGTI-GVTVKIIPPNAEL---------
-----------------------------PDDFQIHEDMDPEELVPEAVEANEAEGV---
--------EELLEG-EPEE---AEAAD--EGVEA-----------------AADETV--E
TAADDEAE-------LDEEVVEE----VIEEEV--AADDDED--DADADADA--DADADA
DADD-----------------EDLEE--------------LEEDV--------EAEAEEL
V-----------------------EEMEA-------------------------DA----
----------DADADDEE---D-----------------EGGDA----------------
-------------
>gi|289579904|ref|YP_003478370.1| 30S ribosomal protein S3 [Natrialba magadii ATCC 43099]
--------------------------------------MADEHQFIENG---------LQ
R-----------SQIDEFFQEELG----RAGYGGMDVAKTPMGTQIVLKAEKPGMVIGKG
GENIRKVTTAL----------------------------EEKFNLEDP---QIDVQEVDE
PDLNARIVADRLANALERGWYFRKAGHTTIDRIMEAG----------------ALGAEIV
LSGKVTGARSRVEK-------FNRGYIK--HNGEPAEEIV------------DEGQG---
----------------------------TAVMKLGTI-GVTVKIIPPNAEL---------
-----------------------------PDDFQIHEDMDPEELVPEAVEANEAEGV---
--------EELLEG-EPEE---AEAAD--EGVEA-----------------AADETV--E
TAADDEAE-------LDEEVVEE----VIEEEV--AADDDEDDSDADADADA--DADADA
DADD-----------------EDLEE--------------LEEDV--------EAEAEEL
V-----------------------EEMEA-------------------------DA----
-------DADADADADAD---D-----------------EGGDA----------------
-------------
>gi|448350187|ref|ZP_21539006.1| 30S ribosomal protein S3P [Natrialba taiwanensis DSM 12281]
--------------------------------------MADEQQFIENG---------LQ
R-----------SQIDEFFQEELG----RAGYGGMDVAKTPMGTQIVLKAEKPGMVIGKG
GENIRKVTTAL----------------------------EERFDLDDP---QIDVQEVDE
PDLNARIVADRLANALERGWYFRKAGHTTIDRIMEAG----------------ALGAEIV
LSGKVTGARSRVEK-------FNRGYIK--HNGEPAAEIV------------DEGQG---
----------------------------VAVMKLGTI-GVTVKIIPPNAEL---------
-----------------------------PDDFEIHEDADPEELVPEAVEANEAEGV---
--------EELLEG-EPEE------PADAEAADS-----------------GVEAGA---
--DETLETAADDDAELDEEVVEE----VIEAEV--EVED-----ESETDADADDDTDTDD
TEDD-----------------DDLDE--------------LEEDV--------EAEAEEL
V-----------------------EEMEA-------------------------------
---------------DADEDED-----------------EGGDA----------------
-------------
>gi|448369933|ref|ZP_21556386.1| 30S ribosomal protein S3P [Natrialba aegyptia DSM 13077]
--------------------------------------MADEQQFIENG---------LQ
R-----------SQIDEFFQEELG----RAGYGGMDVAKTPMGTQIVLKAEKPGMVIGKG
GENIRKVTTAL----------------------------EERFDLEDP---QIDVQEVDE
PDLNARIVADRLANALERGWYFRKAGHTTIDRIMEAG----------------ALGAEIV
LSGKVTGARSRVEK-------FNRGYIK--HNGEPAAEIV------------DEGQG---
----------------------------VAVMKLGTI-GVTVKIIPPNAEL---------
-----------------------------PDDFEIHEDVDPEELVPEAVEANEADGV---
--------EELLEG-EPEE------PADAEAADS-----------------GVEAGA---
--DETLETAADDDAELDEEVVEE----VIEAEV--EAED-----ESETDADADDDTDTDD
TEDD-----------------DDLDE--------------LEEDV--------EAEAEEL
V-----------------------EEMEA-------------------------------
---------------DADEDED-----------------EGGDA----------------
-------------
>gi|448362298|ref|ZP_21550909.1| 30S ribosomal protein S3P [Natrialba asiatica DSM 12278]
--------------------------------------MADEQQFIENG---------LQ
R-----------SQIDEFFQEELG----RAGYGGMDVAKTPMGTQIVLKAEKPGMVIGKG
GENIRKVTTAL----------------------------EERFDLEDP---QIDVQEVDE
PDLNARIVADRLANALERGWYFRKAGHTTIDRIMEAG----------------ALGAEIV
LSGKVTGARSRVEK-------FNRGYIK--HNGEPAAEIV------------DEGQG---
----------------------------VAVMKLGTI-GVTVKIIPPNAEL---------
-----------------------------PDDFEIHEDVDPEELVPEAVEANEAEGV---
--------EELLEG-EPEE------PEDAEAADS-----------------GVEAGA---
--DETLETAADDDAELDEEVVEE----VIEAEV--EA-------EDESETDADADDDTDT
DDTE-----------------DDLDE--------------LEEDV--------EAEAEEL
V-----------------------EEMET-------------------------------
---------------DADEDED-----------------EGGDA----------------
-------------
>gi|448697495|ref|ZP_21698535.1| 30S ribosomal protein S3P [Halobiforma lacisalsi AJ5]
--------------------------------------MADEQQFIENG---------LQ
R-----------SQIDEFFQEELG----RAGYGGMDVAKTPMGTQIVLKAEKPGMVIGKG
GENIRKVTTAL----------------------------EEKFDLEDP---QVDVQEVDE
PDLNARIVADRLANALERGWYFRKAGHTTIDRIMEAG----------------ALGAEIV
LSGKVTGARSRVEK-------FNRGYIK--HNGQPAEEIV------------DEGQA---
----------------------------TAVMKLGTI-GVTVKIIPPDAQL---------
-----------------------------PDDFEIHEDLDPEEVVPEAVEANEAEGV---
--------EELLEG-EPEG---AEAAEADSGAEA-----------------EPEAPA---
--DEAD---------LDEEVVEE----VIEEEV--DADD-----ADEEFEEV--EVPGGD
EDVE-----------------EELEE--------------LEEDV--------EAEAEEL
V-----------------------AEMED-------------------------------
-----------------EEDES-----------------EGGDD----------------
-------------
>gi|448704122|ref|ZP_21700603.1| 30S ribosomal protein S3P [Halobiforma nitratireducens JCM 10879]
--------------------------------------MADEQQFIENG---------LQ
R-----------SQIDEFFQEELG----RAGYGGMDVAKTPMGTQIVLKAEKPGMVIGKG
GENIRKVTTAL----------------------------EERFDLEDP---QVDVQEVEE
PDLNARIVADRLANALERGWYFRKAGHTTIDRIMEAG----------------ALGAEIV
LSGKVTGARSRVEK-------FNRGYIK--HNGQPAEEIV------------DEGQA---
----------------------------TAVMKLGTI-GVTVKIIPPNAQL---------
-----------------------------PDDFHVHEDLDPKEIVPDAVEANEAEGV---
--------EELLEG-EPDE-----ADAAPEGVEA-----------------AADEAD---
--ADED---------LDEEVVEE----VIEEEV--EAD------ADASEEFEEVEVPGGD
EDVE-----------------EELEE--------------LEEDV--------EAEAEEL
V-----------------------AEMED-------------------------------
--------------EADEADED-----------------EGGDA----------------
-------------
>gi|429190338|ref|YP_007176016.1| ribosomal protein S3, eukaryotic/archaeal type [Natronobacterium gregoryi SP2]
--------------------------------------MADEQQFIENG---------LQ
R-----------SQIDEFFQEELG----RAGYGGMDVAKTPMGTQIVLKAEKPGMVIGKG
GENIRKVTTAL----------------------------EERFDLEDP---QVDVQEVDE
PDLNARIVADRLANALERGWYFRKAGHTTIDRIMEAG----------------ALGAEIV
LSGKVTGARSRVEK-------FNRGYIK--HNGQPAEEIV------------DEGQA---
----------------------------TAVMKLGTI-GVTVKIIPPNAQL---------
-----------------------------PDDFHVHEDLDPEELVPDAVEANEAEGV---
--------EELLEG-EPDE------DDAAPESAE-----------------AAANEA---
---------------DDEAVVEE----VIEEEL--DAD------ADADEEFEEVDVPSGE
EDVE-----------------EELEE--------------LEEDV--------EAEAEEL
V-----------------------EEMEA-------------------------ED----
--------------EDEDEDED-----------------EGGDA----------------
-------------
>gi|448315118|ref|ZP_21504771.1| 30S ribosomal protein S3P [Natronococcus jeotgali DSM 18795]
--------------------------------------MADEHQFIENG---------LQ
R-----------SQIDEFFEEELG----RAGYGGMDVAKTPMGTQIVLKAEKPGMVIGKG
GENIRKVTTAL----------------------------EEKFNLEDP---QIDVQEVEE
PDLNARIVADRLANALERGWYFRKAGHTTIDRIMDSG----------------ALGAEIV
LSGKVTGARSRVEK-------FNRGYIK--HNGEPAEEVV------------DHGQG---
----------------------------VAVMKLGTI-GVDVKIIPPGAEL---------
-----------------------------PDDFQINDDADPEELVPDAVEANEAEGV---
--------EELLEG-EPEE---AEAAE--SGAEA-----------------PADEDV---
---EPE---------PEEEDIEE----VIEQEV-----------EAAEDEDV--DVPDEA
PAEE------------------ELDD--------------LEAVS--------YTHLXRC
V-----------------------------------------------------------
------------------------------------------------------------
-------------
>gi|336252434|ref|YP_004595541.1| 30S ribosomal protein S3 [Halopiger xanaduensis SH-6]
--------------------------------------MADEQQFIENG---------LQ
R-----------SQIDEFFQEELG----RAGYGGMEVAKTPMGTQIVLKAEKPGMVIGKG
GENIRKVTTAL----------------------------EEKFNLEDP---QVDVQEVDE
PDLNARIVADRLANALERGWYFRKAGHTTIDRIMEAG----------------ALGAEIV
LSGKVTGARSRVEK-------FNRGYIK--HNGEPAEEIV------------DEGQA---
----------------------------TAVMKLGTI-GVTVKIIPPGAEL---------
-----------------------------PDDFEVSEDVDPEELVPEAVEANEAEGV---
--------EELLEG-EPEE------AD--AEAAE-----------------TEASEP--E
APSDEAE--------VDEEVVEE----VIEEEV--DAD------ADEEFEEV--DVPEGD
EDVE-----------------EELDE--------------LEEDV--------EAEAEEL
V-----------------------EEMES-----------------------ESDE----
--------------GDEE---D-----------------EGGDA----------------
-------------
>gi|448311974|ref|ZP_21501727.1| 30S ribosomal protein S3P [Natronolimnobius innermongolicus JCM 12255]
--------------------------------------MADEHQFIENG---------LQ
R-----------SQIDEFFQEELG----RAGYGGMDVAKTPMGTQIVLKAEKPGMVIGKG
GENIRKVTTAL----------------------------EEQFNLEDP---QIDVQEVDE
PDLNARIVADRLANALERGWYFRKAGHTTIDRIMEAG----------------ALGAEIV
LSGKVTGARSRVEK-------FNRGYIK--HNGEPAEEVV------------DHGQG---
----------------------------VAVMKLGTI-GVNVKIIPPGAEL---------
-----------------------------PDDFGVHEEMDPEELVPEAVEANEAEGV---
--------EELLEG-EPEE-----AEAAEEGAEA-----------------PAEDAV---
---EPDHD-------LEED-VEE----VIDSDV-------------DEDEDV--DIPDES
PIEE------------------DLDD--------------LEEDV--------EAEAEEL
M-----------------------AEMDD-------------------------ED----
-------------EDEDAADED-----------------EGGDA----------------
-------------
>gi|448298471|ref|ZP_21488500.1| 30S ribosomal protein S3P [Natronorubrum tibetense GA33]
--------------------------------------MADEHQFIENG---------LQ
R-----------SQIDEFFQEELG----RAGYGGMDVAKTPMGTQIVLKAEKPGMVIGKG
GENIRKVTTAL----------------------------EEKFNLEDP---QIDVQEVDE
PDLNARIVADRLANALERGWYFRKAGHTTIDRIMDAG----------------ALGAEIV
LSGKVTGARSRVEK-------FNRGYIK--HNGEPAEEVV------------DHGQG---
----------------------------VAVMKLGTI-GVDVKIIPPGAEL---------
-----------------------------PDDFGVHEDMDPAEIVPDAVEANEAAGV---
--------EELLEG-EPEE-----AEAADEGAEA-----------------PAEDAV---
-EPEPE---------LEEEDVEE----VIEAEV------------EADEEDV--DIPDES
PIEE------------------DLDE--------------LEEDV--------EAEAEEL
V-----------------------AEMDE-------------------------EE----
-------AEADEADVEDADDAD-----------------EGGDA----------------
-------------
>gi|435848742|ref|YP_007310992.1| SSU ribosomal protein S3P [Natronococcus occultus SP4]
--------------------------------------MADEHQFIENG---------LQ
R-----------SQIDEFFEEELG----RAGYGGMDVAKTPMGTQIVLKAEKPGMVIGKG
GENIRKVTTAL----------------------------EEKFNLEDP---QIDVQEVDE
PDLNARIVADRLANALERGWYFRKAGHTTIDRIMESG----------------ALGAEIV
LSGKVTGARSRVEK-------FNRGYIK--HNGQPAEEVV------------DHGQA---
----------------------------TAVMKLGTI-GVDVKIIPPGAEL---------
-----------------------------PDDFQVHDEMDPEEVVPDAVEANEAEGV---
--------EELLEG-EPEA-----AEAAEEGAEA-----------------PADDAV---
---EPE---------PEEEDIEE----VIEEEV-----------DAAEDDDV--DVPDEA
PIEE------------------DLDE--------------LEEDV--------EAEAEEL
M-----------------------AEMDS-------------------------------
-EAQGASEDASGDEPRADDEDD-----------------EGGDA----------------
-------------
>gi|448323157|ref|ZP_21512621.1| 30S ribosomal protein S3P [Natronococcus amylolyticus DSM 10524]
--------------------------------------MADEHQFIENG---------LQ
R-----------SQIDEFFEEELG----RAGYGGMDVAKTPMGTQIVLKAEKPGMVIGKG
GENIRKVTTAL----------------------------EEKFNLEDP---QIDVQEVDE
PDLNARIVADRLANALERGWYFRKAGHTTIDRIMDSG----------------ALGAEIV
LSGKVTGARSRVEK-------FNRGYIK--HNGEPAEEVV------------DHGQG---
----------------------------VAVMKLGTI-GVDVKIIPPGAKL---------
-----------------------------PDDFQVHDEMDPEEVVPDAVEANEAEGV---
--------EELLEG-EPEE-----AEAAEEGAEA-----------------PAEDAV---
---EPE---------PEEEDIEE----VIEAEV-----------DAAEDDDV--DIPDEA
PIEE------------------DLDE--------------LEEDV--------EAEAEEL
M-----------------------AEMDE-------------------------ED----
----------------EDEDED-----------------EGGDA----------------
-------------
>gi|448392355|ref|ZP_21567129.1| 30S ribosomal protein S3P [Haloterrigena salina JCM 13891]
--------------------------------------MADEHQFIENG---------LQ
R-----------SQIDEFFQEELG----RAGYGGMDVAKTPMGTQIVLKAEKPGMVIGKG
GENIRKVTTAL----------------------------EEKFNLEDP---QIDVQEVEE
PDLNARIVADRLANALERGWYFRKAGHTTIDRIMEAG----------------ALGAEIV
LSGKVTGARSRVEK-------FNRGYIK--HNGEPAEEVV------------DHGQG---
----------------------------VAVMKLGTI-GVDVKIIPPGAEL---------
-----------------------------PDDFEIHEEMDPEELVPDAVEANEAEGV---
--------EELLEG-EPED-----AEASAEDAEA-----------------SADEAA---
-ETEPE---------IDEESVEE----VIEEEV-----------AGEDEEDV--EVPDES
PIEE------------------DLDE--------------LEEDV--------EAEAEEL
V-----------------------AEMDE-------------------------------
-----------EADADADADED-----------------EGGDA----------------
-------------
>gi|284165498|ref|YP_003403777.1| 30S ribosomal protein S3 [Haloterrigena turkmenica DSM 5511]
--------------------------------------MADEHQFIENG---------LQ
R-----------SQIDEFFQEELG----RAGYGGMDVAKTPMGTQIVLKAEKPGMVIGKG
GENIRKVTTAL----------------------------EEKFNLEDP---QIDVQEVDE
PDLNARIVADRLANALERGWYFRKAGHTTIDRIMEAG----------------ALGAEIV
LSGKVTGARSRVEK-------FNRGYIK--HNGEPAEEVV------------DHGQG---
----------------------------VAVMKLGTI-GVDVKIIPPGAEL---------
-----------------------------PDDFEIHEEMDPEELVPDAVEANEAEGV---
--------EELLEG-EPED-----AEASAEGAEA-----------------SADEAA---
-ETEPE---------IDEESVEE----VIEEEV-----------AGEDEEDV--EVPDES
PIEE------------------DLDE--------------LEEDV--------EAEAEEL
V-----------------------AEMDE-------------------------------
------------EEADADADED-----------------EGGDA----------------
-------------
>gi|448309700|ref|ZP_21499556.1| 30S ribosomal protein S3P [Natronorubrum bangense JCM 10635]
--------------------------------------MADEHQFIENG---------LQ
R-----------SQIDEFFQEELG----RAGYGGMDVAKTPMGTQIVLKAEKPGMVIGKG
GENIRKVTTAL----------------------------EEKFNLEDP---QIDVQEVEE
PDLNARIVADRLANALERGWYFRKAGHTTIDRIMEAG----------------ALGAEIV
LSGKVTGARSRVEK-------FNRGYIK--HNGEPAEEVV------------DHGQG---
----------------------------VAVMKLGTI-GVNVKIIPPGAKL---------
-----------------------------PDDFAVYEDMDPEEVVPDAVEANEAEGV---
--------EELLEG-EPEA-------AEAAGAEA-----------------AADEAV---
-ETDAEDD-------LDEDVVEE----VIEAEV-------------DDEEEV--DVPDES
PIED------------------DLDE--------------LEEDV--------EAEAEEL
V-----------------------AEMED-------------------------------
-------------------EDD-----------------EGGDA----------------
-------------
>gi|448302872|ref|ZP_21492822.1| 30S ribosomal protein S3P [Natronorubrum sulfidifaciens JCM 14089]
--------------------------------------MADEHQFIENG---------LQ
R-----------SQIDEFFQEELG----RAGYGGMDVAKTPMGTQIVLKAEKPGMVIGKG
GENIRKVTTAL----------------------------EDKFNLEDP---QIDVQEVEE
PDLNARIVADRLANALERGWYFRKAGHTTIDRIMEAG----------------ALGAEIV
LSGKVTGARSRVEK-------FNRGYIK--HNGEPAEEVV------------DHGQG---
----------------------------VAVMKLGTI-GVNVKIIPPGAEL---------
-----------------------------PDDFAVYEDMDPEEVVPDAVEANEAEGV---
--------EELLEG-EPEA-----AEAADAGAEA-----------------AADEAV---
-ETDAEAD-------LDEDVVEE----VIEAEV-------------DAEEEV--DVPDES
PIEE------------------DLDE--------------LEEDV--------EAEAEEL
V-----------------------AEMED-------------------------------
----------------DEDDAD-----------------EGGDA----------------
-------------
>gi|448329365|ref|ZP_21518665.1| 30S ribosomal protein S3P [Natrinema versiforme JCM 10478]
--------------------------------------MADEHQFIENG---------LQ
R-----------SQIDEFFQEELG----RAGYGGMDVAKTPMGTQIVLKAEKPGMVIGKG
GENIRKVTTAL----------------------------EERFNLEDP---QIDVQEVEE
PDLNARIVADRLANALERGWYFRKAGHTTIDRIMEAG----------------ALGAEIV
LSGKVTGARSRVEK-------FNRGYIK--HNGEPAETVV------------DHGQG---
----------------------------VAVMKLGTI-GVDVKIIPPGAEL---------
-----------------------------PDDFEVNEDMDPEEIVPDAVEVNEEGGV---
--------EELLEG-EPED-----AEAAESGAEA-----------------AADETV--E
TDEEAD---------LDEDVVEE----VIEEEV--EAD------ADEEFDEV--EVPDGD
EDVE-----------------EELEE--------------LEEDV--------EAEAEDL
V-----------------------EEMED-------------------------------
-------------EETDEADPD-----------------EGGDA----------------
-------------
>gi|448399316|ref|ZP_21570618.1| 30S ribosomal protein S3P [Haloterrigena limicola JCM 13563]
--------------------------------------MADEHQFIENG---------LQ
R-----------SQIDEFFQEELG----RAGYGGMDVAKTPMGTQIVLKAEKPGMVIGKG
GENIRKVTTAL----------------------------EERFNLEDP---QIDVQEVEE
PDLNARIVADRLANALERGWYFRKAGHTTIDRIMEAG----------------ALGAEIV
LSGKVTGARSRVEK-------FNRGYIK--HNGEPAEEVV------------DHGQG---
----------------------------VAVMKLGTI-GVDVKIIPPGAEL---------
-----------------------------PDDFEVNEDMDPEELVPDAVEANEAEGV---
--------EELLEG-EPEE---------AEAAEA-----------------AAEAAA---
--EEPAET-------VDEDVVEE----VIEEEV--E--------ADEEFEEV--DVPGGD
EDVE-----------------EELDE--------------LEEDV--------EAEAEEL
V-----------------------EEMEA-------------------------------
------------------EDDD-----------------EGGDA----------------
-------------
>lcl|38023_3530 unnamed protein product
--------------------------------------MADEHQFIENG---------LQ
R-----------SQIDEFFQEELG----RAGYGGMDVAKTPMGTQIVLKAEKPGMVIGKG
GENIRKVTTAL----------------------------EDRFNLEDP---QIDVQEVEE
PDLNARIVADRLANALERGWYFRKAGHTTIDRIMEAG----------------ALGAEIV
LSGKVTGARSRVEK-------FNRGYIK--HNGEPAEEVV------------DHGQG---
----------------------------VAVMKLGTI-GVDVKIIPPGAEL---------
-----------------------------PDDFEVSEDMDPEEVVPDAVEVNEAEGV---
--------EELLEG-EPEE------AD--ADAEA-----------------AAAEAA---
-DADTEAD-------LDEDVVEE----VIEEEV--D--------ADEEFDEV--EVPGGD
EDVE-----------------EELEE--------------LEEDV--------EAEAEEL
V-----------------------EEMED-------------------------------
----------------EDA--D-----------------EGGDA----------------
-------------
>gi|448345591|ref|ZP_21534480.1| 30S ribosomal protein S3P [Natrinema altunense JCM 12890]
--------------------------------------MADEHQFIENG---------LQ
R-----------SQIDEFFQEELG----RAGYGGMDVAKTPMGTQIVLKAEKPGMVIGKG
GENIRKVTTAL----------------------------EDRFNLEDP---QIDVQEVEE
PDLNARIVADRLANALERGWYFRKAGHTTIDRIMEAG----------------ALGAEIV
LSGKVTGARSRVEK-------FNRGYIK--HNGEPAEEVV------------DHGQG---
----------------------------VAVMKLGTI-GVDVKIIPPGAEL---------
-----------------------------PDDFEVSEDMDPEEVVPDAVEVNEAEGV---
--------EELLEG-EPEE------GD--ADAEA-----------------AAAEAA---
-DADTEAD-------LDEDIVEE----VIEEEV--D--------ADEEFDEV--EVPGGD
EDVE-----------------EELEE--------------LEEDV--------EAEAEEL
V-----------------------EEMED-------------------------------
----------------ED-A-D-----------------EGGDA----------------
-------------
>gi|448341384|ref|ZP_21530345.1| 30S ribosomal protein S3P [Natrinema gari JCM 14663]
--------------------------------------MADEHQFIENG---------LQ
R-----------SQIDEFFQEELG----RAGYGGMDVAKTPMGTQIVLKAEKPGMVIGKG
GENIRKVTTAL----------------------------EDRFNLEDP---QIDVQEVEE
PDLNARIVADRLANALERGWYFRKAGHTTIDRIMEAG----------------ALGAEIV
LSGKVTGARSRVEK-------FNRGYIK--HNGEPAEEVV------------DHGQG---
----------------------------VAVMKLGTI-GVDVKIIPPGAEL---------
-----------------------------PDDFEVSEDMDPEEVVPDAVEVNEAEGV---
--------EELLEG-EPEE------AD--ADAEA-----------------AAEEAA---
-DSEAEAD-------LDEDVVEE----VIEEEV--D--------ADEEFDEV--EVPGGD
EDVE-----------------EELEE--------------LEEDV--------EAEAEEL
V-----------------------EEMED-------------------------------
----------------EDA--D-----------------EGGDA----------------
-------------
>gi|397773837|ref|YP_006541383.1| ribosomal protein S3 [Natrinema sp. J7-2]
--------------------------------------MADEHQFIENG---------LQ
R-----------SQIDEFFQEELG----RAGYGGMDVAKTPMGTQIVLKAEKPGMVIGKG
GENIRKVTTAL----------------------------EDRFNLEDP---QIDVQEVEE
PDLNARIVADRLANALERGWYFRKAGHTTIDRIMEAG----------------ALGAEIV
LSGKVTGARSRVEK-------FNRGYIK--HNGEPAEEVV------------DHGQG---
----------------------------VAVMKLGTI-GVDVKIIPPGAEL---------
-----------------------------PDDFEVSEDMDPEEVVPDAVEVNEAEGV---
--------EELLEG-EPEE------AD--ADAEA-----------------AAEEAA---
-DSEAEAD-------LDEDVVEE----VIEEEV--D--------ADEEFDEV--EVPGGD
EDVE-----------------EELEE--------------LEEDV--------EAEAEEL
V-----------------------EEMED-------------------------------
----------------ED--AD-----------------EGGDA----------------
-------------
>gi|448338128|ref|ZP_21527180.1| 30S ribosomal protein S3P [Natrinema pallidum DSM 3751]
--------------------------------------MADEHQFIENG---------LQ
R-----------SQIDEFFQEELG----RAGYGGMDVAKTPMGTQIVLKAEKPGMVIGKG
GENIRKVTTAL----------------------------EDRFNLEDP---QIDVQEVEE
PDLNARIVADRLANALERGWYFRKAGHTTIDRIMEAG----------------ALGAEIV
LSGKVTGARSRVEK-------FNRGYIK--HNGEPAEEVV------------DHGQG---
----------------------------VAVMKLGTI-GVDVKIIPPGAEL---------
-----------------------------PDDFEVSEDMDPEEVVPDAVEVNEAEGV---
--------EELLEG-EPEE------ADADAETEA-----------------AAEEVA---
-DAETETD-------LDEDVVEE----VIEEEV--D--------ADEEFDEV--EVPGGD
EDVE-----------------EELEE--------------LEEDV--------EAEAEEL
V-----------------------EEMED-------------------------------
----------------ED--AD-----------------EGGDA----------------
-------------
>gi|448386095|ref|ZP_21564303.1| 30S ribosomal protein S3P [Haloterrigena thermotolerans DSM 11522]
--------------------------------------MADEHQFIENG---------LQ
R-----------SQIDEFFQEELG----RAGYGGMDVAKTPMGTQIVLKAEKPGMVIGKG
GENIRKVTTTL----------------------------EERFNLEDP---QIDVQEVEE
PDLNARIVADRLANALERGWYFRKAGHTTIDRIMEAG----------------ALGAEIV
LSGKVTGARSRVEK-------FNRGYIK--HNGEPAETVV------------DHGQG---
----------------------------VAVMKLGTI-GVDVKIIPPGAEL---------
-----------------------------PDDFEVSEDMDPEEIVPDAVEVNEEGGV---
--------EELLEG-EPEA---AEAAADAADADE-----------------ADTEAD---
---------------LDEDVVEE----VIEEEV--D--------ADEEFDEV--EVPGGD
EDVE-----------------EDLEE--------------LEEDV--------EAEAEEL
V-----------------------EEMEE-------------------------AD----
------------------DDAD-----------------EGGDA----------------
-------------
>gi|448332394|ref|ZP_21521638.1| 30S ribosomal protein S3P [Natrinema pellirubrum DSM 15624]
--------------------------------------MADEHQFIENG---------LQ
R-----------SQIDEFFQEELG----RAGYGGMDVAKTPMGTQIVLKAEKPGMVIGKG
GENIRKVTTTL----------------------------EERFNLEDP---QIDVQEVEE
PDLNARIVADRLANALERGWYFRKAGHTTIDRIMEAG----------------ALGAEIV
LSGKVTGARSRVEK-------FNRGYIK--HNGEPAETVV------------DHGQG---
----------------------------VAVMKLGTI-GVDVKIIPPGAEL---------
-----------------------------PDDFEVNEDMDPEEIVPDAVEVNEEGGV---
--------EELLEG-EPEE---AEAAE--AEADT-----------------ADADEA---
-DAEAD---------LDEDVVEE----VIEEEV--EAD------ADEEFDDV--EVPGDE
DVEE------------------DLEE--------------LEEDV--------EAEAEEL
V-----------------------EEMEE-------------------------AD----
------------------DDAD-----------------EGGDA----------------
-------------
