# Supplementary material for: Inteins as indicators of gene flow in the halobacteria
Source: Front Microbiol. 2014 Jun 26;5:299. doi: 10.3389/fmicb.2014.00299 (PMC4071816; doi:10.3389/fmicb.2014.00299)
Supplement: Supplementary file 1 [file DataSheet1.ZIP › data_file1/reference_tree_alignment/S3e_S3p.fasta]

>candidatus_nanosalinarum_J07AB56
MWWRKNEHEKDETGDEQIVQEKQFVQQGIRRVNLDDFLAKELEGSGYAGSTIERTPTSTK
IVITAEKPGLIIGRGGSRIRELTSDVEDEFGFEDPQIEVNEIEEPDSNAQVVANNMAEWL
EKGGSAKRVGYTYLRRVRETGVIGAQIEVSGKLSGNRGRTEKFSFGYVKRCGDTADEQVD
RGYRLARTKPGAIGVKVRIMDSMPEF-----MHQDTDLAERIRHESEEGTEDEQADKINR
IIEEAENMTGAE-IGRAIEQLEDVQEAEIEVDEVRDVYENRDTDEGGDDTAE--DSEEQK
NSESD-A-TEDESGGEQPDQ-TESDNTD------YASIVSGTIADAKDELD---------
-----------------------ALETPDYG-----------------------AALEAE
SSG------------KDRVTFVEWLEERSE---------
>hcc_saccharolyticus_DSM_5350
-----------------MGSEQTFIEDGMQRTQIDEFFGDELERAGYGGMELAKTPMGTQ
IVLRAEKPGMVIGKGGKNIRKITTQLEERFDLDDPQIDVQEVDEPDLNAQIVADRLGNAL
ERGWYFRKAGHTTIDRIMDAGARGAEITLNGKVTGARSRNEKFNRGYIKHNGEPAQSIVD
RGDGVAVMKLGTIGVTVKIIPPDAELPDDFRIQEDVDTSVLE-------PEEVEGDDVEE
LLSG-D----GE-EPVAGPEESDSEEDFEVTETPPEGEAETTEAGAEEIIEE--EIEAEQ
GAAET-A-PDESVEASEDID-EELSEET--------DAAAEAILDEMDDAE--ADSDLTA
IDGVGDAKADALVEAGFESVAAVRAASEDDL-----------------------AEAEGV
GPAFAERIKEG----AEDL------GGGDA---------
>hcc_salifodinae_DSM_8989
-----------------MGSEQTFIEDGMQRTQIDEFFGDELERAGYGGMDLAKTPMGTQ
IVLRAEKPGMVIGKGGKNIRKITTQLEERFDLDDPQIDVQEVDEPDLNAQIVADRLGNAL
ERGWYFRKAGHTTIDRIMDAGARGAEITLNGKVTGARSRNEKFNRGYIKHNGEPAQSIVD
RGDGVAVMKLGTIGVTVRIIPPDAELPDDFRIQEDVDTSVLE----PEEV---EGDDVEE
LLSG-E--GEAD-EPVAGPDESESDEDFEVTETPPE--GDAEATGAEEIIEE--EIESEQ
GSAET-S-PEEPAEAGEDID-EELSEET--------DAAAEAIIDEMDDAE--AGGDLTV
IDGVGDAKADALVEAGFESVADVRAASEDDL-----------------------AEAEGV
GPAFAERIKAG----AEEF------DGGDA---------
>hcc_hamelinensis_100A6
-----------------MATEQQFIEDGMQRTQIDEFFAEELGRAGYGGMELAKTPMGTQ
IVLRAEKPGMVIGKGGKNIRKVTTELEERFDLDDPQIDVQEVDEPDLNAQIVADRLANAL
ERGWYFRKAGHTTIDRIMDAGARGAEITLNGKVTGARSRDEKFNRGYIKHNGEPSKDIVD
RGNGVAVMKLGTIGVTVRIIPPNAELPDDFRIREDVDVSDLV------PEDIESGDEVDA
LLDE------GEGEPVAGPEESDSEEEFELTGEEA---PETDDLAEEEVIEE--AVETEE
GAAETSP-PDSAAEPDVDDDLSEETEAD-----------AEALLDEMESVE-----GLTA
IDGVGDAKADALREAGFESVEDVQAASEDDL-----------------------AEAEGI
GAAFAERIKQG----AEDL------VEAEN---------
>hcc_morrhuae_DSM_1307
-----------------MATEQQFIEDGMQRTQIDEFFADELARAGYGGMDLAKTPMGTQ
IVLRAEKPGMVIGKGGKNIRKITSELEERFDLDDPQIDVQEVDEPDLNAQIVADRLGNAL
ERGWYFRKAGHTTIDRIMDAGARGAEITLNGKVTGARSRNEKFNRGYIKHNGEPSQEIVD
RGDGVAVMKLGTIGVTVKIIPPNADLPDDFRIHEDVDTESLV-------PDEIEGDEVEA
LLGE------AE-EPADGSEESDADEEFELTEDEAG--AEAAEIEEEEIVEE--DVEAET
GAAET-A-PDDAEIDEELSE--------------ETEADAEAILDEMESTEADAGAGLTA
IDGVGDAKAGALVEAGFESVADIQDASEDDL-----------------------AEAEGV
GDAFAERIKEGASEVDPAD------VEGEN---------
>hcc_thailandensis_JCM_13552
-----------------MATEQEFIEDGMQRTQIDEFFADELARAGYGGMDLAKTPMGTQ
IVLRAEKPGMVIGKGGKNIRKITSELEERFDLDDPQIDVQEVDEPDLNAQIVADRLGNAL
ERGWYFRKAGHTTIDRIMDAGARGAEITLNGKVTGARSRNEKFNRGYIKHNGEPSQDIVD
RGDGVAVMKLGTIGVTVKIIPPNADLPDDFRIHEDVDTESLV-------PEDIEGDEVEA
LLGE------AE-EPADDSEASDADEEFELGEDESD--VEAAEIEEEEIVEE--GVESET
GAAET-A-PDNEIDEELSED-TEADAEAILDEMESSETSEADVDASEQPVESAAGAGLTA
IDGVGDAKAEALVEAGFETVADIQDASEDDL-----------------------SEAEGV
GDAFAERIKAGASEVDPAD------VEGEN---------
>hbt_sp_NRC_1
-----------------MADELEFIEQGLQRSQIDEFFAEELARAGYGGMELAPTPMGMQ
IVLKAEKPGMVIGKGGKNIRKITTQLEERFDLEDPQIDVQEVEEPDLNAQIVADRLANAL
ERGWYFRKAGHTTIDRIMESGALGAEIVLSGKVTGNRGRVEKFNRGYIKHNGEPAEEIVD
HGKGVAVMKLGTIGVNVKIIPPNAELPDDFEIQEDADIEDLV------VDEAEAGEDLEE
LLEGED----AD-----------AEDADADAAAEPE--SEPADFEDEEVIET----DDDV
EEELDEL-ADAVEGEDEDDE--------------------------FSDVD---------
--------------------DEAADTAEDLL-----------------------DEMDDE
-------------------------DGGAE---------
>hbt_salinarum_R_1
-----------------MADELEFIEQGLQRSQIDEFFAEELARAGYGGMELAPTPMGMQ
IVLKAEKPGMVIGKGGKNIRKITTQLEERFDLEDPQIDVQEVEEPDLNAQIVADRLANAL
ERGWYFRKAGHTTIDRIMESGALGAEIVLSGKVTGNRGRVEKFNRGYIKHNGEPAEEIVD
HGKGVAVMKLGTIGVNVKIIPPNAELPDDFEIQEDADIEDLV------VDEAEAGEDLEE
LLEG--------------EDAD-AEDADADAAAEPE--SEPADFEDEEVIET----DDDV
EEELDEL-ADAVEGEDEDDE--------------------------FSDVD---------
--------------------DEAADTAEDLL-----------------------DEMDDE
-------------------------DGGAE---------
>hbt_sp_DL_1
-----------------MADEMQFIEQGLQRSQIDEFFATELARAGYGGMELAPTPMGMQ
IVLKAEKPGMVIGKGGKNIRKITTQLEERFDLEDPQIDVQEVDEPDLNAQIVADRLANAL
ERGWYFRKAGHTTIDRIMEAGALGAEIVLSGKVTGNRGRVEKFNRGYIKHNGEPAEEIVD
HGKGVAVMKLGTIGVSVKIIPPNAKLPDDFEIQEEADIEDLV------VDEAEADEELED
LLEG-E----GE-A----------DVEDGEGEESED--AATTDADAEAAVEE--IVEEDV
DADAD-G-DVEEELDELAAD-V-------------------EADEEFDDVD---------
--------------------ESAEETAEALI-----------------------DEMEEA
DEAEADEAEAD----AEDD------EEGEE---------
>hrr_J07HR59
-----------------MADELQFIENGLQRAQIDEFFSEELGRAGYGGMDIAKTPMGTQ
IVLKAEKPGMVIGKGGKNIRKVTTALEEQFGMDDPQIDVQEVDEPDLNARIVADRLANAL
ERGWYFRKAGHTTIDRIMDSGALGAEIVLSGKVTGARSRVEKFNRGYIKHNGEPAQNVVD
EGQATAVMKLGTIGVTVKTIPPGAQLPDDFEITDDAEVPEVE--------QAAAAEGVES
LLEE-D----PD-E---IPDVG---EGDDEEVTIPD--EDPEEIIDEEVVEE--VVGEVD
EAGGVAA-EPEVDDSDAATQ--------------------EEVDAELDDLE---------
--------------------EGVEQEAAELI-----------------------NEMEGV
GGD------------DDAE------AEEED---------
>halophilic_archaeon_J07HB67
-----------------MADEQAFIEDGLQRTQIDEFFEEELGRAGYGGMDVAKTPMGTQ
IVLEAEKPGMVIGKGGKNIRKITTELEERFDMEDPQIDVQEVEEPDLNARVVADKLANAL
ERGWYFRRAGHTTIDRIMESGALGAEIVLSGKVTGARSRVEKFNRGYIKHNGEPAEDVVD
SGKGVAVMQLGTIGVNVKIIPPEATLPDDFEVAEGVEAPEVE--------QQVAEEGVEA
LLEE------PD------------EVPEAEPADATAAEEADADPVDEEVVEE--VVEPDT
ELPGEDE-TVEVPGGDDDVE------------------------AELEDLD---------
--------------------EDVESEAADLV-----------------------GQMEGE
D------------------------DEGGE---------
>hac_jeotgali_B3
-----------------MADEHQFIENGMQRSQIDEFFATELERAGYGGMEVAKTPMGTQ
IVLKAEKPGMVIGKGGKNIRKVTRQLEERFDLEDPQIDVQEVDEPDLNAQIVADRLANAL
ERGWYFRKAGHTTIDRIMDAGALGAEIVLSGKVTGARSRVEKFNRGYVKHNGEPAEDIVD
KGLGTAVMKLGTIGVNVKIIPPGAQLPDDFEIHDDAEVEDLI------AETADTDEGVEE
ILDD-VADDVPE------------EDQVAETADTEG--EVEATEIDEEVVEE-----EPV
DEETVEE-SSEEAEDEEDLE-----------------------------LE---------
--------------------EDIEAEAAELV-----------------------AEME--
---------------AEEE------GEGDN---------
>hns_J07HN4
-----------------MADEQQFIENGLQRAQIDEFFQEELDRAGYGGMDIAKTPMGTQ
IVLKAEKPGMVIGKGGKNIRKITTTLTEDFGMDDPQVDVQEVDEPDLNARIVADRLANAL
ERGWYFRKAGHTTIDRIMEAGALGAEIVLSGKVTGARSRVEKFNRGYIKHNGEPAQDVVD
DGQGVAVMKLGTIGVTVKIIPPGATLPDDFAIHEDVEFEPVE----QAVVDADDDESVEE
LLAG-E----PD-D---------VVPDEDEDVEVPD--EDPAEAIDEEIVEE--VIEEET
VGDAD-I-DDAESADADDAEAADDAADG--------------DSVADEELD---------
--------------------EDVAAEAAELV-----------------------EEMEDD
---------------DADD------TEADN---------
>hns_J07HN6
-----------------MADEQQFIENGLQRAQIDEYFQDELDRAGYGGMDIAKTPMGTQ
IVLKAEKPGMVIGKGGKNIRSITDTLTDEFGMDDPQVDVQEVDEPDLNARIVADRLANAL
ERGWYFRKAGHTTIDRIIEAGALGAEIVLSGKVTGARSRVEKFNRGYIKHNGEPAQDVVD
EGQGVAVMKLGAIGVTVKIIPPGATLPDDFAVADDADIDPVE------QVVDGDDESVEE
LLAG-E----PD-------EEDAAPAADEDEVEVPD--EDPAEVIEEEIVEE--VIDEAD
EESAA-D-DDSEESADSDDAAGDAADDGDDSDDDESADADDGDSVADEDLD---------
--------------------EDVAEEAADLV-----------------------EEMEDA
DDGDDA---------DADE------TEADD---------
>nmn_moolapensis_8_8_11
-----------------MADEHQFIEDGLQRTQIDEFFAEELSRAGYGGMDVAKTPMGTQ
IVLKAEKPGMVIGKGGKNIRKITTTLEEDFDLDDPQIDVQEVDEPDLNAQIVADRLANAL
ERGWYFRKAGHTTIDRIMDSGALGAEIILSGKVTGARSRVEKFNRGYIKHNGEPAETIVD
SGVGTAVMKLGTIGVRVKIIPPNAELPDDFEVYEDVEVSEFI---------EEPEGDVEE
LLEE------PD-------------EADAESVG-----ADPEDVLEEETAE---AVEEVP
EEEVLDE-DLDGETGDSPAA-------------------DEAGADEPEVLD---------
--------------------EDVEAEAEELL-----------------------DEMEGG
A------------------------DEEAE---------
>nmn_pharaonis_DSM_2160
-----------------MADEHQFIHDGLQRTQIDEFFSEELSRAGYGGMEVAKTPMGTQ
IVLKAEKPGMVIGKGGKNIRKITTTLEEEFGLEDPQVDVQEVDEPDLNAQIVADRLANAL
ERGWYFRKAGHTTIDRIMESGALGAEIILSGKVTGARSRVEKFNRGYIKHNGEPAESIVD
SGVGTAVMKLGTIGVQVKIIPPEAELPDDFEVYEDIEVEDFV---------EEPEGDVEE
LLEA------PE------------DAEAESVGADPE--EVIEEETEAEAVEE--VAEEEI
IDEEG-V-EAET--GDAPTS-P---PDA--------------AEEPDEALD---------
--------------------EDVEAEAEELL-----------------------DEME--
---------------DETT------DEEET---------
>haloarchaeon_3A1_DGR
-----------------MADEHQFIENGLQRAQIDEFFADELGRAGYGGMDIAKTPMGTQ
IVLKAEKPGMVIGKGGKNIRKITSTLEDRFDMDDPQIDVQEVDEPDLNARIVADRLANAL
ERGWYFRKAGHTTIDRIMESGALGAEIVLSGKVTGARSRVEKFNRGYIKHNGEPAEDVVD
EGQGVAVMKLGTIGVTVKIIPPGAELPDDFGVREDVEAPEVE--------QTVEEEGVES
LLEE-E----PE-E---IPDVGADEDVEVPTGEPEGVEEGAEEDLDEEIVEE--VIEETQ
ETSAE-A-TDTAPAEPVDTA---------------------TPDEDVEELD---------
--------------------EDVEAEAEALV-----------------------DEMESA
AESEESDA-------ESDAEETTADDEEEA---------
>hrr_Cb34
-----------------MADEHQFIEDGLRRSQINEFFADELGRAGYGGMDVAKTPMGTQ
IVLKAEKPGMVIGKGGKNIRKITTELEDRFDMDDPQIDVQEVDEPDLNAQIVADRLANAL
ERGWYFRKAGHTTIDRIMDAGALGAEIVLSGKVTGARSRVEKFNRGYIKHNGEPAEEVVD
HGKGVAVMKLGTIGVNVKIIPPGAELPDDFGVREDAEVPEVD------QADAAGDEGVES
LLEE-E----PE-E---VPDVG----DDDEDVAVPD--EDPADVIDEEIVEE--VVEETG
ETATE-A-TDAP--AEEPVE-------------------TGDVDEELDELD---------
--------------------EEIESEAADLV-----------------------AEMEA-
---------------ADEE------AEEDE---------
>hrr_aidingense_JCM_13916
-----------------MADEHQFIEDGLRRSQINEFFADELGRAGYGGMDVAKTPMGTQ
IVLKAEKPGMVIGKGGKNIRKITSELEDRFGMDDPQIDVQEVDEPDLNAQIVADRLANAL
ERGWYFRKAGHTTIDRIMDAGALGAEIVLSGKVTGARSRVEKFNRGYIKHNGEPAQEVVD
HGQGVAVMKLGTIGVTVKIIPPGAKLPDDFDIREDAEVPEVE----QATVGADADEGVES
LLEE-E----PE-E---VPDVG-----ADDDVEVPD--EDPADVIDEEVVEE--VVEESQ
DAAAE-A-TDVA--AEEPVD-----EDV--------------DADELDDLD---------
--------------------EEIESEAADLV-----------------------AEME--
---------------AADE------DEEDE---------
>hrr_C3
-----------------MADEHQFIEDGLRRSQINEFFADELGRAGYGGMDVAQTPMGTQ
IVLKAEKPGMVIGKGGKNIRKITTELEERFDMDDPQIDVQEVDEPDLNAQIVADRLANAL
ERGWYFRKAGHTTIDRIMDAGALGAEIVLSGKVTGARSRVEKFNRGYIKHNGEPAEEVVD
HGQGVAVMKLGTIGVNVKIIPPGATLPDDFDVREDAEVPEVE----QAAVDADADEGVES
LLEE-E----PE-E---VPDVG-----DDEDVDVPD--EDPAEVIDEEVVEE--VVEETQ
DTATE-A-TDVA--AEEPVD-----EDV--------------DADELDELD---------
--------------------EEIESEAADLVXRRDPRHDRGGAGGRTRGARDRAAQLEGA
ASGWRHAGEPGPRQRAEEDHRADQDDPGGRRRLRRRTVR
>hrr_T3cd
-----------------MADEHQFIEDGLRRSQINEFFADELGRAGYGGMDVAQTPMGTQ
IVLKAEKPGMVIGKGGKNIRKITTELEERFDMDDPQIDVQEVDEPDLNAQIVADRLANAL
ERGWYFRKAGHTTIDRIMDAGALGAEIVLSGKVTGARSRVEKFNRGYIKHNGEPAEEVVD
HGQGVAVMKLGTIGVNVKIIPPGATLPDDFDVREDAEVPEVE----QAAVDADADEGVES
LLEE-E----PD-E---VPDVG----DDDEDVEVPD--EDPTDVIDEEVVEE--VVEETQ
ETADE-A-TDVA--AEEPVD-----EDV--------------EADELDELD---------
--------------------EEIESEAADLV-----------------------AEMEA-
---------------ADEE------DEEDE---------
>hrr_167
-----------------MADEHQFIEDGLRRSQINEFFADELGRAGYGGMDVAQTPMGTQ
IVLKAEKPGMVIGKGGKNIRKITTELEERFDMDDPQIDVQEVDEPDLNAQIVADRLANAL
ERGWYFRKAGHTTIDRIMDAGALGAEIVLSGKVTGARSRVEKFNRGYIKHNGEPAEEVVD
HGQGVAVMKLGTIGVNVKIIPPGATLPDDFEVREDAEVPEVE----QAAVDADADEGVEA
LLEE-E----PE-E---VPDVG-----DDEDVDVPD--EDPAEVIDEEVVEE--VVEETQ
ETADE-A-TDVAAEEPVDED---------------------VEADELDELD---------
--------------------EEIESEAADLV-----------------------AEMEA-
---------------ADEE------DEEDE---------
>hrr_C2_b
-----------------MADEHQFIEDGLRRSQINEFFADELGRAGYGGMDVAQTPMGTQ
IVLKAEKPGMVIGKGGKNIRKITTELEERFDMDDPQIDVQEVDEPDLNAQIVADRLANAL
ERGWYFRKAGHTTIDRIMDAGALGAEIVLSGKVTGARSRVEKFNRGYIKHNGEPAEEVVD
HGQGVAVMKLGTIGVNVKIIPPGATLPDDFEVREDAEVPEVE----QAAVDADADEGVEA
LLEE-E----PE-E---VPDVG-----DDEDVDVPD--EDPAEVIDEEVVEE--VVEETQ
ETADE-A-TDVA--AEEPVD-------------------EDVEADELDELD---------
--------------------EEIESEAADLV-----------------------AEMEA-
---------------ADEE------DEEDE---------
>hrr_E3
------------------------------------------------------------
------------------------------------------------------------
-----------------MDAGALGAEIVLSGKVTGARSRVEKFNRGYIKHNGEPAEEVVD
HGQGVAVMKLGTIGVNVKIIPPGATLPDDFDVREDAEVPEVE----QAAVDADADEGVES
LLEE-E----PE-E---VPDVG-----DDEDVDVPD--EDPAEVIDEEVVEE--VVEETQ
DTATE-A-TDVAAEEPVDED---------------------VDADELDELD---------
--------------------EEIESEAADLV-----------------------AEMEA-
---------------ADEE------DEEDE---------
>hrr_LG2
-----------------MADEHQFIEDGLRRSQINEFFADELGRAGYGGMDVAQTPMGTQ
IVLKAEKPGMVIGKGGKNIRKITTELEERFDMDDPQIDVQEVDEPDLNAQIVADRLANAL
ERGWYFRKAGHTTIDRIMDAGALGAEIVLSGKVTGARSRVEKFNRGYIKHNGEPAEEVVD
HGQGVAVMKLGTIGVNVKIIPPGATLPDDFDVREDAEVPEVE----QAAVDADADEGVES
LLEE-E----PE-E---VPDVG-----DDEDVDVPD--EDPAEVIDEEVVEE--VVEETQ
ETAAE-A-TDVA--AEEPVD-------------------EDVDADELDELD---------
--------------------EEIESEAADLV-----------------------AEMEA-
---------------ADEE------DEEDE---------
>hrr_LG3
-----------------MADEHQFIEDGLRRSQINEFFADELGRAGYGGMDVAQTPMGTQ
IVLKAEKPGMVIGKGGKNIRKITTELEERFDMDDPQIDVQEVDEPDLNAQIVADRLANAL
ERGWYFRKAGHTTIDRIMDAGALGAEIVLSGKVTGARSRVEKFNRGYIKHNGEPAEEVVD
HGQGVAVMKLGTIGVNVKIIPPGATLPDDFDVREDAEVPEVE----QAAVDADADEGVES
LLEE-E----PE-E---VPDVG-----DDEDVDVPD--EDPAEVIDEEVVEE--VVEETQ
ETAAE-A-TDVA--AEEPVD-------------------EDVDADELDELD---------
--------------------EEIESEAADLV-----------------------AEMEA-
---------------ADEE------DEEDE---------
>hrr_arcis_JCM_13916
-----------------MADEHQFIEDGLRRSQINEFFADELGRAGYGGMDVAQTPMGTQ
IVLKAEKPGMVIGKGGKNIRKITTELEERFDMDDPQIDVQEVDEPDLNAQIVADRLANAL
ERGWYFRKAGHTTIDRIMDAGALGAEIVLSGKVTGARSRVEKFNRGYIKHNGEPAEEVVD
HGQGVAVMKLGTIGVNVKIIPPGATLPDDFDVREDAEVPEVE----QAAVDADADEGVES
LLEE-E----PE-E---VPDVG-----DDEDVDVPD--EDPAEVIDEEVVEE--VVEETQ
DTATE-A-TDVA--AEEPVD-------------------EDVDADELDELD---------
--------------------EEIESEAADLV-----------------------AEMEA-
---------------ADEE------DEEDE---------
>hrr_litoreum_JCM_13561
-----------------MADEHQFIEDGLRRSQINEFFADELGRAGYGGMDVAQTPMGTQ
IVLKAEKPGMVIGKGGKNIRKITTELEERFDMDDPQIDVQEVDEPDLNAQIVADRLANAL
ERGWYFRKAGHTTIDRIMDAGALGAEIVLSGKVTGARSRVEKFNRGYIKHNGEPAEEVVD
HGQGVAVMKLGTIGVNVKIIPPGATLPDDFDVREDAEVPEVE----QAAVDADADEGVES
LLEE-E----PE-E---VPDVG-----DDEDVDVPD--EDPAEVIDEEVVEE--VVEETQ
DTATE-A-TDVA--AEEPVD-------------------EDVDADELDELD---------
--------------------EEIESEAADLV-----------------------AEMEA-
---------------ADEE------DEEDE---------
>hrr_terrestre_JCM_10247
-----------------MADEHQFIEDGLRRSQINEFFADELGRAGYGGMDVAQTPMGTQ
IVLKAEKPGMVIGKGGKNIRKITTELEERFDMDDPQIDVQEVDEPDLNAQIVADRLANAL
ERGWYFRKAGHTTIDRIMDAGALGAEIVLSGKVTGARSRVEKFNRGYIKHNGEPAEEVVD
HGQGVAVMKLGTIGVNVKIIPPGATLPDDFDVREDAEVPEVE----QAAVDADADEGVES
LLEE-E----PE-E---VPDVG-----DDEDVDVPD--EDPAEVIDEEVVEE--VVEETQ
DTATE-A-TDVA--AEEPVD-------------------EDVDADELDELD---------
--------------------EEIESEAADLV-----------------------AEMEA-
---------------ADEE------DEEDE---------
>hrr_distributum_JCM_10118
-----------------MADEHQFIEDGLRRSQINEFFADELGRAGYGGMDVAQTPMGTQ
IVLKAEKPGMVIGKGGKNIRKITTELEERFDMDDPQIDVQEVDEPDLNAQIVADRLANAL
ERGWYFRKAGHTTIDRIMDAGALGAEIVLSGKVTGARSRVEKFNRGYIKHNGEPAEEVVD
HGQGVAVMKLGTIGVNVKIIPPGATLPDDFDVREDAEVPEVE----QAAVDADADEGVES
LLEE-E----PE-E---VPDVG-----DDEDVDVPD--EDPAEVIDEEVVEE--VVEETQ
ETATE-A-TDVA--AEEPVD-------------------EDVDADELDELD---------
--------------------EEIESEAADLV-----------------------AEMEA-
---------------ADEE------DEEDE---------
>hrr_SP3
-----------------MADEHQFIEDGLRRSQINEFFADELGRAGYGGMDVAQTPMGTQ
IVLKAEKPGMVIGKGGKNIRKITTELEERFDMDDPQIDVQEVDEPDLNAQIVADRLANAL
ERGWYFRKAGHTTIDRIMDAGALGAEIVLSGKVTGARSRVEKFNRGYIKHNGEPAEEVVD
HGQGVAVMKLGTIGVNVKIIPPGATLPDDFEVREDAEVPEVE----QAAVDADADEGVES
LLEE-E----PD-E---VPDAD-------DDVDVPD--EDPAEVIDEEVVEE--VVEETQ
GTAAE-A-TDVA--AEEPVD-----EDV--------------DADELDELD---------
--------------------EEIESEAADLV-----------------------AEMEA-
---------------ADEE------DEEDE---------
>hrr_SP9
-----------------MADEHQFIEDGLRRSQINEFFADELGRAGYGGMDVAQTPMGTQ
IVLKAEKPGMVIGKGGKNIRKITTELEERFDMDDPQIDVQEVDEPDLNAQIVADRLANAL
ERGWYFRKAGHTTIDRIMDAGALGAEIVLSGKVTGARSRVEKFNRGYIKHNGEPAEEVVD
HGQGVAVMKLGTIGVNVKIIPPGATLPDDFEVREDAEVPEVE----QAAVDADADEGVES
LLEE-E----PD-E---VPDAD--DDV-----DVPD--EDPAEVIDEEVVEE--VVEETQ
GTAAE-A-TDVA--AEEPVD-----EDV--------------DADELDELD---------
--------------------EEIESEAADLV-----------------------AEMEA-
---------------ADEE------DEEDE---------
>hrr_SP7
-----------------MADEHQFIEDGLRRSQINEFFADELGRAGYGGMDVAQTPMGTQ
IVLKAEKPGMVIGKGGKNIRKITTELEERFDMDDPQIDVQEVDEPDLNAQIVADRLANAL
ERGWYFRKAGHTTIDRIMDAGALGAEIVLSGKVTGARSRVEKFNRGYIKHNGEPAEEVVD
HGQGVAVMKLGTIGVNVKIIPPGATLPDDFQVREDAEVPEVE----QAAVDADADEGVES
LLEE-D----PD-E---VPDVG-----GDDDVDVPD--EDPAEVIDEEVVEE--VVEETQ
ETAAE-A-TDVA--AEEPVD-------------------EHVDADELDDLD---------
--------------------EEIESEAADLV-----------------------AEMEA-
---------------ADEE------DEEDE---------
>hrr_SP5
-----------------MADEHQFIEDGLRRSQINEFFADELGRAGYGGMDVAQTPMGTQ
IVLKAEKPGMVIGKGGKNIRKITTELEERFDMDDPQIDVQEVDEPDLNAQIVADRLANAL
ERGWYFRKAGHTTIDRIMDAGALGAEIVLSGKVTGARSRVEKFNRGYIKHNGEPAEEVVD
HGQGVAVMKLGTIGVNVKIIPPGATLPDDFQVREDAEVPEVE----QAAVDADADEGVES
LLEE-D----PD-E---VPDVG-----GDDDVDVPD--EDPAEVIDEEVVEE--VVEETQ
ETAAE-A-TDVA--AEEPVD-----EDV--------------DADELDDLD---------
--------------------EEIESEAADLV-----------------------AEMEA-
---------------ADEE------DEEDE---------
>hrr_californiensis_DSM_19288
-----------------MADEHQFIEDGLRRSQINEFFADELGRAGYGGMDVAQTPMGTQ
IVLKAEKPGMVIGKGGKNIRKITTELEERFDMDDPQIDVQEVDEPDLNAQIVADRLANAL
ERGWYFRKAGHTTIDRIMDAGALGAEIVLSGKVTGARSRVEKFNRGYIKHNGEPAEEVVD
HGQGVAVMKLGTIGVNVKIIPPGATLPDDFEVREDAEVPEVE-----QAAAAGDDEGVEA
LLEE-D----PD-E---VPDVG-----EDDDVDVPD--EDPADVIDEEVVEE--VVEETQ
ETATE-A-TDVA--AEEPVD-----EDV--------------EADELDELD---------
--------------------EEIESEAADLV-----------------------AEMEA-
---------------ADED------EEEDE---------
>hrr_coriense_DSM_10284
-----------------MADEHQFIEDGLRRSQINEFFADELGRAGYGGMDVAQTPMGTQ
IVLKAEKPGMVIGKGGKNIRKITTELEERFDMDDPQIDVQEVDEPDLNAQIVADRLANAL
ERGWYFRKAGHTTIDRIMDAGALGAEIVLSGKVTGARSRVEKFNRGYIKHNGEPAEEVVD
HGQGVAVMKLGTIGVNVKIIPPGATLPDDFEIREDAEVPEVE----QAA--VDADEGVES
LLEE-D----PD-E---VPDVG-----AADDVDVPD--EDPTEVIDEEVVEE--VVEETQ
ETAAE-A-TDVA--AEEPVD-----EDV--------------EADELDELD---------
--------------------EEIESEAADLV-----------------------AEMEA-
---------------ADED------EEEDE---------
>hrr_Ea1
-----------------MADEHQFIEDGLRRSQINEFFADELGRAGYGGMDVAKTPMGTQ
IVLKAEKPGMVIGKGGKNIRKITTELEDRFDMDDPQIDVQEVDEPDLNAQIVADRLANAL
ERGWYFRKAGHTTIDRIMDAGALGAEIVLSGKVTGARSRVEKFNRGYIKHNGEPAEEVVD
HGQGVAVMKLGTIGVNVKIIPPGAKLPDDFDIREDAEVPEVE------QAAAGDDEGVEA
LLEE-E----PE-E---VPDVG-----ADDDVEVPD--DDPTDVIDEEVVEE--VVEETQ
DTAAE-A-TDVA--PEEPVG--------------------DADADDIDELD---------
--------------------EEIESEAADLV-----------------------AEME--
---------------AADD------EEEDE---------
>hrr_Ea8
-----------------MADEHQFIEDGLRRSQINEFFADELGRAGYGGMDVAKTPMGTQ
IVLKAEKPGMVIGKGGKNIRKITTELEDRFDMDDPQIDVQEVDEPDLNAQIVADRLANAL
ERGWYFRKAGHTTIDRIMDAGALGAEIVLSGKVTGARSRVEKFNRGYIKHNGEPAEEVVD
HGQGVAVMKLGTIGVNVKIIPPGAKLPDDFDIREDAEVPEVE------QAAAGDDEGVEA
LLEE-E----PE-E---VPDVG-----ADDDVEVPD--DDPTDVIDEEVVEE--VVEETQ
DTAAE-A-TDVA--PEEPVG--------------------DADADDIDELD---------
--------------------EEIESEAADLV-----------------------AEME--
---------------AADD------EEEDE---------
>hrr_Eb13
-----------------MADEHQFIEDGLRRSQINEFFADELGRAGYGGMDVAKTPMGTQ
IVLKAEKPGMVIGKGGKNIRKITTELEDRFDMDDPQIDVQEVDEPDLNAQIVADRLANAL
ERGWYFRKAGHTTIDRIMDAGALGAEIVLSGKVTGARSRVEKFNRGYIKHNGEPAEEVVD
HGQGVAVMKLGTIGVNVKIIPPGAKLPDDFDIREDAEVPEVE------QAAAGDDEGVEA
LLEE-E----PE-E---VPDVG-----ADDDVEVPD--DDPTDVIDEEVVEE--VVEETQ
DTAAE-A-TDVA--PEEPVG--------------------DADADDIDELD---------
--------------------EEIESEAADLV-----------------------AEME--
---------------AADD------EEEDE---------
>hrr_IB24
-----------------MADEHQFIEDGLRRSQINEFFADELGRAGYGGMDVAKTPMGTQ
IVLKAEKPGMVIGKGGKNIRKITTELEDRFDMDDPQIDVQEVDEPDLNAQIVADRLANAL
ERGWYFRKAGHTTIDRIMDAGALGAEIVLSGKVTGARSRVEKFNRGYIKHNGEPAEEVVD
HGQGVAVMKLGTIGVNVKIIPPGAKLPDDFDIREDAEVPEVE------QAAAGDDEGVEA
LLEE-E----PE-E---VPDVG-----ADDDVEVPD--DDPTDVIDEEVVEE--VVEETQ
DTAAE-A-TDVA--PEEPVG--------------------DADADDIDELD---------
--------------------EEIESEAADLV-----------------------AEME--
---------------AADD------EEEDE---------
>hrr_hd13
-----------------MADEHQFIEDGLRRSQINEFFADELGRAGYGGMDVAKTPMGTQ
IVLKAEKPGMVIGKGGKNIRKITTELEDRFDMDDPQIDVQEVDEPDLNAQIVADRLANAL
ERGWYFRKAGHTTIDRIMDAGALGAEIVLSGKVTGARSRVEKFNRGYIKHNGEPAEEVVD
HGQGVAVMKLGTIGVNVKIIPPGAKLPDDFDIREDAEVPEVE------QAAAGDDEGVEA
LLEE-E----PE-E---VPDVG-----ADDDVEVPD--EDPTDVIDEEVVEE--VVEETQ
DTAAE-A-TDVA--PEEPVG--------------------DADADDIDELD---------
--------------------EEIESEAADLV-----------------------AEME--
---------------AADD------EEEDE---------
>hrr_C2_a
-----------------MADEHQFIEDGLRRSQINEFFADELGRAGYGGMDVAQTPMGTQ
IVLKAEKPGMVIGKGGKNIRKITTELEDRFDMDDPQIDVQEVDEPDLNAQIVADRLANAL
ERGWYFRKAGHTTIDRIMDAGALGAEIVLSGKVTGARSRVEKFNRGYIKHNGEPAEEVVD
HGQGVAVMKLGTIGVNVKIIPPGATLPDDFQIREDAEVPEVE----QAAAGAGDDEGVEA
LLEE-D----PE-E---VPDVG-----ADEDVDVPD--EDPADVIDEEVVEE--VVEETQ
DTATE-A-TDVA--AEEPVG--------------------DADADELDELD---------
--------------------EEIESEAADLV-----------------------AEME--
---------------AADE------EEEDE---------
>hrr_Ec15
-----------------MADEHQFIEDGLRRSQINEFFADELGRAGYGGMDVAQTPMGTQ
IVLKAEKPGMVIGKGGKNIRKITTELEDRFDMDDPQIDVQEVDEPDLNAQIVADRLANAL
ERGWYFRKAGHTTIDRIMDAGALGAEIVLSGKVTGARSRVEKFNRGYIKHNGEPAEEVVD
HGQGVAVMKLGTIGVNVKIIPPGATLPDDFQIREDAEVPEVE----QAAAGAGDDEGVEA
LLEE-D----PE-E---VPDVG-----ADEDVDVPD--EDPADVIDEEVVEE--VVEETQ
DTATE-A-TDVA--AEEPVG--------------------DADADELDELD---------
--------------------EEIESEAADLV-----------------------AEME--
---------------AADE------EEEDE---------
>hrr_Fb21
-----------------MADEHQFIEDGLRRSQINEFFADELGRAGYGGMDVAQTPMGTQ
IVLKAEKPGMVIGKGGKNIRKITTELEDRFDMDDPQIDVQEVDEPDLNAQIVADRLANAL
ERGWYFRKAGHTTIDRIMDAGALGAEIVLSGKVTGARSRVEKFNRGYIKHNGEPAEEVVD
HGQGVAVMKLGTIGVNVKIIPPGATLPDDFQIREDAEVPEVE----QAAAGAGDDEGVEA
LLEE-D----PE-E---VPDVG-----ADEDVDVPD--EDPADVIDEEVVEE--VVEETQ
DTATE-A-TDVA--AEEPVG--------------------DADADELDELD---------
--------------------EEIESEAADLV-----------------------AEME--
---------------AADE------EEEDE---------
>hrr_LD3
-----------------MADEHQFIEDGLRRSQINEFFADELGRAGYGGMDVAQTPMGTQ
IVLKAEKPGMVIGKGGKNIRKITTELEDRFDMDDPQIDVQEVDEPDLNAQIVADRLANAL
ERGWYFRKAGHTTIDRIMDAGALGAEIVLSGKVTGARSRVEKFNRGYIKHNGEPAEEVVD
HGQGVAVMKLGTIGVNVKIIPPGATLPDDFQIREDAEVPEVE----QAAAGAGDDEGVEA
LLEE-D----PE-E---VPDVG-----ADEDVDVPD--EDPADVIDEEVVEE--VVEETQ
DTATE-A-TDVA--AEEPVG--------------------DADADELDELD---------
--------------------EEIESEAADLV-----------------------AEME--
---------------AADE------EEEDE---------
>hrr_LG1
-----------------MADEHQFIEDGLRRSQINEFFADELGRAGYGGMDVAQTPMGTQ
IVLKAEKPGMVIGKGGKNIRKITTELEDRFDMDDPQIDVQEVDEPDLNAQIVADRLANAL
ERGWYFRKAGHTTIDRIMDAGALGAEIVLSGKVTGARSRVEKFNRGYIKHNGEPAEEVVD
HGQGVAVMKLGTIGVNVKIIPPGATLPDDFQIREDAEVPEVE----QAAAGAGDDEGVEA
LLEE-D----PE-E---VPDVG-----ADEDVDVPD--EDPADVIDEEVVEE--VVEETQ
DTATE-A-TDVA--AEEPVG--------------------DADADELDELD---------
--------------------EEIESEAADLV-----------------------AEME--
---------------AADE------EEEDE---------
>hrr_G37
-----------------MADEHQFIEDGLRRSQINEFFADELGRAGYGGMDVAQTPMGTQ
IVLKAEKPGMVIGKGGKNIRKITTELEDRFDMDDPQIDVQEVDEPDLNAQIVADRLANAL
ERGWYFRKAGHTTIDRIMDAGALGAEIVLSGKVTGARSRVEKFNRGYIKHNGEPAEEVVD
HGQGVAVMKLGTIGVNVKIIPPGATLPDDFQIREDAEVPEVE----QAAAGAGDDEGVEA
LLEE-D----PE-E---VPDVG-----ADEDVGVPD--EDPADVIDEEVVEE--VVEETQ
DTATE-A-TDVA--AEEPVG--------------------DADADELDELD---------
--------------------EEIESEAADLV-----------------------AEME--
---------------AADE------EEEDE---------
>hrr_Ga2p
-----------------MADEHQFIEDGLRRSQINEFFADELGRAGYGGMDVAQTPMGTQ
IVLKAEKPGMVIGKGGKNIRKITTELEDRFDMDDPQIDVQEVDEPDLNAQIVADRLANAL
ERGWYFRKAGHTTIDRIMDAGALGAEIVLSGKVTGARSRVEKFNRGYIKHNGEPAEEVVD
HGQGVAVMKLGTIGVNVKIIPPGATLPDDFQIREDAEVPEVE----QAAAGAGDDEGVEA
LLEE-D----PE-E---VPDVG-----ADEDVGVPD--EDPADVIDEEVVEE--VVEETQ
DTATE-A-TDVA--AEEPVG--------------------DADADELDELD---------
--------------------EEIESEAADLV-----------------------AEME--
---------------AADE------EEEDE---------
>hrr_Ga36
-----------------MADEHQFIEDGLRRSQINEFFADELGRAGYGGMDVAQTPMGTQ
IVLKAEKPGMVIGKGGKNIRKITTELEDRFDMDDPQIDVQEVDEPDLNAQIVADRLANAL
ERGWYFRKAGHTTIDRIMDAGALGAEIVLSGKVTGARSRVEKFNRGYIKHNGEPAEEVVD
HGQGVAVMKLGTIGVNVKIIPPGATLPDDFQIREDAEVPEVE----QAAAGAGDDEGVEA
LLEE-D----PE-E---VPDVG-----ADEDVGVPD--EDPADVIDEEVVEE--VVEETQ
DTATE-A-TDVA--AEEPVG--------------------DADADELDELD---------
--------------------EEIESEAADLV-----------------------AEME--
---------------AADE------EEEDE---------
>hrr_hochstenium_ATCC_700873
-----------------MADEHQFIEDGLRRSQINEFFADELGRAGYGGMDVAQTPMGTQ
IVLKAEKPGMVIGKGGKNIRKITTELEDRFDMDDPQIDVQEVDEPDLNAQIVADRLANAL
ERGWYFRKAGHTTIDRIMDAGALGAEIVLSGKVTGARSRVEKFNRGYIKHNGEPAEEVVD
HGQGVAVMKLGTIGVNVKIIPPGATLPDDFEVREDAEVPEVE-----QAAAAGDDEGVEA
LLEE-E----PE-E---VPDVG-----ADDDVDVPD--EDPTEVIDEEVVEE--VVEETQ
DTASE-A-TDVA--EEEPVG--------------------DAEPDELDELD---------
--------------------EEIESEAADLV-----------------------AEMEA-
---------------ADEE------DEEDE---------
>hrr_tebenquichense_DSM_14210
-----------------MADEHQFIEDGLRRSQINEFFADELGRAGYGGMDVAQTPMGTQ
IVLKAEKPGMVIGKGGKNIRKITTELEDRFDMDDPQIDVQEVDEPDLNAQIVADRLANAL
ERGWYFRKAGHTTIDRIMDAGALGAEIVLSGKVTGARSRVEKFNRGYIKHNGEPAEEVVD
HGQGVAVMKLGTIGVNVKIIPPGATLPDDFEVREDAEVPEVE-----QAAAAGDDEGVEA
LLEE-E----PE-E---VPDVG-----ADDDVEVPD--EDPAEVIDEEVVEE--VVEETQ
DTASE-A-TDVA--EEEPVG--------------------DAEADELDELD---------
--------------------EEIESEAADLV-----------------------AEMEA-
---------------ADEE------DEEDE---------
>hrr_kocurii_JCM_14978
-----------------MADEHQFIEDGLRRSQINEFFADELGRAGYGGMDVAQTPMGTQ
IVLKAEKPGMVIGKGGKNIRKITTELEDRFDMDDPQIDVQEVDEPDLNAQIVADRLANAL
ERGWYFRKAGHTTIDRIMDAGALGAEIVLSGKVTGARSRVEKFNRGYIKHNGEPAEEVVD
HGQGVAVMKLGTIGVNVKIIPPGAKLPDDFDIREDAEVPEVE----QAAVGADADEGVES
LLEE-E----PE-D---VPDVG-----GDEDVEVPD--EDPADLIDEEVVEE--VVEETQ
DTATE-A-TDVA--AEEPVG--------------------DADADDVDELD---------
--------------------EEIEEEAADLV-----------------------AEME--
---------------AADE------DEEDE---------
>hrr_lipolyticum_DSM_21995
-----------------MADEHQFIEDGLRRSQINEFFADELGRAGYGGMDVAQTPMGTQ
IVLKAEKPGMVIGKGGKNIRKITTELEDRFDMDDPQIDVQEVDEPDLNAQIVADRLANAL
ERGWYFRKAGHTTIDRIMDAGALGAEIVLSGKVTGARSRVEKFNRGYIKHNGEPAEEVVD
HGQGVAVMKLGTIGVNVKIIPPGAQLPDDFDIREDAEVPEVE----QAAVGADADEGVES
LLEE-E----PD-E---VPDVG-----ADDDVEVPD--EDPADVIDEEVVEE--VAEETQ
DTATE-A-TDVA--AEEPVG-----DED-------------VDADDVEELD---------
--------------------EEIEEEAADLV-----------------------AEME--
---------------AADE------DEEDE---------
>hrr_C49
-----------------MADEHQFIEDGLRRSQINEFFADELGRAGYGGMDVAQTPMGTQ
IVLKAEKPGMVIGKGGKNIRKITTELEDRFDMDDPQIDVQEVDEPDLNAQIVADRLANAL
ERGWYFRKAGHTTIDRIMDAGALGAEIVLSGKVTGARSRVEKFNRGYIKHNGEPAEEVVD
HGQGVAVMKLGTIGVNVKIIPPGAQLPDDFDIREDAEVPEVE----QAAVDVDADEGVES
LLEE-E----PE-E---VPDVG-----ADDDVEVPD--EDPSDLIDEEVVEE--VVEETQ
ETATE-A-TDVA--AEEPVG------------------DENVDADDVEELD---------
--------------------EEIEAEAADLV-----------------------AEME--
---------------AADE------DEEDE---------
>hrr_saccharovorum_DSM_1137
-----------------MADEHQFIEDGLRRSQINEFFADELGRAGYGGMDVAQTPMGTQ
IVLKAEKPGMVIGKGGKNIRKITTELEDRFDMDDPQIDVQEVDEPDLNAQIVADRLANAL
ERGWYFRKAGHTTIDRIMDAGALGAEIVLSGKVTGARSRVEKFNRGYIKHNGEPAEEVVD
HGQGVAVMKLGTIGVNVKIIPPGAQLPDDFDIREDAEVPEVE----QAAVGAEAEEGVES
LLEE-E----PE-E---VPDAG-----ADEDVEIPD--EDPAEAIDEEIVEE--VVEETQ
ETATE-A-TDVA--EEEPVG--------------------DAEAEDIDELD---------
--------------------EEIESEAADLV-----------------------AEME--
---------------AADE------GEEDE---------
>hrr_lacusprofundi_ATCC_49239
-----------------MADEHQFIEDGLRRSQINEFFADELGRAGYGGMDVAKTPMGTQ
IVLKAEKPGMVIGKGGKNIRKITTELEDRFDMDDPQIDVQEVDEPDLNAQIVADRLANAL
ERGWYFRKAGHTTIDRIMDAGALGAEIVLSGKVTGARSRVEKFNRGYIKHNGEPAQEVVD
HGQGVAVMKLGTIGVNVKIIPPGAQLPDDFDIREDADVPEVE----QAAVDVDADEGVES
LLEE-E----PE-E---VPDVG-----ADDDVEIPD--EDPAEAIDEEVVEE--VVEETQ
DTATE-A-TDVA--AEEPVG--------------------DAEADDIDELD---------
--------------------EEIESEAADLV-----------------------AEME--
---------------AADE------DEEDE---------
>hgn_salarium_B_1
-----------------MADEHQFIEDGLQKSQIDEFFADELGRAGYGGMDVAKTPMGTQ
IVLKAEKPGMVIGKGGKNIRKITRELQERFNLDDPQIDVQEVDEPDLNARIVADRLANAL
ERGWYFRKAGHTTIDRIMDAGALGAEIVLAGKVTGARSRIEKFNRGYIKHNGEPADTVVD
EGQGVAVMKLGTIGVTVKIIPPGAQLPDDFAIAEDAEVEAVE--------QIEADEGVEG
LLEE------PEDE--KIPDVD--EDADEVPDEGAA--EDPEAAIDEEVVEE--VVEETD
EEPVATG-DVDD--DDEDVE------------------------EELDELD---------
--------------------EEVEQEAADLV-----------------------AEME--
---------------ADED------EEEDN---------
>hqr_walsbyi_C23
-----------------MADEHQFIENGLQRSQIDEFFADELGRAGYGGMDVAKTPMGTQ
IVLKAEKPGMVIGKGGKNIRKVTRELEDRFNLDDPQIDVQEVDEPDLNARIVADRLANAL
ERGWYFRKAGHTTIDRIIESGALGAEIVLSGKVTGARSRVEKFNRGYIKHNGEPAQEIVD
EGQGVAVMKLGTIGVTVKIIPPGAELPDDFEIHDDVDVEPVE--------QVAESDGVDS
LLAE-D----PA-D---IPDVG-----ADDDVTVPQ--ETPEEIIDEEVVEADPGVSSED
EEVVT-E-PVDIGGDDEDVEDIEVVSDD-------SGNDTETVAEEVEELD---------
--------------------AEVEAEAEDLV-----------------------AEMEDI
-------------------------DEEDV---------
>hqr_walsbyi_DSM_16790
-----------------MADEHQFIENGLQRSQIDEFFADELGRAGYGGMDVAKTPMGTQ
IVLKAEKPGMVIGKGGKNIRKVTRELEDRFNLDDPQIDVQEVDEPDLNARIVADRLANAL
ERGWYFRKAGHTTIDRIIESGALGAEIVLSGKVTGARSRVEKFNRGYIKHNGEPAQEIVD
EGQGVAVMKLGTIGVTVKIIPPGAELPDDFEIHDDVDVEPVE--------QVAESDGVDS
LLAE-D----PA-D---IPDVG-----ADDDVTVPQ--ETPEEIIDEEVVEADPGVSSED
EEVVT-E-PVDIGGDDEDVEDIEVVSDD-------SGNDTETVAEEVEELD---------
--------------------AEVEAEAEDLV-----------------------AEMEDI
-------------------------DEEDV---------
>hfx_mediterranei_ATCC_33500
-----------------MADEHQFIENGLQRSQIDEFFAEELGRAGYGGMDVAKTPMGTQ
IVLKAEKPGMVIGKGGKNIRKVTRELEERFNLDDPQIDVQEVDEPDLNARIVADRLANAL
ERGWYFRKAGHTTIDRIMDAGALGAEIVLSGKVTGARSRVEKFNRGYIKHNGEPAQEIVD
EGQGVAVMKLGTIGVTVKIIPPGAQLPDDFEVEEDAEPEPVE--------QIEETESVED
LLEE-E----PE-----------------EIPEVSEDTDAETEELDEDIVEE--EAVEAV
EEEVVEE-DADEEAVEEEVV------------------------DEDDELD---------
--------------------EDVAEEAADLV-----------------------AEM---
---------------EDDE------ETEEE---------
>hfx_elongans_ATCC_BAA_1513
-----------------MADEHQFIEDGLQKSQIDEFFAEELGRAGYGGMDVAKTPMGTQ
IVLKAEKPGMVIGKGGKNIRKVTRELEERFNLDDPQIDVQEVDEPDLNARIVADRLANAL
ERGWYFRKAGHTTIDRIMDAGALGAEIVLSGKVTGARSRVEKFNRGYIKHNGEPAQEIVD
EGQGVAVMKLGTIGVTVKIIPPGARLPDDFEVEEDAEPEAVE--------QFEEPESVED
LLEE-E----PE-E---VPDVS--EEA-----------EPETDAVDEEVVEE--AVEEVV
DDDEE-V-VEDD--ADADAD-D--------------------EEAVEEELD---------
--------------------EDVAEEAADLV-----------------------AEM---
---------------EDED------ETEEE---------
>hfx_larsenii_JCM_13917
-----------------MADEHQFIEDGLQKSQIDEFFAEELGRAGYGGMDVAKTPMGTQ
IVLKAEKPGMVIGKGGKNIRKVTRELEERFNLDDPQIDVQEVDEPDLNARIVADRLANAL
ERGWYFRKAGHTTIDRIMDAGALGAEIVLSGKVTGARSRVEKFNRGYIKHNGEPAQEIVD
EGQGVAVMKLGTIGVTVKIIPPGARLPDDFEVEEDADPEAVE--------QFEEPESVED
LLEE-E----PE-----------------EVPDVSEEAEPETDAVDEEVVEE--AVEEVV
DDDEEVV-EDDADADDEEAV--------------------------EEELD---------
--------------------EDVAEEAADLV-----------------------AEMEDE
D------------------------ETEEE---------
>hfx_mucosum_ATCC_BAA_1512
-----------------MADEHQFIENGLQRSQIDEFFAEELGRAGYGGMDVAKTPMGTQ
IVLKAEKPGMVIGKGGKNIRKVTRELEERFNLDDPQIDVQEVDEPDLNARIVADRLANAL
ERGWYFRKAGHTTIDRIMDAGALGAEIVLSGKVTGARSRVEKFNRGYIKHNGEPAQEIVD
EGQGVAVMKLGTIGVTVKIIPPGAKLPDDFEVEEDADPEAVE--------QIEETESVED
LLEE-E----PE-----------------EIPDVSEDAVDETDALDEEVVEE--AAVEAV
EEEVVDE-DGDEEVVEEEVV-------------------------EDDELD---------
--------------------EDVAEEAADLV-----------------------AEM---
---------------EDDE------ETEEE---------
>hfx_gobbonsii_ATCC_33959
-----------------MADEHQFIENGLQRSQIDEFFAEELGRAGYGGMDVAKTPMGTQ
IVLKAEKPGMVIGKGGKNIRKVTRELEERFNLDDPQIDVQEVDEPDLNARIVADRLANAL
ERGWYFRKAGHTTIDRIMDAGALGAEIVLSGKVTGARSRVEKFNRGYIKHNGEPAQEIVD
EGQGVAVMKLGTIGVTVKIIPPGAKLPDDFEVEEDANPEAVE--------QIEETESVED
LLEE-E----PE-----------------EVPDVSEEADAETDAVDEDVVEE--AAVEAV
EEEVVDE-ADDE--DDEAVE---------------------EVVDDDEELD---------
--------------------EDVAEEAADLV-----------------------AEME--
---------------DDDE------ETEEE---------
>hfx_prahovense_DSM_18310
-----------------MADEHQFIENGLQRSQIDEFFAEELGRAGYGGMDVAKTPMGTQ
IVLKAEKPGMVIGKGGKNIRKVTRELEERFNLDDPQIDVQEVDEPDLNARIVADRLANAL
ERGWYFRKAGHTTIDRIMDAGALGAEIVLSGKVTGARSRVEKFNRGYIKHNGEPAQEIVD
EGQGVAVMKLGTIGVTVKIIPPGAKLPDDFEVEEDANPEAVE--------QIEETESVED
LLEE-E----PE-----------------EVPDVSEEADAETDAVDEDVVEE--AAVEAV
EEEVVDE-ADDE--DDEAVE---------------------EVVDDDEELD---------
--------------------EDVAEEAADLV-----------------------AEMED-
---------------DDEE------ETEEE---------
>hfx_denitrificans_ATCC_35960
-----------------MADEHQFIENGLQRSQIDEFFAEELGRAGYGGMDVAKTPMGTQ
IVLKAEKPGMVIGKGGKNIRKVTRELEERFNLDDPQIDVQEVDEPDLNARIVADRLANAL
ERGWYFRKAGHTTIDRIMDAGALGAEIVLSGKVTGARSRVEKFNRGYIKHNGEPAQEIVD
EGQGVAVMKLGTIGVTVKIIPPGARLPDDFEVEEDANPEAVE--------QIEETESVED
LLEE-E----PE-----------------EVPDVSEEDDAETDAVDEDVVEE--AAVEAV
EEEVV-D-DDADDEDEEAVE---------------------EVVDDDEELD---------
--------------------EDVAEEAADLV-----------------------SEME--
---------------DEDD------ETEEE---------
>hfx_ATCC_BAA-644
-----------------MADEHQFIENGLQRSQIDEFFAEELGRAGYGGMDVAKTPMGTQ
IVLKAEKPGMVIGKGGKNIRKVTRELEERFNLDDPQIDVQEVDEPDLNARIVADRLANAL
ERGWYFRKAGHTTIDRIMDAGALGAEIVLSGKVTGARSRVEKFNRGYIKHNGEPAQEIVD
EGQGVAVMKLGTIGVTVKIIPPGARLPDDFEVEEDANPDAVE--------QIEETESVED
LLEE-E----PE-E---VPDVS--EDTDT---------DAETDAVDEDVVEE--AAVEAV
EEEVV-D-DAD---DEEAVE-E--------------------VVDDDEELD---------
--------------------EDVAEEAADLV-----------------------AEME--
---------------DEDD------ETEEE---------
>hfx_ATCC_BAA-645
-----------------MADEHQFIENGLQRSQIDEFFAEELGRAGYGGMDVAKTPMGTQ
IVLKAEKPGMVIGKGGKNIRKVTRELEERFNLDDPQIDVQEVDEPDLNARIVADRLANAL
ERGWYFRKAGHTTIDRIMDAGALGAEIVLSGKVTGARSRVEKFNRGYIKHNGEPAQEIVD
EGQGVAVMKLGTIGVTVKIIPPGARLPDDFEVEEDANPDAVE--------QIEETESVED
LLEE-E----PE-E---VPDVS--EDTDT---------DAETDAVDEDVVEE--AAVEAV
EEEVV-D-DAD---DEEAVE---------------------EVVDDDEELD---------
--------------------EDVAEEAADLV-----------------------AEME--
---------------DEDD------ETEEE---------
>hfx_ATCC_BAA-646
-----------------MADEHQFIENGLQRSQIDEFFAEELGRAGYGGMDVAKTPMGTQ
IVLKAEKPGMVIGKGGKNIRKVTRELEERFNLDDPQIDVQEVDEPDLNARIVADRLANAL
ERGWYFRKAGHTTIDRIMDAGALGAEIVLSGKVTGARSRVEKFNRGYIKHNGEPAQEIVD
EGQGVAVMKLGTIGVTVKIIPPGARLPDDFEVEEDANPDAVE--------QIEETESVED
LLEE-E----PE-E---VPDVS--EDTDT---------DAETDAVDEDVVEE--AAVEAV
EEEVV-D-DAD---DEEAVE---------------------EVVDDDEELD---------
--------------------EDVAEEAADLV-----------------------AEME--
---------------DEDD------ETEEE---------
>hfx_alexandrinus_JCM_10717
-----------------MADEHQFIENGLQRSQIDEFFAEELGRAGYGGMDVAKTPMGTQ
IVLKAEKPGMVIGKGGKNIRKVTRELEERFNLDDPQIDVQEVDEPDLNARIVADRLANAL
ERGWYFRKAGHTTIDRIMDAGALGAEIVLSGKVTGARSRVEKFNRGYIKHNGEPAQEIVD
EGQGVAVMKLGTIGVTVKIIPPGARLPDDFEVEEDANPDAVE--------QIEETESVED
LLEE-E----PE-E---VPDVS--EDADA---------DAETDAVDEDVVEE--AAVEAV
EEEVV-D-DAD---DEEAVE-E--------------------VVDDDEELD---------
--------------------EDVAEEAADLV-----------------------AEMED-
---------------EDDD------ETEEE---------
>hfx_lucentense_DSM_14919
-----------------MADEHQFIENGLQRSQIDEFFAEELGRAGYGGMDVAKTPMGTQ
IVLKAEKPGMVIGKGGKNIRKVTRELEERFNLDDPQIDVQEVDEPDLNARIVADRLANAL
ERGWYFRKAGHTTIDRIMDAGALGAEIVLSGKVTGARSRVEKFNRGYIKHNGEPAQEIVD
EGQGVAVMKLGTIGVTVKIIPPGARLPDDFEVEEDANPDAVE--------QIEETESVED
LLEE-E----PE-E---VPDVS--EDADA---------DAETDAVDEDVVEE--AAVEAV
EEEVV-D-DAD---DEEAVE---------------------EVVDDDEELD---------
--------------------EDVAEEAADLV-----------------------AEMED-
---------------EDDD------ETEEE---------
>hfx_volcanii_DS2
-----------------MADEHQFIENGLQRSQIDEFFAEELGRAGYGGMDVAKTPMGTQ
IVLKAEKPGMVIGKGGKNIRKVTRELEERFNLDDPQIDVQEVDEPDLNARIVADRLANAL
ERGWYFRKAGHTTIDRIMDAGALGAEIVLSGKVTGARSRVEKFNRGYIKHNGEPAQEIVD
EGQGVAVMKLGTIGVTVKIIPPGARLPDDFEVEEDANPDAVE--------QIEETESVED
LLEE-E----PE-E---VPDVS--EDADA---------DAETDAVDEDVVEE--AAVEAV
EEEVV-D-DADD--EEEAVE---------------------EVVDDDEELD---------
--------------------EDVAEEAADLV-----------------------AEMED-
---------------EDDD------ETEEE---------
>hfx_BAB-2207
-----------------MADEHQFIENGLQRSQIDEFFAEELGRAGYGGMDVAKTPMGTQ
IVLKAEKPGMVIGKGGKNIRKVTRELEERFNLDDPQIDVQEVDEPDLNARIVADRLANAL
ERGWYFRKAGHTTIDRIMDAGALGAEIVLSGKVTGARSRVEKFNRGYIKHNGEPAQEIVD
EGQGVAVMKLGTIGVTVKIIPPGARLPDDFEVEEDANPDAVE--------QIEETESVED
LLEE-E----SE-E---VPDVS--EDADA---------DAETDAVDEDVVEE--AAVEAV
EEEVV-D-DAD---DEEAVE---------------------EVVDDDEELD---------
--------------------EDVAEEAADLV-----------------------AEMED-
---------------EDDD------ETEEE---------
>hqr_J07HQX50
-----------------MADEHQFIEDGLQRSQIDEFFAEELGRAGYGGMDVAKTPMGTQ
IVLKAEKPGMVIGKGGKNIRKVTQQLEDRFNLDDPQIDVQEVEEPDLNARIVADRLANAL
ERGWYFRKAGHTTIDRIMEAGALGAEIVLSGKVTGARSRVEKFNRGYIKHNGEPAQEIVD
EGQGVAVMKLGTIGVTVKTIPPGAELPDDFEVHEDVDVEPVE--------QMTETEGVES
LLEE-E----PE-E---IPDVS-----ENEDVEIPT--EAPEEVIDEEVVED--VIEETG
EEAVETG-AVEEDVESVEAE----------------------IEANLEELD---------
--------------------EEVEAEAEDLV-----------------------AEMET-
---------------DEIP------SEDEE---------
>hgm_borinquense_DSM_11551
-----------------MADEHQFIENGLQRSQIDEFFAEELGRAGYGGMDVAKTPMGTQ
IVLKAEKPGMVIGKGGKNIRKVTKALETRFNLEDPQIDVQEVDEPDLNARIVADRLANAL
ERGWYFRKAGHTTIDRIMDAGALGAEIVLSGKVTGARSRVEKFNRGYIKHNGEPAQEIVD
EGQGVAVMKLGTIGVTVKIIPPGAKLPDDFEIEEDADVEPVE--------QAVESEGVEE
LLED-E----PE-E---IPDVA----ADQEEVEVPD--EEPSEVIDEEIVEE--VVEESG
DVESD-A-ETDESEDDEEPA-------------------------DEAELD---------
--------------------EEVEAEAEDLV-----------------------AEMEAA
DE-------------DEDD------EETEE---------
>hsn_pallida_JCM_14848
-----------------MADEHQFIENGLQRSQIDEFFADELGRAGYGGMDVAKTPMGTQ
IVLKAEKPGMVIGKGGKNIRKVTKELENRFDLDDPQIDVQEVDEPDLNARIVADRLANAL
ERGWYFRKAGHTTIDRIMDAGALGAEIILAGKVTGARSRVEKFNRGYIKHNGEPAQSIVD
EGQGVAVMKLGTIGVNVKIIPPGAKLPDDFEIEDDADPEAVE--------QTVESEGVEE
LLED-E----PE-E---IPDVT----EDDEDVDVPD--EDPTEVIDEEIVEE--VVEESG
DVASRSE-SAEPDPQEEPVG-TGDVEDE------DVSPDDDEADATEAELD---------
--------------------EEVEAEAEDLV-----------------------SEMEEA
DEDEANADDA-----DEESEADAADEETEE---------
>hmc_mukohataei_DSM_12286
-----------------MADEQQFIEDGLQRTQIDEFFADELGRAGYGGMDVAKTPMGTQ
IVLKAEKPGMVIGKGGKNIRKITTTLEEEFGLEDPQVDVQEVDEPDLNARIVADRLGNAL
ERGWYFRKAGHTTIDRIMEAGAKGAEIVLSGKVTGARSRVEKFNRGYIKHNGEPAENIVD
SGVGVAVMKLGTIGVRVKIIPPEAELPDDFEIYEDVEVEDYV--------ADTDGESVEE
LLEG-E----PE-----GEDAAAEHGAQAPADEDADE-DELVEDVDEEVVEE--ATDEFD
DVETP-S-DEDADVDIDDVE-----------------------ESIEEDLD---------
--------------------EDTAAEAEDLI-----------------------EEMDDA
DSS------------ADGE------EGDDE---------
>har_hispanica_ATCC_33960
-----------------MADEQQFIEDGLQRTQIDEFFAEELGRAGYGGMDVAKTPMGTQ
IVLKAEKPGMVIGKGGKNIRKITTELEDRFNLDDPQVDVQEVDEPDLNARIVADRLANAL
ERGWYFRKAGHTTIDRIMESGALGAEIVLSGKVTGARSRVEKFNRGYVKHNGEPAEEIVD
SGVGVAVMKLGTIGVRVKIIPPDAELPDDFEIYEDVDVEDYV--------ADTDGESVEE
LLEG-E----PE-------DSETAEELEEDVAAGADDAEADEEFVDEEIVEE--DVEVPT
DDDVEDV-DVDE--LEDAVD---------------------------EELD---------
--------------------EDVEAEAEELM-----------------------DEMDDE
-------------------------EADDE---------
>har_californiae_ATCC_3379
-----------------MADEQQFIEDGLQRTQIDEFFAEELGRAGYGGMDVAKTPMGTQ
IVLKAEKPGMVIGKGGKNIRKITTELEDRFNLDDPQVDVQEVDEPDLNARIVADRLANAL
ERGWYFRKAGHTTIDRIMESGALGAEIVLSGKVTGARSRVEKFNRGYVKHNGEPAEEIVD
SGVGVAVMKLGTIGVRVKIIPPNAELPDDFEIYEDVDVEDYV--------ADTDGESVEE
LLEG-E----PE-D---SETAE--ELDEDVAAGADDDSEADEEFVDEEIVEE--DVEVPT
DDDVEDV-DVDE--LEEAVD---------------------------EELD---------
--------------------EDVEAEAEELM-----------------------DEMDE-
-------------------------EGDDE---------
>har_marismortui_ATCC_43049
-----------------MADEQQFIEDGLQRTQIDEFFAEELGRAGYGGMDVAKTPMGTQ
IVLKAEKPGMVIGKGGKNIRKITTELEDRFNLDDPQVDVQEVDEPDLNARIVADRLANAL
ERGWYFRKAGHTTIDRIMESGALGAEIVLSGKVTGARSRVEKFNRGYVKHNGEPAEEIVD
SGVGVAVMKLGTIGVRVKIIPPNAELPDDFEIYEDVDVEDYV--------ADTDGESVEE
LLEG-E----PE------DSETAEELDEDVAAGADDDSEADEEFVDEEIVEE--DVEVPT
DDDVEDV-DVDE--LEEAVD---------------------------EELD---------
--------------------EDVEAEAEELM-----------------------DEMDE-
-------------------------EGDDE---------
>har_sinaiiensis_ATCC_33800
-----------------MADEQQFIEDGLQRTQIDEFFAEELGRAGYGGMDVAKTPMGTQ
IVLKAEKPGMVIGKGGKNIRKITTELEDRFNLDDPQVDVQEVDEPDLNARIVADRLANAL
ERGWYFRKAGHTTIDRIMESGALGAEIVLSGKVTGARSRVEKFNRGYVKHNGEPAEEIVD
SGVGVAVMKLGTIGVRVKIIPPNAELPDDFEIYEDVDVEDYV--------ADTDGESVEE
LLEG-E----PE------DSETAEELDEDVAAGADDDSEADEEFVDEEIVEE--DVEVPT
DDDVEDV-DVDE--LEEAVD---------------------------EELD---------
--------------------EDVEAEAEELM-----------------------DEMDE-
-------------------------EGDDE---------
>har_japonica_DSM_6131
-----------------MADEQQFIEDGLQRTQIDEFFAEELGRAGYGGMDVAKTPMGTQ
IVLKAEKPGMVIGKGGKNIRKITTELEDRFNLDDPQVDVQEVDEPDLNARIVADRLANAL
ERGWYFRKAGHTTIDRIMESGALGAEIVLSGKVTGARSRVEKFNRGYVKHNGEPAEEIVD
SGVGVAVMKLGTIGVRVKIIPPDAELPDDFEIYEDVDVEDYV--------ADTDGESVEE
LLEG-E----PE------DSETAEELDEDVAAGAADDSEADEEFVDEEIVEE--DVEVPT
DDDVE---DVDVDELEDAVD---------------------------EELD---------
--------------------EDVEAEAEELM-----------------------DEMDDE
S--------------ADDE------EGDDE---------
>har_argentinensis_DSM_12282
-----------------MADEQQFIEDGLQRTQIDEFFAEELGRAGYGGMDVAKTPMGTQ
IVLKAEKPGMVIGKGGKNIRKITTELEDRFNLDDPQVDVQEVDEPDLNARIVADRLANAL
ERGWYFRKAGHTTIDRIMESGALGAEIVLSGKVTGARSRVEKFNRGYVKHNGEPAEEIVD
SGVGVAVMKLGTIGVRVKIIPPDAELPDDFEIYEDVDVEDYV--------ADTDGESVEE
LLEG-E----PE-D---SETAE--ELDEDVATGADDDSETDEEFVDEEIVEE--DVEVPT
DDDVEDV-DVDE--LEDAVD---------------------------EELD---------
--------------------EDVEAEAEELM-----------------------DEMDDE
-------------------------EGDDE---------
>hrr_92
-------------------------------------------------MDVAKTPMGTQ
IVLKAEKPGMVIGKGGKNIRKITTELEDRFNLDDPQVDVQEVDEPDLNARIVADRLANAL
ERGWYFRKAGHTTIDRIMESGALGAEIVLSGKVTGARSRVEKFNRGYVKHNGEPAEEIVD
SGVGVAVMKLGTIGVRVKIIPPDAELPDDFEIYEDVDVEDYV--------ADTDGESVEE
LLEG-E----PE-D---SETAE--ELDEDVATGADDESEADEEFVDEEIVEE--DVEVPT
DDDVEDV-DVDE--LEDAVD---------------------------EELD---------
--------------------EDVEAEAEELM-----------------------DEMDE-
-------------------------EADDE---------
>har_amylolytica_JCM_13557
-----------------MADEQQFIEDGLQRTQIDEFFAEELGRAGYGGMDVAKTPMGTQ
IVLKAEKPGMVIGKGGKNIRKITTELEDRFNLDDPQVDVQEVDEPDLNARIVADRLANAL
ERGWYFRKAGHTTIDRIMESGALGAEIVLSGKVTGARSRVEKFNRGYVKHNGEPAEEIVD
SGVGVAVMKLGTIGVRVKIIPPDAELPDDFEIYEDVDVEDYV--------ADTDGESVEE
LLEG-E----PE------DSETAEELDEDVATGADDESEADEEFVDEEIVEE--DVEVPT
DDDVE---DVDVDELEDAVD---------------------------EELD---------
--------------------EDVEAEAEELM-----------------------DEMDDE
-------------------------EADDE---------
>har_vallismortis_ATCC_29715
-----------------MADEQQFIEDGLQRTQIDEFFAEELGRAGYGGMDVAKTPMGTQ
IVLKAEKPGMVIGKGGKNIRKITTELEDRFNLDDPQVDVQEVDEPDLNARIVADRLANAL
ERGWYFRKAGHTTIDRIMESGALGAEIVLSGKVTGARSRVEKFNRGYVKHNGEPAEEIVD
SGVGVAVMKLGTIGVRVKIIPPDAELPDDFEIYEDVDVEDYV--------ADTDGESVEE
LLEG-E----PE------DSETAEELDEDVATGADDESEADEEFVDEEIVEE--DVEVPT
DDDVE---DVDVDELEDAVD---------------------------EELD---------
--------------------EDVEAEAEELM-----------------------DEMDE-
-------------------------EGDDE---------
>hap_paucihalophilus_DX253
-----------------MADEHQFIEDGLQRSQIDEFFAEELGRAGYGGMDVAKTPMGTQ
IVLKAEKPGMVIGKGGKNIRKITRELGERFNLDDPQIDVQEVDEPDLNARIVADRLANAL
ERGWYFRKAGHTTIDRIMDSGALGAEIVLSGKVTGARSRVEKFNRGYIKHNGEPAQTIVD
HGQGVAVMKLGTIGVDVKIIPPGADLPDDFQIEEGANPEELV-------PDAVEANEAAD
LIEE------PSED----------ELEELRADEAEESPEPGEADVDEEVVEE--VIEDES
EADAD---------ESEPES----------------------VEEELDELE---------
--------------------EEVEAEAEELL-----------------------EEMESE
EQGSSESSSGDEPREDEETD-----EEAEE---------
>hrd_tiamatea_SARL4B
-----------------MADELQFIEDGLQRTQIDEFFEDELGRAGYGGMEVAKTPMGTQ
IVLEAEKPGMVIGKGGKNIRKITTTLEEEFGLEDPQVDVQEVEEPDLNARIVADRLANAL
ERGWYFRKAGHTTIDRIMESGAKGAEIVLSGKVTGARSRVEKFNRGYIKHNGEPAEDIVD
HGQGVAVMKLGTIGVDVKIIPPEAELPDDFEIYEDVEVEDYV--------EDVEEGSVEE
LLAG-E----PE-----EGDAA--EAADADAADAAD--DAAEDAPDEEVVEE--AAEAEE
FDDVD-V-PDDAGVEDELDE---------------------LEESVDEELD---------
--------------------EETEAEAEELL-----------------------DEMDSA
EDDDAA---------DDGDTAADADEEGEAE--------
>hrd_utahensis_DSM_12940
-----------------MADELQFIQDGIQRTQIDEFFEDELGRAGYGGMDVAKTPMGTQ
IVLKAEKPGMVIGKGGKNIRKITTTLEEEFGLEDPQVDVQEVEEPDLNARIVADRLANAL
ERGWYFRKAGHTTIDRIMESGAKGAEIVLSGKVTGARSRVEKFNRGYIKHNGEPAEDIVD
HGQGVAVMKLGTIGVDVKIIPPNAELPDDFEIYEDVEVEDYV--------EDVEEGSVEE
LLAG-E----PE-------EGDAAEAADADAADAAD--DAAEDAPDEEVVEE--AAEAEE
FDDVD-V-PDDAGVEDELDE---------------------LEESVDEELD---------
--------------------EETEEAAEELL-----------------------DEMDDE
EADADDGDATADA--DADE------EGEAE---------
>halophilic_archaeon_J07HX64
-----------------MADEQQFIENGLQRTQIDEFFQDELGRAGYGGMEIAKTPMGTQ
IVLEAEKPGMVIGKGGKNIRKITSTLESEFNLEDPQVDVQEVDEPDLNARIVADRLANAL
ERGWYFRKAGHTTIDRIMESGALGAEIVLSGKVTGARSRVEKFNRGYIKHNGEPAEEIVD
YGVATAVMKLGTIGVRVRIIPPGAELPDDFEVRRDVEVEAYV----------PEDEGVEE
LLAG--------------------------------------------------------
------G-ADDGRGRRRARR----------------------------------------
---------------------GRRTRSGARF-----------------------------
---------------------------------------
>hvx_asiaticus_JCM_14624
-----------------MADEHQFIENGLRRSQIDEFFADELGRAGYGGMDVAQTPMGTQ
IVLKAEKPGMVIGKGGENIRKVTTALEDRFNLEDPQIDVQEVDEPDLNARIVADRLANAL
ERGWYFRKAGHTTIDRIMDAGALGAEIVLSGKVTGARSRVEKFNRGYIKHNGEPADEVVD
HGQGVAVMKLGTIGVDVKIIPPGAELPDDFHVEEDLDPEEVV----PDA--VEANEGVEE
LLEG-T----PA-E----------DEAEADVDEEPAEDTEAEPELDEEVVEE--AIEEEI
VEETV-E-DETEADADEADA---------------------AADEVTEDLD---------
--------------------EEIEAEAEELV-----------------------AEMEGE
E--------------DDAD------EGGDA---------
>hvx_ruber_XH_70
-----------------MADEHQFIENGLRRSQIDEFFADELGRAGYGGMDVAQTPMGTQ
IVLKAEKPGMVIGKGGENIRKVTTALEERFNLEDPQIDVQEVDEPDLNARIVADRLANAL
ERGWYFRKAGHTTIDRIMDAGALGAEIVLSGKVTGARSRVEKFNRGYIKHNGEPADEVVD
HGQGVAVMKLGTIGVDVKIIPPGAELPDDFHVEEGLDPEAVV----PDA--VEANEGVEE
LLEG-T----PA-E----------DEAEADADEESAEDAEAEPELDEEVVEE--AIEEEV
VEESV-E-AETEADADDAEA---------------------AADEVTEDLD---------
--------------------EEIEAEAEELV-----------------------AEMEGD
E--------------DDVD------EGGDA---------
>hrr_chaoviator_HaloG
-----------------MADEHQFIENGLQRSQIDEFFEEELGRAGYGGMDVAKTPMGTQ
IVLKAEKPGMVIGKGGENIRKVTTALEDRFNLEDPQIDVQEVEEPDLNARIVADRLSNAL
ERGWYFRKAGHTTIDRIMEAGALGAEIVLSGKVTGARSRVEKFNRGYIKHNGEPAEEVVD
HGQGVAVMKLGTIGVDVKIIPPGAELPDDFQIHDDMDPEEVV----PDA--VEANEGVEE
LLEG-E----PE--------ADEATEADEDEDAAPEA-DTDESDLDEEVVEE--VIEEEV
ESE---E-PDAE--ADDSAE---------------------DVEEDLDELE---------
--------------------EDVEAEAEELL-----------------------DEMEAA
D--------------DEDA------EEGDS---------
>nab_chahannaoensis_JCM_10990
-----------------MADEHQFIENGLQRSQIDEFFQEELGRAGYGGMDVAKTPMGTQ
IVLKAEKPGMVIGKGGENIRKVTTALEEKFNLEDPQIDVQEVDEPDLNARIVADRLANAL
ERGWYFRKAGHTTIDRIMEAGALGAEIVLSGKVTGARSRVEKFNRGYIKHNGEPAEEIVD
EGQGTAVMKLGTIGVTVKIIPPNAELPDDFQIHEDMDPEELV----PEAVEANEAEGVEE
LLEG-E----PE------EAEAADDGVEAAADETVETAADDEAELDEEVVEE--VIEEEV
AADDD-D-SDADDDADADAD-------------------ADADDEDLEELE---------
--------------------EDVEAEAEELV-----------------------EEMEAD
ADADADA--------DADD------EGGDA---------
>nab_hulunbeirensis_JCM_10989
-----------------MADEQQFIENGLQRSQIDEFFQEELGRAGYGGMDVAKTPMGTQ
IVLKAEKPGMVIGKGGENIRKVTTALEEKFNLEDPQIDVQEVDEPDLNARIVADRLANAL
ERGWYFRKAGHTTIDRIMEAGALGAEIVLSGKVTGARSRVEKFNRGYIKHNGEPAEEIVD
EGQGTAVMKLGTIGVTVKIIPPNAELPDDFQIHEDMDPEELV----PEAVEANEAEGVEE
LLEG-E----PE------EAEAADEGVEAAADETVETAADDEAELDEEVVEE--VIEEEV
AADDD-E-DDADADADADAD-----------------ADADADDEDLEELE---------
--------------------EDVEAEAEELV-----------------------EEMEAD
ADADAD---------DEED------EGGDA---------
>nab_magadii_ATCC_43099
-----------------MADEHQFIENGLQRSQIDEFFQEELGRAGYGGMDVAKTPMGTQ
IVLKAEKPGMVIGKGGENIRKVTTALEEKFNLEDPQIDVQEVDEPDLNARIVADRLANAL
ERGWYFRKAGHTTIDRIMEAGALGAEIVLSGKVTGARSRVEKFNRGYIKHNGEPAEEIVD
EGQGTAVMKLGTIGVTVKIIPPNAELPDDFQIHEDMDPEELV----PEAVEANEAEGVEE
LLEG-E----PE-E---AEAAD--EGVEAAADETVETAADDEAELDEEVVEE--VIEEEV
AADDD-E-DDSDADADADAD-ADADADA--------------DDEDLEELE---------
--------------------EDVEAEAEELV-----------------------EEMEAD
ADADADADA------DADD------EGGDA---------
>nab_taiwanensis_DSM_12281
-----------------MADEQQFIENGLQRSQIDEFFQEELGRAGYGGMDVAKTPMGTQ
IVLKAEKPGMVIGKGGENIRKVTTALEERFDLDDPQIDVQEVDEPDLNARIVADRLANAL
ERGWYFRKAGHTTIDRIMEAGALGAEIVLSGKVTGARSRVEKFNRGYIKHNGEPAAEIVD
EGQGVAVMKLGTIGVTVKIIPPNAELPDDFEIHEDADPEELV----PEAVEANEAEGVEE
LLEG-E----PE-EPADAEAAD--SGVEAGADETLETAADDDAELDEEVVEE--VIEAEV
EVEDESE-TDADADDDTDTD-------------------DTEDDDDLDELE---------
--------------------EDVEAEAEELV-----------------------EEMEAD
AD-------------EDED------EGGDA---------
>nab_aegyptia_DSM_13077
-----------------MADEQQFIENGLQRSQIDEFFQEELGRAGYGGMDVAKTPMGTQ
IVLKAEKPGMVIGKGGENIRKVTTALEERFDLEDPQIDVQEVDEPDLNARIVADRLANAL
ERGWYFRKAGHTTIDRIMEAGALGAEIVLSGKVTGARSRVEKFNRGYIKHNGEPAAEIVD
EGQGVAVMKLGTIGVTVKIIPPNAELPDDFEIHEDVDPEELV----PEAVEANEADGVEE
LLEG-E----PE-EPADAEAAD--SGVEAGADETLETAADDDAELDEEVVEE--VIEAEV
EAEDESE-TDADADDDTDTD-------------------DTEDDDDLDELE---------
--------------------EDVEAEAEELV-----------------------EEMEAD
AD-------------EDED------EGGDA---------
>nab_asiatica_DSM_12278
-----------------MADEQQFIENGLQRSQIDEFFQEELGRAGYGGMDVAKTPMGTQ
IVLKAEKPGMVIGKGGENIRKVTTALEERFDLEDPQIDVQEVDEPDLNARIVADRLANAL
ERGWYFRKAGHTTIDRIMEAGALGAEIVLSGKVTGARSRVEKFNRGYIKHNGEPAAEIVD
EGQGVAVMKLGTIGVTVKIIPPNAELPDDFEIHEDVDPEELV----PEAVEANEAEGVEE
LLEG-E----PE-EPEDAEAAD--SGVEAGADETLETAADDDAELDEEVVEE--VIEAEV
EAEDESE-TDADADDDTDTD---------------------DTEDDLDELE---------
--------------------EDVEAEAEELV-----------------------EEMETD
AD-------------EDED------EGGDA---------
>hbi_lacisalsi_AJ5
-----------------MADEQQFIENGLQRSQIDEFFQEELGRAGYGGMDVAKTPMGTQ
IVLKAEKPGMVIGKGGENIRKVTTALEEKFDLEDPQVDVQEVDEPDLNARIVADRLANAL
ERGWYFRKAGHTTIDRIMEAGALGAEIVLSGKVTGARSRVEKFNRGYIKHNGQPAEEIVD
EGQATAVMKLGTIGVTVKIIPPDAQLPDDFEIHEDLDPEEVV----PEAVEANEAEGVEE
LLEG-E----PE--------GAEAAEADSGAEAEPEA-PADEADLDEEVVEE--VIEEEV
DADD--A-DEEFEEVEVPGG-------------------DEDVEEELEELE---------
--------------------EDVEAEAEELV-----------------------AEMEDE
---------------EDES------EGGDD---------
>hbi_nitrareducens_JCM_10879
-----------------MADEQQFIENGLQRSQIDEFFQEELGRAGYGGMDVAKTPMGTQ
IVLKAEKPGMVIGKGGENIRKVTTALEERFDLEDPQVDVQEVEEPDLNARIVADRLANAL
ERGWYFRKAGHTTIDRIMEAGALGAEIVLSGKVTGARSRVEKFNRGYIKHNGQPAEEIVD
EGQATAVMKLGTIGVTVKIIPPNAQLPDDFHVHEDLDPKEIV----PDAVEANEAEGVEE
LLEG-E----PD-E----------ADAAPEGVEAAADEADADEDLDEEVVEE--VIEEEV
EADAD-A-SEEFEEVEVPGG-------------------DEDVEEELEELE---------
--------------------EDVEAEAEELV-----------------------AEMEDE
ADE------------ADED------EGGDA---------
>nbt_gregoryi_SP2
-----------------MADEQQFIENGLQRSQIDEFFQEELGRAGYGGMDVAKTPMGTQ
IVLKAEKPGMVIGKGGENIRKVTTALEERFDLEDPQVDVQEVDEPDLNARIVADRLANAL
ERGWYFRKAGHTTIDRIMEAGALGAEIVLSGKVTGARSRVEKFNRGYIKHNGQPAEEIVD
EGQATAVMKLGTIGVTVKIIPPNAQLPDDFHVHEDLDPEELV----PDAVEANEAEGVEE
LLEG-E----PD-E-------------DDAAPESAE--AAANEADDEAVVEE--VIEEEL
DADAD-A-DEEF--EEVDVP-S---GEE-------------DVEEELEELE---------
--------------------EDVEAEAEELV-----------------------EEMEAE
DEDED----------EDED------EGGDA---------
>ncc_jeotgali_DSM_18795
-----------------MADEHQFIENGLQRSQIDEFFEEELGRAGYGGMDVAKTPMGTQ
IVLKAEKPGMVIGKGGENIRKVTTALEEKFNLEDPQIDVQEVEEPDLNARIVADRLANAL
ERGWYFRKAGHTTIDRIMDSGALGAEIVLSGKVTGARSRVEKFNRGYIKHNGEPAEEVVD
HGQGVAVMKLGTIGVDVKIIPPGAELPDDFQINDDADPEELV----PDAVEANEAEGVEE
LLEG-E----PE-E---------AEAAESGAEAPAD--EDVEPEPEEEDIEE--VIEQEV
EAAED---------EDVDVP---------------------DEAPAEEELD---------
---------------------DLEAVSYTHL-----------------------------
---------------XRCV--------------------
>hpg_xanaduensis_SH_6
-----------------MADEQQFIENGLQRSQIDEFFQEELGRAGYGGMEVAKTPMGTQ
IVLKAEKPGMVIGKGGENIRKVTTALEEKFNLEDPQVDVQEVDEPDLNARIVADRLANAL
ERGWYFRKAGHTTIDRIMEAGALGAEIVLSGKVTGARSRVEKFNRGYIKHNGEPAEEIVD
EGQATAVMKLGTIGVTVKIIPPGAELPDDFEVSEDVDPEELV----PEAVEANEAEGVEE
LLEG-E----PE--------EADAEAAETEASEPEA--PSDEAEVDEEVVEE--VIEEEV
DADADEE-FEEVDVPEGDED----------------------VEEELDELE---------
--------------------EDVEAEAEELV-----------------------EEMESE
SDEG-----------DEED------EGGDA---------
>nln_innermongolicus_JCM_12255
-----------------MADEHQFIENGLQRSQIDEFFQEELGRAGYGGMDVAKTPMGTQ
IVLKAEKPGMVIGKGGENIRKVTTALEEQFNLEDPQIDVQEVDEPDLNARIVADRLANAL
ERGWYFRKAGHTTIDRIMEAGALGAEIVLSGKVTGARSRVEKFNRGYIKHNGEPAEEVVD
HGQGVAVMKLGTIGVNVKIIPPGAELPDDFGVHEEMDPEELV----PEAVEANEAEGVEE
LLEG-E----PE-E----------AEAAEEGAEAPAEDAVEPDHDLEEDVEE--VIDSDV
DEDED---------VDIPDE--------------------SPIEEDLDDLE---------
--------------------EDVEAEAEELM-----------------------AEMDDE
DEDEDA---------ADED------EGGDA---------
>nrr_tibetense_GA33
-----------------MADEHQFIENGLQRSQIDEFFQEELGRAGYGGMDVAKTPMGTQ
IVLKAEKPGMVIGKGGENIRKVTTALEEKFNLEDPQIDVQEVDEPDLNARIVADRLANAL
ERGWYFRKAGHTTIDRIMDAGALGAEIVLSGKVTGARSRVEKFNRGYIKHNGEPAEEVVD
HGQGVAVMKLGTIGVDVKIIPPGAELPDDFGVHEDMDPAEIV----PDAVEANEAAGVEE
LLEG-E----PE-E---------AEAADEGAEAPAEDAVEPEPELEEEDVEE--VIEAEV
EADEE-D-VDIP--DESPIE------------------------EDLDELE---------
--------------------EDVEAEAEELV-----------------------AEMDEE
EAEADEADVEDA---DDAD------EGGDA---------
>ncc_occultus_SP4
-----------------MADEHQFIENGLQRSQIDEFFEEELGRAGYGGMDVAKTPMGTQ
IVLKAEKPGMVIGKGGENIRKVTTALEEKFNLEDPQIDVQEVDEPDLNARIVADRLANAL
ERGWYFRKAGHTTIDRIMESGALGAEIVLSGKVTGARSRVEKFNRGYIKHNGQPAEEVVD
HGQATAVMKLGTIGVDVKIIPPGAELPDDFQVHDEMDPEEVV----PDAVEANEAEGVEE
LLEG-E----PE----------AAEAAEEGAEAPAD--DAVEPEPEEEDIEE--VIEEEV
DAAED---DDVDVPDEAPIE------------------------EDLDELE---------
--------------------EDVEAEAEELM-----------------------AEMDSE
AQGASEDASGDEPRADDEDD-----EGGDA---------
>ncc_amylolyticus_DSM_10524
-----------------MADEHQFIENGLQRSQIDEFFEEELGRAGYGGMDVAKTPMGTQ
IVLKAEKPGMVIGKGGENIRKVTTALEEKFNLEDPQIDVQEVDEPDLNARIVADRLANAL
ERGWYFRKAGHTTIDRIMDSGALGAEIVLSGKVTGARSRVEKFNRGYIKHNGEPAEEVVD
HGQGVAVMKLGTIGVDVKIIPPGAKLPDDFQVHDEMDPEEVV----PDAVEANEAEGVEE
LLEG-E----PE-E----------AEAAEEGAEAPAE-DAVEPEPEEEDIEE--VIEAEV
DAAED---DDVDIPDEAPIE------------------------EDLDELE---------
--------------------EDVEAEAEELM-----------------------AEMDEE
DED------------EDED------EGGDA---------
>htg_salina_JCM_13891
-----------------MADEHQFIENGLQRSQIDEFFQEELGRAGYGGMDVAKTPMGTQ
IVLKAEKPGMVIGKGGENIRKVTTALEEKFNLEDPQIDVQEVEEPDLNARIVADRLANAL
ERGWYFRKAGHTTIDRIMEAGALGAEIVLSGKVTGARSRVEKFNRGYIKHNGEPAEEVVD
HGQGVAVMKLGTIGVDVKIIPPGAELPDDFEIHEEMDPEELV----PDAVEANEAEGVEE
LLEG-E----PE----------DAEASAEDAEASADEAAETEPEIDEESVEE--VIEEEV
AGEDE---EDVEVPDESPIE------------------------EDLDELE---------
--------------------EDVEAEAEELV-----------------------AEMDEE
ADADAD---------ADED------EGGDA---------
>htg_turkmenica_DSM_5511
-----------------MADEHQFIENGLQRSQIDEFFQEELGRAGYGGMDVAKTPMGTQ
IVLKAEKPGMVIGKGGENIRKVTTALEEKFNLEDPQIDVQEVDEPDLNARIVADRLANAL
ERGWYFRKAGHTTIDRIMEAGALGAEIVLSGKVTGARSRVEKFNRGYIKHNGEPAEEVVD
HGQGVAVMKLGTIGVDVKIIPPGAELPDDFEIHEEMDPEELV----PDAVEANEAEGVEE
LLEG-E----PE----------DAEASAEGAEASADEAAETEPEIDEESVEE--VIEEEV
AGEDE---EDVEVPDESPIE------------------------EDLDELE---------
--------------------EDVEAEAEELV-----------------------AEMDEE
EADAD----------ADED------EGGDA---------
>nrr_bangense_JCM_10635
-----------------MADEHQFIENGLQRSQIDEFFQEELGRAGYGGMDVAKTPMGTQ
IVLKAEKPGMVIGKGGENIRKVTTALEEKFNLEDPQIDVQEVEEPDLNARIVADRLANAL
ERGWYFRKAGHTTIDRIMEAGALGAEIVLSGKVTGARSRVEKFNRGYIKHNGEPAEEVVD
HGQGVAVMKLGTIGVNVKIIPPGAKLPDDFAVYEDMDPEEVV----PDAVEANEAEGVEE
LLEG-E----PE--------AAEAAGAEAAADEAVE--TDAEDDLDEDVVEE--VIEAEV
DDEEE---------VDVPDE--------------------SPIEDDLDELE---------
--------------------EDVEAEAEELV-----------------------AEME--
---------------DEDD------EGGDA---------
>nrr_sulfidifaciens_JCM_14089
-----------------MADEHQFIENGLQRSQIDEFFQEELGRAGYGGMDVAKTPMGTQ
IVLKAEKPGMVIGKGGENIRKVTTALEDKFNLEDPQIDVQEVEEPDLNARIVADRLANAL
ERGWYFRKAGHTTIDRIMEAGALGAEIVLSGKVTGARSRVEKFNRGYIKHNGEPAEEVVD
HGQGVAVMKLGTIGVNVKIIPPGAELPDDFAVYEDMDPEEVV----PDAVEANEAEGVEE
LLEG-E----PE-A---AEAAD--AGAEAAADEAVE--TDAEADLDEDVVEE--VIEAEV
DAEEE---------VDVPDE-S-------------------PIEEDLDELE---------
--------------------EDVEAEAEELV-----------------------AEMEDD
E--------------DDAD------EGGDA---------
>nnm_versiforme_JCM_10478
-----------------MADEHQFIENGLQRSQIDEFFQEELGRAGYGGMDVAKTPMGTQ
IVLKAEKPGMVIGKGGENIRKVTTALEERFNLEDPQIDVQEVEEPDLNARIVADRLANAL
ERGWYFRKAGHTTIDRIMEAGALGAEIVLSGKVTGARSRVEKFNRGYIKHNGEPAETVVD
HGQGVAVMKLGTIGVDVKIIPPGAELPDDFEVNEDMDPEEIV----PDAVEVNEEGGVEE
LLEG-E----PE------DAEAAESGAEAAADETVE--TDEEADLDEDVVEE--VIEEEV
EADADEE-FDEVEVPDGDED----------------------VEEELEELE---------
--------------------EDVEAEAEDLV-----------------------EEMEDE
ETDE-----------ADPD------EGGDA---------
>htg_limicola_JCM_13563
-----------------MADEHQFIENGLQRSQIDEFFQEELGRAGYGGMDVAKTPMGTQ
IVLKAEKPGMVIGKGGENIRKVTTALEERFNLEDPQIDVQEVEEPDLNARIVADRLANAL
ERGWYFRKAGHTTIDRIMEAGALGAEIVLSGKVTGARSRVEKFNRGYIKHNGEPAEEVVD
HGQGVAVMKLGTIGVDVKIIPPGAELPDDFEVNEDMDPEELV----PDAVEANEAEGVEE
LLEG-E----PE-------------EAEAAEAAAEAAAEEPAETVDEDVVEE--VIEEEV
EADEEFE-EVDVPGGDEDVE------------------------EELDELE---------
--------------------EDVEAEAEELV-----------------------EEMEA-
---------------EDDD------EGGDA---------
>hrr_LB1
-----------------MADEHQFIENGLQRSQIDEFFQEELGRAGYGGMDVAKTPMGTQ
IVLKAEKPGMVIGKGGENIRKVTTALEDRFNLEDPQIDVQEVEEPDLNARIVADRLANAL
ERGWYFRKAGHTTIDRIMEAGALGAEIVLSGKVTGARSRVEKFNRGYIKHNGEPAEEVVD
HGQGVAVMKLGTIGVDVKIIPPGAELPDDFEVSEDMDPEEVV----PDAVEVNEAEGVEE
LLEG-E----PE-E----------ADADAEAAAAEAADADTEADLDEDVVEE--VIEEEV
DADEEFD-EVEVPGGDEDVE------------------------EELEELE---------
--------------------EDVEAEAEELV-----------------------EEMED-
---------------EDAD------EGGDA---------
>nnm_altunense_JCM_14663
-----------------MADEHQFIENGLQRSQIDEFFQEELGRAGYGGMDVAKTPMGTQ
IVLKAEKPGMVIGKGGENIRKVTTALEDRFNLEDPQIDVQEVEEPDLNARIVADRLANAL
ERGWYFRKAGHTTIDRIMEAGALGAEIVLSGKVTGARSRVEKFNRGYIKHNGEPAEEVVD
HGQGVAVMKLGTIGVDVKIIPPGAELPDDFEVSEDMDPEEVV----PDAVEVNEAEGVEE
LLEG-E----PE-E----------GDADAEAAAAEAADADTEADLDEDIVEE--VIEEEV
DADEEFD-EVEVPGGDEDVE------------------------EELEELE---------
--------------------EDVEAEAEELV-----------------------EEMED-
---------------EDAD------EGGDA---------
>nnm_gari_JCM_14663
-----------------MADEHQFIENGLQRSQIDEFFQEELGRAGYGGMDVAKTPMGTQ
IVLKAEKPGMVIGKGGENIRKVTTALEDRFNLEDPQIDVQEVEEPDLNARIVADRLANAL
ERGWYFRKAGHTTIDRIMEAGALGAEIVLSGKVTGARSRVEKFNRGYIKHNGEPAEEVVD
HGQGVAVMKLGTIGVDVKIIPPGAELPDDFEVSEDMDPEEVV----PDAVEVNEAEGVEE
LLEG-E----PE-E----------ADADAEAAAEEAADSEAEADLDEDVVEE--VIEEEV
DADEEFD-EVEVPGGDEDVE------------------------EELEELE---------
--------------------EDVEAEAEELV-----------------------EEMED-
---------------EDAD------EGGDA---------
>nnm_sp_J7_2
-----------------MADEHQFIENGLQRSQIDEFFQEELGRAGYGGMDVAKTPMGTQ
IVLKAEKPGMVIGKGGENIRKVTTALEDRFNLEDPQIDVQEVEEPDLNARIVADRLANAL
ERGWYFRKAGHTTIDRIMEAGALGAEIVLSGKVTGARSRVEKFNRGYIKHNGEPAEEVVD
HGQGVAVMKLGTIGVDVKIIPPGAELPDDFEVSEDMDPEEVV----PDAVEVNEAEGVEE
LLEG-E----PE-E----------ADADAEAAAEEAADSEAEADLDEDVVEE--VIEEEV
DADEEFD-EVEVPGGDEDVE------------------------EELEELE---------
--------------------EDVEAEAEELV-----------------------EEMED-
---------------EDAD------EGGDA---------
>nnm_pallidum_DSM_3751
-----------------MADEHQFIENGLQRSQIDEFFQEELGRAGYGGMDVAKTPMGTQ
IVLKAEKPGMVIGKGGENIRKVTTALEDRFNLEDPQIDVQEVEEPDLNARIVADRLANAL
ERGWYFRKAGHTTIDRIMEAGALGAEIVLSGKVTGARSRVEKFNRGYIKHNGEPAEEVVD
HGQGVAVMKLGTIGVDVKIIPPGAELPDDFEVSEDMDPEEVV----PDAVEVNEAEGVEE
LLEG-E----PE-------EADADAETEAAAEEVAD--AETETDLDEDVVEE--VIEEEV
DADEEFD-EVEVPGGDEDVE------------------------EELEELE---------
--------------------EDVEAEAEELV-----------------------EEMED-
---------------EDAD------EGGDA---------
>htg_thermotolerans_DSM_11522
-----------------MADEHQFIENGLQRSQIDEFFQEELGRAGYGGMDVAKTPMGTQ
IVLKAEKPGMVIGKGGENIRKVTTTLEERFNLEDPQIDVQEVEEPDLNARIVADRLANAL
ERGWYFRKAGHTTIDRIMEAGALGAEIVLSGKVTGARSRVEKFNRGYIKHNGEPAETVVD
HGQGVAVMKLGTIGVDVKIIPPGAELPDDFEVSEDMDPEEIV----PDAVEVNEEGGVEE
LLEG-E----PE-----------AAEAAADAADADE--ADTEADLDEDVVEE--VIEEEV
DADEEFD-EVEVPGGDEDVE------------------------EDLEELE---------
--------------------EDVEAEAEELV-----------------------EEMEEA
D--------------DDAD------EGGDA---------
>nnm_pellirubrum_DSM_15624
-----------------MADEHQFIENGLQRSQIDEFFQEELGRAGYGGMDVAKTPMGTQ
IVLKAEKPGMVIGKGGENIRKVTTTLEERFNLEDPQIDVQEVEEPDLNARIVADRLANAL
ERGWYFRKAGHTTIDRIMEAGALGAEIVLSGKVTGARSRVEKFNRGYIKHNGEPAETVVD
HGQGVAVMKLGTIGVDVKIIPPGAELPDDFEVNEDMDPEEIV----PDAVEVNEEGGVEE
LLEG-E----PE----------EAEAAEAEADTADADEADAEADLDEDVVEE--VIEEEV
EADADEEFDDVEVPGDEDVE------------------------EDLEELE---------
--------------------EDVEAEAEELV-----------------------EEMEEA
D--------------DDAD------EGGDA---------
