# Supplementary material for: Inteins as indicators of gene flow in the halobacteria
Source: Front Microbiol. 2014 Jun 26;5:299. doi: 10.3389/fmicb.2014.00299 (PMC4071816; doi:10.3389/fmicb.2014.00299)
Supplement: Supplementary file 1 [file DataSheet1.ZIP › data_file1/reference_tree_alignment/S4e.aln]

>gi|541180546|gb|ERG89143.1| DNA polymerase II large subunit DP2, partial [halophilic archaeon J07HX5]
LCGRTAQALSVLVADYARSLLGIGAYQARDPEVGRYAEEVALYDGETGLQYAPSEAEARF
IANHLPIMLDGEPTSDGDVE-GYRDLERVSTNAARGGMCLVFGEGIALKAPKIQRYTREL
SAVAWPWLQTLIDGDYAAAHSNDDDTTNTDADADADTEGETEAGPESDIGSEADNPTPSD
DTSEIVGGPGSATTAAGDDTATQ--SPSASGPRPEPTDKFLTDLIA--------------
---GRPVFSHPSEPGGFRLRYGRARNHGHATAGVSPATMHLVDDFLAPGTQLKTERPGKA
AGVVPVDTIEGPTVRLATGEVRRIDDAAE-ALE-LRNGVERVLDLGEYLVNYGEFVENNH
DLAPAGYTVEWWLQELAAAGAPVQALRDAPEINLTDPAPERALAWADADVPLHPAYTYLW
HDISV-------------------------------------------------------
------------------------------------------------------------
------------------------
>gi|339757064|gb|EGQ40647.1| hypothetical protein J07AB56_13770 [Candidatus Nanosalinarum sp. J07AB56]
--MTHRGRLAAPRHYPISRKETSYVHNMEGSRSPEQAVPVSIVLRDM-LGYADSESEAKE
IVQNNGVLRNGQPLSSIKQGVAVLDV---------------------VTLSEGDTGFRAL
R-RSDRFELVETEDTRRLRR----------------------------------------
------------------------------------------------------------
------------------------------------------------------------
------------------------------------------------------------
------------------------------------------------------------
------------------------------------------------------------
------------------------------------------------------------
------------------------
>lcl|38015_822 unnamed protein product
-MSHR-------------------------------------------------------
SLTTALTLYRGET----------------------------------LTLEEAATYSGVS
PTKF---------ATALRSR----------------------------------------
----------------GIQVRDE-------------------------------------
-------------DGAPV------------------------------------------
------DRTPN-------------------------------------------------
------------------------------------------------------------
------------------------------------------------------------
------------------------------------------------------------
------------------------
>gi|15790644|ref|NP_280468.1| 30S ribosomal protein S4 [Halobacterium sp. NRC-1]
-MTNHQKRLSVPKSWPVERKTETFTAKAGAGPHGESGVPLVVVLRDV-LEYVDDTSEAQY
AINTDGVLVNGDSVGDVNRPIGMFDI---------------------LAFPDRDEYYRVF
PDEGGRLGLTEIDADAAGSK-----------------------------------LNKVT
DKTTVSGGRTQLNFHDGSNLALD-EDA------YAGGDSVVVDTDT--------------
---NEIVAHFQYEEGALV-------------------------------TAVAGQHAGDI
GEIAEINVQPGSASNTVRVD------DEN--GG-FETIAEYVVVIDENFV----------
-------------------------------------------EEDDE------------
------------------------------------------------------------
------------------------------------------------------------
------------------------
>gi|169236383|ref|YP_001689583.1| 30S ribosomal protein S4e [Halobacterium salinarum R1]
-MTNHQKRLSVPKSWPVERKTETFTAKAGAGPHGESGVPLVVVLRDV-LEYVDDTSEAQY
AINTDGVLVNGDSVGDVNRPIGMFDI---------------------LAFPDRDEYYRVF
PDEGGRLGLTEIDADAAGSK-----------------------------------LNKVT
DKTTVSGGRTQLNFHDGSNLALD--EDA-----YAGGDSVVVDTDT--------------
---NEIVAHFQYEEGALV-------------------------------TAVAGQHAGDI
GEIAEINVQPGSASNTVRVD------DEN--GG-FETIAEYVVVIDENFV----------
-------------------------------------------EEDDE------------
------------------------------------------------------------
------------------------------------------------------------
------------------------
>gi|354610525|ref|ZP_09028481.1| 30S ribosomal protein S4e [Halobacterium sp. DL1]
-MTNHQKRLSVPKSWPVERKTETFTAKAGAGPHGESGVPLVVVLRDV-LGYVDDTSEAQY
AINTDGVLVNGASVGDVKRPIGMFDI---------------------LAFPARDEYYRVF
PDEGGRLGLTPIEADAADSK-----------------------------------LNKVE
DKTTVSGGQTQLNFHDGTNLLVE--DDS-----YSGSDSVVVENET--------------
---NEIVAHFEYEEGALV-------------------------------TAVAGQHAGEI
GTVEDITVQPGSAENTVRVE------TEE-D-A-FETVEEYVVVIDENFV----------
-------------------------------------------GGDEE------------
------------------------------------------------------------
------------------------------------------------------------
------------------------
>gi|448294711|ref|ZP_21484790.1| 30S ribosomal protein S4e, partial [Halalkalicoccus jeotgali B3]
-MSRHQKRLSVPDSWPVERKTATYTVKARAGPHGEEGVPLLIVLRDV-LGYVDSKKEAMY
ATNEGNVLVNGEPVSDVRRPIGMFDI---------------------LGFEEREEFYRVF
PDEGGRLALTPIEEGDADGK-----------------------------------LGKIA
DKRQVPGGETQLQLHDGRNLRVD-DGTQ-----YSPGDSVVIDWDN--------------
----EILAHFVYEEGALI-------------------------------TAVQGQHAGDI
GRVEEI----------------------------LSLI----------------------
------------------------------------------------------------
------------------------------------------------------------
------------------------------------------------------------
------------------------
>gi|541202920|gb|ERH10985.1| ribosomal protein S4E [halophilic archaeon J07HX64]
-MTNHQKRLAVPDTWPVERKTEMFTVKADAGPHGDAGVPLLILLRDV-LGYVDSRKEARY
ALEQDAIVINGSIVTDEERPVGMFDI---------------------MAFREREESYRVF
PDEGGRLSLTPIDDDAAGSK-----------------------------------LGKII
NKQNVPGGDLQLTLHDGQTLLVE-DASA-----HSVGDSLVVGNED--------------
---DEIVAHFEYEEGALA-------------------------------TAVDGQHAGQI
GSIDEIQVTASSSSNNVLLS------DYADGER-FETIEEYIVVIDENFIDDDAGDGDSD
TRDRDGDGGSTMSSESEGFHEMRRPRIEKTVVHMGVGQGGRDLGQGEEILTDVTGQQPVR
TVATMTEPAFGIREGDPIGAKVTLRHEDARAFLETALATVDLSRSQFDDTGNFSFGVEDH
TDFPSQEYDPTTGIYGLDVTVNLVRPGYRVAKRDRASRSIPTNHRLSVGDAVAFVESTFD
VEVTA-------------------
>gi|541195425|gb|ERH03682.1| ribosomal protein S4E, partial [Halorubrum sp. J07HR59]
-MTQHQKRLSVPKSWPVERKTETFTVKADAGPHGESGVPLLIILRDV-LGYVDSTKEARY
ALGEDGVLVNGVAVGDESRPIGMFDI---------------------MAFPAREEYYRVF
PDEGGRLALTEIDEESAASR-----------------------------------LGRVI
GKTQVPGGQTQLTLHDGETLHVE--EGS-----YTPDDSLVIDNES--------------
---KEIVAHFPYEEGALV-------------------------------TAVDGQHAGQI
GEVTSIDVTLGSGDNSVVVE------GDD---NSFETIEDYVVVIDENFT----------
-------------------------------------DDDDDTGAAESAD----------
------------------------------------------------------------
------------------------------------------------------------
------------------------
>gi|448730389|ref|ZP_21712697.1| 30S ribosomal protein S4e [Halococcus saccharolyticus DSM 5350]
-MSKHQKRLSVPNSWPVERKTEKFTVKAGAGPHGESGVPLLVVLRDV-LGYVDSRKEARY
ALNQGSVLVNGDALDDEERPIGMFDI---------------------LEFDERNEHYRVF
PDEGGRLALTTIDADDADSK-----------------------------------LGKIE
GKQQVSGGATQLALHDGRTLEVD-DASE-----YAGSDSIVVDEDD--------------
----EILAHFSYEEGALV-------------------------------TAVEGRHAGEV
GEIDDIQVTPGSSSNNVTVT------QTN-GDG-FETVAEYVVVIDENFV----------
------------DDETTDDAGETAADAESTADDEATDDDATDDGGDDE------------
------------------------------------------------------------
------------------------------------------------------------
------------------------
>gi|448735123|ref|ZP_21717340.1| 30S ribosomal protein S4e [Halococcus salifodinae DSM 8989]
-M---------PNSWPVERKTETFTVKAGAGPHGESGVPLLVVLRDV-LGYVDSRKEARY
ALNQGSVLVNGDTLDDEERPIGMFDI---------------------LEFVERNEHYRVF
PDEGGRLALTTIDADDADSK-----------------------------------LGKIE
GKQQVPGGATQLALHDGRTLEID-DASE-----YAGSDSIVVDEDD--------------
----EILAHFPYEEGALV-------------------------------TAVEGRHAGEI
GEIDDIQVTPGSSSNNVTIT------QDD-G-G-FETVAEYVVVIDENFV----------
---DEDDDDTVTAAGEDTDATDDPTEDADDGAEAEDDGTDADDGGDDE------------
------------------------------------------------------------
------------------------------------------------------------
------------------------
>gi|409731012|ref|ZP_11272562.1| 30S ribosomal protein S4e [Halococcus hamelinensis 100A6]
-MSKHQKRLSVPNSWPVERKTATFTVKATAGPHGEDGVPLLILLRDV-LGYVDSRKEARY
ALNQGSVLVNNETLSDEQRPIGMFDI---------------------VEFAERDEHYRVF
PDEGGRLALTPIDAADADSK-----------------------------------LGKIE
GKRQVPGGNTQLSLHDGRTLEID--EGD-----YAGNDSIVVDTDN--------------
----EILAHFPYEEGALV-------------------------------TAVRGQHAGEI
GEIDEIQVTPGSSPNNVLVS------QDD-GEG-FETIADYVVVIDENFV----------
-----------------------EEDDEETVTTTGEDEQEADEGGDDE------------
------------------------------------------------------------
------------------------------------------------------------
------------------------
>gi|448726782|ref|ZP_21709174.1| 30S ribosomal protein S4e [Halococcus morrhuae DSM 1307]
-MSKHQKRLSVPDSWPVERKTATFTVKAAAGPHGEQGVPLLIVLRDV-LGYVDNRKEARY
ALNQGTILINGDSLDDEERPIGMFDI---------------------VEFTERDEHYRVF
PDEGGRLALSPIDAADADSK-----------------------------------LGKIV
GKGQVPGGNTQLALHDGHTLEIE--DGE-----YAGSDSIVIDHDD--------------
----EILAHFPYEEGALV-------------------------------TAVRGQHAGEI
GEIEEIQVTPGSSANNVIVI------QEE-GDG-FETIADYVVVIDENFV----------
--------------------EEDEDETVTTAGEGAEAAEDPTDGGDDE------------
------------------------------------------------------------
------------------------------------------------------------
------------------------
>gi|448737874|ref|ZP_21719907.1| 30S ribosomal protein S4e [Halococcus thailandensis JCM 13552]
-MSKHQKRLSVPDSWPVERKTATFTVKAAAGPHGEQGVPLLIVLRDV-LGYVDNRKEARY
ALNQGTILINGASLDDEERPIGMFDI---------------------VEFTERDEHYRVF
PDEGGRLALSPIDAADADSK-----------------------------------LGKIV
GKGQVPGGNTQLALHDGHTLEVD-DGSE-----YAGSDSIVIDHDD--------------
----EILAHFPYEEGALV-------------------------------TAVRGQHAGEI
GEIEEIQVTPGSAANNVIVS------QEE-GDG-FETIADYVVVIDENFV----------
--------------------EEDDEETVTTAGEDTAAAEDPTDGGDDE------------
------------------------------------------------------------
------------------------------------------------------------
------------------------
>gi|452206436|ref|YP_007486558.1| 30S ribosomal protein S4e [Natronomonas moolapensis 8.8.11]
-MTKHQKRLAVPKSWPVERKEETYTTKAAAGPHGEAGVPLLIVLRDV-LGYADSKKETRY
ALEQDSVLVNGKAVSDERQPIGMFDI---------------------LAFREREEYYRVF
PDEGGRLSLTPIDAESAGSK-----------------------------------LGKIV
GKAQVPGGDTQLTLHDGQTLLVE-DATT-----YDGNDSIVVSNDA--------------
---EEIVAHFTYEKGALV-------------------------------TAVSGAHAGRI
GTIDEIQVTPGSSPNNVLIE------AAG-GEGRFETIEEYVVVIDENFT----------
----------DGGADDADAEADDAEADDVEADDVEADDVEADDGGDDE------------
------------------------------------------------------------
------------------------------------------------------------
------------------------
>gi|76803069|ref|YP_331164.1| 30S ribosomal protein S4e [Natronomonas pharaonis DSM 2160]
-MTNHQKRLAVPKSWPVERKEEAYTTKAAAGPHGEEGVPLLIVLRDV-LGYVDSKKEARY
ALEQDSILINGTAVSDERRPVGMFDI---------------------LAFDEREEYYRIF
PDEGGRLSLTPIDEDAAGSK-----------------------------------LGKIV
GKTQVAGGDTQLSLHDGETLLVE-DATA-----YDTNDSIVVSNDG--------------
---EEIVAHFTYEEGALV-------------------------------TAVSGAHAGRI
GTIDEIQVTPGSSANNVLID------AEN-DDERFETVEEYVVVIDENFT----------
------------------------------------------DGGDDE------------
------------------------------------------------------------
------------------------------------------------------------
------------------------
>gi|335438897|ref|ZP_08561628.1| 30S ribosomal protein S4e [Halorhabdus tiamatea SARL4B]
-MSNHQKRLSVPNSWPIERKTETFTVKADAGPHGEAGVPLLIVLRDV-LGYVDSRKEARF
ALDQDQVLINGDPESDETRPVGMFDI---------------------LAFTEREEFYRVF
PGEGGRLALTPIDEDSAQSK-----------------------------------LGKIV
QKQFVPGGDLQLTLHDGETLLVS-EDAP-----YEGNDSIVVENDS--------------
---EEVIAHFEYEEGALV-------------------------------TAVDGQHAGEI
GTIEEIQVTPGSAENNVRID------RED-GSI-IETIEEYVVVIDENFV----------
-ESDDEDADAEADEADEATADADAADEETAEEADAADEDGDTDGGEDE------------
------------------------------------------------------------
------------------------------------------------------------
------------------------
>gi|257053371|ref|YP_003131204.1| 30S ribosomal protein S4e [Halorhabdus utahensis DSM 12940]
-MSNHQKRLSVPNSWPIERKTETFTVKADAGPHGEAGVPLLIVLRDV-LGYVDSRKEARF
ALDQDQVLINGDPESDETRPVGMFDI---------------------LAFTEREEFYRVF
PGEGGRLALTPIDEDSAQSK-----------------------------------LGKIV
GKQFVPGGDLQLTLHDGETLLVS-EDAP-----YEGNDSVVVENDS--------------
---EEIVAHFEYEEGALV-------------------------------TAVDGQHAGEI
GTIEEIQVTPGSAENNVRID------RED-GSI-IETIEEYVVVIDENFV--EDDEGVEA
DDEAEADADDAADADADDEDAEADEADADAEAEEADGDDDEADGGDDE------------
------------------------------------------------------------
------------------------------------------------------------
------------------------
>gi|257387888|ref|YP_003177661.1| 30S ribosomal protein S4E, central domain-containing protein [Halomicrobium mukohataei DSM 12286]
-MSNHQKRLSVPKSWPVERKTETFTVKADAGPHGEAGVPLLIVLRDV-LGYVDSRKEARY
ALNNDSVLINGKAVSDEERPVGMFDI---------------------LAFVERDEYYRVF
PGEGGRLALTPIDEDSAQSK-----------------------------------LGKIV
GKRAVSGDQIQLTLHDGQTLLVE-EDTD-----YDGGDSIVVANEDSESQGDSDSSSGDE
PREGEIVAHFEYEAGALV-------------------------------TAVDGAHAGEI
GEIDEIQVTPGSSSNNVLVE------QTD-GDG-FETVEEYVVVIDENFV----------
------------------------------DEDAEDAASQDPEGGDDE------------
------------------------------------------------------------
------------------------------------------------------------
------------------------
>gi|344212401|ref|YP_004796721.1| 30S ribosomal protein S4e [Haloarcula hispanica ATCC 33960]
-M------------------------KAGAGPHGEDGVPLLIVLRDV-LGYADNRKEARY
ALNEDNVLINGKAISDEERPVGMFDI---------------------LAFTEREEYYRVF
PGEGGRLALTAIDPDAAESK-----------------------------------LGKIV
TKTHVSGGDVQLGLHDGETLVVE-DAQT-----YDAGDSIVVGNED--------------
---GEIVAHFEYEEGALV-------------------------------TAVDGAHAGEV
GEIEEIQVTPGSAQNNVIVS------QDG-DEG-FETVEEYVVVIDENFT----------
--------------------------------------------GDDE------------
------------------------------------------------------------
------------------------------------------------------------
------------------------
>gi|448630838|ref|ZP_21673293.1| 30S ribosomal protein S4e [Haloarcula vallismortis ATCC 29715]
-MSNHQKRLSVPDSWPVERKTATFTVKAGAGPHGEDGVPLLIVLRDV-LGYADNRKEARY
ALNEDNVLINGKAISDEERPVGMFDI---------------------LAFTEREEYYRVF
PGEGGRLALTAIDPDAAQSK-----------------------------------LGKIV
TKTHVSGGDVQLGLHDGETLIVE-DGQT-----YDGGDSIVVGNED--------------
---GEIVAHFEYEEGALV-------------------------------TAVDGAHAGEV
GEIEEIQVTPGSAQNNVIVS------QDD-GEG-FETVEEYVVVIDENFT----------
---------------------------SDSDDESETVSGEAASEGDDE------------
------------------------------------------------------------
------------------------------------------------------------
------------------------
>gi|448671527|ref|ZP_21687432.1| 30S ribosomal protein S4e [Haloarcula amylolytica JCM 13557]
-MSNHQKRLSVPDSWPVERKTATFTVKAGAGPHGEDGVPLLIVLRDV-LGYADNRKEARY
ALNEDNVLINGKAISDEERPVGMFDI---------------------LAFTEREEYYRVF
PGEGGRLALTAIDPDAAESK-----------------------------------LGKIV
TKTHVSGGDVQLGLHDGETLIVE-DDQT-----YDAGDSIVVGNED--------------
---GEIVAHFEYEEGALV-------------------------------TAVDGAHAGEV
GEIEEIQVTPGSAQNNVIVS------QEN-GEG-FETVEEYVVVIDENFT----------
--------------------------------------------GDDE------------
------------------------------------------------------------
------------------------------------------------------------
------------------------
>gi|448685272|ref|ZP_21693264.1| 30S ribosomal protein S4e [Haloarcula japonica DSM 6131]
-MSNHQKRLSVPNSWPVERKTATFTVKAGAGPHGEDGVPLLIVLRDV-LGYADNRKEARY
ALNEDNVLINGKAISDEERPVGMFDI---------------------LAFTEREEYYRVF
PGEGGRLALTAIDPDAAESK-----------------------------------LGKIV
TKTHVSGGDVQLGLHDGETLIVE-DDQT-----YDAGDSIVVGNED--------------
---GEIVAHFEYEEGALV-------------------------------TAVDGAHAGEV
GEVEEIQVTPGSAQNNVIVS------QDE-GEG-FETVEEYVVVIDENFT----------
--------------------------------------------GDDE------------
------------------------------------------------------------
------------------------------------------------------------
------------------------
>gi|448681475|ref|ZP_21691566.1| 30S ribosomal protein S4e [Haloarcula argentinensis DSM 12282]
-MSNHQKRLSVPNSWPVERKTATFTVKAGAGPHGEDGVPLLIVLRDV-LGYADNRKEARY
ALNEDNVLINGKAISDEERPVGMFDI---------------------LAFTEREEYYRVF
PGEGGRLALTAIDPDAAESK-----------------------------------LGKIV
TKTHVSGGDVQLGLHDGETLIVE-DDQT-----YDAGDSIVVGNED--------------
---GEVVAHFEYEEGALV-------------------------------TAVDGAHAGEV
GEVEEIQVTPGSAQNNVIVS------QDE-GEG-FETVEEYVVVIDENFT----------
--------------------------------------------GDDE------------
------------------------------------------------------------
------------------------------------------------------------
------------------------
>gi|448636975|ref|ZP_21675423.1| 30S ribosomal protein S4e [Haloarcula sinaiiensis ATCC 33800]
-MSNHQKRLSVPNSWPVERKTATFTVKAGAGPHGESGVPLLIVLRDV-LGYADNRKEARY
ALNEDNVLINGKAISDEERPVGMFDI---------------------LAFTEREEYYRVF
PGEGGRLALTAIDPDAAESK-----------------------------------LGKIV
TKTHVSGGDVQLGLHDGETLIVE-DDQT-----YDAGDSIVVGNDD--------------
---GEVVAHFEYEEGALV-------------------------------TAVDGAHAGEV
GEVEEIQVTPGSAQNNVIVS------QDE-GEG-FETVEEYVVVIDENFT----------
--------------------------------------------GDDE------------
------------------------------------------------------------
------------------------------------------------------------
------------------------
>gi|448648009|ref|ZP_21679487.1| 30S ribosomal protein S4e [Haloarcula californiae ATCC 33799]
-MSNHQKRLSVPNSWPVERKTATFTVKAGAGPHGESGVPLLIVLRDV-LGYADNRKEARY
ALNEDNVLINGKAISDEERPVGMFDI---------------------LAFTEREEYYRVF
PGEGGRLALTAIDPDAAESK-----------------------------------LGKIV
TKTHVSGGDVQLGLHDGETLIVE-DDQT-----YDAGDSIVVGNED--------------
---GEVVAHFEYEEGALV-------------------------------TAVDGAHAGEV
GEVEEIQVTPGSAQNNVIVS------QDE-GEG-FETVEEYVVVIDENFT----------
--------------------------------------------GDDE------------
------------------------------------------------------------
------------------------------------------------------------
------------------------
>gi|55378373|ref|YP_136223.1| 30S ribosomal protein S4 [Haloarcula marismortui ATCC 43049]
-MSNHQKRLSVPNSWPVERKTATFTVKAGAGPHGESGVPLLIVLRDV-LGYADNRKEARY
ALNEDNVLINGKAISDEERPVGMFDI---------------------LAFTEREEYYRVF
PGEGGRLALTAIDPDAAQSK-----------------------------------LGKIV
TKTHVSGGDVQLGLHDGETLIVE-DDQT-----YDAGDSIVVGNED--------------
---GEVVAHFEYEEGALV-------------------------------TAVDGAHAGEV
GEVEEIQVTPGSAQNNVIVS------QDE-GEG-FETVEEYVVVIDENFT----------
--------------------------------------------GDDE------------
------------------------------------------------------------
------------------------------------------------------------
------------------------
>gi|322372156|ref|ZP_08046697.1| 30S ribosomal protein S4e [Haladaptatus paucihalophilus DX253]
-MSNHQKRLSVPKSWPVERKTATFTVKAGAGPHGRDGVPLLIIMRDV-LGYAASKKEARY
ALNQDAVLVNGQSVSDEQRPIGMFDI---------------------LAFTEREEYYRVF
PDEGGRLALTPIDEDAADGR-----------------------------------LAKIE
DKTNVPGGETQLNLHDGSNLRVE-SDSD-----YNTKDSIVLGNED--------------
---KDILAHFPYEEGCLV-------------------------------TAVRGQHAGEI
GEVTDITVTPGSGSNTVAVE------GDD-T-A-FETVEEYLVVIDENFT----------
-------------------------------------------GDDE-------------
------------------------------------------------------------
------------------------------------------------------------
------------------------
>gi|399577358|ref|ZP_10771111.1| SSU ribosomal protein s4e [Halogranum salarium B-1]
-MSNHQKRLSVPNSWPIERKESTFTIKAGAGPHGEAGVPLVIVLRDV-LGYVDSVKEARY
ALNEGTVLVNGHKSVDHRRPIGMFDI---------------------LAFTQRDEYYRVF
PDEGGRLALTPIDADSAASR-----------------------------------LGKIA
GKRQVSGGAFQLQLHDGTNVRVE-EGSE-----YGTNDSVVVDNES--------------
---KEIVAHFAYEEGALV-------------------------------TAIAGSHAGEI
GTLAEITVTAGSGPNTVRVE------QDD---GEFETVEDYVVVIDENFT----------
----------------------------------GDDEDAVTTTGDDE------------
------------------------------------------------------------
------------------------------------------------------------
------------------------
>gi|448377818|ref|ZP_21560514.1| 30S ribosomal protein S4e [Halovivax asiaticus JCM 14624]
-MSNHQKRLSVPKSWPVERKTDTFTVKAGAGPHGEDGVPLLILLRDV-LEYVDNRKEARY
ALANDAVLVNGDEISDEERPIGMFDI---------------------LAFPDREEAYRVF
PDEGGRLSLTPIDAESAESR-----------------------------------LGKVE
GKRQVTGGVTQLSLHDGTNVTVD-DEAT-----YGVNDSVVVDNES--------------
---KEIVAHFPYEDGALV-------------------------------TAVRGNHAGKI
GQIAEIDVTPGSGSNIVTVEAAEAAVTDE----EFETVEEYVVVIDENFV----------
--------------------------------------DGEATGGDDE------------
------------------------------------------------------------
------------------------------------------------------------
------------------------
>gi|433638921|ref|YP_007284681.1| ribosomal protein S4E [Halovivax ruber XH-70]
-MSNHQKRLSVPKSWPVERKTDTFTVKAGAGPHGEDGVPLLILLRDV-LEYVDNRKEARY
ALANDAVLVNGDEISDEERPIGMFDI---------------------LAFPDREEAYRVF
PDEGGRLSLTPIDAESAESR-----------------------------------LGKVE
GKRQVTGGVTQLSLHDGTNVTVD-DEAT-----YGVNDSVVVDNES--------------
---KEIVAHFPYEESALV-------------------------------TAVRGNHAGKI
GQVAEIDVTPGSGSNIVTVEAAEAAATDE-E---FETVEEYVVVIDENFT----------
----------------------------GSEAAASDASGETASAGDDE------------
------------------------------------------------------------
------------------------------------------------------------
------------------------
>gi|544640209|ref|WP_021074748.1| 30S ribosomal protein S4 [haloarchaeon 3A1_DGR]
-MTNHQKRLAVPNSWPVERKTDTFTVKAGAGPHGESGVPLLILLRDV-LEYVDTRKEARY
ALNQDSVLVNGDAVSDEERPIGMFDI---------------------LAFAEREEYYRVF
PDEGGRLALTPIDADAADSR-----------------------------------LGKIV
SKTTVNGGDVQLTLHDGTTLHLD-AEDAGQ---YSPKDSIVVDNES--------------
---KEIVAHFGYEEGALV-------------------------------TAVAGQHAGQI
GTIETIDVTLGSGDNAVTVA------TDD--DA-YETVEEYVVVIDENFT----------
-------------------------------------------GGDGE------------
------------------------------------------------------------
------------------------------------------------------------
------------------------
>lcl|38019_2913 unnamed protein product
-MTRHQKRLAVPNSWPVERKTQTFTVKAGAGPHGEAGVPLVVLLRDV-LGYVDSTKEARY
ALNNDSVLVNGDAVSDEQRPIGMFDI---------------------LAFPVRGEYFRVF
PDEGGRLALTPVDEESAGSR-----------------------------------LGKVA
NKAVVPGGDVQLTLHDGTNVRVD-AGTE-----YDTKDSIVIDNES--------------
---KEVVAHFEYEEGALV-------------------------------TAIAGQHAGQI
GEIETIDVTLGSGSNTVVVG------DGE--DR-YETVEEYVVVIDENFT----------
--------------------------DDEDAADVSDSDDADEAGETDE------------
------------------------------------------------------------
------------------------------------------------------------
------------------------
>lcl|39407_847 unnamed protein product
-MTRHQKRLSVPNSWPVERKTDTFTVKAGAGPHGEAGVPLVVLLRDV-LGYVDSTKEARY
ALNNDSILVNGDAVSDEQRPIGMFDI---------------------LAFPERGEFFRVF
PDEGGRLALTSVDEEAAGSR-----------------------------------LGKIT
NKSVVPGGVVQLTLHDGTNVRVD-DDSD-----YDTNDSIVVDNET--------------
---KEIVAHFEYEEGALV-------------------------------TAVAGQHAGHI
GEIDDIDVTLGSGDNTVTVA------SDD--GG-YETVEEYVVVIDENFT----------
------------------------------------DDDADAAGDSDE------------
------------------------------------------------------------
------------------------------------------------------------
------------------------
>lcl|38016_1427 unnamed protein product
-MTRHQKRLSVPNSWPVERKTDTFTVKAGAGPHGEAGVPLVVLLRDV-LGYVDSTKEARY
ALNNDSILVNGDAVSDEQRPIGMFDI---------------------LAFPERGEFFRVF
PDEGGRLALTSVDEEAAGSR-----------------------------------LGKIT
NKSVVPGGVVQLTLHDGTNVRVD-DDSD-----YDTNDSIVVDNET--------------
---KEIVAHFEYEEGALV-------------------------------TAVAGQHAGHI
GEIDDIDVTLGSGDNTVTVA------SDD--GG-YETVEEYVVVIDENFT----------
------------------------------------DDDADAAGDSDE------------
------------------------------------------------------------
------------------------------------------------------------
------------------------
>gi|515913231|ref|WP_017343814.1| 30S ribosomal protein S4 [Halorubrum sp. T3]
-MTRHQKRLSVPNSWPVERKTNTFTVKAGAGPHGEAGVPLVVLLRDV-LGYVDSTKEARY
ALNNDSILVNGDAVSDEQRPIGMFDI---------------------LAFPERGEFFRVF
PDEGGRLALTSVDEEAAGSR-----------------------------------LGKIT
NKSVVPGGVVQLTLHDGTNVRVD-DDAD-----YDTNDSIVVDNET--------------
---KEIVAHFEYEEGALV-------------------------------TAVAGQHAGQI
GEIDDIDVTLGSGDNTVTVA------SDD--GG-YETVEEYVVVIDENFT----------
------------------------------------DDDADEAGDSDE------------
------------------------------------------------------------
------------------------------------------------------------
------------------------
>lcl|36556_1133 unnamed protein product
-MTRHQKRLSVPNSWPVERKTNTFTVKAGAGPHGEAGVPLVVLLRDV-LGYVDSTKEARY
ALNNDSILVNGDAVSDEQRPIGMFDI---------------------LAFPERGEYFRVF
PDEGGRLALTSVDEDAAGSR-----------------------------------LGKIT
NKSVVPGGVVQLTLHDGTNVRVD-DDAD-----YDTNDSIVVDNET--------------
---KEIVAHFEYEEGALV-------------------------------TAVAGQHAGHI
GEIDDIDVTLGSGDNTVTVA------SDD--GG-YETVEEYVVVIDENFT----------
--------------------------------------DADEAGDSDE------------
------------------------------------------------------------
------------------------------------------------------------
------------------------
>lcl|36557_4015 unnamed protein product
-MTRHQKRLSVPNSWPVERKTNTFTVKAGAGPHGEAGVPLVVLLRDV-LGYVDSTKEARY
ALNNDSILVNGDAVSDEQRPIGMFDI---------------------LAFPERGEYFRVF
PDEGGRLALTSVDEDAAGSR-----------------------------------LGKIT
NKSVVPGGVVQLTLHDGTNVRVD-DDAD-----YDTNDSIVVDNET--------------
---KEIVAHFEYEEGALV-------------------------------TAVAGQHAGHI
GEIDDIDVTLGSGDNTVTVA------SDD--GG-YETVEEYVVVIDENFT----------
--------------------------------------DADEAGDSDE------------
------------------------------------------------------------
------------------------------------------------------------
------------------------
>gi|448484346|ref|ZP_21606053.1| 30S ribosomal protein S4e [Halorubrum arcis JCM 13916]
-MTRHQKRLSVPNSWPVERKTNTFTVKAGAGPHGEAGVPLVVLLRDV-LGYVDSTKEARY
ALNNDSILVNGDAVSDEQRPIGMFDI---------------------LAFPERGEYFRVF
PDEGGRLALTSVDEDAAGSR-----------------------------------LGKIT
NKSVVPGGVVQLTLHDGTNVRVD-DDAD-----YDTNDSIVVDNET--------------
---KEIVAHFEYEEGALV-------------------------------TAVAGQHAGHI
GEIDDIDVTLGSGDNTVTVA------SDD--GG-YETVEEYVVVIDENFT----------
------------------------------------DDDADEAGDSDE------------
------------------------------------------------------------
------------------------------------------------------------
------------------------
>lcl|36547_2699 unnamed protein product
-MTRHQKRLSVPNSWPVERKTNTFTVKAGAGPHGEAGVPLVVLLRDV-LGYVDSTKEARY
ALNNDSILVNGDAVSDEQRPIGMFDI---------------------LAFPERGEYFRVF
PDEGGRLALTSVDEDAAGSR-----------------------------------LGKIT
NKSVVPGGVVQLTLHDGTNVRVD-DDAD-----YDTNDSIVVDNET--------------
---KEIVAHFEYEEGALV-------------------------------TAVAGQHAGHI
GEIDDIDVTLGSGDNTVTVA------SDD--GG-YETVEEYVVVIDENFT----------
------------------------------------DDDADEAGDSDE------------
------------------------------------------------------------
------------------------------------------------------------
------------------------
>gi|448517701|ref|ZP_21617275.1| 30S ribosomal protein S4e [Halorubrum distributum JCM 10118]
-MTRHQKRLSVPNSWPVERKTNTFTVKAGAGPHGEAGVPLVVLLRDV-LGYVDSTKEARY
ALNNDSILVNGDAVSDEQRPIGMFDI---------------------LAFPERGEYFRVF
PDEGGRLALTSVDEDAAGSR-----------------------------------LGKIT
NKSVVPGGVVQLTLHDGTNVRVD-DDAD-----YDTNDSIVVDNET--------------
---KEIVAHFEYEEGALV-------------------------------TAVAGQHAGHI
GEIDDIDVTLGSGDNTVTVA------SDD--GG-YETVEEYVVVIDENFT----------
------------------------------------DDDADEAGDSDE------------
------------------------------------------------------------
------------------------------------------------------------
------------------------
>lcl|36549_644 unnamed protein product
-MTRHQKRLSVPNSWPVERKTNTFTVKAGAGPHGEAGVPLVVLLRDV-LGYVDSTKEARY
ALNNDSILVNGDAVSDEQRPIGMFDI---------------------LAFPERGEYFRVF
PDEGGRLALTSVDEDAAGSR-----------------------------------LGKIT
NKSVVPGGVVQLTLHDGTNVRVD-DDAD-----YDTNDSIVVDNET--------------
---KEIVAHFEYEEGALV-------------------------------TAVAGQHAGHI
GEIDDIDVTLGSGDNTVTVA------SDD--GG-YETVEEYVVVIDENFT----------
------------------------------------DDDADEAGDSDE------------
------------------------------------------------------------
------------------------------------------------------------
------------------------
>gi|448426495|ref|ZP_21583344.1| 30S ribosomal protein S4e [Halorubrum terrestre JCM 10247]
-MTRHQKRLSVPNSWPVERKTNTFTVKAGAGPHGEAGVPLVVLLRDV-LGYVDSTKEARY
ALNNDSILVNGDAVSDEQRPIGMFDI---------------------LAFPERGEYFRVF
PDEGGRLALTSVDEDAAGSR-----------------------------------LGKIT
NKSVVPGGVVQLTLHDGTNVRVD-DDAD-----YDTNDSIVVDNET--------------
---KEIVAHFEYEEGALV-------------------------------TAVAGQHAGHI
GEIDDIDVTLGSGDNTVTVA------SDD--GG-YETVEEYVVVIDENFT----------
------------------------------------DDDADEAGDSDE------------
------------------------------------------------------------
------------------------------------------------------------
------------------------
>gi|448452135|ref|ZP_21593155.1| 30S ribosomal protein S4e [Halorubrum litoreum JCM 13561]
-MTRHQKRLSVPNSWPVERKTNTFTVKAGAGPHGEAGVPLVVLLRDV-LGYVDSTKEARY
ALNNDSILVNGDAVSDEQRPIGMFDI---------------------LAFPERGEYFRVF
PDEGGRLALTSVDEDAAGSR-----------------------------------LGKIT
NKSVVPGGVVQLTLHDGTNVRVD-DDAD-----YDTNDSIVVDNET--------------
---KEIVAHFEYEESALV-------------------------------TAVAGQHAGHI
GEIDDIDVTLGSGDNTVTVA------SDD--GG-YETVEEYVVVIDENFT----------
------------------------------------DDDADEAGDSDAVSYTHLXVYKRQ
PLADAEEIIEEITGQQSVRTTSKRTIAEFGIRKGDPIGVKVTLRGEDAHAFLATALDLVE
IGRSQFDDTGNLSFGVEDHTDFPSQEYDPNTGIYGLDVTTTIVRPGYRVSKRDKATGTIP
ARHRMTAEDAAAFLETNFDVEVSE
>gi|448503700|ref|ZP_21613329.1| 30S ribosomal protein S4e [Halorubrum coriense DSM 10284]
-MTRHQKRLSVPNSWPVERKTNTFTVKAGAGPHGEAGVPLVVLLRDV-LGYVDSTKEARY
ALNNDSILVNGDAVSDEQRPIGMFDI---------------------LAFPERGEYFRVF
PDEGGRLALTPVDEDAAGSR-----------------------------------LGKIT
NKTVVPGGVVQLTLHDGTNVRVD-DDAD-----YETNDSIVVDNET--------------
---KEIVAHFEYEEGELV-------------------------------TAVAGQHAGQI
GEIEDIDVTLGSGDNTVTVA------SED--GG-YETVEEYVVVIDEKFI----------
----------------------------------------DDEGDADE------------
------------------------------------------------------------
------------------------------------------------------------
------------------------
>lcl|36546_3254 unnamed protein product
-MTRHQKRLSVPNSWPVERKTNTFTVKAGAGPHGEAGVPLVVLLRDV-LGYVDSTKEARY
ALNNDSILVNGDAVSDEQRPIGMFDI---------------------LAFPERGEYFRVF
PDEGGRLALTPVDEDAAGSR-----------------------------------LGKIT
NKTVVPGGVTQLTLHDGTNVRVD-DDAD-----YETNDSIVVDNET--------------
---KEIVAHFEYEEGALV-------------------------------TAVAGQHAGQI
GEIEDIDVTLGSGDNTVTVA------SED--GG-YETVEEYVVVIDENFT----------
----------------------------------------DDEGDADE------------
------------------------------------------------------------
------------------------------------------------------------
------------------------
>lcl|38020_995 unnamed protein product
-MTRHQKRLSVPNSWPVERKTNTFTVKAGAGPHGEAGVPLVVLLRDV-LGYVDSTKEARY
ALNNDSILVNGDAVSDEQRPIGMFDI---------------------LAFPERGEYFRVF
PDEGGRLALTPVDEDAAGSR-----------------------------------LGKIT
NKTVVPGGVTQLTLHDGTNVRVD-DDAD-----YETNDSIVVDNET--------------
---KEIVAHFEYEEGALV-------------------------------TAVAGQHAGQI
GEIEDIDVTLGSGDNTVTVA------SED--GG-YETVEEYVVVIDENFT----------
----------------------------------------DDEGDADE------------
------------------------------------------------------------
------------------------------------------------------------
------------------------
>lcl|38021_2132 unnamed protein product
-MTRHQKRLSVPNSWPVERKTNTFTVKAGAGPHGEAGVPLVVLLRDV-LGYVDSTKEARY
ALNNDSILVNGDAVSDEQRPIGMFDI---------------------LAFPERGEYFRVF
PDEGGRLALTPVDEDAAGSR-----------------------------------LGKIT
NKTVVPGGVTQLTLHDGTNVRVD-DDAD-----YETNDSIVVDNET--------------
---KEIVAHFEYEEGALV-------------------------------TAVAGQHAGQI
GEIEDIDVTLGSGDNTVTVA------SED--GG-YETVEEYVVVIDENFT----------
----------------------------------------DDEGDADE------------
------------------------------------------------------------
------------------------------------------------------------
------------------------
>lcl|38022_16 unnamed protein product
-MTRHQKRLSVPNSWPVERKTNTFTVKAGAGPHGEAGVPLVVLLRDV-LGYVDSTKEARY
ALNNDSILVNGDAVSDEQRPIGMFDI---------------------LAFPERGEYFRVF
PDEGGRLALTPVDEDAAGSR-----------------------------------LGKIT
NKTVVPGGVTQLTLHDGTNVRVD-DDAD-----YETNDSIVVDNET--------------
---KEIVAHFEYEEGALV-------------------------------TAVAGQHAGQI
GEIEDIDVTLGSGDNTVTVA------SED--GG-YETVEEYVVVIDENFT----------
----------------------------------------DDEGDADE------------
------------------------------------------------------------
------------------------------------------------------------
------------------------
>lcl|36553_2259 unnamed protein product
-MTRHQKRLSVPNSWPVERKTNTFTVKAGAGPHGEAGVPLVVLLRDV-LGYVDSTKEARY
ALNNDSILVNGDAVSDEQRPIGMFDI---------------------LAFPERGEYFRVF
PDEGGRLALTPVDEDAAGSR-----------------------------------LGKIT
NKTVVPGGVTQLTLHDGTNVRVD-DDAD-----YETNDSIVVDNET--------------
---KEIVAHFEYEEGALV-------------------------------TAVAGQHAGQI
GEIEDIDVTLGSGDNTVTVA------SED--GG-YETVEEYVVVIDENFT----------
----------------------------------------DDEGDADE------------
------------------------------------------------------------
------------------------------------------------------------
------------------------
>lcl|38024_2000 unnamed protein product
-MTRHQKRLSVPNSWPVERKTNTFTVKAGAGPHGEAGVPLVVLLRDV-LGYVDSTKEARY
ALNNDSILVNGDAVSDEQRPIGMFDI---------------------LAFPERGEYFRVF
PDEGGRLALTPVDEDAAGSR-----------------------------------LGKIT
NKTVVPGGVTQLTLHDGTNVRVD-DDAD-----YETNDSIVVDNET--------------
---KEIVAHFEYEEGALV-------------------------------TAVAGQHAGQI
GEIEDIDVTLGSGDNTVTVA------SED--GG-YETVEEYVVVIDENFT----------
----------------------------------------DDEGDADE------------
------------------------------------------------------------
------------------------------------------------------------
------------------------
>lcl|38025_465 unnamed protein product
-MTRHQKRLSVPNSWPVERKTNTFTVKAGAGPHGEAGVPLVVLLRDV-LGYVDSTKEARY
ALNNDSILVNGDAVSDEQRPIGMFDI---------------------LAFPERGEYFRVF
PDEGGRLALTPVDEDAAGSR-----------------------------------LGKIT
NKTVVPGGVTQLTLHDGTNVRVD-DDAD-----YETNDSIVVDNET--------------
---KEIVAHFEYEEGALV-------------------------------TAVAGQHAGQI
GEIEDIDVTLGSGDNTVTVA------SED--GG-YETVEEYVVVIDENFT----------
----------------------------------------DDEGDADE------------
------------------------------------------------------------
------------------------------------------------------------
------------------------
>lcl|18174_1374 unnamed protein product
-MTRHQKRLSVPNSWPVERKTDTFTVKAGAGPHGEAGVPLVVLLRDV-LGYVDSTKEARY
ALNNDSILVNGDAVSDEQRPIGMFDI---------------------LAFPERGEYFRVF
PDEGGRLALTPVDEEAAGSR-----------------------------------LGKIT
NKTVVPGGVVQLTLHDGTNVRVD-DDAG-----YDTNDSIVVDTET--------------
---KEIVAHFEYEEGALV-------------------------------TAVAGQHAGQI
GEVDDIDVTLGSGDNTVTVA------SED--GG-YETVEEYVVVIDENFT----------
------------------------------------DDDADEAGGSDE------------
------------------------------------------------------------
------------------------------------------------------------
------------------------
>lcl|18178_844 unnamed protein product
-MTRHQKRLSVPNSWPVERKTDTFTVKAGAGPHGEAGVPLVVLLRDV-LGYVDSTKEARY
ALNNDSILVNGDAVSDEQRPIGMFDI---------------------LAFPERGEYFRVF
PDEGGRLALTPVDEEAAGSR-----------------------------------LGKIT
NKTVVPGGVVQLTLHDGTNVRVD-DDAG-----YDTNDSIVVDTET--------------
---KEIVAHFEYEEGALV-------------------------------TAVAGQHAGQI
GEVDDIDVTLGSGDNTVTVA------SED--GG-YETVEEYVVVIDENFT----------
------------------------------------DDDADEAGGSDE------------
------------------------------------------------------------
------------------------------------------------------------
------------------------
>lcl|23591_2517 unnamed protein product
-MTRHQKRLSVPNSWPVERKTNTFTVKAGAGPHGEAGVPLVVLLRDV-LGYVDSTKEARY
ALNNDSILVNGDAVSDEQRPIGMFDI---------------------LAFPERGEYFRVF
PDEGGRLALTPVDEDAAGSR-----------------------------------LGKIT
NKTVVPGGVTQLTLHDGTNVRVD-DDAD-----YETNDSIVVDNET--------------
---KEIVAHFEYEEGALV-------------------------------TAVAGQHAGQI
GEIEDIDVTLGSGDNTVTVA------SED--GG-YETVEEYVVVIEKNXR----------
----------------------KRERRPRDARAVPREGRRPHGRRAGR------------
------------------------------------------------------------
------------------------------------------------------------
------------------------
>lcl|18176_1165 unnamed protein product
-MTRHQKRLSVPNSWPVERKTDTFTVKAGAGPHGEAGVPLVVLLRDV-LGYVDSTKEARY
ALNNDSILVNGDAISDEQRPIGMFDI---------------------LAFPERGEFFRVF
PDEGGRLALTPVDEEAAGSR-----------------------------------LGKIT
NKTVVPGGVVQLTLHDGTNVRVD-DDAD-----YETNDSIVVDNET--------------
---KEIVAHFEYEEGALV-------------------------------TAVAGQHAGQI
GEIDDIDVTLGSGDNTVTVA------SDD--GG-YETIEEYVVVIDENFT----------
--------------------------------------DDDEAGDSDE------------
------------------------------------------------------------
------------------------------------------------------------
------------------------
>lcl|18175_1640 unnamed protein product
-MTRHQKRLSVPNSWPVERKTDTFTVKAGAGPHGEAGVPLVVLLRDV-LGYVDSTKEARY
ALNNDSILVNGDAISDEQRPIGMFDI---------------------LAFPERGEFFRVF
PDEGGRLALTPVDEEAAGSR-----------------------------------LGKIT
NKTVVPGGVVQLTLHDGTNVRVD-DDAD-----YETNDSIVVDNET--------------
---KEIVAHFEYEEGALV-------------------------------TAVAGQHAGQI
GEIDDIDVTLGSGDNTVTVA------SDD--GG-YETIEEYVVVIDENFT----------
------------------DDEGGEPSLEKVVVHMGVGQGGEPLADAEQIIEEITGQQSVR
TTSKRTIAEFGIRKGDPIGVKVTLRGEDAHAFLETALDLVEIGRSQFDDTGNLSFGIEDH
TDFPSQEYDPNTGIYGLDVTTTIVRPGYRVSKRDKATGTIPARHRMTAEDAAAFLETNFD
VEVSE-------------------
>gi|448535696|ref|ZP_21622216.1| 30S ribosomal protein S4e [Halorubrum hochstenium ATCC 700873]
-MTRHQKRLSVPNSWPVERKTDTFTVKAGAGPHGEAGVPLVVLLRDV-LGYVDSTKEARY
ALNNDSILVNGDAISDEQRPIGMFDI---------------------LAFPERGEYFRVF
PDEGGRLALTPVDEEAAGSR-----------------------------------LGKIT
NKTVVPGGVVQLTLHDGTNVRVD-DDAD-----YDTNDSIVVDNET--------------
---KEIVAHFEYEEGALV-------------------------------TAVAGQHAGQI
GEIDDIDVTLGSGDNTVTVA------SED--GG-YETVEEYVVVIDENFT----------
--------------------------------------DDDEAGDSDE------------
------------------------------------------------------------
------------------------------------------------------------
------------------------
>gi|448436264|ref|ZP_21587065.1| 30S ribosomal protein S4e [Halorubrum tebenquichense DSM 14210]
-MTRHQKRLSVPNSWPVERKTDTFTVKAGAGPHGEAGVPLVVLLRDV-LGYVDSTKEARY
ALNNDSILVNGDAISDEQRPIGMFDI---------------------LAFPERGEYFRVF
PDEGGRLALTPVDEEAAGSR-----------------------------------LGKIT
NKTVVPGGVVQLTLHDGTNVRVD-DDAD-----YDTNDSIVVDNET--------------
---KEIVAHFEYEEGALV-------------------------------TAVAGQHAGQI
GEIDDIDVTLGSGDNTVTVA------SED--GG-YETVEEYVVVIDENFT----------
--------------------------------------DDDEAGDSDE------------
------------------------------------------------------------
------------------------------------------------------------
------------------------
>gi|495716524|ref|WP_008441103.1| 30S ribosomal protein S4e, partial [Halorubrum californiense]
-MTRHQKRLSVPNSWPVERKTDTFTVKAGAGPHGEAGVPLVVLLRDV-LGYVDSTKEARY
ALNNDSILVNGDAISDEQRPIGMFDI---------------------LAFPERGEYFRVF
PDEGGRLALTPVDEDAAGSR-----------------------------------LGKIT
NKTVVPGGVVQLTLHDGTNVRVD-DDAD-----YETNDSIVVDNET--------------
---KEIVAHFEYEEGALV-------------------------------TAVAGQHAGQI
GEIDDIDVTLGSGDNTVTVA------SED--GG-Y-------------------------
------------------------------------------------------------
------------------------------------------------------------
------------------------------------------------------------
------------------------
>gi|448475298|ref|ZP_21603016.1| 30S ribosomal protein S4e [Halorubrum aidingense JCM 13560]
-MTRHQKRLAVPNSWPVERKTNTFTVKAGAGPHGEAGVPLVVLLRDV-LGYVDSTKEARY
ALNNDSVLVNGDAISDEQRPIGMFDI---------------------VAFPERGEFFRVF
PDEGGRLALTPVDEDAAGSR-----------------------------------LGKIT
NKAVVPGGDVQLTLHDGTNVRVD-ADTP-----YDTKDSIIIDNES--------------
---KEVVAHFEYEEGALV-------------------------------TAVAGQHAGRI
GEVDDIDVTLGSGSNTVSVA------ADG--DG-YETVEEYLVVIDENFT----------
------------------------------------GDDADETGDSDE------------
------------------------------------------------------------
------------------------------------------------------------
------------------------
>lcl|36550_1717 unnamed protein product
-MTRHQKRLAVPNSWPVERKTNTFTVKAGAGPHGEAGVPLVVLLRDV-LGYVDSTKEARY
ALNNDSVLVNGDAISDEQRPIGMFDI---------------------LAFPERGEFFRVF
PDEGGRLALTPVDEEAAGSR-----------------------------------LGKIT
NKSVVPGGAVQLTLHDGTNVRVD-ADTP-----YDTKDSIVVDNET--------------
---KEVVAHFEYEEGALV-------------------------------TAVAGQHAGRI
GEVDAIDVTLGSGSNTVFVG------DDD--DG-YETVEEYLVVIDENFT----------
------------------------------------GDDADEAGDSDE------------
------------------------------------------------------------
------------------------------------------------------------
------------------------
>lcl|36551_2381 unnamed protein product
-MTRHQKRLAVPNSWPVERKTNTFTVKAGAGPHGEAGVPLVVLLRDV-LGYVDSTKEARY
ALNNDSVLVNGDAISDEQRPIGMFDI---------------------LAFPERGEFFRVF
PDEGGRLALTPVDEEAAGSR-----------------------------------LGKIT
NKSVVPGGAVQLTLHDGTNVRVD-ADTP-----YDTKDSIVVDNET--------------
---KEVVAHFEYEEGALV-------------------------------TAVAGQHAGRI
GEVDAIDVTLGSGSNTVFVG------DDD--DG-YETVEEYLVVIDENFT----------
------------------------------------GDDADEAGDSDE------------
------------------------------------------------------------
------------------------------------------------------------
------------------------
>lcl|36552_1190 unnamed protein product
-MTRHQKRLAVPNSWPVERKTNTFTVKAGAGPHGEAGVPLVVLLRDV-LGYVDSTKEARY
ALNNDSVLVNGDAISDEQRPIGMFDI---------------------LAFPERGEFFRVF
PDEGGRLALTPVDEEAAGSR-----------------------------------LGKIT
NKSVVPGGAVQLTLHDGTNVRVD-ADTP-----YDTKDSIVVDNET--------------
---KEVVAHFEYEEGALV-------------------------------TAVAGQHAGRI
GEVDAIDVTLGSGSNTVFVG------DDD--DG-YETVEEYLVVIDENFT----------
------------------------------------GDDADEAGDSDE------------
------------------------------------------------------------
------------------------------------------------------------
------------------------
>lcl|36555_1196 unnamed protein product
-MTRHQKRLAVPNSWPVERKTNTFTVKAGAGPHGEAGVPLVVLLRDV-LGYVDSTKEARY
ALNNDSVLVNGDAISDEQRPIGMFDI---------------------LAFPERGEFFRVF
PDEGGRLALTPVDEEAAGSR-----------------------------------LGKIT
NKSVVPGGAVQLTLHDGTNVRVD-ADTP-----YDTKDSIVVDNET--------------
---KEVVAHFEYEEGALV-------------------------------TAVAGQHAGRI
GEVDAIDVTLGSGSNTVFVG------DDD--DG-YETVEEYLVVIDENFT----------
------------------------------------GDDADEAGDSDE------------
------------------------------------------------------------
------------------------------------------------------------
------------------------
>lcl|36554_2653 unnamed protein product
-MTRHQKRLAVPNSWPVERKTNTFTVKAGAGPHGEAGVPLVVLLRDV-LGYVDSTKEARY
ALNNDSVLVNGDAISDEQRPIGMFDI---------------------LAFPERGEFFRVF
PDEGGRLALTPVDEEAAGSR-----------------------------------LGKIT
NKSVVPGGAVQLTLHDGTNVRVD-TDTP-----YDTKDSIVVDNET--------------
---KEVVAHFEYEEGALV-------------------------------TAVAGQHAGRI
GEVDAIDVTLGSGSNTVFVG------DDD--DG-YETVEEYLVVIDENFT----------
------------------------------------GDDADEAGDSDE------------
------------------------------------------------------------
------------------------------------------------------------
------------------------
>gi|448463242|ref|ZP_21598020.1| 30S ribosomal protein S4e [Halorubrum kocurii JCM 14978]
-MTRHQKRLAVPNSWPVERKTDTFTVKAGAGPHGEAGVPLVVLLRDV-LGYVDSTKEARY
ALNNDSVLVNGDAISDEQRPIGMFDI---------------------LAFPERGEFFRVF
PDEGGRLALTPVDEEAAGSR-----------------------------------LGKIT
NKSVVPGGDVQLTLHDGTNVLVD-ADAE-----YDTKDSIVVDNES--------------
---KEVVAHFEYEEGALV-------------------------------TAVAGQHAGRI
GEVADIDVTLGSGSNTVFVG------DDE--DG-YETVEEYLVVIDENFT----------
------------------------------------ADDADETGDSDE------------
------------------------------------------------------------
------------------------------------------------------------
------------------------
>gi|222480845|ref|YP_002567082.1| 30S ribosomal protein S4e [Halorubrum lacusprofundi ATCC 49239]
-MTRHQKRLAVPNSWPVERKTNTFTVKAGAGPHGEAGVPLVVLLRDV-LGYVDSTKEARY
ALNNDSVLVNGDAISDEQRPIGMFDI---------------------LAFPERGEFFRVF
PDEGGRLALTSVDEEAAGSR-----------------------------------LGKIT
NKSVVPGGDAQLTLHDGTNVLVD-ADTE-----YDTKDSIVVDNES--------------
---KDVVAHFEYEEGALV-------------------------------TAVAGQHAGRI
GEVADIDVTLGSGSNTVFVG------DDE--DG-YETVEEYLVVIDENFT----------
-------------------------------------GDDADEVDSDE------------
------------------------------------------------------------
------------------------------------------------------------
------------------------
>gi|448460065|ref|ZP_21596985.1| 30S ribosomal protein S4e [Halorubrum lipolyticum DSM 21995]
-MTRHQKRLAVPNSWPVERKTNTFTVKAGAGPHGEAGVPLVVLLRDV-LGYVDSTKEARY
ALNNDSVLVNGDAISDEQRPIGMFDI---------------------LAFPERGEFFRVF
PDEGGRLALTPVDEEAAGSR-----------------------------------LGKIT
NKSVVPGGDAQLTLHDGTNVLVD-ADTE-----YDTKDSIVVDNES--------------
---KEIVAHFEYEEGALV-------------------------------TAVAGQHAGRI
GEVADIDVTLGSGSNTVFVG------DDE--DG-YETVEEYLVVIDENFA----------
------------------------------------GDDADETGGSDE------------
------------------------------------------------------------
------------------------------------------------------------
------------------------
>lcl|38017_2448 unnamed protein product
-MTRHQKRLAVPNSWPVERKTNTFTVKAGAGPHGEAGVPLVVLLRDV-LGYVDSTKEARY
ALNNDSVLVNGDAVSDEQRPIGMFDI---------------------LAFPERGEFFRVF
PDEGGRLALTPVDEEAAGSR-----------------------------------LGKIT
NKSVVPGGDAQLTLHDGTNVLVD-ADTE-----YDTKDSIVVDNES--------------
---KEIVAHFEYEEGALV-------------------------------TAVAGQHAGRI
GEVADIDVTLGSGSNTVFVG------DDE--DG-YETVEEYLVVIDENFT----------
------------------------------------GDDADEAGDSDE------------
------------------------------------------------------------
------------------------------------------------------------
------------------------
>lcl|36548_489 unnamed protein product
-MTRHQKRLAVPNSWPVERKTNTFTVKAGAGPHGEAGVPLVVLLRDV-LGYVDSTKEARY
ALNNDSVLVNGDAVSDEQRPIGMFDI---------------------LAFPERGEFFRVF
PDEGGRLALTPVDEEAAGSR-----------------------------------LGKIT
NKSVVPGGDAQLTLHDGTNVLVD-ADTE-----YDTKDSIVVDNES--------------
---KEIVAHFEYEEGALV-------------------------------TAVAGQHAGRI
GEVADIDVTLGSGSNTVFVG------DDE--DG-YETVEEYLVVIDENFT----------
------------------------------------GDDADEAGDSDE------------
------------------------------------------------------------
------------------------------------------------------------
------------------------
>gi|448441437|ref|ZP_21589100.1| 30S ribosomal protein S4e [Halorubrum saccharovorum DSM 1137]
-MTRHQKRLAVPNSWPVERKTNTFTVKAGAGPHGEAGVPLVVLLRDV-LGYVDSTKEARY
ALNNDSVLVNGDAVSDEQRPIGMFDI---------------------LAFPERGEFFRVF
PDEGGRLALTPVDEEAAGSR-----------------------------------LGKIT
NKSVVPGGDVQLTLHDGTNVLVD--DDA-E---YDTKDSIVVDNES--------------
---KEIVAHFEYEEGALV-------------------------------TAVAGQHAGRI
GEVADIDVTLGSGSNTVFVG------DDE--DG-YETVEEYLVVIDENFT----------
------------G------------------------DDADEAGDSDE------------
------------------------------------------------------------
------------------------------------------------------------
------------------------
>lcl|36174_3838 unnamed protein product
-MSKHQKRLSVPKSWPVERKTETFTVKAGAGPHGEAGVPLVVLLRDV-LGYVDSKKEARY
ALSEDSILVNGDAINDEQRPIGMFDI---------------------LAFPERGEYFRVF
PDEGGRLALTPVDEDAAGSR-----------------------------------LGKIE
NKQQVTGGDTQLTLHDGTNVIVD---DE-----YSAKDSLVIDNDD--------------
---KSIVAHFPYEEGELV-------------------------------TAVRGNHAGKI
GTIENIEVTRGSGSNIVTVE------TDD--EL-FETVEEYVFVIDEKFT----------
--------------------------------------------GDDE------------
------------------------------------------------------------
------------------------------------------------------------
------------------------
>gi|448362292|ref|ZP_21550903.1| 30S ribosomal protein S4e [Natrialba asiatica DSM 12278]
-MTKHQKRLSVPKSWPVERKTEVFTVKADAGPHGEEGVPLVVLLRDV-LGYVDSAKEARY
ALSEDSIIVNGEPINDEQRPIGIFDI---------------------LAFPGRGEFYRVF
PDEGGRLALTEIDEESADSR-----------------------------------LGKID
GKRQVPGGDTQLTLHDGTNVLVD-DE-------FSAKDSVVVDNED--------------
---KSIVAHFPYEEGALV-------------------------------TAIRGNHGGKI
GEIESIDVTPGSGSNTVTVS------TDD---GAFETVEEYVVVIDENFT----------
--------------------------------------------GDGE------------
------------------------------------------------------------
------------------------------------------------------------
------------------------
>gi|448369927|ref|ZP_21556380.1| 30S ribosomal protein S4e [Natrialba aegyptia DSM 13077]
-MTKHQKRLSVPKSWPVERKTEVFTVKADAGPHGEEGVPLVVLLRDV-LGYVDSAKEARY
ALSEDSIIVNGEPINDEQRPIGIFDI---------------------LAFPGRGEFYRVF
PDEGGRLALTEIDEESADSR-----------------------------------LGKID
GKQQVPGGDTQLTLHDGTTVLVD---DE-----FSAKDSVVVDNED--------------
---KSIVAHFPYEEGALV-------------------------------TAIRGNHGGKI
GEVESIDVTPGSGSNTVTVS------TDD--GA-FETVEEYVVVIDENFT----------
---------------------------GEDSDAESEERQAASDGGDDE------------
------------------------------------------------------------
------------------------------------------------------------
------------------------
>gi|448350193|ref|ZP_21539012.1| 30S ribosomal protein S4e [Natrialba taiwanensis DSM 12281]
-MTKHQKRLSVPKSWPVERKTEVFTVKADAGPHGEEGVPLVVLLRDV-LGYVDSAKEARY
ALSEDSIIVNGEPINDEQRPIGIFDI---------------------LAFPGRGEFYRVF
PDEGGRLALTEIDEESADSR-----------------------------------LGKID
GKQQVPGGDTQLTLHDGTTVLVD---DE-----FSAKDSVIVDNED--------------
---KSIVAHFPYEEGALV-------------------------------TAIRGNHGGKI
GEVESIDVTPGSGSNTVTVS------TDD--GA-FETVEEYVVVIDENFT----------
---------------------------GEDSDAESEERQAASDGGDDE------------
------------------------------------------------------------
------------------------------------------------------------
------------------------
>gi|448315124|ref|ZP_21504777.1| 30S ribosomal protein S4e [Natronococcus jeotgali DSM 18795]
-MTKHQKRLSVPKSWPVERKTDVFTVKADAGPHGEDGVPLVVLLRDV-LGYVDSKKEARY
ALSEDSILVNGEPINDEQRPIGMFDI---------------------VAFPGREEYYRVF
PDEGGRLALTEIDAEAADSR-----------------------------------LGKIE
NKQQVSGGDTQLTLHDGTNVVVD---EE-----YSTNDSIVVDNDD--------------
---KSIVAHFPYEEGALV-------------------------------TAVRGNHGGKI
GEVSEIDVTPGSGSNIVTVE------TDD--GGLFETVEEYVVVIDENFT----------
----------------------------------------GEDGDDDE------------
------------------------------------------------------------
------------------------------------------------------------
------------------------
>gi|435848736|ref|YP_007310986.1| ribosomal protein S4E [Natronococcus occultus SP4]
-MTKHQKRLSVPKSWPVERKTDVFTVKADAGPHGEDGVPLVVLLRDV-LGYVDSKKEARY
ALSQDSILVNGEPINDEQRPIGMFDI---------------------VAFPGREEYYRVF
PDEGGRLALTAIDADAADSR-----------------------------------LGKIE
GKRQVPGGDTQLTLHDGTNILAE--DDE-----YDTNDSIVVDNDD--------------
---KSVVAHFPYEEGALV-------------------------------TAVRGNHGGKI
GEVTEIDVTPGSGSNIVTVE------TDD--EL-FETVEEYVVVIDENFT----------
-------------------------------SEDSENGEAVSEGDDDE------------
------------------------------------------------------------
------------------------------------------------------------
------------------------
>gi|448323151|ref|ZP_21512615.1| 30S ribosomal protein S4e [Natronococcus amylolyticus DSM 10524]
-MTKHQKRLSVPKSWPVERKTNVFTVKADSGPHGEDGVPLVVLLRDV-LGYVDSKKEARY
ALSQDSILINGEPINDEQRPIGMFDI---------------------VAFPGREEYYRVF
PDEGGRLALTEIDADAADSR-----------------------------------LGKIE
GKRQVPGGDTQLTLHDGTNILAE--ESE-----YSTNDSVVVDNDD--------------
---KSVVAHFPYEEGALV-------------------------------TAISGNHGGKI
GEVTEIDVTPGSGSNIVTVD------ADD---GLFETVEEYVVVIDENFT----------
----------------------------------------GEDGDDDE------------
------------------------------------------------------------
------------------------------------------------------------
------------------------
>gi|429190332|ref|YP_007176010.1| ribosomal protein S4E [Natronobacterium gregoryi SP2]
-MTKHQKRLSVPKSWPVERKTEVFTVKAGAGPHGEEGVPLVVLLRDV-LGYVDSTKEARY
ALSEDAILVNGEPINDEQRPIGIFDI---------------------VAFPGREEYYRVF
PDEGGRLSLTGIDADSAESR-----------------------------------LGKIE
SKQQVSGGDTQLTLHDGTNVIAD--DDG-----YSTTDSIVVDNDD--------------
---KSIVAHFPYEEGALV-------------------------------TAVRGNHGGKI
GEIESIEVTPGSGSNAVTIS------TDD---GEFETVEEYVVVIDENFT----------
---------------------------------GDDSSSETATTGDDE------------
------------------------------------------------------------
------------------------------------------------------------
------------------------
>gi|448352609|ref|ZP_21541391.1| 30S ribosomal protein S4e, partial [Natrialba hulunbeirensis JCM 10989]
-MTKHQKRLSVPKSWPVERKTEVFTVKAGAGPHGEEGVPLVVLLRDV-LGYVDSKKEARY
ALSEDSILINGEPINDEQRPIGIFDI----------------------------------
-------------------------------------------------------IASVS
------------------------------------------------------------
------------------------------------------------------------
----------------------------------YTHL----------------------
------------------------------------------------------------
------------------------------------------------------------
------------------------------------------------------------
------------------------
>gi|289579910|ref|YP_003478376.1| 30S ribosomal protein S4 [Natrialba magadii ATCC 43099]
-MTKHQKRLSVPKSWPVERKTDVFTVKAGAGPHGEEGVPLVVLLRDV-LGYVDSKKEARY
ALSQDSILVNGEPINDEQRPIGIFDI---------------------IAFPGREEYYRVF
PDEGGRLALTEIDAGSADSR-----------------------------------LGKID
GKQQISGGDTQLTLHDGTNVLID--EDD-----YNAKDSIVVDNDD--------------
---KSIVAHFPYEEGALV-------------------------------TAIRGNHGGKI
GEIVDIEVTQSSGSNIVTVE------TDD---GAFETVEEYVVVIDENFT----------
-----------------------------------------GDAGDDE------------
------------------------------------------------------------
------------------------------------------------------------
------------------------
>gi|448358816|ref|ZP_21547490.1| 30S ribosomal protein S4e [Natrialba chahannaoensis JCM 10990]
-MTKHQKRLSVPKSWPVERKTDVFTVKAGAGPHGEEGVPLVVLLRDV-LGYVDSKKEARY
ALSEDSILVNGEPINDEQRPIGIFDI---------------------IAFPGREEFYRVF
PDEGGRLALTEIDAESADSR-----------------------------------LGKIA
GKQQIPGGDTQLTLHDGTNVLID--EDD-----YSAKDSIVVDNDD--------------
---KSIAAHFPYEEGALV-------------------------------TAVRGNHGGKI
GEIAEIEVTQSSGSNIVTVE------TDD---GAFETVEEYVVVIDENFT----------
-------------------------------------------GDDE-------------
------------------------------------------------------------
------------------------------------------------------------
------------------------
>gi|336252428|ref|YP_004595535.1| 30S ribosomal protein S4e [Halopiger xanaduensis SH-6]
-MTKHQKRLSVPKTWPVERKTDTFTVKAGAGPHGEEGVPLVVLLRDV-LGYVDSTKEARY
ALSEDAILVNGQPINDEQRPIGIFDI---------------------IAFPGREEYYRVF
PDEGGRLALTEIDAEAAESR-----------------------------------LGKID
NKQQVPGGDTQLTLHDGTNVLVE-DGAE-----YSSNDSIVIDNDD--------------
---KSVVAHFPYEEGALV-------------------------------TAIRGNHGGKI
GEVETIDVTPGSGSNTVTVD------TED--GG-FETIEEYVVVIDENFT----------
--------------------------------------------GDDE------------
------------------------------------------------------------
------------------------------------------------------------
------------------------
>gi|448697489|ref|ZP_21698529.1| 30S ribosomal protein S4e [Halobiforma lacisalsi AJ5]
-MTKHQKRLSVPKTWPVERKTDVFTVKAGAGPHGEEGVPLVVLLRDV-LGYVDSTKEARY
ALSEDSILVNGEPINDEQRPIGIFDI---------------------IAFPGREEYYRVF
PDEGGRLALTEIDADAAESR-----------------------------------LGKIE
GKQQVSGGDTQLTLHDGTNVLVEGDGGE-----YSTKDSIVVDNED--------------
---KSIVAHFPYEEGALV-------------------------------TAVRGNHGGKI
GEIEDIDVTLGSGSNTVTVS------TDE--GG-FETVEEYVVVIDENFT----------
----------------------------GEDSSSENANGETVSTGDDE------------
------------------------------------------------------------
------------------------------------------------------------
------------------------
>gi|448704128|ref|ZP_21700609.1| 30S ribosomal protein S4e [Halobiforma nitratireducens JCM 10879]
-MTNHQKRLSVPKTWPVERKTDVFTVKASAGPHGEDGVPLVVLLRDV-LGYVDSTKEARY
ALSEDSILVNGEPINDEQRPIGIFDI---------------------IAFPGREEYYRVF
PDEGGRLALTEIDADAAESR-----------------------------------LGKIE
GKQQVSGGDTQLSLHDGTNVLVE-DGDE-----YSTKDSIVVDNED--------------
---KSIVAHFPYEEGALV-------------------------------TAVRGNHGGKI
GEIEDIDVTLSSGSNTVTVS------TED---GEFETVEEYVVVIDENFT----------
--------------------------------------------GDDE------------
------------------------------------------------------------
------------------------------------------------------------
------------------------
>gi|448311968|ref|ZP_21501721.1| 30S ribosomal protein S4e [Natronolimnobius innermongolicus JCM 12255]
-MTKHQKRLSVPKSWPVERKTDTFTVKAGAGPHGEEGVPLVVLLRDV-LGYVDSKKEARY
ALSEDAILVNGEPINDEKRPIGIFDI---------------------LAFPGREEYYRVF
PDEGGRLALTEIDADAADSR-----------------------------------LGKIE
GKQQVPGGQTQLTLHDGTNVVVD-DEAE-----YEANDSIVVDNED--------------
---KSIVAHFPYEEGALV-------------------------------TAIRGNHGGKI
GEIDAIDVTPGSGSNTVGVD------TED--GG-FETVEEYVVVIDENFT----------
----------------------------------------GDEGDDDE------------
------------------------------------------------------------
------------------------------------------------------------
------------------------
>gi|448399322|ref|ZP_21570624.1| 30S ribosomal protein S4e [Haloterrigena limicola JCM 13563]
-MTKHQKRLSVPKSWPVERKTDTFTVKAGAGPHGQDGVPLVVLLRDV-LGYVDSRKEARY
ALSEDAILVNGDAINDEQRPIGMFDI---------------------IAFPGREEYYRVF
PDEGGRLALTAIDEDAAQSR-----------------------------------LGKIE
GKQQIPGGDTQLTLHDGTNVLVE--DDE-----YDTRDSIVIDNDD--------------
---KSIVAHFPYEEGALV-------------------------------TAVRGNHGGKI
GEIDAIDITPGSGSNTVGVS------TDD--GG-FETIEEYVVVIDENFT----------
--------------------------------------------GDDE------------
------------------------------------------------------------
------------------------------------------------------------
------------------------
>gi|448386101|ref|ZP_21564309.1| 30S ribosomal protein S4e [Haloterrigena thermotolerans DSM 11522]
-MTKHQKRLSVPKSWPVERKTETFTVKADAGPHGEDGVPLVVLLRDV-LGYVDSRKEARY
ALSEDAILINGDAINDEQRPIGMFDI---------------------VAFPGRGEYYRVF
PDEGGRLALTEIDEESAQSR-----------------------------------LGKIE
GKQQVPGGDTQLTLHDGTNVLVD--DDE-----YQANDSIVIDNDD--------------
---KSIVAHFPYEEGALV-------------------------------TAVRGNHGGKI
GEVDAIDVTPGSGSNRVGVS------TDD--GG-FETVEEYVVVIDENFT----------
--------------------------------------------GDDE------------
------------------------------------------------------------
------------------------------------------------------------
------------------------
>gi|448332388|ref|ZP_21521632.1| 30S ribosomal protein S4e [Natrinema pellirubrum DSM 15624]
-MTKHQKRLSVPKSWPVERKTETFTVKADAGPHGEDGVPLVVLLRDV-LGYVDSRKEARY
ALSEDAILINGDAINDEQRPIGMFDI---------------------VAFPGRGEYYRVF
PDEGGRLALTEIDEESAQSR-----------------------------------LGKIE
GKQQVPGGDTQLTLHDGTNVLVD--DDE-----YQAKDSIVIDNDD--------------
---KSIVAHFPYEEGALV-------------------------------TAVRGNHGGKI
GEVDAIDVTPGSGSNRVGVS------TDD--GG-FETVEEYVVVIDENFT----------
--------------------------------------------GDDE------------
------------------------------------------------------------
------------------------------------------------------------
------------------------
>gi|448329371|ref|ZP_21518671.1| 30S ribosomal protein S4e [Natrinema versiforme JCM 10478]
-MTKHQKRLSVPKSWPVERKTETFTVKADAGPHGEDGVPLVVLLRDV-LGYVDSRKEARY
ALSEDSILINGDAINDEQRPIGMFDI---------------------VAFPERGEYYRVF
PDEGGRLALTEIDEDAAQSR-----------------------------------LGKIT
GKQQVSGGDTQLTLHDGTNVIVD--DD------YSPKDSIVIDNDD--------------
---KSVVAHFPYEEGALV-------------------------------TAVRGNHGGKV
GEIDAIDVTPGSGSNSVGVS------TDD--GG-FETVEEYVVVIDENFT----------
---------------------------GDDSSSSDANGGTVSAGDDDE------------
------------------------------------------------------------
------------------------------------------------------------
------------------------
>gi|448338122|ref|ZP_21527174.1| 30S ribosomal protein S4e [Natrinema pallidum DSM 3751]
-MTKHQKRLSVPKSWPVERKTETFTVKADAGPHGEDGVPLVVLLRDV-LGYVDSRKEARY
ALSEDSILINGVPINDEQRPIGMFDI---------------------VAFPGRDEYYRVF
PDEGGRLALTEIDEESAQSR-----------------------------------LGKIV
NKQQVSGGDTQLTLHDGTNVIVD--DE------YEPKDSIVIDNDD--------------
---KSVVAHFPYEEGALV-------------------------------TAVRGNHGGKV
GEIDTIDITPGSGSNSVGVS------TDD--GG-FETVEEYVVVIDENFT----------
-------------------------------------------GEDDE------------
------------------------------------------------------------
------------------------------------------------------------
------------------------
>lcl|38023_3524 unnamed protein product
-MTKHQKRLSVPKSWPVERKTETFTVKADAGPHGEDGVPLVVLLRDV-LGYVDSRKEARY
ALSEDSILINGVPINDEQRPIGMFDI---------------------VAFPGRDEYYRVF
PDEGGRLALTEIDEESAQSR-----------------------------------LGKIV
NKQQVSGGDTQLTLHDGTNVIVD---DE-----YDPKDSIVIDNDD--------------
---KSVVAHFPYEEGALV-------------------------------TAVRGNHGGKV
GEIDTIDITPGSGSNSVGVS------TDD--GG-FETVEEYVVVIDENFT----------
-------------------------------------------GEDDE------------
------------------------------------------------------------
------------------------------------------------------------
------------------------
>gi|448345597|ref|ZP_21534486.1| 30S ribosomal protein S4e [Natrinema altunense JCM 12890]
-MTKHQKRLSVPKSWPVERKTETFTVKADAGPHGEDGVPLVVLLRDV-LGYVDSRKEARY
ALSEDSILINGVPINDEQRPIGMFDI---------------------VAFPGRDEYYRVF
PDEGGRLALTEIDEESAQSR-----------------------------------LGKIV
NKQQVSGGDTQLTLHDGTNVIVD---DE-----YDPKDSIVIDNDD--------------
---KSVVAHFPYEEGALV-------------------------------TAVRGNHGGKV
GEIDTIDITPGSGSNSVGVS------TDD--GG-FETVEEYVVVIDENFT----------
-------------------------------------------GEDDE------------
------------------------------------------------------------
------------------------------------------------------------
------------------------
>gi|448341378|ref|ZP_21530339.1| 30S ribosomal protein S4e [Natrinema gari JCM 14663]
-MTKHQKRLSVPKSWPVERKTETFTVKADAGPHGEDGVPLVVLLRDV-LGYVDSRKEARY
ALSEDSILINGVPINDEQRPIGMFDI---------------------VAFPGRDEYYRVF
PDEGGRLALTEIDEESAQSR-----------------------------------LGKIV
NKQQVSGGDTQLTLHDGTNVIVD---DE-----YDPKDSIVIDNDD--------------
---KSVVAHFPYEEGALV-------------------------------TAVRGNHGGKV
GEIDTIDITPGSGSNSVGVS------TDD--GG-FETVEEYVVVIDENFT----------
-------------------------------------------GDDDE------------
------------------------------------------------------------
------------------------------------------------------------
------------------------
>gi|397773831|ref|YP_006541377.1| Ribosomal protein S4E, central domain protein [Natrinema sp. J7-2]
-MTKHQKRLSVPKSWPVERKTETFTVKADAGPHGEDGVPLVVLLRDV-LGYVDSRKEARY
ALSEDSILINGVPINDEQRPIGMFDI---------------------VAFPGRDEYYRVF
PDEGGRLALTEIDEESAQSR-----------------------------------LGKIV
NKQQVSGGDTQLTLHDGTNVIVD---DE-----YDPKDSIVIDNDD--------------
---KSVVAHFPYEEGALV-------------------------------TAVRGNHGGKV
GEIDTIDITPGSGSNSVGVS------TDD--GG-FETVEEYVVVIDENFT----------
-------------------------------------------GDDDE------------
------------------------------------------------------------
------------------------------------------------------------
------------------------
>gi|448298477|ref|ZP_21488506.1| 30S ribosomal protein S4e [Natronorubrum tibetense GA33]
-MTKHQKRLSVPKSWPVERKTETFTVKAGAGPHGKDGVPLVVLLRDV-LGYVDSKKEARY
ALSEDAILVNGKPINDEQRPIGMFDI---------------------VAFPGREEYYRVF
PDEGGRLALTEIDAEAAGSR-----------------------------------LGKIK
GKQQVPGGKTQLTLHDGTNVIVD-DENE-----YNSDDSIVVDNED--------------
---KSIVAHFPFEEGALV-------------------------------TAVRGNHGGKI
GEIDAIDITPGSGPNTIGVD------TDD--DG-FETIQEYIVVIDENFT----------
-------------------------------------------GDDDE------------
------------------------------------------------------------
------------------------------------------------------------
------------------------
>gi|448392349|ref|ZP_21567123.1| 30S ribosomal protein S4e [Haloterrigena salina JCM 13891]
-MTKHQKRLSVPKSWPVERKTETFTVKAGAGPHGEEGVPLVVLLRDV-LGYVDSKKEARY
ALSEDAILVNGEPINDEKRPIGIFDI---------------------VAFPGREEYFRVF
PDEGGRLALTEIDEDAAGSR-----------------------------------LGKIE
GKQQVPGGDTQLTLHDGTNVLVE-DGSE-----YETTDSIVVDNDD--------------
---KSIVAHFPFEEGALV-------------------------------TAVRGNHGGKI
GEIDAIDITPGSGPNTVGVS------TDD--DG-FETIQEYIVVIDENFT----------
--------------------------------------------GDDE------------
------------------------------------------------------------
------------------------------------------------------------
------------------------
>gi|284165504|ref|YP_003403783.1| 30S ribosomal protein S4E, central domain-containing protein [Haloterrigena turkmenica DSM 5511]
-MTKHQKRLSVPKSWPVERKTETFTVKAGAGPHGEEGVPLVVLLRDV-LGYVDSKKEARY
ALSEDAILVNGEPINDEKRPIGIFDI---------------------VAFPGREEYFRVF
PDEGGRLALTEIDEDAAGSR-----------------------------------LGKIE
GKQQVPGGDTQLTLHDGTNVLVE-DGSE-----YDTTDSIVVDNDD--------------
---KSIVAHFPFEEGALV-------------------------------TAVRGNHGGKI
GEIDAIDITPGSGPNTVGVS------TDD--DG-FETIQEYIVVIDENFT----------
--------------------------------------------GDDE------------
------------------------------------------------------------
------------------------------------------------------------
------------------------
>gi|448309706|ref|ZP_21499562.1| 30S ribosomal protein S4e [Natronorubrum bangense JCM 10635]
-MSNHQKRLSVPKSWPVERKTNVFTVKAGAGPHGKEGVPLVVLLRDV-LGYVDSKKEARY
ALSEDAILVNGEPINDEQRPIGMFDI---------------------IAFPGREEYYRVF
PDEGGRLALTEIDEDAAESR-----------------------------------LGKIA
GKQQVTGGDTQLTLHDGTNVIVD-DGSE-----YNTSDSVVVDNDD--------------
---KSIVAHFPFEEGALV-------------------------------TAIRGNHGGKI
GEIDAIDITPGSGPNTVGVS------TDD--DG-FETIQEYVVVIDENFT----------
--------------------------------------------GDDE------------
------------------------------------------------------------
------------------------------------------------------------
------------------------
>gi|448302878|ref|ZP_21492828.1| 30S ribosomal protein S4e [Natronorubrum sulfidifaciens JCM 14089]
-MTKHQKRLSVPKSWPVERKTDVFTVKAGAGPHGKEGVPLVVLLRDV-LGYVDSKKEARY
ALSEDAILINGDPINDEQRPIGMFDI---------------------VAFPGREEYYRVF
PDEGGRLALTEIDEDAAESR-----------------------------------LGKIA
GKQQVPGGDTQLTLHDGTNVLVE-DGSE-----YNTSDSVVVDNDD--------------
---KSIVAHFPFEEGALV-------------------------------TAVSGNHGGKI
GEIDAIDITPGSGPNTVGVS------TDD--DG-FETIQEYVVVIDENFT----------
-------------------------------------------GDDE-------------
------------------------------------------------------------
------------------------------------------------------------
------------------------
>gi|541204045|gb|ERH12025.1| ribosomal protein S4E, partial [halophilic archaeon J07HB67]
------------------------------------------------------------
--------------------------------------------------TEREEYYRVF
PSEGGRLSLTAIDEDSAASR-----------------------------------LGKVV
GKRQASGGQFQYTLHDGATLHAA--DE------YDGGDSIVVDNET--------------
---TEVVAHFPYEEGALV-------------------------------TAVDGAHAGEI
GEIETIRVTPGSGDNAVVVA------QDE-GDG-FETIADYVVVIDENFT----------
------------------------------------------DGGDD-------------
------------------------------------------------------------
------------------------------------------------------------
------------------------
>gi|541199345|gb|ERH07508.1| ribosomal protein S4E [Halonotius sp. J07HN4]
-MSNHQKRLSVPNSWPVERKTETYTIKAGAGPHGEDGVPLLVLLRDV-LGYVDSKKEARY
ALNQDSVLVNGDAISDERRPIGMFDI---------------------LAFTEREEYYRVF
PDEGGRLALTPIDGDAAGSR-----------------------------------LGKII
RKEQVTGGDFQLTLHDGTNIRVE-DASE-----YSTNDSLVIDSED--------------
---KSIVAHFTYEEGALV-------------------------------TAVDGQHAGDI
GKIDEIVVTPGSGSNTVYAT------NEA--GG-FETVEEYVVVIDENFV----------
-----------------------DADSEFAAGNAADADDAADEAADDSDDAADNADAQPT
PRRLMPNE----------------------------------------------------
------------------------------------------------------------
------------------------
>gi|541192125|gb|ERH00474.1| ribosomal protein S4E [Halonotius sp. J07HN6]
-MSNHQKRLSVPNSWPVERKTETYTVKAGAGPHGEDGVPLLVLLRDV-LGYVDSKKEARY
ALNQDSVLVNGDAISDERRPIGMFDI---------------------IAFTEREEYYRVF
PDEGGRLALTPVDADAAGSR-----------------------------------LGKII
RKEQVTGGAFQLTLHDGTNIRVD-DASE-----YTPNDSLVIDNED--------------
---KSVVAHFVYEEGALV-------------------------------TAVDGQHAGDI
GTVDEIVVTQGSGDNTVHAT------NDD--GG-FETIEDYVVVIDENFT----------
-------DDDGDAVDEADDATDDDAEADADEAEADADEADADAGDADADADTTDEPADAE
DDDETQEADEE-------------------------------------------------
------------------------------------------------------------
------------------------
>gi|541190033|gb|ERG98421.1| ribosomal protein S4E, partial [Haloquadratum sp. J07HQX50]
-MTRHQKRLSAPNAWPIERKTQTFTVKAGAGPHGESGVPLIILLRDV-LGYVDTTKEARY
ALNQGTVLINGTAVSDEQRPVGLFDI---------------------LVFTEREEHYRVF
PEAG--------------------------------------------------------
------------------------------------------------------------
------------------------------------------------------------
------------------------------------------------------------
------------------------------------------------------------
------------------------------------------------------------
------------------------------------------------------------
------------------------
>gi|385804229|ref|YP_005840629.1| 30S ribosomal protein S4 [Haloquadratum walsbyi C23]
-MTQHQKRLSAPDSWPIERKTETFTVKAGAGPHGESGVPLVILLRDV-LGYADSKKEARY
ALNQRSVLVNGDVVSDEQRPVGLFDI---------------------LAFTEREEYYRVF
PEAGGRLALTPIDISDANSR-----------------------------------LGKII
NKQQVSGGAIQLTLHDGANIRVN-ADEIDT---YNPRDSLVIDNET--------------
---KEIVAHFPYEEGALV-------------------------------TAVSGKHSGEI
GEIETITVTAGSSENTVSVS------TGD---GQFETIEPYVVVIDENFT----------
---------------------DDEDTADPDVTGDDVDNNADNDADDDTNTQEGNE-----
------------------------------------------------------------
------------------------------------------------------------
------------------------
>gi|110668729|ref|YP_658540.1| 30S ribosomal protein S4e [Haloquadratum walsbyi DSM 16790]
-MTQHQKRLSAPNSWPIERKTETFTVKAGAGPHGESGVPLVILLRDV-LGYADSKKEARY
ALNQRSVLVNGDVVSDEQRPVGLFDI---------------------LAFTEREEYYRVF
PEAGGRLALTPIDISDANSR-----------------------------------LGKII
NKQQVSGGAIQLTLHDGANIRVN-ADEIDT---YNPRDSLVIDNET--------------
---KEIVAHFPYEEGALV-------------------------------TAVSGKHSGEI
GEIETITVTAGSSENTVSVS------TGD---GQFETIEPYVVVIDENFT----------
---------------------DDEDTADPDVTGDDVDNNADNDADDDTNTQEGNE-----
------------------------------------------------------------
------------------------------------------------------------
------------------------
>gi|448285641|ref|ZP_21476882.1| 30S ribosomal protein S4e [Halogeometricum borinquense DSM 11551]
-MTRHQKRLSAPNSWPIERKEGTFTVKASAGPHGEAGVPLLILLRDV-LGYVDNKKEARY
ALNQDGVLVNGDAISDEQRPIGMFDI---------------------LAFTEREEYFRVF
PDEGGRLTLTPIDASAADSR-----------------------------------LGKVV
GKQSVKGGATQLTLHDGSNVRVE--EDE-EPNQYSSKDSLVIDNET--------------
---KEIVAHFPYEEGALV-------------------------------TAVDGSHAGEI
GTVTEITVTPGSGNNSVTVE------TED---GEFETVEQYVVVIDENFT----------
-------------------------------------------GDDE-------------
------------------------------------------------------------
------------------------------------------------------------
------------------------
>gi|448415407|ref|ZP_21578207.1| 30S ribosomal protein S4e [Halosarcina pallida JCM 14848]
-MTKHQKRLSAPNSWPIERKEETFTVKAGAGPHGQAGVPLLILLRDV-LGYADSKKEARY
ALNQDTVLVNGDAVSDESRPIGMFDI---------------------LAFTEREEYFRVF
PDEGGRLALTPIDAESADSR-----------------------------------LGKVA
GKQSVKGGATQLTLHDGSNVRVEDEDDPDQ---YHSKDSLVVDNET--------------
---KEIVAHFPYEEGALV-------------------------------TAVDGTHAGEI
GEVTEITVTPGSGNNSVTVE------TDE--YT-FETVEQYVVVIDENFT----------
----------------------------GDGESAAPEAETDSDGGDDE------------
------------------------------------------------------------
------------------------------------------------------------
------------------------
>gi|448592791|ref|ZP_21651838.1| 30S ribosomal protein S4e [Haloferax elongans ATCC BAA-1513]
-MTRHQKRLSVPKSWPVERKEGTFTVKAGAGPHGEAGVPLLIVLRDV-LGYVDSKKEAQY
ALNQQSVLVNGDAVSDVRRPIGMFDI---------------------LAFTEREEYYRVF
PDEGGRLSLTLIDADSASSR-----------------------------------LGKIV
RKSQVTGGNFQLTLHDGSNIVVE-DASE-----YTNKDSIVVDNES--------------
---KDIVAHFPYEEGALV-------------------------------TAVAGSHAGDI
GEIDEIIVTPGSGNNSVIVD------NED--GG-FETIEQYVVVIDENFT----------
--------------------------------------------GDDE------------
------------------------------------------------------------
------------------------------------------------------------
------------------------
>gi|448578189|ref|ZP_21643624.1| 30S ribosomal protein S4e [Haloferax larsenii JCM 13917]
-MTRHQKRLSVPKSWPVERKEGTFTVKAGAGPHGEAGVPLLIVLRDV-LGYVDSKKEAQY
ALNQQSVLVNGDAVSDVRRPIGMFDI---------------------LAFTEREEYYRVF
PDEGGRLSLTLIDADSASSR-----------------------------------LGKIV
RKSQVTGGDFQLTLHDGSNIVVE-DASE-----YTNKDSIVVDNES--------------
---KEIVAHFPYEEGALV-------------------------------TAVAGSHAGDI
GEIDEIIVTPGSGNNSVIVE------NED-G-G-FETIEQYVVVIDENFT----------
--------------------------------------------GDDE------------
------------------------------------------------------------
------------------------------------------------------------
------------------------
>gi|448611735|ref|ZP_21662165.1| 30S ribosomal protein S4e [Haloferax mucosum ATCC BAA-1512]
-MTRHQKRLSVPKSWPVERKTGTFTVKAGAGPHGEAGVPLLIVLRDV-LGYVDSKKEAKY
ALNHQSILVNGDAASDVRRPIGMFDI---------------------LAFVQREEYYRVF
PDEGGRLALTPIDTDSASSR-----------------------------------LGKIV
NKTQVSGGNFQLTLHDGSTLVVE-DASE-----YSGKDSIVVDNET--------------
---KEIVAHFPYEEGALV-------------------------------TAVDGSHAGEI
GEISEIIVTPGSGNNSVVVE------TED---GEFETVEQYVVVSDENFT----------
--------------------------------------------GDDE------------
------------------------------------------------------------
------------------------------------------------------------
------------------------
>gi|448618102|ref|ZP_21666447.1| 30S ribosomal protein S4e [Haloferax mediterranei ATCC 33500]
-MTRHQKRLSVPKSWPVERKTGTFTVKAGAGPHGEEGVPLLIVLRDV-LGYVDSKKEAKY
ALNHQSILVNGDPASDVRRPIGMFDI---------------------LAFVQREEYYRIF
PDEGGRLALTPVDADAASSR-----------------------------------LGKIV
RKTQVTGGNFQLTLHDGATLVVE-DASE-----YSGKDSIVVDNET--------------
---KEIVAHFPYEEGALV-------------------------------TAVAGSHAGEI
GEVTEIIVTPGSGNNSVVVE------TDE---GEFETVEQYVVVIDENFT----------
--------------------------------------------GDDE------------
------------------------------------------------------------
------------------------------------------------------------
------------------------
>gi|448623092|ref|ZP_21669741.1| 30S ribosomal protein S4e [Haloferax denitrificans ATCC 35960]
-MTRHQKRLSVPKSWPVERKTGTFTVKAGAGPHGEAGVPLIIVLRDV-LGYVDSKKEAQY
ALNHQSILVNGDVASDVRRPIGMFDI---------------------LAFVQREEYYRVF
PDEGGRLALTPIDADSASSR-----------------------------------LGKIV
NKTQVSGGDFQLTLHDGATLIVE-DASE-----YSGKDSIVVDNET--------------
---KDVVAHFPYEEGALV-------------------------------TAVNGQHAGEI
GEVTEIIVTPGSGNNSVVVE------TED---GEFETVEQYVVVIDENFT----------
--------------------------------------------GDDE------------
------------------------------------------------------------
------------------------------------------------------------
------------------------
>gi|433420025|ref|ZP_20405411.1| 30S ribosomal protein S4e [Haloferax sp. BAB2207]
-MTRHQKRLSVPKSWPVERKTGTFTVKAGAGPHGEEGVPLIIVLRDV-LGYVDSKKEAQY
ALNHQSILVNGDVASDVRRPIGMFDI---------------------LAFVQREEYYRVF
PDEGGRLALTPIDADSASSR-----------------------------------LGKIV
NKTQVSGGDFQLTLHDGATLVVE-DASE-----YSGKDSIVVDNET--------------
---KDVVAHFPYEEGALV-------------------------------TAVNGQHAGEI
GEVTEIIVTPGSGNNSVVVE------TED---GEFETVEQYVVVIDENFT----------
------------------------------GSDDESEARQAADGGDDE------------
------------------------------------------------------------
------------------------------------------------------------
------------------------
>gi|448290677|ref|ZP_21481823.1| 30S ribosomal protein S4e [Haloferax volcanii DS2]
-MTRHQKRLSVPKSWPVERKTGTFTVKAGAGPHGEEGVPLLIVLRDV-LGYVDSKKEAQY
ALNHQSILVNGDVASDVRRPIGMFDI---------------------LAFVQREEYYRVF
PDEGGRLALTPIDADSASSR-----------------------------------LGKIV
NKTQVGGGDFQLTLHDGATLVVE-DASE-----YSGKDSIVVDNET--------------
---KDVVAHFPYEEGALV-------------------------------TAVNGQHAGEI
GEVTEIIVTPGSGNNSVVVE------TED---GEFETVEQYVVVIDENFT----------
------------------------------GSDDESEARQAADGGDDE------------
------------------------------------------------------------
------------------------------------------------------------
------------------------
>gi|448600499|ref|ZP_21655995.1| 30S ribosomal protein S4e [Haloferax alexandrinus JCM 10717]
-MTRHQKRLSVPKSWPVERKTGTFTVKAGAGPHGEEGVPLLIVLRDV-LGYVDSKKEAQY
ALNHQSILVNGNVASDVRRPIGMFDI---------------------LAFVQREEYYRVF
PDEGGRLALTPIDADSASSR-----------------------------------LGKIV
SKTQVTGGDFQLTLHDGATLVVE-DASE-----YSGKDSIVVDNET--------------
---KDVVAHFPYEEGALV-------------------------------TAVNGRHSGEI
GEITEIIVTPGSGNNSVVVE------TED---GEFETVEQYVVVIDENFT----------
------------------------------GSDDESEARQAVDGGDDE------------
------------------------------------------------------------
------------------------------------------------------------
------------------------
>gi|448569082|ref|ZP_21638494.1| 30S ribosomal protein S4e [Haloferax lucentense DSM 14919]
-MTRHQKRLSVPKSWPVERKTGTFTVKAGAGPHGEEGVPLLIVLRDV-LGYVDSKKEAQY
ALNHQSILVNGNVASDVRRPIGMFDI---------------------LAFVQREEYYRVF
PDEGGRLALTPIDADSASSR-----------------------------------LGKIV
SKTQVTGGDFQLTLHDGATLVVE-DASE-----YSGKDSIVVDNET--------------
---KDVVAHFPYEEGALV-------------------------------TAVNGRHSGEI
GEITEIIVTPGSGNNSVVVE------TED---GEFETVEQYVVVIDENFT----------
------------------------------GSDDESEARQAVDGGDDE------------
------------------------------------------------------------
------------------------------------------------------------
------------------------
>gi|448557071|ref|ZP_21632506.1| 30S ribosomal protein S4e [Haloferax sp. ATCC BAA-644]
-MTRHQKRLSVPKSWPVERKTGTFTVKAGAGPHGEEGVPLLIVLRDV-LGYVDSKKEAQY
ALNHQSILVNGNVASDVRRPIGMFDI---------------------LAFVQREEYYRVF
PDEGGRLALTPIDADSASSR-----------------------------------LGKIV
SKTQVTGGDFQLTLHDGATLVVE-DASE-----YSGKDSIVVDNET--------------
---KDVVAHFPYEEGALV-------------------------------TAVNGRHSGEI
GEITEIIVTPGSGNNSVVVE------TED---GEFETVEQYVVVIDENFT----------
------------------------------GSDDESEARQAADGGDDE------------
------------------------------------------------------------
------------------------------------------------------------
------------------------
>gi|448548048|ref|ZP_21627392.1| 30S ribosomal protein S4e [Haloferax sp. ATCC BAA-645]
-MTRHQKRLSVPKSWPVERKTGTFTVKAGAGPHGEEGVPLLIVLRDV-LGYVDSKKEAQY
ALNHQSILVNGNVASDVRRPIGMFDI---------------------LAFVQREEYYRVF
PDEGGRLALTPIDADSASSR-----------------------------------LGKIV
SKTQVTGGDFQLTLHDGATLVVE-DASE-----YSGKDSIVVDNET--------------
---KDVVAHFPYEEGALV-------------------------------TAVNGRHSGEI
GEITEIIVTPGSGNNSVVVE------TED---GEFETVEQYVVVIDENFT----------
------------------------------GSDDESEARQAADGGDDE------------
------------------------------------------------------------
------------------------------------------------------------
------------------------
>gi|448545974|ref|ZP_21626301.1| 30S ribosomal protein S4e [Haloferax sp. ATCC BAA-646]
-MTRHQKRLSVPKSWPVERKTGTFTVKAGAGPHGEEGVPLLIVLRDV-LGYVDSKKEAQY
ALNHQSILVNGNVASDVRRPIGMFDI---------------------LAFVQREEYYRVF
PDEGGRLALTPIDADSASSR-----------------------------------LGKIV
SKTQVTGGDFQLTLHDGATLVVE-DASE-----YSGKDSIVVDNET--------------
---KDVVAHFPYEEGALV-------------------------------TAVNGRHSGEI
GEITEIIVTPGSGNNSVVVE------TED---GEFETVEQYVVVIDENFT----------
------------------------------GSDDESEARQAADGGDDE------------
------------------------------------------------------------
------------------------------------------------------------
------------------------
>gi|448583482|ref|ZP_21646838.1| 30S ribosomal protein S4e [Haloferax gibbonsii ATCC 33959]
-MTRHQKRLSVPKSWPVERKTGTFTVKAGAGPHGEEGVPLLIVLRDV-LGYVDSKKEAQY
ALNHQSILVNGDVASDVRRPIGMFDI---------------------LAFVQREEYYRVF
PDEGGRLALTPIDADSASSR-----------------------------------LGKIV
NKTQVGGGDFQLTLHDGATLIVE-DASE-----YSGKDSIVVDNET--------------
---KDVVAHFPYEEGALV-------------------------------TAVNGRHSGEI
GEITEIIVTPGSGNNSVVVE------TED---GEFETVEQYVVVIDENFT----------
--------------------------------------------GDDE------------
------------------------------------------------------------
------------------------------------------------------------
------------------------
>gi|448565527|ref|ZP_21636394.1| 30S ribosomal protein S4e [Haloferax prahovense DSM 18310]
-MTRHQKRLSVPKSWPVERKTGTFTVKAGAGPHGEEGVPLLIVLRDV-LGYVDSKKEAQY
ALNHQSILVNGDVASDVRRPIGMFDI---------------------LAFVQREEYYRVF
PDEGGRLALTPIDADSASSR-----------------------------------LGKIV
NKTQVGGGDFQLTLHDGATLIVE-DASE-----YSGKDSIVVDNET--------------
---KDVVAHFPYEEGALV-------------------------------TAVNGRHSGEI
GEITEIIVTPGSGNNSVVVE------TED---GEFETVEQYVVVIDENFT----------
------------------------------GSDDESEARQATDGGDDE------------
------------------------------------------------------------
------------------------------------------------------------
------------------------
