# Supplementary material for: Inteins as indicators of gene flow in the halobacteria
Source: Front Microbiol. 2014 Jun 26;5:299. doi: 10.3389/fmicb.2014.00299 (PMC4071816; doi:10.3389/fmicb.2014.00299)
Supplement: Supplementary file 1 [file DataSheet1.ZIP › data_file1/reference_tree_alignment/S4e.fasta]

>candidatus_nanosalinarum_J07AB56
-MTHRGRLAAPRHYPISRKETSYVHNMEGSRSPEQAVPVSIVLRDMLGYADSESEAKEIV
QNNGVLRNGQPLSSIKQGVAVLDVVTLSEGDTGFRALR-RSDRFELVETEDT---RRLRR
------------------------------------------------------------
------------------------------------------------------------
------------------------------------------------------------
------------------------------------------------------------
------------------------------------------------------------
------------------------------------------------------------
------
>hbt_sp_NRC_1
MTNHQKRLSVPKSWPVERKTETFTAKAGAGPHGESGVPLVVVLRDVLEYVDDTSEAQYAI
NTDGVLVNGDSVGDVNRPIGMFDILAFPDRDEYYRVFPDEGGRLGLTEIDADAAGSKLNK
VTDKTTVSGGRTQLNFHDGSNLALD--EDA--YAGGDSVVVDTDT---------------
--NEIVAHFQYEEGALVTAVAGQHAGDIGEIAEINVQPGSASNTVRVDDEN-G---G-FE
TIAEYVVVIDENFVE---------------------------------------------
------EDDE--------------------------------------------------
------------------------------------------------------------
------------------------------------------------------------
------
>hbt_salinarum_R_1
MTNHQKRLSVPKSWPVERKTETFTAKAGAGPHGESGVPLVVVLRDVLEYVDDTSEAQYAI
NTDGVLVNGDSVGDVNRPIGMFDILAFPDRDEYYRVFPDEGGRLGLTEIDADAAGSKLNK
VTDKTTVSGGRTQLNFHDGSNLALD---ED-AYAGGDSVVVDTDT---------------
--NEIVAHFQYEEGALVTAVAGQHAGDIGEIAEINVQPGSASNTVRVDDEN-G---G-FE
TIAEYVVVIDENFVE---------------------------------------------
------EDDE--------------------------------------------------
------------------------------------------------------------
------------------------------------------------------------
------
>hbt_sp_DL_1
MTNHQKRLSVPKSWPVERKTETFTAKAGAGPHGESGVPLVVVLRDVLGYVDDTSEAQYAI
NTDGVLVNGASVGDVKRPIGMFDILAFPARDEYYRVFPDEGGRLGLTPIEADAADSKLNK
VEDKTTVSGGQTQLNFHDGTNLLVE--DDS--YSGSDSVVVENET---------------
--NEIVAHFEYEEGALVTAVAGQHAGEIGTVEDITVQPGSAENTVRVETEE-----DAFE
TVEEYVVVIDENFVG---------------------------------------------
------GDEE--------------------------------------------------
------------------------------------------------------------
------------------------------------------------------------
------
>hac_jeotgali_B3
MSRHQKRLSVPDSWPVERKTATYTVKARAGPHGEEGVPLLIVLRDVLGYVDSKKEAMYAT
NEGNVLVNGEPVSDVRRPIGMFDILGFEEREEFYRVFPDEGGRLALTPIEEGDADGKLGK
IADKRQVPGGETQLQLHDGRNLRVD--DGT-QYSPGDSVVIDWDN---------------
---EILAHFVYEEGALITAVQGQHAGDIGRVEEILSLI----------------------
------------------------------------------------------------
------------------------------------------------------------
------------------------------------------------------------
------------------------------------------------------------
------
>halophilic_archaeon_J07HX64
MTNHQKRLAVPDTWPVERKTEMFTVKADAGPHGDAGVPLLILLRDVLGYVDSRKEARYAL
EQDAIVINGSIVTDEERPVGMFDIMAFREREESYRVFPDEGGRLSLTPIDDDAAGSKLGK
IINKQNVPGGDLQLTLHDGQTLLVE--DAS-AHSVGDSLVVGNED---------------
--DEIVAHFEYEEGALATAVDGQHAGQIGSIDEIQVTASSSSNNVLLSDYADG---ERFE
TIEEYIVVIDENFID----------------------DDAGDGDSDTRDRD---------
------GDGGSTMSSESEGFHEMRRPRIEKTVVHMGVGQGGRDLGQGEEILTDVTGQQPV
RTVATMTEPAFGIREGDPIGAKVTLRHEDARAFLETALATVDLSRSQFDDTGNFSFGVED
HTDFPSQEYDPTTGIYGLDVTVNLVRPGYRVAKRDRASRSIPTNHRLSVGDAVAFVESTF
DVEVTA
>hrr_J07HR59
MTQHQKRLSVPKSWPVERKTETFTVKADAGPHGESGVPLLIILRDVLGYVDSTKEARYAL
GEDGVLVNGVAVGDESRPIGMFDIMAFPAREEYYRVFPDEGGRLALTEIDEESAASRLGR
VIGKTQVPGGQTQLTLHDGETLHVE--EGS--YTPDDSLVIDNES---------------
--KEIVAHFPYEEGALVTAVDGQHAGQIGEVTSIDVTLGSGDNSVVVEGDD-----NSFE
TIEDYVVVIDENFTD----------------------DDDDTGAA---------------
------ESAD--------------------------------------------------
------------------------------------------------------------
------------------------------------------------------------
------
>hcc_saccharolyticus_DSM_5350
MSKHQKRLSVPNSWPVERKTEKFTVKAGAGPHGESGVPLLVVLRDVLGYVDSRKEARYAL
NQGSVLVNGDALDDEERPIGMFDILEFDERNEHYRVFPDEGGRLALTTIDADDADSKLGK
IEGKQQVSGGATQLALHDGRTLEVD--DAS-EYAGSDSIVVDEDD---------------
---EILAHFSYEEGALVTAVEGRHAGEVGEIDDIQVTPGSSSNNVTVTQTN-G--DG-FE
TVAEYVVVIDENFVD-----------DETTDDAGETAADAESTADDEATDDDA-------
--TDDGGDDE--------------------------------------------------
------------------------------------------------------------
------------------------------------------------------------
------
>hcc_salifodinae_DSM_8989
---------MPNSWPVERKTETFTVKAGAGPHGESGVPLLVVLRDVLGYVDSRKEARYAL
NQGSVLVNGDTLDDEERPIGMFDILEFVERNEHYRVFPDEGGRLALTTIDADDADSKLGK
IEGKQQVPGGATQLALHDGRTLEID--DAS-EYAGSDSIVVDEDD---------------
---EILAHFPYEEGALVTAVEGRHAGEIGEIDDIQVTPGSSSNNVTITQDD-G---G-FE
TVAEYVVVIDENFVD-----------EDDDDTVTAAGEDTDATDDPTEDADDGAEAEDDG
TDADDGGDDE--------------------------------------------------
------------------------------------------------------------
------------------------------------------------------------
------
>hcc_hamelinensis_100A6
MSKHQKRLSVPNSWPVERKTATFTVKATAGPHGEDGVPLLILLRDVLGYVDSRKEARYAL
NQGSVLVNNETLSDEQRPIGMFDIVEFAERDEHYRVFPDEGGRLALTPIDAADADSKLGK
IEGKRQVPGGNTQLSLHDGRTLEID--EGD--YAGNDSIVVDTDN---------------
---EILAHFPYEEGALVTAVRGQHAGEIGEIDEIQVTPGSSPNNVLVSQDD-G--EG-FE
TIADYVVVIDENFVE----------------------EDDEETVTTTGEDEQEADEG---
------GDDE--------------------------------------------------
------------------------------------------------------------
------------------------------------------------------------
------
>hcc_morrhuae_DSM_1307
MSKHQKRLSVPDSWPVERKTATFTVKAAAGPHGEQGVPLLIVLRDVLGYVDNRKEARYAL
NQGTILINGDSLDDEERPIGMFDIVEFTERDEHYRVFPDEGGRLALSPIDAADADSKLGK
IVGKGQVPGGNTQLALHDGHTLEIE--DGE--YAGSDSIVIDHDD---------------
---EILAHFPYEEGALVTAVRGQHAGEIGEIEEIQVTPGSSANNVIVIQEE-G--DG-FE
TIADYVVVIDENFVE----------------------EDEDETVTTAGEGAEAAEDPTDG
------GDDE--------------------------------------------------
------------------------------------------------------------
------------------------------------------------------------
------
>hcc_thailandensis_JCM_13552
MSKHQKRLSVPDSWPVERKTATFTVKAAAGPHGEQGVPLLIVLRDVLGYVDNRKEARYAL
NQGTILINGASLDDEERPIGMFDIVEFTERDEHYRVFPDEGGRLALSPIDAADADSKLGK
IVGKGQVPGGNTQLALHDGHTLEVD--DGS-EYAGSDSIVIDHDD---------------
---EILAHFPYEEGALVTAVRGQHAGEIGEIEEIQVTPGSAANNVIVSQEE-G--DG-FE
TIADYVVVIDENFVE-----------EDDEETVTTAGEDTAAAEDPTDG-----------
------GDDE--------------------------------------------------
------------------------------------------------------------
------------------------------------------------------------
------
>nmn_moolapensis_8_8_11
MTKHQKRLAVPKSWPVERKEETYTTKAAAGPHGEAGVPLLIVLRDVLGYADSKKETRYAL
EQDSVLVNGKAVSDERQPIGMFDILAFREREEYYRVFPDEGGRLSLTPIDAESAGSKLGK
IVGKAQVPGGDTQLTLHDGQTLLVE--DAT-TYDGNDSIVVSNDA---------------
--EEIVAHFTYEKGALVTAVSGAHAGRIGTIDEIQVTPGSSPNNVLIEAAG-G--EGRFE
TIEEYVVVIDENFTD------------------GGADDADAEADDAEADDVEADDVEADD
VEADDGGDDE--------------------------------------------------
------------------------------------------------------------
------------------------------------------------------------
------
>nmn_pharaonis_DSM_2160
MTNHQKRLAVPKSWPVERKEEAYTTKAAAGPHGEEGVPLLIVLRDVLGYVDSKKEARYAL
EQDSILINGTAVSDERRPVGMFDILAFDEREEYYRIFPDEGGRLSLTPIDEDAAGSKLGK
IVGKTQVAGGDTQLSLHDGETLLVE--DAT-AYDTNDSIVVSNDG---------------
--EEIVAHFTYEEGALVTAVSGAHAGRIGTIDEIQVTPGSSANNVLIDAEN-D--DERFE
TVEEYVVVIDENFT----------------------------------------------
----DGGDDE--------------------------------------------------
------------------------------------------------------------
------------------------------------------------------------
------
>hrd_tiamatea_SARL4B
MSNHQKRLSVPNSWPIERKTETFTVKADAGPHGEAGVPLLIVLRDVLGYVDSRKEARFAL
DQDQVLINGDPESDETRPVGMFDILAFTEREEFYRVFPGEGGRLALTPIDEDSAQSKLGK
IVQKQFVPGGDLQLTLHDGETLLVS--EDA-PYEGNDSIVVENDS---------------
--EEVIAHFEYEEGALVTAVDGQHAGEIGTIEEIQVTPGSAENNVRIDRED-G--SI-IE
TIEEYVVVIDENFVESD-----DEDADAEADEADEATADADAADEETAE-EADAADEDGD
---TDGGEDE--------------------------------------------------
------------------------------------------------------------
------------------------------------------------------------
------
>hrd_utahensis_DSM_12940
MSNHQKRLSVPNSWPIERKTETFTVKADAGPHGEAGVPLLIVLRDVLGYVDSRKEARFAL
DQDQVLINGDPESDETRPVGMFDILAFTEREEFYRVFPGEGGRLALTPIDEDSAQSKLGK
IVGKQFVPGGDLQLTLHDGETLLVS--EDA-PYEGNDSVVVENDS---------------
--EEIVAHFEYEEGALVTAVDGQHAGEIGTIEEIQVTPGSAENNVRIDRED-G--SI-IE
TIEEYVVVIDENFVEDDEGVEADDEAEADADDAADADADDEDAEADEADADAEAEEADGD
DDEADGGDDE--------------------------------------------------
------------------------------------------------------------
------------------------------------------------------------
------
>hmc_mukohataei_DSM_12286
MSNHQKRLSVPKSWPVERKTETFTVKADAGPHGEAGVPLLIVLRDVLGYVDSRKEARYAL
NNDSVLINGKAVSDEERPVGMFDILAFVERDEYYRVFPGEGGRLALTPIDEDSAQSKLGK
IVGKRAVSGDQIQLTLHDGQTLLVE--EDT-DYDGGDSIVVANEDSESQGDSDSSSGDEP
REGEIVAHFEYEAGALVTAVDGAHAGEIGEIDEIQVTPGSSSNNVLVEQTD-G--DG-FE
TVEEYVVVIDENFVD----------------------EDAEDAASQDPEG----------
------GDDE--------------------------------------------------
------------------------------------------------------------
------------------------------------------------------------
------
>har_hispanica_ATCC_33960
------------------------MKAGAGPHGEDGVPLLIVLRDVLGYADNRKEARYAL
NEDNVLINGKAISDEERPVGMFDILAFTEREEYYRVFPGEGGRLALTAIDPDAAESKLGK
IVTKTHVSGGDVQLGLHDGETLVVE--DAQ-TYDAGDSIVVGNED---------------
--GEIVAHFEYEEGALVTAVDGAHAGEVGEIEEIQVTPGSAQNNVIVSQDG-D--EG-FE
TVEEYVVVIDENFT----------------------------------------------
------GDDE--------------------------------------------------
------------------------------------------------------------
------------------------------------------------------------
------
>har_vallismortis_ATCC_29715
MSNHQKRLSVPDSWPVERKTATFTVKAGAGPHGEDGVPLLIVLRDVLGYADNRKEARYAL
NEDNVLINGKAISDEERPVGMFDILAFTEREEYYRVFPGEGGRLALTAIDPDAAQSKLGK
IVTKTHVSGGDVQLGLHDGETLIVE--DGQ-TYDGGDSIVVGNED---------------
--GEIVAHFEYEEGALVTAVDGAHAGEVGEIEEIQVTPGSAQNNVIVSQDD-G--EG-FE
TVEEYVVVIDENFTS----------------------DSDDESETVSGEAASE-------
------GDDE--------------------------------------------------
------------------------------------------------------------
------------------------------------------------------------
------
>har_amylolytica_JCM_13557
MSNHQKRLSVPDSWPVERKTATFTVKAGAGPHGEDGVPLLIVLRDVLGYADNRKEARYAL
NEDNVLINGKAISDEERPVGMFDILAFTEREEYYRVFPGEGGRLALTAIDPDAAESKLGK
IVTKTHVSGGDVQLGLHDGETLIVE--DDQ-TYDAGDSIVVGNED---------------
--GEIVAHFEYEEGALVTAVDGAHAGEVGEIEEIQVTPGSAQNNVIVSQEN-G--EG-FE
TVEEYVVVIDENFT----------------------------------------------
------GDDE--------------------------------------------------
------------------------------------------------------------
------------------------------------------------------------
------
>har_japonica_DSM_6131
MSNHQKRLSVPNSWPVERKTATFTVKAGAGPHGEDGVPLLIVLRDVLGYADNRKEARYAL
NEDNVLINGKAISDEERPVGMFDILAFTEREEYYRVFPGEGGRLALTAIDPDAAESKLGK
IVTKTHVSGGDVQLGLHDGETLIVE--DDQ-TYDAGDSIVVGNED---------------
--GEIVAHFEYEEGALVTAVDGAHAGEVGEVEEIQVTPGSAQNNVIVSQDE-G--EG-FE
TVEEYVVVIDENFT----------------------------------------------
------GDDE--------------------------------------------------
------------------------------------------------------------
------------------------------------------------------------
------
>har_argentinensis_DSM_12282
MSNHQKRLSVPNSWPVERKTATFTVKAGAGPHGEDGVPLLIVLRDVLGYADNRKEARYAL
NEDNVLINGKAISDEERPVGMFDILAFTEREEYYRVFPGEGGRLALTAIDPDAAESKLGK
IVTKTHVSGGDVQLGLHDGETLIVE--DDQ-TYDAGDSIVVGNED---------------
--GEVVAHFEYEEGALVTAVDGAHAGEVGEVEEIQVTPGSAQNNVIVSQDE-G--EG-FE
TVEEYVVVIDENFT----------------------------------------------
------GDDE--------------------------------------------------
------------------------------------------------------------
------------------------------------------------------------
------
>har_sinaiiensis_ATCC_33800
MSNHQKRLSVPNSWPVERKTATFTVKAGAGPHGESGVPLLIVLRDVLGYADNRKEARYAL
NEDNVLINGKAISDEERPVGMFDILAFTEREEYYRVFPGEGGRLALTAIDPDAAESKLGK
IVTKTHVSGGDVQLGLHDGETLIVE--DDQ-TYDAGDSIVVGNDD---------------
--GEVVAHFEYEEGALVTAVDGAHAGEVGEVEEIQVTPGSAQNNVIVSQDE-G--EG-FE
TVEEYVVVIDENFT----------------------------------------------
------GDDE--------------------------------------------------
------------------------------------------------------------
------------------------------------------------------------
------
>har_californiae_ATCC_3379
MSNHQKRLSVPNSWPVERKTATFTVKAGAGPHGESGVPLLIVLRDVLGYADNRKEARYAL
NEDNVLINGKAISDEERPVGMFDILAFTEREEYYRVFPGEGGRLALTAIDPDAAESKLGK
IVTKTHVSGGDVQLGLHDGETLIVE--DDQ-TYDAGDSIVVGNED---------------
--GEVVAHFEYEEGALVTAVDGAHAGEVGEVEEIQVTPGSAQNNVIVSQDE-G--EG-FE
TVEEYVVVIDENFT----------------------------------------------
------GDDE--------------------------------------------------
------------------------------------------------------------
------------------------------------------------------------
------
>har_marismortui_ATCC_43049
MSNHQKRLSVPNSWPVERKTATFTVKAGAGPHGESGVPLLIVLRDVLGYADNRKEARYAL
NEDNVLINGKAISDEERPVGMFDILAFTEREEYYRVFPGEGGRLALTAIDPDAAQSKLGK
IVTKTHVSGGDVQLGLHDGETLIVE--DDQ-TYDAGDSIVVGNED---------------
--GEVVAHFEYEEGALVTAVDGAHAGEVGEVEEIQVTPGSAQNNVIVSQDE-G--EG-FE
TVEEYVVVIDENFT----------------------------------------------
------GDDE--------------------------------------------------
------------------------------------------------------------
------------------------------------------------------------
------
>hap_paucihalophilus_DX253
MSNHQKRLSVPKSWPVERKTATFTVKAGAGPHGRDGVPLLIIMRDVLGYAASKKEARYAL
NQDAVLVNGQSVSDEQRPIGMFDILAFTEREEYYRVFPDEGGRLALTPIDEDAADGRLAK
IEDKTNVPGGETQLNLHDGSNLRVE--SDS-DYNTKDSIVLGNED---------------
--KDILAHFPYEEGCLVTAVRGQHAGEIGEVTDITVTPGSGSNTVAVEGDD-T---A-FE
TVEEYLVVIDENFT----------------------------------------------
------GDDE--------------------------------------------------
------------------------------------------------------------
------------------------------------------------------------
------
>hgn_salarium_B_1
MSNHQKRLSVPNSWPIERKESTFTIKAGAGPHGEAGVPLVIVLRDVLGYVDSVKEARYAL
NEGTVLVNGHKSVDHRRPIGMFDILAFTQRDEYYRVFPDEGGRLALTPIDADSAASRLGK
IAGKRQVSGGAFQLQLHDGTNVRVE--EGS-EYGTNDSVVVDNES---------------
--KEIVAHFAYEEGALVTAIAGSHAGEIGTLAEITVTAGSGPNTVRVEQDD-----GEFE
TVEDYVVVIDENFTG----------------------DDEDAVTTT--------------
------GDDE--------------------------------------------------
------------------------------------------------------------
------------------------------------------------------------
------
>hvx_asiaticus_JCM_14624
MSNHQKRLSVPKSWPVERKTDTFTVKAGAGPHGEDGVPLLILLRDVLEYVDNRKEARYAL
ANDAVLVNGDEISDEERPIGMFDILAFPDREEAYRVFPDEGGRLSLTPIDAESAESRLGK
VEGKRQVTGGVTQLSLHDGTNVTVD--DEA-TYGVNDSVVVDNES---------------
--KEIVAHFPYEDGALVTAVRGNHAGKIGQIAEIDVTPGSGSNIVTVEAAEAAVTDEEFE
TVEEYVVVIDENFVD----------------------GEATG------------------
------GDDE--------------------------------------------------
------------------------------------------------------------
------------------------------------------------------------
------
>hvx_ruber_XH_70
MSNHQKRLSVPKSWPVERKTDTFTVKAGAGPHGEDGVPLLILLRDVLEYVDNRKEARYAL
ANDAVLVNGDEISDEERPIGMFDILAFPDREEAYRVFPDEGGRLSLTPIDAESAESRLGK
VEGKRQVTGGVTQLSLHDGTNVTVD--DEA-TYGVNDSVVVDNES---------------
--KEIVAHFPYEESALVTAVRGNHAGKIGQVAEIDVTPGSGSNIVTVEAAEAAATDEEFE
TVEEYVVVIDENFTG----------------------SEAAASDASGETASA--------
------GDDE--------------------------------------------------
------------------------------------------------------------
------------------------------------------------------------
------
>haloarchaeon_3A1_DGR
MTNHQKRLAVPNSWPVERKTDTFTVKAGAGPHGESGVPLLILLRDVLEYVDTRKEARYAL
NQDSVLVNGDAVSDEERPIGMFDILAFAEREEYYRVFPDEGGRLALTPIDADAADSRLGK
IVSKTTVNGGDVQLTLHDGTTLHLDAEDAG-QYSPKDSIVVDNES---------------
--KEIVAHFGYEEGALVTAVAGQHAGQIGTIETIDVTLGSGDNAVTVATDD-----DAYE
TVEEYVVVIDENFTG---------------------------------------------
------GDGE--------------------------------------------------
------------------------------------------------------------
------------------------------------------------------------
------
>hrr_Cb34
MTRHQKRLAVPNSWPVERKTQTFTVKAGAGPHGEAGVPLVVLLRDVLGYVDSTKEARYAL
NNDSVLVNGDAVSDEQRPIGMFDILAFPVRGEYFRVFPDEGGRLALTPVDEESAGSRLGK
VANKAVVPGGDVQLTLHDGTNVRVD--AGT-EYDTKDSIVIDNES---------------
--KEVVAHFEYEEGALVTAIAGQHAGQIGEIETIDVTLGSGSNTVVVGDGE-D---R-YE
TVEEYVVVIDENFTDDEDAA------------DVSDSDDADEA-----------------
------GETD------------------E-------------------------------
------------------------------------------------------------
------------------------------------------------------------
------
>hrr_167
MTRHQKRLSVPNSWPVERKTDTFTVKAGAGPHGEAGVPLVVLLRDVLGYVDSTKEARYAL
NNDSILVNGDAVSDEQRPIGMFDILAFPERGEFFRVFPDEGGRLALTSVDEEAAGSRLGK
ITNKSVVPGGVVQLTLHDGTNVRVD--DDS-DYDTNDSIVVDNET---------------
--KEIVAHFEYEEGALVTAVAGQHAGHIGEIDDIDVTLGSGDNTVTVASDD-G---G-YE
TVEEYVVVIDENFTD----------------------DDADAA-----------------
------GDSD------------------E-------------------------------
------------------------------------------------------------
------------------------------------------------------------
------
>hrr_C2_b
MTRHQKRLSVPNSWPVERKTDTFTVKAGAGPHGEAGVPLVVLLRDVLGYVDSTKEARYAL
NNDSILVNGDAVSDEQRPIGMFDILAFPERGEFFRVFPDEGGRLALTSVDEEAAGSRLGK
ITNKSVVPGGVVQLTLHDGTNVRVD--DDS-DYDTNDSIVVDNET---------------
--KEIVAHFEYEEGALVTAVAGQHAGHIGEIDDIDVTLGSGDNTVTVASDD-G---G-YE
TVEEYVVVIDENFTD----------------------DDADAA-----------------
------GDSD------------------E-------------------------------
------------------------------------------------------------
------------------------------------------------------------
------
>hrr_T3cd
MTRHQKRLSVPNSWPVERKTNTFTVKAGAGPHGEAGVPLVVLLRDVLGYVDSTKEARYAL
NNDSILVNGDAVSDEQRPIGMFDILAFPERGEFFRVFPDEGGRLALTSVDEEAAGSRLGK
ITNKSVVPGGVVQLTLHDGTNVRVD--DDA-DYDTNDSIVVDNET---------------
--KEIVAHFEYEEGALVTAVAGQHAGQIGEIDDIDVTLGSGDNTVTVASDD-G---G-YE
TVEEYVVVIDENFTD----------------------DDADEA-----------------
------GDSD------------------E-------------------------------
------------------------------------------------------------
------------------------------------------------------------
------
>hrr_LG2
MTRHQKRLSVPNSWPVERKTNTFTVKAGAGPHGEAGVPLVVLLRDVLGYVDSTKEARYAL
NNDSILVNGDAVSDEQRPIGMFDILAFPERGEYFRVFPDEGGRLALTSVDEDAAGSRLGK
ITNKSVVPGGVVQLTLHDGTNVRVD-DDAD--YDTNDSIVVDNET---------------
--KEIVAHFEYEEGALVTAVAGQHAGHIGEIDDIDVTLGSGDNTVTVASDD-G---G-YE
TVEEYVVVIDENFT------------------------DADEA-----------------
------GDSD------------------E-------------------------------
------------------------------------------------------------
------------------------------------------------------------
------
>hrr_LG3
MTRHQKRLSVPNSWPVERKTNTFTVKAGAGPHGEAGVPLVVLLRDVLGYVDSTKEARYAL
NNDSILVNGDAVSDEQRPIGMFDILAFPERGEYFRVFPDEGGRLALTSVDEDAAGSRLGK
ITNKSVVPGGVVQLTLHDGTNVRVD-DDAD--YDTNDSIVVDNET---------------
--KEIVAHFEYEEGALVTAVAGQHAGHIGEIDDIDVTLGSGDNTVTVASDD-G---G-YE
TVEEYVVVIDENFT------------------------DADEA-----------------
------GDSD------------------E-------------------------------
------------------------------------------------------------
------------------------------------------------------------
------
>hrr_arcis_JCM_13916
MTRHQKRLSVPNSWPVERKTNTFTVKAGAGPHGEAGVPLVVLLRDVLGYVDSTKEARYAL
NNDSILVNGDAVSDEQRPIGMFDILAFPERGEYFRVFPDEGGRLALTSVDEDAAGSRLGK
ITNKSVVPGGVVQLTLHDGTNVRVD-DDAD--YDTNDSIVVDNET---------------
--KEIVAHFEYEEGALVTAVAGQHAGHIGEIDDIDVTLGSGDNTVTVASDD-G---G-YE
TVEEYVVVIDENFTD----------------------DDADEA-----------------
------GDSD------------------E-------------------------------
------------------------------------------------------------
------------------------------------------------------------
------
>hrr_C3
MTRHQKRLSVPNSWPVERKTNTFTVKAGAGPHGEAGVPLVVLLRDVLGYVDSTKEARYAL
NNDSILVNGDAVSDEQRPIGMFDILAFPERGEYFRVFPDEGGRLALTSVDEDAAGSRLGK
ITNKSVVPGGVVQLTLHDGTNVRVD-DDAD--YDTNDSIVVDNET---------------
--KEIVAHFEYEEGALVTAVAGQHAGHIGEIDDIDVTLGSGDNTVTVASDD-G---G-YE
TVEEYVVVIDENFTD----------------------DDADEA-----------------
------GDSD------------------E-------------------------------
------------------------------------------------------------
------------------------------------------------------------
------
>hrr_distributum_JCM_10118
MTRHQKRLSVPNSWPVERKTNTFTVKAGAGPHGEAGVPLVVLLRDVLGYVDSTKEARYAL
NNDSILVNGDAVSDEQRPIGMFDILAFPERGEYFRVFPDEGGRLALTSVDEDAAGSRLGK
ITNKSVVPGGVVQLTLHDGTNVRVD-DDAD--YDTNDSIVVDNET---------------
--KEIVAHFEYEEGALVTAVAGQHAGHIGEIDDIDVTLGSGDNTVTVASDD-G---G-YE
TVEEYVVVIDENFTD----------------------DDADEA-----------------
------GDSD------------------E-------------------------------
------------------------------------------------------------
------------------------------------------------------------
------
>hrr_E8
MTRHQKRLSVPNSWPVERKTNTFTVKAGAGPHGEAGVPLVVLLRDVLGYVDSTKEARYAL
NNDSILVNGDAVSDEQRPIGMFDILAFPERGEYFRVFPDEGGRLALTSVDEDAAGSRLGK
ITNKSVVPGGVVQLTLHDGTNVRVD-DDAD--YDTNDSIVVDNET---------------
--KEIVAHFEYEEGALVTAVAGQHAGHIGEIDDIDVTLGSGDNTVTVASDD-G---G-YE
TVEEYVVVIDENFTD----------------------DDADEA-----------------
------GDSD------------------E-------------------------------
------------------------------------------------------------
------------------------------------------------------------
------
>hrr_terrestre_JCM_10247
MTRHQKRLSVPNSWPVERKTNTFTVKAGAGPHGEAGVPLVVLLRDVLGYVDSTKEARYAL
NNDSILVNGDAVSDEQRPIGMFDILAFPERGEYFRVFPDEGGRLALTSVDEDAAGSRLGK
ITNKSVVPGGVVQLTLHDGTNVRVD-DDAD--YDTNDSIVVDNET---------------
--KEIVAHFEYEEGALVTAVAGQHAGHIGEIDDIDVTLGSGDNTVTVASDD-G---G-YE
TVEEYVVVIDENFTD----------------------DDADEA-----------------
------GDSD------------------E-------------------------------
------------------------------------------------------------
------------------------------------------------------------
------
>hrr_litoreum_JCM_13561
MTRHQKRLSVPNSWPVERKTNTFTVKAGAGPHGEAGVPLVVLLRDVLGYVDSTKEARYAL
NNDSILVNGDAVSDEQRPIGMFDILAFPERGEYFRVFPDEGGRLALTSVDEDAAGSRLGK
ITNKSVVPGGVVQLTLHDGTNVRVD--DDA-DYDTNDSIVVDNET---------------
--KEIVAHFEYEESALVTAVAGQHAGHIGEIDDIDVTLGSGDNTVTVASDD-----GGYE
TVEEYVVVIDENFTD----------------------DDADEA-----------------
------GDSD-------------------AVSYTHLXVYKRQPLADAEEIIEEITGQQSV
RTTSKRTIAEFGIRKGDPIGVKVTLRGEDAHAFLATALDLVEIGRSQFDDTGNLSFGVED
HTDFPSQEYDPNTGIYGLDVTTTIVRPGYRVSKRDKATGTIPARHRMTAEDAAAFLETNF
DVEVSE
>hrr_coriense_DSM_10284
MTRHQKRLSVPNSWPVERKTNTFTVKAGAGPHGEAGVPLVVLLRDVLGYVDSTKEARYAL
NNDSILVNGDAVSDEQRPIGMFDILAFPERGEYFRVFPDEGGRLALTPVDEDAAGSRLGK
ITNKTVVPGGVVQLTLHDGTNVRVD--DDA-DYETNDSIVVDNET---------------
--KEIVAHFEYEEGELVTAVAGQHAGQIGEIEDIDVTLGSGDNTVTVASED-G---G-YE
TVEEYVVVIDEKFID----------------------D--E-------------------
------GDAD------------------E-------------------------------
------------------------------------------------------------
------------------------------------------------------------
------
>hrr_C2_a
MTRHQKRLSVPNSWPVERKTNTFTVKAGAGPHGEAGVPLVVLLRDVLGYVDSTKEARYAL
NNDSILVNGDAVSDEQRPIGMFDILAFPERGEYFRVFPDEGGRLALTPVDEDAAGSRLGK
ITNKTVVPGGVTQLTLHDGTNVRVD--DDA-DYETNDSIVVDNET---------------
--KEIVAHFEYEEGALVTAVAGQHAGQIGEIEDIDVTLGSGDNTVTVASED-G---G-YE
TVEEYVVVIDENFTD----------------------D--E-------------------
------GDAD------------------E-------------------------------
------------------------------------------------------------
------------------------------------------------------------
------
>hrr_Ec15
MTRHQKRLSVPNSWPVERKTNTFTVKAGAGPHGEAGVPLVVLLRDVLGYVDSTKEARYAL
NNDSILVNGDAVSDEQRPIGMFDILAFPERGEYFRVFPDEGGRLALTPVDEDAAGSRLGK
ITNKTVVPGGVTQLTLHDGTNVRVD--DDA-DYETNDSIVVDNET---------------
--KEIVAHFEYEEGALVTAVAGQHAGQIGEIEDIDVTLGSGDNTVTVASED-G---G-YE
TVEEYVVVIDENFTD----------------------D--E-------------------
------GDAD------------------E-------------------------------
------------------------------------------------------------
------------------------------------------------------------
------
>hrr_Fb21
MTRHQKRLSVPNSWPVERKTNTFTVKAGAGPHGEAGVPLVVLLRDVLGYVDSTKEARYAL
NNDSILVNGDAVSDEQRPIGMFDILAFPERGEYFRVFPDEGGRLALTPVDEDAAGSRLGK
ITNKTVVPGGVTQLTLHDGTNVRVD--DDA-DYETNDSIVVDNET---------------
--KEIVAHFEYEEGALVTAVAGQHAGQIGEIEDIDVTLGSGDNTVTVASED-G---G-YE
TVEEYVVVIDENFTD----------------------D--E-------------------
------GDAD------------------E-------------------------------
------------------------------------------------------------
------------------------------------------------------------
------
>hrr_G37
MTRHQKRLSVPNSWPVERKTNTFTVKAGAGPHGEAGVPLVVLLRDVLGYVDSTKEARYAL
NNDSILVNGDAVSDEQRPIGMFDILAFPERGEYFRVFPDEGGRLALTPVDEDAAGSRLGK
ITNKTVVPGGVTQLTLHDGTNVRVD--DDA-DYETNDSIVVDNET---------------
--KEIVAHFEYEEGALVTAVAGQHAGQIGEIEDIDVTLGSGDNTVTVASED-G---G-YE
TVEEYVVVIDENFTD----------------------D--E-------------------
------GDAD------------------E-------------------------------
------------------------------------------------------------
------------------------------------------------------------
------
>hrr_Ga36
MTRHQKRLSVPNSWPVERKTNTFTVKAGAGPHGEAGVPLVVLLRDVLGYVDSTKEARYAL
NNDSILVNGDAVSDEQRPIGMFDILAFPERGEYFRVFPDEGGRLALTPVDEDAAGSRLGK
ITNKTVVPGGVTQLTLHDGTNVRVD--DDA-DYETNDSIVVDNET---------------
--KEIVAHFEYEEGALVTAVAGQHAGQIGEIEDIDVTLGSGDNTVTVASED-G---G-YE
TVEEYVVVIDENFTD----------------------D--E-------------------
------GDAD------------------E-------------------------------
------------------------------------------------------------
------------------------------------------------------------
------
>hrr_LD3
MTRHQKRLSVPNSWPVERKTNTFTVKAGAGPHGEAGVPLVVLLRDVLGYVDSTKEARYAL
NNDSILVNGDAVSDEQRPIGMFDILAFPERGEYFRVFPDEGGRLALTPVDEDAAGSRLGK
ITNKTVVPGGVTQLTLHDGTNVRVD--DDA-DYETNDSIVVDNET---------------
--KEIVAHFEYEEGALVTAVAGQHAGQIGEIEDIDVTLGSGDNTVTVASED-G---G-YE
TVEEYVVVIDENFTD----------------------D--E-------------------
------GDAD------------------E-------------------------------
------------------------------------------------------------
------------------------------------------------------------
------
>hrr_LG1
MTRHQKRLSVPNSWPVERKTNTFTVKAGAGPHGEAGVPLVVLLRDVLGYVDSTKEARYAL
NNDSILVNGDAVSDEQRPIGMFDILAFPERGEYFRVFPDEGGRLALTPVDEDAAGSRLGK
ITNKTVVPGGVTQLTLHDGTNVRVD--DDA-DYETNDSIVVDNET---------------
--KEIVAHFEYEEGALVTAVAGQHAGQIGEIEDIDVTLGSGDNTVTVASED-G---G-YE
TVEEYVVVIDENFTD----------------------D--E-------------------
------GDAD------------------E-------------------------------
------------------------------------------------------------
------------------------------------------------------------
------
>hrr_SP3
MTRHQKRLSVPNSWPVERKTDTFTVKAGAGPHGEAGVPLVVLLRDVLGYVDSTKEARYAL
NNDSILVNGDAVSDEQRPIGMFDILAFPERGEYFRVFPDEGGRLALTPVDEEAAGSRLGK
ITNKTVVPGGVVQLTLHDGTNVRVD--DDA-GYDTNDSIVVDTET---------------
--KEIVAHFEYEEGALVTAVAGQHAGQIGEVDDIDVTLGSGDNTVTVASED-G---G-YE
TVEEYVVVIDENFTD----------------------DDADEA-----------------
------GGSD------------------E-------------------------------
------------------------------------------------------------
------------------------------------------------------------
------
>hrr_SP9
MTRHQKRLSVPNSWPVERKTDTFTVKAGAGPHGEAGVPLVVLLRDVLGYVDSTKEARYAL
NNDSILVNGDAVSDEQRPIGMFDILAFPERGEYFRVFPDEGGRLALTPVDEEAAGSRLGK
ITNKTVVPGGVVQLTLHDGTNVRVD--DDA-GYDTNDSIVVDTET---------------
--KEIVAHFEYEEGALVTAVAGQHAGQIGEVDDIDVTLGSGDNTVTVASED-G---G-YE
TVEEYVVVIDENFTD----------------------DDADEA-----------------
------GGSD------------------E-------------------------------
------------------------------------------------------------
------------------------------------------------------------
------
>hrr_Ga2p
MTRHQKRLSVPNSWPVERKTNTFTVKAGAGPHGEAGVPLVVLLRDVLGYVDSTKEARYAL
NNDSILVNGDAVSDEQRPIGMFDILAFPERGEYFRVFPDEGGRLALTPVDEDAAGSRLGK
ITNKTVVPGGVTQLTLHDGTNVRVD--DDA-DYETNDSIVVDNET---------------
--KEIVAHFEYEEGALVTAVAGQHAGQIGEIEDIDVTLGSGDNTVTVASED-----GGYE
TVEEYVVVIEKNXRK-----------------RERRPRDARAVPREGRRPHGR-------
------RAGR--------------------------------------------------
------------------------------------------------------------
------------------------------------------------------------
------
>hrr_SP7
MTRHQKRLSVPNSWPVERKTDTFTVKAGAGPHGEAGVPLVVLLRDVLGYVDSTKEARYAL
NNDSILVNGDAISDEQRPIGMFDILAFPERGEFFRVFPDEGGRLALTPVDEEAAGSRLGK
ITNKTVVPGGVVQLTLHDGTNVRVD--DDA-DYETNDSIVVDNET---------------
--KEIVAHFEYEEGALVTAVAGQHAGQIGEIDDIDVTLGSGDNTVTVASDD-G---G-YE
TIEEYVVVIDENFTD----------------------D--DEA-----------------
------GDSD------------------E-------------------------------
------------------------------------------------------------
------------------------------------------------------------
------
>hrr_SP5
MTRHQKRLSVPNSWPVERKTDTFTVKAGAGPHGEAGVPLVVLLRDVLGYVDSTKEARYAL
NNDSILVNGDAISDEQRPIGMFDILAFPERGEFFRVFPDEGGRLALTPVDEEAAGSRLGK
ITNKTVVPGGVVQLTLHDGTNVRVD--DDA-DYETNDSIVVDNET---------------
--KEIVAHFEYEEGALVTAVAGQHAGQIGEIDDIDVTLGSGDNTVTVASDD-----GGYE
TIEEYVVVIDENFTDDEGGEPSLEKVVVHMGVGQGGEPLADAEQIIEEITGQQSVRTTSK
RTIAEFGIRK--------------------------------------------------
---------------GDPIGVKVTLRGEDAHAFLETALDLVEIGRSQFDDTGNLSFGIED
HTDFPSQEYDPNTGIYGLDVTTTIVRPGYRVSKRDKATGTIPARHRMTAEDAAAFLETNF
DVEVSE
>hrr_hochstenium_ATCC_700873
MTRHQKRLSVPNSWPVERKTDTFTVKAGAGPHGEAGVPLVVLLRDVLGYVDSTKEARYAL
NNDSILVNGDAISDEQRPIGMFDILAFPERGEYFRVFPDEGGRLALTPVDEEAAGSRLGK
ITNKTVVPGGVVQLTLHDGTNVRVD--DDA-DYDTNDSIVVDNET---------------
--KEIVAHFEYEEGALVTAVAGQHAGQIGEIDDIDVTLGSGDNTVTVASED-G---G-YE
TVEEYVVVIDENFTD----------------------D--DEA-----------------
------GDSD------------------E-------------------------------
------------------------------------------------------------
------------------------------------------------------------
------
>hrr_tebenquichense_DSM_14210
MTRHQKRLSVPNSWPVERKTDTFTVKAGAGPHGEAGVPLVVLLRDVLGYVDSTKEARYAL
NNDSILVNGDAISDEQRPIGMFDILAFPERGEYFRVFPDEGGRLALTPVDEEAAGSRLGK
ITNKTVVPGGVVQLTLHDGTNVRVD--DDA-DYDTNDSIVVDNET---------------
--KEIVAHFEYEEGALVTAVAGQHAGQIGEIDDIDVTLGSGDNTVTVASED-G---G-YE
TVEEYVVVIDENFTD----------------------D--DEA-----------------
------GDSD------------------E-------------------------------
------------------------------------------------------------
------------------------------------------------------------
------
>hrr_californiensis_DSM_19288
MTRHQKRLSVPNSWPVERKTDTFTVKAGAGPHGEAGVPLVVLLRDVLGYVDSTKEARYAL
NNDSILVNGDAISDEQRPIGMFDILAFPERGEYFRVFPDEGGRLALTPVDEDAAGSRLGK
ITNKTVVPGGVVQLTLHDGTNVRVD--DDA-DYETNDSIVVDNET---------------
--KEIVAHFEYEEGALVTAVAGQHAGQIGEIDDIDVTLGSGDNTVTVASED-G---G-Y-
------------------------------------------------------------
------------------------------------------------------------
------------------------------------------------------------
------------------------------------------------------------
------
>hrr_aidingense_JCM_13916
MTRHQKRLAVPNSWPVERKTNTFTVKAGAGPHGEAGVPLVVLLRDVLGYVDSTKEARYAL
NNDSVLVNGDAISDEQRPIGMFDIVAFPERGEFFRVFPDEGGRLALTPVDEDAAGSRLGK
ITNKAVVPGGDVQLTLHDGTNVRVD--ADT-PYDTKDSIIIDNES---------------
--KEVVAHFEYEEGALVTAVAGQHAGRIGEVDDIDVTLGSGSNTVSVAADG-D---G-YE
TVEEYLVVIDENFTG----------------------DDADET-----------------
------GDSD------------------E-------------------------------
------------------------------------------------------------
------------------------------------------------------------
------
>hrr_Ea1
MTRHQKRLAVPNSWPVERKTNTFTVKAGAGPHGEAGVPLVVLLRDVLGYVDSTKEARYAL
NNDSVLVNGDAISDEQRPIGMFDILAFPERGEFFRVFPDEGGRLALTPVDEEAAGSRLGK
ITNKSVVPGGAVQLTLHDGTNVRVD--ADT-PYDTKDSIVVDNET---------------
--KEVVAHFEYEEGALVTAVAGQHAGRIGEVDAIDVTLGSGSNTVFVGDDD-D---G-YE
TVEEYLVVIDENFTG----------------------DDADEA-----------------
------GDSD------------------E-------------------------------
------------------------------------------------------------
------------------------------------------------------------
------
>hrr_Ea8
MTRHQKRLAVPNSWPVERKTNTFTVKAGAGPHGEAGVPLVVLLRDVLGYVDSTKEARYAL
NNDSVLVNGDAISDEQRPIGMFDILAFPERGEFFRVFPDEGGRLALTPVDEEAAGSRLGK
ITNKSVVPGGAVQLTLHDGTNVRVD--ADT-PYDTKDSIVVDNET---------------
--KEVVAHFEYEEGALVTAVAGQHAGRIGEVDAIDVTLGSGSNTVFVGDDD-D---G-YE
TVEEYLVVIDENFTG----------------------DDADEA-----------------
------GDSD------------------E-------------------------------
------------------------------------------------------------
------------------------------------------------------------
------
>hrr_Eb13
MTRHQKRLAVPNSWPVERKTNTFTVKAGAGPHGEAGVPLVVLLRDVLGYVDSTKEARYAL
NNDSVLVNGDAISDEQRPIGMFDILAFPERGEFFRVFPDEGGRLALTPVDEEAAGSRLGK
ITNKSVVPGGAVQLTLHDGTNVRVD--ADT-PYDTKDSIVVDNET---------------
--KEVVAHFEYEEGALVTAVAGQHAGRIGEVDAIDVTLGSGSNTVFVGDDD-D---G-YE
TVEEYLVVIDENFTG----------------------DDADEA-----------------
------GDSD------------------E-------------------------------
------------------------------------------------------------
------------------------------------------------------------
------
>hrr_IB24
MTRHQKRLAVPNSWPVERKTNTFTVKAGAGPHGEAGVPLVVLLRDVLGYVDSTKEARYAL
NNDSVLVNGDAISDEQRPIGMFDILAFPERGEFFRVFPDEGGRLALTPVDEEAAGSRLGK
ITNKSVVPGGAVQLTLHDGTNVRVD--ADT-PYDTKDSIVVDNET---------------
--KEVVAHFEYEEGALVTAVAGQHAGRIGEVDAIDVTLGSGSNTVFVGDDD-D---G-YE
TVEEYLVVIDENFTG----------------------DDADEA-----------------
------GDSD------------------E-------------------------------
------------------------------------------------------------
------------------------------------------------------------
------
>hrr_hd13
MTRHQKRLAVPNSWPVERKTNTFTVKAGAGPHGEAGVPLVVLLRDVLGYVDSTKEARYAL
NNDSVLVNGDAISDEQRPIGMFDILAFPERGEFFRVFPDEGGRLALTPVDEEAAGSRLGK
ITNKSVVPGGAVQLTLHDGTNVRVD--TDT-PYDTKDSIVVDNET---------------
--KEVVAHFEYEEGALVTAVAGQHAGRIGEVDAIDVTLGSGSNTVFVGDDD-D---G-YE
TVEEYLVVIDENFTG----------------------DDADEA-----------------
------GDSD------------------E-------------------------------
------------------------------------------------------------
------------------------------------------------------------
------
>hrr_kocurii_JCM_14978
MTRHQKRLAVPNSWPVERKTDTFTVKAGAGPHGEAGVPLVVLLRDVLGYVDSTKEARYAL
NNDSVLVNGDAISDEQRPIGMFDILAFPERGEFFRVFPDEGGRLALTPVDEEAAGSRLGK
ITNKSVVPGGDVQLTLHDGTNVLVD--ADA-EYDTKDSIVVDNES---------------
--KEVVAHFEYEEGALVTAVAGQHAGRIGEVADIDVTLGSGSNTVFVGDDE-D---G-YE
TVEEYLVVIDENFTA----------------------DDADET-----------------
------GDSD------------------E-------------------------------
------------------------------------------------------------
------------------------------------------------------------
------
>hrr_lacusprofundi_ATCC_49239
MTRHQKRLAVPNSWPVERKTNTFTVKAGAGPHGEAGVPLVVLLRDVLGYVDSTKEARYAL
NNDSVLVNGDAISDEQRPIGMFDILAFPERGEFFRVFPDEGGRLALTSVDEEAAGSRLGK
ITNKSVVPGGDAQLTLHDGTNVLVD--ADT-EYDTKDSIVVDNES---------------
--KDVVAHFEYEEGALVTAVAGQHAGRIGEVADIDVTLGSGSNTVFVGDDE-D---G-YE
TVEEYLVVIDENFTG----------------------DDADEV-----------------
-------DSD------------------E-------------------------------
------------------------------------------------------------
------------------------------------------------------------
------
>hrr_lipolyticum_DSM_21995
MTRHQKRLAVPNSWPVERKTNTFTVKAGAGPHGEAGVPLVVLLRDVLGYVDSTKEARYAL
NNDSVLVNGDAISDEQRPIGMFDILAFPERGEFFRVFPDEGGRLALTPVDEEAAGSRLGK
ITNKSVVPGGDAQLTLHDGTNVLVD--ADT-EYDTKDSIVVDNES---------------
--KEIVAHFEYEEGALVTAVAGQHAGRIGEVADIDVTLGSGSNTVFVGDDE-D---G-YE
TVEEYLVVIDENFAG----------------------DDADET-----------------
------GGSD------------------E-------------------------------
------------------------------------------------------------
------------------------------------------------------------
------
>hrr_C49
MTRHQKRLAVPNSWPVERKTNTFTVKAGAGPHGEAGVPLVVLLRDVLGYVDSTKEARYAL
NNDSVLVNGDAVSDEQRPIGMFDILAFPERGEFFRVFPDEGGRLALTPVDEEAAGSRLGK
ITNKSVVPGGDAQLTLHDGTNVLVD--ADT-EYDTKDSIVVDNES---------------
--KEIVAHFEYEEGALVTAVAGQHAGRIGEVADIDVTLGSGSNTVFVGDDE-D---G-YE
TVEEYLVVIDENFTG----------------------DDADEA-----------------
------GDSD------------------E-------------------------------
------------------------------------------------------------
------------------------------------------------------------
------
>hrr_E3
MTRHQKRLAVPNSWPVERKTNTFTVKAGAGPHGEAGVPLVVLLRDVLGYVDSTKEARYAL
NNDSVLVNGDAVSDEQRPIGMFDILAFPERGEFFRVFPDEGGRLALTPVDEEAAGSRLGK
ITNKSVVPGGDAQLTLHDGTNVLVD--ADT-EYDTKDSIVVDNES---------------
--KEIVAHFEYEEGALVTAVAGQHAGRIGEVADIDVTLGSGSNTVFVGDDE-D---G-YE
TVEEYLVVIDENFTG----------------------DDADEA-----------------
------GDSD------------------E-------------------------------
------------------------------------------------------------
------------------------------------------------------------
------
>hrr_saccharovorum_DSM_1137
MTRHQKRLAVPNSWPVERKTNTFTVKAGAGPHGEAGVPLVVLLRDVLGYVDSTKEARYAL
NNDSVLVNGDAVSDEQRPIGMFDILAFPERGEFFRVFPDEGGRLALTPVDEEAAGSRLGK
ITNKSVVPGGDVQLTLHDGTNVLVD--DDA-EYDTKDSIVVDNES---------------
--KEIVAHFEYEEGALVTAVAGQHAGRIGEVADIDVTLGSGSNTVFVGDDE-D---G-YE
TVEEYLVVIDENFTG----------------------DDADEA-----------------
------GDSD------------------E-------------------------------
------------------------------------------------------------
------------------------------------------------------------
------
>hrr_chaoviator_HaloG
MSKHQKRLSVPKSWPVERKTETFTVKAGAGPHGEAGVPLVVLLRDVLGYVDSKKEARYAL
SEDSILVNGDAINDEQRPIGMFDILAFPERGEYFRVFPDEGGRLALTPVDEDAAGSRLGK
IENKQQVTGGDTQLTLHDGTNVIVD----D-EYSAKDSLVIDNDD---------------
--KSIVAHFPYEEGELVTAVRGNHAGKIGTIENIEVTRGSGSNIVTVETDD-E---L-FE
TVEEYVFVIDEKFT----------------------------------------------
------GDDE--------------------------------------------------
------------------------------------------------------------
------------------------------------------------------------
------
>nab_asiatica_DSM_12278
MTKHQKRLSVPKSWPVERKTEVFTVKADAGPHGEEGVPLVVLLRDVLGYVDSAKEARYAL
SEDSIIVNGEPINDEQRPIGIFDILAFPGRGEFYRVFPDEGGRLALTEIDEESADSRLGK
IDGKRQVPGGDTQLTLHDGTNVLVD---DE--FSAKDSVVVDNED---------------
--KSIVAHFPYEEGALVTAIRGNHGGKIGEIESIDVTPGSGSNTVTVSTDD-----GAFE
TVEEYVVVIDENFT----------------------------------------------
------GDGE--------------------------------------------------
------------------------------------------------------------
------------------------------------------------------------
------
>nab_aegyptia_DSM_13077
MTKHQKRLSVPKSWPVERKTEVFTVKADAGPHGEEGVPLVVLLRDVLGYVDSAKEARYAL
SEDSIIVNGEPINDEQRPIGIFDILAFPGRGEFYRVFPDEGGRLALTEIDEESADSRLGK
IDGKQQVPGGDTQLTLHDGTTVLVD----D-EFSAKDSVVVDNED---------------
--KSIVAHFPYEEGALVTAIRGNHGGKIGEVESIDVTPGSGSNTVTVSTDD-G---A-FE
TVEEYVVVIDENFTG----------------------EDSDAESEERQAASD--------
------GGDD------------------E-------------------------------
------------------------------------------------------------
------------------------------------------------------------
------
>nab_taiwanensis_DSM_12281
MTKHQKRLSVPKSWPVERKTEVFTVKADAGPHGEEGVPLVVLLRDVLGYVDSAKEARYAL
SEDSIIVNGEPINDEQRPIGIFDILAFPGRGEFYRVFPDEGGRLALTEIDEESADSRLGK
IDGKQQVPGGDTQLTLHDGTTVLVD----D-EFSAKDSVIVDNED---------------
--KSIVAHFPYEEGALVTAIRGNHGGKIGEVESIDVTPGSGSNTVTVSTDD-G---A-FE
TVEEYVVVIDENFTG----------------------EDSDAESEERQAASD--------
------GGDD------------------E-------------------------------
------------------------------------------------------------
------------------------------------------------------------
------
>ncc_jeotgali_DSM_18795
MTKHQKRLSVPKSWPVERKTDVFTVKADAGPHGEDGVPLVVLLRDVLGYVDSKKEARYAL
SEDSILVNGEPINDEQRPIGMFDIVAFPGREEYYRVFPDEGGRLALTEIDAEAADSRLGK
IENKQQVSGGDTQLTLHDGTNVVVD---EE--YSTNDSIVVDNDD---------------
--KSIVAHFPYEEGALVTAVRGNHGGKIGEVSEIDVTPGSGSNIVTVETDD-G---GLFE
TVEEYVVVIDENFTGED-------------------------------------------
------GDDDE-------------------------------------------------
------------------------------------------------------------
------------------------------------------------------------
------
>ncc_occultus_SP4
MTKHQKRLSVPKSWPVERKTDVFTVKADAGPHGEDGVPLVVLLRDVLGYVDSKKEARYAL
SQDSILVNGEPINDEQRPIGMFDIVAFPGREEYYRVFPDEGGRLALTAIDADAADSRLGK
IEGKRQVPGGDTQLTLHDGTNILAE--DDE--YDTNDSIVVDNDD---------------
--KSVVAHFPYEEGALVTAVRGNHGGKIGEVTEIDVTPGSGSNIVTVETDD-----ELFE
TVEEYVVVIDENFTS----------------------EDSENGEAVSE------------
------GDDD------------------E-------------------------------
------------------------------------------------------------
------------------------------------------------------------
------
>ncc_amylolyticus_DSM_10524
MTKHQKRLSVPKSWPVERKTNVFTVKADSGPHGEDGVPLVVLLRDVLGYVDSKKEARYAL
SQDSILINGEPINDEQRPIGMFDIVAFPGREEYYRVFPDEGGRLALTEIDADAADSRLGK
IEGKRQVPGGDTQLTLHDGTNILAE--ESE--YSTNDSVVVDNDD---------------
--KSVVAHFPYEEGALVTAISGNHGGKIGEVTEIDVTPGSGSNIVTVDADD-----GLFE
TVEEYVVVIDENFTG----------------------ED---------------------
------GDDD------------------E-------------------------------
------------------------------------------------------------
------------------------------------------------------------
------
>nbt_gregoryi_SP2
MTKHQKRLSVPKSWPVERKTEVFTVKAGAGPHGEEGVPLVVLLRDVLGYVDSTKEARYAL
SEDAILVNGEPINDEQRPIGIFDIVAFPGREEYYRVFPDEGGRLSLTGIDADSAESRLGK
IESKQQVSGGDTQLTLHDGTNVIAD--DDG--YSTTDSIVVDNDD---------------
--KSIVAHFPYEEGALVTAVRGNHGGKIGEIESIEVTPGSGSNAVTISTDD-----GEFE
TVEEYVVVIDENFTG----------------------DDSSSETATT-------------
------GDDE--------------------------------------------------
------------------------------------------------------------
------------------------------------------------------------
------
>nab_hulunbeirensis_JCM_10989
MTKHQKRLSVPKSWPVERKTEVFTVKAGAGPHGEEGVPLVVLLRDVLGYVDSKKEARYAL
SEDSILINGEPINDEQRPIGIFDIIA----------------SVSYTHL-----------
------------------------------------------------------------
------------------------------------------------------------
------------------------------------------------------------
------------------------------------------------------------
------------------------------------------------------------
------------------------------------------------------------
------
>nab_magadii_ATCC_43099
MTKHQKRLSVPKSWPVERKTDVFTVKAGAGPHGEEGVPLVVLLRDVLGYVDSKKEARYAL
SQDSILVNGEPINDEQRPIGIFDIIAFPGREEYYRVFPDEGGRLALTEIDAGSADSRLGK
IDGKQQISGGDTQLTLHDGTNVLID--EDD--YNAKDSIVVDNDD---------------
--KSIVAHFPYEEGALVTAIRGNHGGKIGEIVDIEVTQSSGSNIVTVETDD-----GAFE
TVEEYVVVIDENFTGDA-------------------------------------------
------GDDE--------------------------------------------------
------------------------------------------------------------
------------------------------------------------------------
------
>nab_chahannaoensis_JCM_10990
MTKHQKRLSVPKSWPVERKTDVFTVKAGAGPHGEEGVPLVVLLRDVLGYVDSKKEARYAL
SEDSILVNGEPINDEQRPIGIFDIIAFPGREEFYRVFPDEGGRLALTEIDAESADSRLGK
IAGKQQIPGGDTQLTLHDGTNVLID--EDD--YSAKDSIVVDNDD---------------
--KSIAAHFPYEEGALVTAVRGNHGGKIGEIAEIEVTQSSGSNIVTVETDD-----GAFE
TVEEYVVVIDENFT----------------------------------------------
------GDDE--------------------------------------------------
------------------------------------------------------------
------------------------------------------------------------
------
>hpg_xanaduensis_SH_6
MTKHQKRLSVPKTWPVERKTDTFTVKAGAGPHGEEGVPLVVLLRDVLGYVDSTKEARYAL
SEDAILVNGQPINDEQRPIGIFDIIAFPGREEYYRVFPDEGGRLALTEIDAEAAESRLGK
IDNKQQVPGGDTQLTLHDGTNVLVE--DGA-EYSSNDSIVIDNDD---------------
--KSVVAHFPYEEGALVTAIRGNHGGKIGEVETIDVTPGSGSNTVTVDTED-G---G-FE
TIEEYVVVIDENF--------------------------------------T--------
------GDDE--------------------------------------------------
------------------------------------------------------------
------------------------------------------------------------
------
>hbi_lacisalsi_AJ5
MTKHQKRLSVPKTWPVERKTDVFTVKAGAGPHGEEGVPLVVLLRDVLGYVDSTKEARYAL
SEDSILVNGEPINDEQRPIGIFDIIAFPGREEYYRVFPDEGGRLALTEIDADAAESRLGK
IEGKQQVSGGDTQLTLHDGTNVLVE-GDGG-EYSTKDSIVVDNED---------------
--KSIVAHFPYEEGALVTAVRGNHGGKIGEIEDIDVTLGSGSNTVTVSTDE-G---G-FE
TVEEYVVVIDENFTG----------------------EDSSSENANGETVST--------
------GDDE--------------------------------------------------
------------------------------------------------------------
------------------------------------------------------------
------
>hbi_nitrareducens_JCM_10879
MTNHQKRLSVPKTWPVERKTDVFTVKASAGPHGEDGVPLVVLLRDVLGYVDSTKEARYAL
SEDSILVNGEPINDEQRPIGIFDIIAFPGREEYYRVFPDEGGRLALTEIDADAAESRLGK
IEGKQQVSGGDTQLSLHDGTNVLVE--DGD-EYSTKDSIVVDNED---------------
--KSIVAHFPYEEGALVTAVRGNHGGKIGEIEDIDVTLSSGSNTVTVSTED-----GEFE
TVEEYVVVIDENFT----------------------------------------------
------GDDE--------------------------------------------------
------------------------------------------------------------
------------------------------------------------------------
------
>nln_innermongolicus_JCM_12255
MTKHQKRLSVPKSWPVERKTDTFTVKAGAGPHGEEGVPLVVLLRDVLGYVDSKKEARYAL
SEDAILVNGEPINDEKRPIGIFDILAFPGREEYYRVFPDEGGRLALTEIDADAADSRLGK
IEGKQQVPGGQTQLTLHDGTNVVVD--DEA-EYEANDSIVVDNED---------------
--KSIVAHFPYEEGALVTAIRGNHGGKIGEIDAIDVTPGSGSNTVGVDTED-G---G-FE
TVEEYVVVIDENFTG----------------------DE---------------------
------GDDD------------------E-------------------------------
------------------------------------------------------------
------------------------------------------------------------
------
>htg_limicola_JCM_13563
MTKHQKRLSVPKSWPVERKTDTFTVKAGAGPHGQDGVPLVVLLRDVLGYVDSRKEARYAL
SEDAILVNGDAINDEQRPIGMFDIIAFPGREEYYRVFPDEGGRLALTAIDEDAAQSRLGK
IEGKQQIPGGDTQLTLHDGTNVLVE--DD--EYDTRDSIVIDNDD---------------
--KSIVAHFPYEEGALVTAVRGNHGGKIGEIDAIDITPGSGSNTVGVSTDD-G---G-FE
TIEEYVVVIDENFT----------------------------------------------
------GDDE--------------------------------------------------
------------------------------------------------------------
------------------------------------------------------------
------
>htg_thermotolerans_DSM_11522
MTKHQKRLSVPKSWPVERKTETFTVKADAGPHGEDGVPLVVLLRDVLGYVDSRKEARYAL
SEDAILINGDAINDEQRPIGMFDIVAFPGRGEYYRVFPDEGGRLALTEIDEESAQSRLGK
IEGKQQVPGGDTQLTLHDGTNVLVD--DD--EYQANDSIVIDNDD---------------
--KSIVAHFPYEEGALVTAVRGNHGGKIGEVDAIDVTPGSGSNRVGVSTDD-G---G-FE
TVEEYVVVIDENFT----------------------------------------------
------GDDE--------------------------------------------------
------------------------------------------------------------
------------------------------------------------------------
------
>nnm_pellirubrum_DSM_15624
MTKHQKRLSVPKSWPVERKTETFTVKADAGPHGEDGVPLVVLLRDVLGYVDSRKEARYAL
SEDAILINGDAINDEQRPIGMFDIVAFPGRGEYYRVFPDEGGRLALTEIDEESAQSRLGK
IEGKQQVPGGDTQLTLHDGTNVLVD--DD--EYQAKDSIVIDNDD---------------
--KSIVAHFPYEEGALVTAVRGNHGGKIGEVDAIDVTPGSGSNRVGVSTDD-G---G-FE
TVEEYVVVIDENFT----------------------------------------------
------GDDE--------------------------------------------------
------------------------------------------------------------
------------------------------------------------------------
------
>nnm_versiforme_JCM_10478
MTKHQKRLSVPKSWPVERKTETFTVKADAGPHGEDGVPLVVLLRDVLGYVDSRKEARYAL
SEDSILINGDAINDEQRPIGMFDIVAFPERGEYYRVFPDEGGRLALTEIDEDAAQSRLGK
ITGKQQVSGGDTQLTLHDGTNVIVD--DD---YSPKDSIVIDNDD---------------
--KSVVAHFPYEEGALVTAVRGNHGGKVGEIDAIDVTPGSGSNSVGVSTDD-G---G-FE
TVEEYVVVIDENFTG----------------------DDSSSSDANGGTVSA--------
------GDDD------------------E-------------------------------
------------------------------------------------------------
------------------------------------------------------------
------
>nnm_pallidum_DSM_3751
MTKHQKRLSVPKSWPVERKTETFTVKADAGPHGEDGVPLVVLLRDVLGYVDSRKEARYAL
SEDSILINGVPINDEQRPIGMFDIVAFPGRDEYYRVFPDEGGRLALTEIDEESAQSRLGK
IVNKQQVSGGDTQLTLHDGTNVIVD---DE--YEPKDSIVIDNDD---------------
--KSVVAHFPYEEGALVTAVRGNHGGKVGEIDTIDITPGSGSNSVGVSTDD-G---G-FE
TVEEYVVVIDENFTG---------------------------------------------
------EDDE--------------------------------------------------
------------------------------------------------------------
------------------------------------------------------------
------
>hrr_LB1
MTKHQKRLSVPKSWPVERKTETFTVKADAGPHGEDGVPLVVLLRDVLGYVDSRKEARYAL
SEDSILINGVPINDEQRPIGMFDIVAFPGRDEYYRVFPDEGGRLALTEIDEESAQSRLGK
IVNKQQVSGGDTQLTLHDGTNVIVD---DE--YDPKDSIVIDNDD---------------
--KSVVAHFPYEEGALVTAVRGNHGGKVGEIDTIDITPGSGSNSVGVSTDD-G---G-FE
TVEEYVVVIDENFTG---------------------------------------------
------EDDE--------------------------------------------------
------------------------------------------------------------
------------------------------------------------------------
------
>nnm_altunense_JCM_14663
MTKHQKRLSVPKSWPVERKTETFTVKADAGPHGEDGVPLVVLLRDVLGYVDSRKEARYAL
SEDSILINGVPINDEQRPIGMFDIVAFPGRDEYYRVFPDEGGRLALTEIDEESAQSRLGK
IVNKQQVSGGDTQLTLHDGTNVIVD---DE--YDPKDSIVIDNDD---------------
--KSVVAHFPYEEGALVTAVRGNHGGKVGEIDTIDITPGSGSNSVGVSTDD-G---G-FE
TVEEYVVVIDENFTG---------------------------------------------
------EDDE--------------------------------------------------
------------------------------------------------------------
------------------------------------------------------------
------
>nnm_gari_JCM_14663
MTKHQKRLSVPKSWPVERKTETFTVKADAGPHGEDGVPLVVLLRDVLGYVDSRKEARYAL
SEDSILINGVPINDEQRPIGMFDIVAFPGRDEYYRVFPDEGGRLALTEIDEESAQSRLGK
IVNKQQVSGGDTQLTLHDGTNVIVD---DE--YDPKDSIVIDNDD---------------
--KSVVAHFPYEEGALVTAVRGNHGGKVGEIDTIDITPGSGSNSVGVSTDD-G---G-FE
TVEEYVVVIDENFTG---------------------------------------------
------DDDE--------------------------------------------------
------------------------------------------------------------
------------------------------------------------------------
------
>nnm_sp_J7_2
MTKHQKRLSVPKSWPVERKTETFTVKADAGPHGEDGVPLVVLLRDVLGYVDSRKEARYAL
SEDSILINGVPINDEQRPIGMFDIVAFPGRDEYYRVFPDEGGRLALTEIDEESAQSRLGK
IVNKQQVSGGDTQLTLHDGTNVIVD---DE--YDPKDSIVIDNDD---------------
--KSVVAHFPYEEGALVTAVRGNHGGKVGEIDTIDITPGSGSNSVGVSTDD-G---G-FE
TVEEYVVVIDENFTG---------------------------------------------
------DDDE--------------------------------------------------
------------------------------------------------------------
------------------------------------------------------------
------
>nrr_tibetense_GA33
MTKHQKRLSVPKSWPVERKTETFTVKAGAGPHGKDGVPLVVLLRDVLGYVDSKKEARYAL
SEDAILVNGKPINDEQRPIGMFDIVAFPGREEYYRVFPDEGGRLALTEIDAEAAGSRLGK
IKGKQQVPGGKTQLTLHDGTNVIVD--DEN-EYNSDDSIVVDNED---------------
--KSIVAHFPFEEGALVTAVRGNHGGKIGEIDAIDITPGSGPNTIGVDTDD-D---G-FE
TIQEYIVVIDENFT----------------------------------------------
------GDDD------------------E-------------------------------
------------------------------------------------------------
------------------------------------------------------------
------
>htg_salina_JCM_13891
MTKHQKRLSVPKSWPVERKTETFTVKAGAGPHGEEGVPLVVLLRDVLGYVDSKKEARYAL
SEDAILVNGEPINDEKRPIGIFDIVAFPGREEYFRVFPDEGGRLALTEIDEDAAGSRLGK
IEGKQQVPGGDTQLTLHDGTNVLVE--DGS-EYETTDSIVVDNDD---------------
--KSIVAHFPFEEGALVTAVRGNHGGKIGEIDAIDITPGSGPNTVGVSTDD-D---G-FE
TIQEYIVVIDENFT----------------------------------------------
------GDDE--------------------------------------------------
------------------------------------------------------------
------------------------------------------------------------
------
>htg_turkmenica_DSM_5511
MTKHQKRLSVPKSWPVERKTETFTVKAGAGPHGEEGVPLVVLLRDVLGYVDSKKEARYAL
SEDAILVNGEPINDEKRPIGIFDIVAFPGREEYFRVFPDEGGRLALTEIDEDAAGSRLGK
IEGKQQVPGGDTQLTLHDGTNVLVE--DGS-EYDTTDSIVVDNDD---------------
--KSIVAHFPFEEGALVTAVRGNHGGKIGEIDAIDITPGSGPNTVGVSTDD-D---G-FE
TIQEYIVVIDENFT----------------------------------------------
------GDDE--------------------------------------------------
------------------------------------------------------------
------------------------------------------------------------
------
>nrr_bangense_JCM_10635
MSNHQKRLSVPKSWPVERKTNVFTVKAGAGPHGKEGVPLVVLLRDVLGYVDSKKEARYAL
SEDAILVNGEPINDEQRPIGMFDIIAFPGREEYYRVFPDEGGRLALTEIDEDAAESRLGK
IAGKQQVTGGDTQLTLHDGTNVIVD--DGS-EYNTSDSVVVDNDD---------------
--KSIVAHFPFEEGALVTAIRGNHGGKIGEIDAIDITPGSGPNTVGVSTDD-D---G-FE
TIQEYVVVIDENFT----------------------------------------------
------GDDE--------------------------------------------------
------------------------------------------------------------
------------------------------------------------------------
------
>nrr_sulfidifaciens_JCM_14089
MTKHQKRLSVPKSWPVERKTDVFTVKAGAGPHGKEGVPLVVLLRDVLGYVDSKKEARYAL
SEDAILINGDPINDEQRPIGMFDIVAFPGREEYYRVFPDEGGRLALTEIDEDAAESRLGK
IAGKQQVPGGDTQLTLHDGTNVLVE--DGS-EYNTSDSVVVDNDD---------------
--KSIVAHFPFEEGALVTAVSGNHGGKIGEIDAIDITPGSGPNTVGVSTDD-D---G-FE
TIQEYVVVIDENFT----------------------------------------------
------GDDE--------------------------------------------------
------------------------------------------------------------
------------------------------------------------------------
------
>halophilic_archaeon_J07HB67
------------------------------------------------------------
---------------------------TEREEYYRVFPSEGGRLSLTAIDEDSAASRLGK
VVGKRQASGGQFQYTLHDGATLHAA----D-EYDGGDSIVVDNET---------------
--TEVVAHFPYEEGALVTAVDGAHAGEIGEIETIRVTPGSGDNAVVVAQDEGD---G-FE
TIADYVVVIDENFTD---------------------------------------------
------GGDD--------------------------------------------------
------------------------------------------------------------
------------------------------------------------------------
------
>hns_J07HN4
MSNHQKRLSVPNSWPVERKTETYTIKAGAGPHGEDGVPLLVLLRDVLGYVDSKKEARYAL
NQDSVLVNGDAISDERRPIGMFDILAFTEREEYYRVFPDEGGRLALTPIDGDAAGSRLGK
IIRKEQVTGGDFQLTLHDGTNIRVE--DAS-EYSTNDSLVIDSED---------------
--KSIVAHFTYEEGALVTAVDGQHAGDIGKIDEIVVTPGSGSNTVYATNEA-G---G-FE
TVEEYVVVIDENFVDADSEF-----------AAGNAADADDAADEAADDSDD--------
------AADN------------------ADAQPTPRRLMPNE------------------
------------------------------------------------------------
------------------------------------------------------------
------
>hns_J07HN6
MSNHQKRLSVPNSWPVERKTETYTVKAGAGPHGEDGVPLLVLLRDVLGYVDSKKEARYAL
NQDSVLVNGDAISDERRPIGMFDIIAFTEREEYYRVFPDEGGRLALTPVDADAAGSRLGK
IIRKEQVTGGAFQLTLHDGTNIRVD--DAS-EYTPNDSLVIDNED---------------
--KSVVAHFVYEEGALVTAVDGQHAGDIGTVDEIVVTQGSGDNTVHATNDD-G---G-FE
TIEDYVVVIDENFTDDDGDAVDEADDATDDDAEADADEAEADADEADADAGD--------
------ADAD------------------ADTTDEPADAEDDDETQEADEE----------
------------------------------------------------------------
------------------------------------------------------------
------
>hqr_J07HQX50
MTRHQKRLSAPNAWPIERKTQTFTVKAGAGPHGESGVPLIILLRDVLGYVDTTKEARYAL
NQGTVLINGTAVSDEQRPVGLFDILVFTEREEHYRVFPEAG-------------------
------------------------------------------------------------
------------------------------------------------------------
------------------------------------------------------------
------------------------------------------------------------
------------------------------------------------------------
------------------------------------------------------------
------
>hqr_walsbyi_C23
MTQHQKRLSAPDSWPIERKTETFTVKAGAGPHGESGVPLVILLRDVLGYADSKKEARYAL
NQRSVLVNGDVVSDEQRPVGLFDILAFTEREEYYRVFPEAGGRLALTPIDISDANSRLGK
IINKQQVSGGAIQLTLHDGANIRVNADEID-TYNPRDSLVIDNET---------------
--KEIVAHFPYEEGALVTAVSGKHSGEIGEIETITVTAGSSENTVSVSTGD-----GQFE
TIEPYVVVIDENFTD----------------------DEDTADPDVTGDDVDNNADNDAD
DDTNTQEGNE--------------------------------------------------
------------------------------------------------------------
------------------------------------------------------------
------
>hqr_walsbyi_DSM_16790
MTQHQKRLSAPNSWPIERKTETFTVKAGAGPHGESGVPLVILLRDVLGYADSKKEARYAL
NQRSVLVNGDVVSDEQRPVGLFDILAFTEREEYYRVFPEAGGRLALTPIDISDANSRLGK
IINKQQVSGGAIQLTLHDGANIRVN-ADEIDTYNPRDSLVIDNET---------------
--KEIVAHFPYEEGALVTAVSGKHSGEIGEIETITVTAGSSENTVSVSTGD-----GQFE
TIEPYVVVIDENFTD---------------------DEDTADPDVTGDDVDNNADNDADD
DTNT-QEGNE--------------------------------------------------
------------------------------------------------------------
------------------------------------------------------------
------
>hgm_borinquense_DSM_11551
MTRHQKRLSAPNSWPIERKEGTFTVKASAGPHGEAGVPLLILLRDVLGYVDNKKEARYAL
NQDGVLVNGDAISDEQRPIGMFDILAFTEREEYFRVFPDEGGRLTLTPIDASAADSRLGK
VVGKQSVKGGATQLTLHDGSNVRVEEDEEPNQYSSKDSLVIDNET---------------
--KEIVAHFPYEEGALVTAVDGSHAGEIGTVTEITVTPGSGNNSVTVETED-----GEFE
TVEQYVVVIDENFT----------------------------------------------
------GDDE--------------------------------------------------
------------------------------------------------------------
------------------------------------------------------------
------
>hsn_pallida_JCM_14848
MTKHQKRLSAPNSWPIERKEETFTVKAGAGPHGQAGVPLLILLRDVLGYADSKKEARYAL
NQDTVLVNGDAVSDESRPIGMFDILAFTEREEYFRVFPDEGGRLALTPIDAESADSRLGK
VAGKQSVKGGATQLTLHDGSNVRVEDEDDPDQYHSKDSLVVDNET---------------
--KEIVAHFPYEEGALVTAVDGTHAGEIGEVTEITVTPGSGNNSVTVETDEYT-----FE
TVEQYVVVIDENFTG----------------------DGESAAPEAETDSDG--------
------GDDE--------------------------------------------------
------------------------------------------------------------
------------------------------------------------------------
------
>hfx_elongans_ATCC_BAA_1513
MTRHQKRLSVPKSWPVERKEGTFTVKAGAGPHGEAGVPLLIVLRDVLGYVDSKKEAQYAL
NQQSVLVNGDAVSDVRRPIGMFDILAFTEREEYYRVFPDEGGRLSLTLIDADSASSRLGK
IVRKSQVTGGNFQLTLHDGSNIVVE--DAS-EYTNKDSIVVDNES---------------
--KDIVAHFPYEEGALVTAVAGSHAGDIGEIDEIIVTPGSGNNSVIVDNED-G---G-FE
TIEQYVVVIDENFT----------------------------------------------
------GDDE--------------------------------------------------
------------------------------------------------------------
------------------------------------------------------------
------
>hfx_larsenii_JCM_13917
MTRHQKRLSVPKSWPVERKEGTFTVKAGAGPHGEAGVPLLIVLRDVLGYVDSKKEAQYAL
NQQSVLVNGDAVSDVRRPIGMFDILAFTEREEYYRVFPDEGGRLSLTLIDADSASSRLGK
IVRKSQVTGGDFQLTLHDGSNIVVE--DAS-EYTNKDSIVVDNES---------------
--KEIVAHFPYEEGALVTAVAGSHAGDIGEIDEIIVTPGSGNNSVIVENED-G---G-FE
TIEQYVVVIDENFT----------------------------------------------
------GDDE--------------------------------------------------
------------------------------------------------------------
------------------------------------------------------------
------
>hfx_mucosum_ATCC_BAA_1512
MTRHQKRLSVPKSWPVERKTGTFTVKAGAGPHGEAGVPLLIVLRDVLGYVDSKKEAKYAL
NHQSILVNGDAASDVRRPIGMFDILAFVQREEYYRVFPDEGGRLALTPIDTDSASSRLGK
IVNKTQVSGGNFQLTLHDGSTLVVE--DAS-EYSGKDSIVVDNET---------------
--KEIVAHFPYEEGALVTAVDGSHAGEIGEISEIIVTPGSGNNSVVVETED-G---E-FE
TVEQYVVVSDENFT----------------------------------------------
------GDDE--------------------------------------------------
------------------------------------------------------------
------------------------------------------------------------
------
>hfx_mediterranei_ATCC_33500
MTRHQKRLSVPKSWPVERKTGTFTVKAGAGPHGEEGVPLLIVLRDVLGYVDSKKEAKYAL
NHQSILVNGDPASDVRRPIGMFDILAFVQREEYYRIFPDEGGRLALTPVDADAASSRLGK
IVRKTQVTGGNFQLTLHDGATLVVE--DAS-EYSGKDSIVVDNET---------------
--KEIVAHFPYEEGALVTAVAGSHAGEIGEVTEIIVTPGSGNNSVVVETDE-G---E-FE
TVEQYVVVIDENFT----------------------------------------------
------GDDE--------------------------------------------------
------------------------------------------------------------
------------------------------------------------------------
------
>hfx_denitrificans_ATCC_35960
MTRHQKRLSVPKSWPVERKTGTFTVKAGAGPHGEAGVPLIIVLRDVLGYVDSKKEAQYAL
NHQSILVNGDVASDVRRPIGMFDILAFVQREEYYRVFPDEGGRLALTPIDADSASSRLGK
IVNKTQVSGGDFQLTLHDGATLIVE--DAS-EYSGKDSIVVDNET---------------
--KDVVAHFPYEEGALVTAVNGQHAGEIGEVTEIIVTPGSGNNSVVVETED-G---E-FE
TVEQYVVVIDENFT----------------------------------------------
------GDDE--------------------------------------------------
------------------------------------------------------------
------------------------------------------------------------
------
>hfx_BAB-2207
MTRHQKRLSVPKSWPVERKTGTFTVKAGAGPHGEEGVPLIIVLRDVLGYVDSKKEAQYAL
NHQSILVNGDVASDVRRPIGMFDILAFVQREEYYRVFPDEGGRLALTPIDADSASSRLGK
IVNKTQVSGGDFQLTLHDGATLVVE--DAS-EYSGKDSIVVDNET---------------
--KDVVAHFPYEEGALVTAVNGQHAGEIGEVTEIIVTPGSGNNSVVVETED-----GEFE
TVEQYVVVIDENFTG---------------------SDDESEARQAADG-----------
------GDDE--------------------------------------------------
------------------------------------------------------------
------------------------------------------------------------
------
>hfx_volcanii_DS2
MTRHQKRLSVPKSWPVERKTGTFTVKAGAGPHGEEGVPLLIVLRDVLGYVDSKKEAQYAL
NHQSILVNGDVASDVRRPIGMFDILAFVQREEYYRVFPDEGGRLALTPIDADSASSRLGK
IVNKTQVGGGDFQLTLHDGATLVVE--DAS-EYSGKDSIVVDNET---------------
--KDVVAHFPYEEGALVTAVNGQHAGEIGEVTEIIVTPGSGNNSVVVETED-----GEFE
TVEQYVVVIDENFTG---------------------SDDESEARQAADG-----------
------GDDE--------------------------------------------------
------------------------------------------------------------
------------------------------------------------------------
------
>hfx_alexandrinus_JCM_10717
MTRHQKRLSVPKSWPVERKTGTFTVKAGAGPHGEEGVPLLIVLRDVLGYVDSKKEAQYAL
NHQSILVNGNVASDVRRPIGMFDILAFVQREEYYRVFPDEGGRLALTPIDADSASSRLGK
IVSKTQVTGGDFQLTLHDGATLVVE--DAS-EYSGKDSIVVDNET---------------
--KDVVAHFPYEEGALVTAVNGRHSGEIGEITEIIVTPGSGNNSVVVETED-----GEFE
TVEQYVVVIDENFTG---------------------SDDESEARQAVDG-----------
------GDDE--------------------------------------------------
------------------------------------------------------------
------------------------------------------------------------
------
>hfx_lucentense_DSM_14919
MTRHQKRLSVPKSWPVERKTGTFTVKAGAGPHGEEGVPLLIVLRDVLGYVDSKKEAQYAL
NHQSILVNGNVASDVRRPIGMFDILAFVQREEYYRVFPDEGGRLALTPIDADSASSRLGK
IVSKTQVTGGDFQLTLHDGATLVVE--DAS-EYSGKDSIVVDNET---------------
--KDVVAHFPYEEGALVTAVNGRHSGEIGEITEIIVTPGSGNNSVVVETED-----GEFE
TVEQYVVVIDENFTG---------------------SDDESEARQAVDG-----------
------GDDE--------------------------------------------------
------------------------------------------------------------
------------------------------------------------------------
------
>hfx_ATCC_BAA-644
MTRHQKRLSVPKSWPVERKTGTFTVKAGAGPHGEEGVPLLIVLRDVLGYVDSKKEAQYAL
NHQSILVNGNVASDVRRPIGMFDILAFVQREEYYRVFPDEGGRLALTPIDADSASSRLGK
IVSKTQVTGGDFQLTLHDGATLVVE--DAS-EYSGKDSIVVDNET---------------
--KDVVAHFPYEEGALVTAVNGRHSGEIGEITEIIVTPGSGNNSVVVETED-----GEFE
TVEQYVVVIDENFTG---------------------SDDESEARQAADG-----------
------GDDE--------------------------------------------------
------------------------------------------------------------
------------------------------------------------------------
------
>hfx_ATCC_BAA-645
MTRHQKRLSVPKSWPVERKTGTFTVKAGAGPHGEEGVPLLIVLRDVLGYVDSKKEAQYAL
NHQSILVNGNVASDVRRPIGMFDILAFVQREEYYRVFPDEGGRLALTPIDADSASSRLGK
IVSKTQVTGGDFQLTLHDGATLVVE--DAS-EYSGKDSIVVDNET---------------
--KDVVAHFPYEEGALVTAVNGRHSGEIGEITEIIVTPGSGNNSVVVETED-----GEFE
TVEQYVVVIDENFTG---------------------SDDESEARQAADG-----------
------GDDE--------------------------------------------------
------------------------------------------------------------
------------------------------------------------------------
------
>hfx_ATCC_BAA-646
MTRHQKRLSVPKSWPVERKTGTFTVKAGAGPHGEEGVPLLIVLRDVLGYVDSKKEAQYAL
NHQSILVNGNVASDVRRPIGMFDILAFVQREEYYRVFPDEGGRLALTPIDADSASSRLGK
IVSKTQVTGGDFQLTLHDGATLVVE--DAS-EYSGKDSIVVDNET---------------
--KDVVAHFPYEEGALVTAVNGRHSGEIGEITEIIVTPGSGNNSVVVETED-----GEFE
TVEQYVVVIDENFTG---------------------SDDESEARQAADG-----------
------GDDE--------------------------------------------------
------------------------------------------------------------
------------------------------------------------------------
------
>hfx_gobbonsii_ATCC_33959
MTRHQKRLSVPKSWPVERKTGTFTVKAGAGPHGEEGVPLLIVLRDVLGYVDSKKEAQYAL
NHQSILVNGDVASDVRRPIGMFDILAFVQREEYYRVFPDEGGRLALTPIDADSASSRLGK
IVNKTQVGGGDFQLTLHDGATLIVE--DAS-EYSGKDSIVVDNET---------------
--KDVVAHFPYEEGALVTAVNGRHSGEIGEITEIIVTPGSGNNSVVVETED-G---E-FE
TVEQYVVVIDENFT----------------------------------------------
------GDDE--------------------------------------------------
------------------------------------------------------------
------------------------------------------------------------
------
>hfx_prahovense_DSM_18310
MTRHQKRLSVPKSWPVERKTGTFTVKAGAGPHGEEGVPLLIVLRDVLGYVDSKKEAQYAL
NHQSILVNGDVASDVRRPIGMFDILAFVQREEYYRVFPDEGGRLALTPIDADSASSRLGK
IVNKTQVGGGDFQLTLHDGATLIVE--DAS-EYSGKDSIVVDNET---------------
--KDVVAHFPYEEGALVTAVNGRHSGEIGEITEIIVTPGSGNNSVVVETED-----GEFE
TVEQYVVVIDENFTG---------------------SDDESEARQATDG-----------
------GDDE--------------------------------------------------
------------------------------------------------------------
------------------------------------------------------------
------
