# Supplementary material for: Inteins as indicators of gene flow in the halobacteria
Source: Front Microbiol. 2014 Jun 26;5:299. doi: 10.3389/fmicb.2014.00299 (PMC4071816; doi:10.3389/fmicb.2014.00299)
Supplement: Supplementary file 1 [file DataSheet1.ZIP › data_file1/reference_tree_alignment/S5e_S7p.aln]

>gi|339757039|gb|EGQ40622.1| ribosomal protein S7 [Candidatus Nanosalinarum sp. J07AB56]
-----------------------------MSQAAK--------------------LELE-
-----------DEI---------------------LTM-------------GIWDATEV-
------------------------------------------------------------
------EVEDEGLRRYIN--L-------------DNVLEPRSKGRHQ----DKQFYKSDV
AITERVL----------------------NRMYTAGHRGDKHLVTSGHNV-----G----
----------------------------------NSER----------------------
---------------------LWNTLEET-------------------------------
-FHIV----------------------EEERNRNPIQVLTDAI---GN------------
------SAPREEVVTYQ-----RGGTRARK-------AVI-------VSPQRRVDLALRL
-----------------------LVQGAYE--------------------------KRLE
SD-DSA-AQVLADE---------IMLAA--------------DEDDD-AR----------
------------------------------------------------------------
------------------------------------------------------------
----------AVREAQRKERE-----------------AEGAR---
>gi|541200394|gb|ERH08459.1| SSU ribosomal protein S7P [halophilic archaeon J07HX64]
------------------------------MSTDQ--------------------PDPD-
---APG----EEDS-------------------SARLF-------------EQWPVTNI-
------------------------------------------------------------
------EFRDPSTERYIT--V-------------TPV--AHTLGRHA----NKQFKKSQI
SIVERLI----------------------NR-----------LMQTDENT-----G----
----------------------------------KKQL----------------------
---------------------TTRITREA-------------------------------
-FDII----------------------HSRTDENPVQVLVRAV---EN------------
------SAPREETVRLK-----YGGISVPK-------AVD-------VSPQRRVDQALMF
-----------------------IAQGVHR--------------------------STFK
SE-TDA-AEALASQ---------LIGGS--------------NNDVN-TY----------
------------------------------------------------------------
------------------------------------------------------------
----------SVEQKEEKERV-----------------AAAAR---
>gi|385804828|ref|YP_005841228.1| 30S ribosomal protein S7 [Haloquadratum walsbyi C23]
-----------------------------MSESDT---------------------DPDI
DDDAHNNGDNDVDVAVDESESAETTTDTDTASANAKLF-------------GEWDVSEI-
------------------------------------------------------------
------EYEDPSTQRYIT--V-------------TPI--AHTMGRHA----AKQFEKSKI
SVVERLI----------------------NR-----------LMQTEDNT-----G----
----------------------------------HKQK----------------------
---------------------TMNIVEDA-------------------------------
-FDTI----------------------HSRTEENPVQVLVRGV---EN------------
------AAPREETVRLK-----YGGISVPQ-------AVD-------VAPQRRVDQALKF
-----------------------IADGTQR--------------------------GSYK
SA-QSA-ADSLAQV---------IIGAA--------------NYDVQ-SY----------
------------------------------------------------------------
------------------------------------------------------------
----------AVGQKEESERV-----------------AEAAR---
>gi|110669264|ref|YP_659075.1| 30S ribosomal protein S7P [Haloquadratum walsbyi DSM 16790]
-----------------------------MSESDT---------------------DPDI
DDDAHNNGDNDVDVAVDESESAETTTDTDTASANAKLF-------------GEWDVSEI-
------------------------------------------------------------
------EYEDPSTQRYIT--V-------------TPI--AHTMGRHA----AKQFEKSKI
SVVERLI----------------------NR-----------LMQTEDNT-----G----
----------------------------------HKQK----------------------
---------------------TMNIVEDA-------------------------------
-FDTI----------------------HNRTEENPVQVLVRGV---EN------------
------AAPREETVRLK-----YGGISVPQ-------AVD-------VAPQRRVDQALKF
-----------------------IADGTQR--------------------------GSYK
SA-QSA-ADSLAQV---------IIGAA--------------NYDVQ-SY----------
------------------------------------------------------------
------------------------------------------------------------
----------AVGQKEESERV-----------------AEAAR---
>gi|541190246|gb|ERG98634.1| ribosomal protein archaeal type S7 [Haloquadratum sp. J07HQX50]
-----------------------------MSESES--------------------VNAD-
---DEAEIETERES----------------TGPQALLF-------------GVWDVSEI-
------------------------------------------------------------
------EYSDPSTQRYLT--V-------------TPI--SHTMGRHA----SKQFQKSDI
SVVERLI----------------------NR-----------LMQTEDNT-----G----
----------------------------------HKQK----------------------
---------------------TMNIVKDA-------------------------------
-LDKI----------------------HARTDDNPVQLLVEAV---EN------------
------AAPREETVRLK-----YGGISVPQ-------AVD-------VAPQRRVDQALKF
-----------------------IAEGTHR--------------------------GSYK
TP-QSA-ADALAEV---------LMGAA--------------NYDVQ-SY----------
------------------------------------------------------------
------------------------------------------------------------
----------AIGQKEESERV-----------------AEAAR---
>gi|452208503|ref|YP_007488625.1| 30S ribosomal protein S7 [Natronomonas moolapensis 8.8.11]
------------------------------MSSDA--------------------PEPE-
---APAS---TDDE-----------------RVSAKLF-------------GEYEIDGI-
------------------------------------------------------------
------EYADPSTRRYIT--V-------------TPI--AHTMGRHS----EKQFKKSEI
SVVERLI----------------------NR-----------LMQTDENT-----G----
----------------------------------KKQQ----------------------
---------------------ATRIVRDA-------------------------------
-FDLV----------------------EERTDENPIQVLVTAV---EN------------
------AGPREETVRLK-----YGGISVPK-------AVD-------VAPQRRVDQSLKY
-----------------------IAQGTHN--------------------------GSFK
TT-TSA-AEALANQ---------LIGAS--------------NYDLQ-AY----------
------------------------------------------------------------
------------------------------------------------------------
----------PVSQKEEQERV-----------------AAAAR---
>gi|76800717|ref|YP_325725.1| 30S ribosomal protein S7P [Natronomonas pharaonis DSM 2160]
------------------------------MSSEA--------------------PEPD-
---APAS---TDDE-----------------RVSAQLF-------------GEWEIGEI-
------------------------------------------------------------
------EYDDPSTRRYIT--V-------------TPI--AHTMGRHS----EKQFKKSEI
SIVERLI----------------------NR-----------LMQTDENT-----G----
----------------------------------KKQQ----------------------
---------------------ATKIVREA-------------------------------
-FDIV----------------------AERTDENPVQVLVTAV---EN------------
------AGPREETVRLK-----YGGISVPK-------AVD-------VAPQRRVDLALKF
-----------------------IAEGTYN--------------------------DSFK
TT-TPV-EEALAHQ---------LIGAA--------------NYDLQ-AY----------
------------------------------------------------------------
------------------------------------------------------------
----------PVSQKEEQERV-----------------AAAAR---
>gi|335433749|ref|ZP_08558565.1| 30S ribosomal protein S7P [Halorhabdus tiamatea SARL4B]
-----------------------------MSAETD--------------------SEAD-
---AETE---TETT-------------------GAKLF-------------GSWATDDI-
------------------------------------------------------------
------EFRDPSTERYIT--V-------------TPI--AHTMGRHA----KKQFQKSEI
SIVERLI----------------------NR-----------LMQTEENT-----G----
----------------------------------KKQQ----------------------
---------------------STRLVREA-------------------------------
-FEIV----------------------HNNTDENPVQVLVRAI---EN------------
------SAPREETVRLK-----YGGISVPK-------AVD-------ISPQRRVDQALKF
-----------------------LAEGTHN--------------------------ASFK
TP-TDA-EEALAQQ---------LMGAA--------------NNDVQ-TY----------
------------------------------------------------------------
------------------------------------------------------------
----------AVNQKEEKERV-----------------AAAAR---
>gi|257053450|ref|YP_003131283.1| 30S ribosomal protein S7P [Halorhabdus utahensis DSM 12940]
-----------------------------MSAETD--------------------AEAD-
---AEAE---TETT-------------------GAKLF-------------GSWATDDI-
------------------------------------------------------------
------EFRDPSTERYIT--V-------------TPI--AHTMGRHA----KKQFQKSEI
SIVERLI----------------------NR-----------LMQTEENT-----G----
----------------------------------KKQQ----------------------
---------------------STRLVREA-------------------------------
-FEIV----------------------HNNTDENPIQVLVRAI---EN------------
------SAPREETVRLK-----YGGISVPK-------AVD-------ISPQRRVDQALKF
-----------------------IAEGTHN--------------------------ASFK
TP-TDA-EEALAQQ---------LMGAA--------------NNDVQ-TY----------
------------------------------------------------------------
------------------------------------------------------------
----------AVNQKEEKERV-----------------AAAAR---
>gi|257386577|ref|YP_003176350.1| 30S ribosomal protein S7 [Halomicrobium mukohataei DSM 12286]
-----------------------------MSADDA--------------------PEPD-
---APAG---TDDE-----------------AAPAQLF-------------GEWDVTEI-
------------------------------------------------------------
------EFSDPSTERYVT--V-------------TPI--AHTMGRHS----EKQFKKSEI
SIVERLI----------------------NR-----------LMQTDENT-----G----
----------------------------------KKQL----------------------
---------------------ATTIVKDA-------------------------------
-FETI----------------------HERTEENPVQVLVEAV---EN------------
------SAPREETVRLK-----YGGISVPK-------AVD-------VAPQRRVDQALKF
-----------------------LAEGVYG--------------------------DSFK
TT-TDA-EDALAQQ---------LIGAA--------------NNDVQ-TY----------
------------------------------------------------------------
------------------------------------------------------------
----------AVNQKEEKERV-----------------AAAAR---
>gi|448680465|ref|ZP_21690782.1| 30S ribosomal protein S7P [Haloarcula argentinensis DSM 12282]
-----------------------------MSAEDT--------------------PEAD-
---ADAAEESEPET------------------ARAKLF-------------GEWEITDI-
------------------------------------------------------------
------EYTDPSTERYIT--V-------------TPI--AHTMGRHA----DKQFKKSEI
SIVERLI----------------------NR-----------LMQTDENT-----G----
----------------------------------KKQL----------------------
---------------------ATSIVTEA-------------------------------
-FELV----------------------HERTDENPIQVLVSAV---EN------------
------SAPREETVRLK-----YGGISVPK-------AVD-------VAPQRRVDQALKF
-----------------------LAEGVYG--------------------------GSFK
TT-TSA-AESLAQQ---------LIGAA--------------NDDVQ-AY----------
------------------------------------------------------------
------------------------------------------------------------
----------AVNQKEEKERV-----------------AAAAR---
>gi|448655078|ref|ZP_21681930.1| 30S ribosomal protein S7P [Haloarcula californiae ATCC 33799]
-----------------------------MSAEDT--------------------PEAD-
---ADAAEESEPET------------------ARAKLF-------------GEWEITDI-
------------------------------------------------------------
------EYSDPSTERYIT--V-------------TPI--AHTMGRHA----DKQFKKSEI
SIVERLI----------------------NR-----------LMQTDENT-----G----
----------------------------------KKQL----------------------
---------------------ATSIVTEA-------------------------------
-FELV----------------------HERTDENPIQVLVSAV---EN------------
------SAPREETVRLK-----YGGISVPK-------AVD-------VAPQRRVDQALKF
-----------------------LAEGVYG--------------------------GSFK
TT-TTA-AEALAQQ---------LIGAA--------------NDDVQ-TY----------
------------------------------------------------------------
------------------------------------------------------------
----------AVNQKEEKERV-----------------AAAAR---
>gi|448638068|ref|ZP_21676119.1| 30S ribosomal protein S7P [Haloarcula sinaiiensis ATCC 33800]
-----------------------------MSAEDT--------------------PEAD-
---ADAAEESEPET------------------ARAKLF-------------GEWEITDI-
------------------------------------------------------------
------EYSDPSTERYIT--V-------------TPI--AHTMGRHA----DKQFKKSEI
SIVERLI----------------------NR-----------LMQTDENT-----G----
----------------------------------KKQL----------------------
---------------------ATSIVTEA-------------------------------
-FELV----------------------HERTDENPIQVLVSAV---EN------------
------SAPREETVRLK-----YGGISVPK-------AVD-------VAPQRRVDQALKF
-----------------------LAEGVYG--------------------------GSFK
TT-TTA-AEALAQQ---------LIGAA--------------NDDVQ-TY----------
------------------------------------------------------------
------------------------------------------------------------
----------AVNQKEEKERV-----------------AAAAR---
>gi|55379090|ref|YP_136940.1| 30S ribosomal protein S7 [Haloarcula marismortui ATCC 43049]
-----------------------------MSAEDT--------------------PEAD-
---ADAAEESEPET------------------ARAKLF-------------GEWDITDI-
------------------------------------------------------------
------EYSDPSTERYIT--V-------------TPI--AHTMGRHA----DKQFKKSEI
SIVERLI----------------------NR-----------LMQTDENT-----G----
----------------------------------KKQL----------------------
---------------------ATSIVTEA-------------------------------
-FELV----------------------HERTDENPIQVLVSAV---EN------------
------SAPREETVRLK-----YGGISVPK-------AVD-------VAPQRRVDQALKF
-----------------------LAEGVYG--------------------------GSFK
TT-TTA-AEALAQQ---------LIGAA--------------NDDVQ-TY----------
------------------------------------------------------------
------------------------------------------------------------
----------AVNQKEEKERV-----------------AAAAR---
>gi|448683953|ref|ZP_21692573.1| 30S ribosomal protein S7P [Haloarcula japonica DSM 6131]
-----------------------------MSAEDT--------------------PEDD-
---ADAAEESESET------------------ARAKLF-------------GEWEITDI-
------------------------------------------------------------
------EYSDPSTERYIT--V-------------TPI--AHTMGRHA----DKQFKKSEI
SIVERLI----------------------NR-----------LMQTDENT-----G----
----------------------------------KKQL----------------------
---------------------ATSIVTEA-------------------------------
-FEIV----------------------HERTDENPIQVLVSAV---EN------------
------SAPREETVRLK-----YGGISVPK-------AVD-------VAPQRRVDQALKF
-----------------------LAEGVYG--------------------------SSFK
TT-TSA-AEALAQQ---------LIGAA--------------NDDVQ-AY----------
------------------------------------------------------------
------------------------------------------------------------
----------AVNQKEEKERV-----------------AAAAR---
>gi|448627098|ref|ZP_21671773.1| 30S ribosomal protein S7P [Haloarcula vallismortis ATCC 29715]
-----------------------------MSAEDT--------------------PEAD-
---ADAAAESESET------------------ARAKLF-------------GEWEITDI-
------------------------------------------------------------
------EYADPSTERYIT--V-------------TPI--AHTMGRHA----DKQFKKSEI
SIVERLI----------------------NR-----------LMQTDENT-----G----
----------------------------------KKQL----------------------
---------------------ATSIVTEA-------------------------------
-FEIV----------------------HERTDENPIQVLVSAV---EN------------
------SAPREETVRLK-----YGGISVPK-------AVD-------VAPQRRVDQALKF
-----------------------LAEGVYG--------------------------GSFK
TT-TSA-AEALAQQ---------LVGAA--------------NDDVQ-TY----------
------------------------------------------------------------
------------------------------------------------------------
----------AVNQKEEKERV-----------------AAAAR---
>gi|448664673|ref|ZP_21684311.1| 30S ribosomal protein S7P [Haloarcula amylolytica JCM 13557]
-----------------------------MSAEDT--------------------PEAD-
---ADEAAESEPET------------------ARAKLF-------------GEWEITDI-
------------------------------------------------------------
------EYSDPSTERYIT--V-------------TPI--AHTMGRHA----DKQFKKSEI
SIVERLI----------------------NR-----------LMQTDENT-----G----
----------------------------------KKQL----------------------
---------------------ATSIVTEA-------------------------------
-FEIV----------------------HERTDENPIQVLVSAV---EN------------
------SAPREETVRLK-----YGGISVPK-------AVD-------VAPQRRVDQALKF
-----------------------IAEGVYG--------------------------GSFK
TT-TSA-AEALAQQ---------LIGAA--------------NDDVQ-AY----------
------------------------------------------------------------
------------------------------------------------------------
----------AVNQKEEKERV-----------------AAAAR---
>gi|344213101|ref|YP_004797421.1| 30S ribosomal protein S7P [Haloarcula hispanica ATCC 33960]
-----------------------------MSAEDT--------------------PEAD-
---ADEAAESEPET------------------ARAKLF-------------GEWEIADI-
------------------------------------------------------------
------EYSDPSTERYIT--V-------------TPI--AHTMGRHA----DKQFKKSEI
SIVERLI----------------------NR-----------LMQTDENT-----G----
----------------------------------KKQL----------------------
---------------------ATSIVTEA-------------------------------
-FEIV----------------------HERTDENPIQVLVSAV---EN------------
------SAPREETVRLK-----YGGISVPK-------AVD-------VAPQRRVDQALKF
-----------------------IAEGVYG--------------------------GSFK
TT-TSA-AEALAQQ---------LIGAA--------------NDDVQ-AY----------
------------------------------------------------------------
------------------------------------------------------------
----------AVNQKEEKERV-----------------AAAAR---
>gi|541196168|gb|ERH04425.1| ribosomal protein archaeal type S7 [Halorubrum sp. J07HR59]
------------------------------------------------------------
------------------------------------MF-------------GEYNTDEL-
------------------------------------------------------------
------EYADPSTRRYIT--V-------------TPI--AHTLGRHA----SKQFSKSDI
SIVERLI----------------------NR-----------LMQDGQNS-----G----
----------------------------------KKQQ----------------------
---------------------ATRIVRDA-------------------------------
-FDAV----------------------HARTDENPVQVLVTAV---EN------------
------AAPREETVRLK-----YGGISVPK-------AVD-------ISPQRRVDQALKF
-----------------------LASGVAN--------------------------ASYK
SS-TSA-SEALADQ---------LTGAA--------------DYNVS-SY----------
------------------------------------------------------------
------------------------------------------------------------
----------PINQKEELERV-----------------AAAAR---
>gi|541205558|gb|ERH13538.1| ribosomal protein archaeal type S7 [halophilic archaeon J07HB67]
----------------------------MRCRRRT--------------------TRLD-
---AGASDE-QASQ-------------------NALLF-------------GEWDVSEI-
------------------------------------------------------------
------EYDDPSTRDYIT--V-------------TPI--AHTMGRHA----DKQFEKSEL
SVVERLI----------------------NR-----------LMQTDENT-----G----
----------------------------------KKQQ----------------------
---------------------ATRIVKDA-------------------------------
-FDEI----------------------HDRTDDNPVQTLVTAV---EN------------
------AAPREETVRLK-----YGGISVPK-------AVD-------VAPQRRVDQALKF
-----------------------VADGVES--------------------------GSYK
TT-TDV-STVLAEQ---------LIGAA--------------RNDVN-TY----------
------------------------------------------------------------
------------------------------------------------------------
----------AINQKEENERV-----------------AAAAR---
>gi|15791384|ref|NP_281208.1| 30S ribosomal protein S7 [Halobacterium sp. NRC-1]
-----------------------------MSDEQ---------------------PAEDE
TEEAAAESEDTQEV-----------------AANAKLF-------------GKWDVAEI-
------------------------------------------------------------
------HYEDPSTRRYLA--V-------------TPV--AHTMGRHA----QKQFKKSEI
SIVERLA----------------------NR-----------LMKTGANA-----G----
----------------------------------KKQQ----------------------
---------------------ALKIVRDA-------------------------------
-FDIV----------------------HERTDENPIQVLVSAV---EN------------
------AAPREETVRLK-----YGGISVPQ-------AVD-------TAPQRRVDQALKF
-----------------------LADGAHS--------------------------ASFK
TP-TDA-AEALANQ---------LAGAA--------------DYNVQ-TY----------
------------------------------------------------------------
------------------------------------------------------------
----------AIGQKKEKERV-----------------AAAAR---
>gi|169237145|ref|YP_001690345.1| 30S ribosomal protein S7P [Halobacterium salinarum R1]
-----------------------------MSDEQ---------------------PAEDE
TEEAAAESEDTQEV-----------------AANAKLF-------------GKWDVAEI-
------------------------------------------------------------
------HYEDPSTRRYLA--V-------------TPV--AHTMGRHA----QKQFKKSEI
SIVERLA----------------------NR-----------LMKTGANA-----G----
----------------------------------KKQQ----------------------
---------------------ALKIVRDA-------------------------------
-FDIV----------------------HERTDENPIQVLVSAV---EN------------
------AAPREETVRLK-----YGGISVPQ-------AVD-------TAPQRRVDQALKF
-----------------------LADGAHS--------------------------ASFK
TP-TDA-AEALANQ---------LAGAA--------------DYNVQ-TY----------
------------------------------------------------------------
------------------------------------------------------------
----------AIGQKKEKERV-----------------AAAAR---
>gi|354609477|ref|ZP_09027433.1| ribosomal protein S7 [Halobacterium sp. DL1]
-----------------------------MSEEAA--------------------PEPD-
---APGSTD-DEDV-------------------NAKLF-------------GKWDVTGI-
------------------------------------------------------------
------TYEDPSTRRYLA--A-------------TPV--AHTMGRHA----SKQFKKSEI
SVVERLA----------------------NR-----------LMKTGQNA-----G----
----------------------------------KKQQ----------------------
---------------------ALQIVRDA-------------------------------
-FDIV----------------------HERTDENPVQVLVRAV---EN------------
------SAPREETVRLK-----YGGISVPQ-------AVD-------VAPQRRVDQALKF
-----------------------IADGAHS--------------------------SSFK
TP-TDA-AEALANQ---------LIGAA--------------DYDVQ-TY----------
------------------------------------------------------------
------------------------------------------------------------
----------AVGQKEEKERV-----------------AAAAR---
>gi|322369994|ref|ZP_08044556.1| 30S ribosomal protein S7P [Haladaptatus paucihalophilus DX253]
----------------------------MSADEEQ--------------------PEPE-
---QEVGTE-GEEM-------------------AAKLF-------------GTWDVSEI-
------------------------------------------------------------
------EFNDPSTERYIN--I-------------TPV--AHTMGRHA----SKQFQKSEI
SIVERLI----------------------NR-----------LMQTEENT-----G----
----------------------------------KKQQ----------------------
---------------------TMKIVRSA-------------------------------
-FDIV----------------------HERTEENPVQVLVRAV---EN------------
------AAPREETVRLK-----YGGISVPK-------AVD-------VAPQRRVDQSLKF
-----------------------IAEGAHG--------------------------ASFK
TS-TDA-EEALASQ---------LIGAA--------------DYDVQ-TY----------
------------------------------------------------------------
------------------------------------------------------------
----------AVNQKEEKERV-----------------AAAAR---
>gi|448375010|ref|ZP_21558727.1| 30S ribosomal protein S7P [Halovivax asiaticus JCM 14624]
-----------------------------MSAEEQ--------------------TDAD-
---ADTEA--DDSV-------------------AAKLF-------------GRWEISGI-
------------------------------------------------------------
------EYNDPSTKRYIT--V-------------TPV--AHTAGRHA----SKQFQKSEI
SIVERFI----------------------NR-----------LMQTEENT-----G----
----------------------------------KKQQ----------------------
---------------------TLSLVRDA-------------------------------
-FELV----------------------HERTDENPIQILVTAV---EN------------
------AAPREETVRLK-----YGGISVPK-------AVD-------VAPQRRVDQALKF
-----------------------LADGAQS--------------------------ASFK
SP-TPA-EEAIATQ---------LVGAA--------------EGDVG-TY----------
------------------------------------------------------------
------------------------------------------------------------
----------AVGQKEEKERV-----------------AAAAR---
>gi|433637479|ref|YP_007283239.1| ribosomal protein S7/S5 [Halovivax ruber XH-70]
-----------------------------MSAEEQ--------------------TDAD-
---AEAEAEDEDSV-------------------AAKLF-------------GRWDVAGI-
------------------------------------------------------------
------EYNDPSTKRYIT--V-------------TPV--AHTAGRHA----SKQFQKSEI
SIVERFI----------------------NR-----------LMQTEENT-----G----
----------------------------------KKQQ----------------------
---------------------TLSLVRDA-------------------------------
-FELV----------------------HERTDENPIQILVTAV---EN------------
------AAPREETVRLK-----YGGISVPK-------AVD-------VAPQRRVDQALKF
-----------------------LAEGAQS--------------------------ASFK
SP-TPA-EEAIATQ---------LVGAA--------------EGDVG-TY----------
------------------------------------------------------------
------------------------------------------------------------
----------AVGQKEEKERV-----------------AAAAR---
>lcl|36174_4972 unnamed protein product
-----------------------------MAAEDQ--------------------PDPD-
---APAG---GSDV-------------------SAQLF-------------GTWSVAEI-
------------------------------------------------------------
------EYGDPSTERYIN--V-------------TPV--AHTAGRHA----SKQFQKSQI
SIVERFI----------------------NR-----------LMQTEENT-----G----
----------------------------------KKQQ----------------------
---------------------TLNLVRDA-------------------------------
-FDII----------------------HDRTEENPVQVLVSAV---EN------------
------AAPREETVRLK-----YGGISVPK-------AVD-------VAPQRRVDQALKF
-----------------------IADGVQS--------------------------NSFK
TS-TPA-EEAIASQ---------LIGAA--------------DYDVQ-TY----------
------------------------------------------------------------
------------------------------------------------------------
----------AISQKEEKERV-----------------AAAAR---
>gi|448320524|ref|ZP_21510010.1| 30S ribosomal protein S7P [Natronococcus amylolyticus DSM 10524]
-----------------------------MAAEDQ--------------------PDPD-
---APAG---DADV-------------------SAKLF-------------GTWEMGEI-
------------------------------------------------------------
------EYADPSTERYIQ--V-------------TPV--AHTAGRHA----SKQFKKSQI
SIVERFI----------------------NR-----------LMQTEDNT-----G----
----------------------------------KKQQ----------------------
---------------------SLNFVRDA-------------------------------
-FELI----------------------HERTEENPVQVLVTAV---EN------------
------AAPREETVRLK-----YGGISVPK-------AVD-------VAPQRRVDQALMM
-----------------------LAEGVYK--------------------------DSFK
TS-TSV-PEAIANQ---------LVGAA--------------NYDVQ-TY----------
------------------------------------------------------------
------------------------------------------------------------
----------AISQKEEKERV-----------------AAAAR---
>gi|448316027|ref|ZP_21505665.1| 30S ribosomal protein S7P [Natronococcus jeotgali DSM 18795]
-----------------------------MAAEDQ--------------------PDPD-
---APAG---NADV-------------------SAKLF-------------GTWETDEI-
------------------------------------------------------------
------EYGDPSTERYIT--V-------------TPV--AHTAGRHA----SKQFKKSQI
SIVERFI----------------------NR-----------LMQTEDNT-----G----
----------------------------------KKQK----------------------
---------------------TLNHVREA-------------------------------
-FELV----------------------HERTEENPVQVLVTAV---EN------------
------SAPREETVRLK-----YGGISVPK-------AVD-------VAPQRRVDQALMV
-----------------------LAEGVYN--------------------------DSFK
TP-TPL-AEAIANQ---------LVGAA--------------NYDVQ-TY----------
------------------------------------------------------------
------------------------------------------------------------
----------AISQKEEKERV-----------------AAAAR---
>gi|435845623|ref|YP_007307873.1| ribosomal protein S7/S5 [Natronococcus occultus SP4]
-----------------------------MAAEDQ--------------------PDPD-
---APAG---DADV-------------------SAKLF-------------GTWETDEI-
------------------------------------------------------------
------EYGDPSTERYIT--V-------------TPV--AHTAGRHA----SKQFKKSQI
SIVERFI----------------------NR-----------LMQTEENT-----G----
----------------------------------KKQK----------------------
---------------------TLNHVREA-------------------------------
-FELI----------------------HERTEENPVQVLVTAV---EN------------
------SAPREETVRLK-----YGGISVPK-------AVD-------VAPQRRVDQALLV
-----------------------LADGVQN--------------------------ASFK
TS-TPV-AEAIANQ---------LIGAA--------------NYDVQ-TY----------
------------------------------------------------------------
------------------------------------------------------------
----------AISQKEEKERV-----------------AAAAR---
>gi|429191202|ref|YP_007176880.1| ribosomal protein S7/S5 [Natronobacterium gregoryi SP2]
-----------------------------MSAEDQ--------------------PDPD-
---APAG---GADV-------------------SAKLF-------------GTWELDEI-
------------------------------------------------------------
------EYEDPSTERYIT--V-------------TPV--AHTAGRHA----SKQFKKSQI
SIVERFI----------------------NR-----------LMQTDENT-----G----
----------------------------------KKQK----------------------
---------------------TLNYVRDA-------------------------------
-FEII----------------------HERTEENPIQVLVTAV---EN------------
------AAPREETVRLK-----YGGISVPK-------AVD-------VAPQRRVDQALKF
-----------------------LAEGVHN--------------------------DSFK
TT-TPI-EEAVASQ---------LIGAA--------------NYDVQ-TY----------
------------------------------------------------------------
------------------------------------------------------------
----------AVSQKEEKERV-----------------AAAAR---
>gi|448711911|ref|ZP_21701454.1| 30S ribosomal protein S7P [Halobiforma nitratireducens JCM 10879]
-----------------------------MSAEDQ--------------------PDPD-
---APAG---GADV-------------------SAKLF-------------GEWEIGEI-
------------------------------------------------------------
------EYADPSTERYIT--V-------------TPV--AHTAGRHA----SKQFKKSQI
SIVERFI----------------------NR-----------LMQTEDNT-----G----
----------------------------------KKQK----------------------
---------------------TLNYVRDA-------------------------------
-FDLI----------------------HERTEENPVQVLVTAV---EN------------
------AAPREETVRLK-----YGGISVPK-------AVD-------VAPQRRVDQALKF
-----------------------LAEGVHN--------------------------DSFK
TT-TSV-EEAIANQ---------LVGAA--------------NNDVG-TY----------
------------------------------------------------------------
------------------------------------------------------------
----------AVSQKEEKERV-----------------AAAAR---
>gi|448697804|ref|ZP_21698682.1| 30S ribosomal protein S7P [Halobiforma lacisalsi AJ5]
-----------------------------MSAEDQ--------------------PDPD-
---APAG---GADV-------------------SAKLF-------------GEWEIGEI-
------------------------------------------------------------
------EYGDPSTERYIT--V-------------TPV--AHTAGRHA----SKQFKKSQI
SIVERFI----------------------NR-----------LMQTEENT-----G----
----------------------------------KKQK----------------------
---------------------TLNYVRDA-------------------------------
-FDII----------------------HERTEENPVQVLVTAV---EN------------
------AAPREETVRLK-----YGGISVPK-------AVD-------VAPQRRVDQALKF
-----------------------LAEGVHS--------------------------DSFK
TT-TPV-EEAIASQ---------LIGAA--------------NYDVQ-TY----------
------------------------------------------------------------
------------------------------------------------------------
----------AVSQKEEKERV-----------------AAAAR---
>lcl|38023_1575 unnamed protein product
-----------------------------MAAEDQ--------------------PDPD-
---APAG---GADV-------------------SAKLF-------------GTWELGDL-
------------------------------------------------------------
------EYADPSTERYIT--V-------------TPV--AHTAGRHA----GKQFKKSQI
SIVERFI----------------------NR-----------LMQTEENT-----G----
----------------------------------KKQK----------------------
---------------------TLNYVRDA-------------------------------
-FDII----------------------HERTEESPIQVLVTAV---EN------------
------AAPREETVRLK-----YGGISVPK-------AVD-------VAPQRRVDQSLKF
-----------------------LAEGVYN--------------------------DSFK
TT-TDI-EEAIANQ---------LIGAA--------------NYDVQ-TY----------
------------------------------------------------------------
------------------------------------------------------------
----------AVSQKEEKERV-----------------AAAAR---
>gi|448347136|ref|ZP_21536015.1| 30S ribosomal protein S7P [Natrinema altunense JCM 12890]
-----------------------------MAAEDQ--------------------PDPD-
---APAG---GADV-------------------SAKLF-------------GTWELGDL-
------------------------------------------------------------
------EYADPSTERYIT--V-------------TPV--AHTAGRHA----GKQFKKSQI
SIVERFI----------------------NR-----------LMQTEENT-----G----
----------------------------------KKQK----------------------
---------------------TLNYVRDA-------------------------------
-FDII----------------------HERTEESPIQVLVTAV---EN------------
------AAPREETVRLK-----YGGISVPK-------AVD-------VAPQRRVDQSLKF
-----------------------LAEGVYN--------------------------DSFK
TT-TDI-EEAIANQ---------LIGAA--------------NYDVQ-TY----------
------------------------------------------------------------
------------------------------------------------------------
----------AVSQKEEKERV-----------------AAAAR---
>gi|448336432|ref|ZP_21525531.1| 30S ribosomal protein S7P [Natrinema pallidum DSM 3751]
-----------------------------MAAEDQ--------------------PDPD-
---APAG---GTDV-------------------SAQLF-------------GTWELGDL-
------------------------------------------------------------
------EYADPSTERYIT--V-------------TPV--AHTAGRHA----GKQFKKSQI
SIVERFI----------------------NR-----------LMQTEENT-----G----
----------------------------------KKQK----------------------
---------------------TLNYVRDA-------------------------------
-FDII----------------------HERTEDNPIQVLVTAV---EN------------
------AAPREETVRLK-----YGGISVPK-------AVD-------VAPQRRVDQSLKF
-----------------------LAEGVYN--------------------------DSFK
TT-TDI-EEAIANQ---------LIGAA--------------NYDVQ-TY----------
------------------------------------------------------------
------------------------------------------------------------
----------AVSQKEEKERV-----------------AAAAR---
>gi|448342580|ref|ZP_21531528.1| 30S ribosomal protein S7P [Natrinema gari JCM 14663]
-----------------------------MAAEDQ--------------------PDPD-
---APAG---GADV-------------------SAKLF-------------GTWELGDL-
------------------------------------------------------------
------EYADPSTERYIT--V-------------TPV--AHTAGRHA----GKQFKKSQI
SIVERFI----------------------NR-----------LMQTEENT-----G----
----------------------------------KKQK----------------------
---------------------TLNYVRDA-------------------------------
-FDII----------------------HERTEDNPIQVLVTAV---EN------------
------AAPREETVRLK-----YGGISVPK-------AVD-------VAPQRRVDQSLKF
-----------------------LAEGVYN--------------------------DSFK
TT-TDI-EEAIANQ---------LIGAA--------------NYDVQ-TY----------
------------------------------------------------------------
------------------------------------------------------------
----------AVSQKEEKERV-----------------AAAAR---
>gi|397771986|ref|YP_006539532.1| ribosomal protein S7 [Natrinema sp. J7-2]
-----------------------------MAAEDQ--------------------PDPD-
---APAG---GADV-------------------SAKLF-------------GTWELGDL-
------------------------------------------------------------
------EYADPSTERYIT--V-------------TPV--AHTAGRHA----GKQFKKSQI
SIVERFI----------------------NR-----------LMQTEENT-----G----
----------------------------------KKQK----------------------
---------------------TLNYVRDA-------------------------------
-FDII----------------------HERTEDNPIQVLVTAV---EN------------
------AAPREETVRLK-----YGGISVPK-------AVD-------VAPQRRVDQSLKF
-----------------------LAEGVYN--------------------------DSFK
TT-TDI-EEAIANQ---------LIGAA--------------NYDVQ-TY----------
------------------------------------------------------------
------------------------------------------------------------
----------AVSQKEEKERV-----------------AAAAR---
>gi|448383952|ref|ZP_21562950.1| 30S ribosomal protein S7P [Haloterrigena thermotolerans DSM 11522]
-----------------------------MAAEDQ--------------------PDPD-
---APAG---GADV-------------------SAKLF-------------GEWEIGEI-
------------------------------------------------------------
------EYADPSTERYIT--V-------------SPV--AHTAGRHA----SKQFKKSEI
SIVERFI----------------------NR-----------LMQTEENT-----G----
----------------------------------KKQQ----------------------
---------------------VLNYVSDA-------------------------------
-FDIV----------------------HERTEENPIQILVTAV---EN------------
------AAPREETVRLK-----YGGISVPK-------AVD-------VAPQRRVDQALKF
-----------------------LAEGVYN--------------------------DSFK
TT-TDV-EEAIANQ---------LVGAS--------------NYDVG-TY----------
------------------------------------------------------------
------------------------------------------------------------
----------AVSQKEEKERV-----------------AAAAR---
>gi|448335236|ref|ZP_21524386.1| 30S ribosomal protein S7P [Natrinema pellirubrum DSM 15624]
-----------------------------MAAEDQ--------------------PDPD-
---APAG---GADV-------------------SAKLF-------------GEWEIGEI-
------------------------------------------------------------
------EYADPSTERYIT--V-------------SPV--AHTAGRHA----SKQFKKSEI
SIVERFI----------------------NR-----------LMQTEENT-----G----
----------------------------------KKQQ----------------------
---------------------VLNYVSDA-------------------------------
-FDIV----------------------HERTEENPIQILVTAV---EN------------
------AAPREETVRLK-----YGGISVPK-------AVD-------VAPQRRVDQALKF
-----------------------LAEGVYN--------------------------DSFK
TT-TDV-EEAIANQ---------LIGAS--------------NYDVG-TY----------
------------------------------------------------------------
------------------------------------------------------------
----------AVSQKEEKERV-----------------AAAAR---
>gi|336253139|ref|YP_004596246.1| 30S ribosomal protein S7 [Halopiger xanaduensis SH-6]
-----------------------------MAVEDQ--------------------PDPD-
---APAG---GADV-------------------SAQLF-------------GEWELGEI-
------------------------------------------------------------
------EYADPSTERYIT--V-------------TPV--AHTAGRHA----SKQFKKSQI
SIVERFI----------------------NR-----------LMQTEENT-----G----
----------------------------------KKQK----------------------
---------------------TLNAVREA-------------------------------
-FEIV----------------------HERTEDNPIQVLVTAV---EN------------
------AAPREETVRLK-----YGGISVPK-------AVD-------VAPQRRVDQALKF
-----------------------LAEGVYN--------------------------DSFK
TA-TPV-EEAIANQ---------LIGAA--------------NYDVQ-TY----------
------------------------------------------------------------
------------------------------------------------------------
----------AVSQKEEKERV-----------------AAAAR---
>gi|448330665|ref|ZP_21519944.1| 30S ribosomal protein S7P [Natrinema versiforme JCM 10478]
-----------------------------MAAEDQ--------------------PDPD-
---APAG---GADV-------------------SAKLF-------------GTWDLVEI-
------------------------------------------------------------
------EYADPSTERYIT--V-------------SPV--AHTAGRHA----SKQFKKSEI
SIVERFI----------------------NR-----------LMQTEENT-----G----
----------------------------------KKQQ----------------------
---------------------SLNYVRDA-------------------------------
-FDII----------------------NERTEDNPIQVLVTAV---EN------------
------AAPREETVRLK-----YGGISVPK-------AVD-------VAPQRRVDQALKF
-----------------------LAEGVYN--------------------------DSFK
TT-TDV-EEAIARQ---------LIGAA--------------NYDVQ-TY----------
------------------------------------------------------------
------------------------------------------------------------
----------AVSQKEEKERV-----------------AAAAR---
>gi|448396757|ref|ZP_21569205.1| 30S ribosomal protein S7P [Haloterrigena limicola JCM 13563]
-----------------------------MAAEDQ--------------------PDPD-
---APAG---GADV-------------------SAKLF-------------GEWEIGEI-
------------------------------------------------------------
------EYADPSTERYIT--V-------------SPV--AHTAGRHA----SKQFKKSEI
SIVERFI----------------------NR-----------LMQTEENT-----G----
----------------------------------KKQQ----------------------
---------------------TLNYVRDA-------------------------------
-FELI----------------------HERTEDNPIQVLVTAV---EN------------
------AAPREETVRLK-----YGGISVPK-------AVD-------VAPQRRVDQALKF
-----------------------LSEGVYN--------------------------DSFK
TA-TPV-EEAIASQ---------LIGAA--------------NYDVQ-TY----------
------------------------------------------------------------
------------------------------------------------------------
----------AVSQKEEKERV-----------------AAAAR---
>gi|448354762|ref|ZP_21543517.1| 30S ribosomal protein S7P [Natrialba hulunbeirensis JCM 10989]
-----------------------------MAAEDQ--------------------PDPD-
---APAG---GADV-------------------GAQLF-------------GTWEIDEI-
------------------------------------------------------------
------AYEDPSTERYIS--V-------------TPV--AHTAGRHA----SKQFQKSQI
SIVERFI----------------------NR-----------LMQTEDNT-----G----
----------------------------------KKQQ----------------------
---------------------TLNFVREA-------------------------------
-FELI----------------------HERTEENPIQILVTAV---EN------------
------AAPREETVRLK-----YGGISVPK-------AVD-------VAPQRRVDQALKF
-----------------------LAEGVHN--------------------------NSFK
SS-TSV-PEAIASQ---------LTGAA--------------NYDVQ-TY----------
------------------------------------------------------------
------------------------------------------------------------
----------AVSQKEEKERV-----------------AAAAR---
>gi|448356444|ref|ZP_21545177.1| 30S ribosomal protein S7P [Natrialba chahannaoensis JCM 10990]
-----------------------------MAAEDQ--------------------PDPD-
---APAG---GADV-------------------GAQLF-------------GTWEIDEI-
------------------------------------------------------------
------AYEDPSTERYIS--V-------------TPV--AHTAGRHA----SKQFQKSEI
SIVERFI----------------------NR-----------LMQTEDNT-----G----
----------------------------------KKQQ----------------------
---------------------TLNFVREA-------------------------------
-FELI----------------------HERTEENPIQILVTAV---EN------------
------SAPREETVRLK-----YGGISVPK-------AVD-------VAPQRRVDQALKF
-----------------------LAEGVHN--------------------------DSFK
SS-TSV-PEAIASQ---------LTGAA--------------NYDVQ-TY----------
------------------------------------------------------------
------------------------------------------------------------
----------AVSQKEEKERV-----------------AAAAR---
>gi|289581823|ref|YP_003480289.1| 30S ribosomal protein S7 [Natrialba magadii ATCC 43099]
-----------------------------MAAEDQ--------------------PDPD-
---APAG---GADV-------------------GAQLF-------------GTWDIDEI-
------------------------------------------------------------
------AYEDPSTERYIS--V-------------TPV--AHTAGRHA----SKQFKKSEI
SIVERFI----------------------NR-----------LMQTEDNT-----G----
----------------------------------KKQQ----------------------
---------------------TLNFVREA-------------------------------
-FELI----------------------HERTEENPIQILVTAV---EN------------
------SAPREETVRLK-----YGGISVPK-------AVD-------VAPQRRVDQALKF
-----------------------LAEGVHN--------------------------DSFK
SS-TSV-PEAIASQ---------LTGAA--------------NYDVQ-TY----------
------------------------------------------------------------
------------------------------------------------------------
----------AVSQKEEKERV-----------------AAAAR---
>gi|448363830|ref|ZP_21552425.1| 30S ribosomal protein S7P [Natrialba asiatica DSM 12278]
-----------------------------MAAEDQ--------------------PDPD-
---APAG---GADV-------------------GAQLF-------------GTWEIDEI-
------------------------------------------------------------
------AYEDPSTERYIT--V-------------TPV--AHTAGRHA----SKQFQKSQI
SIVERFI----------------------NR-----------LMQTEENT-----G----
----------------------------------KKQK----------------------
---------------------TLSYVREA-------------------------------
-FDLI----------------------HERTEENPIQILVTAV---EN------------
------AAPREETVRLK-----YGGISVPK-------AVD-------VAPQRRVDQALKF
-----------------------LAEGVHN--------------------------DSFK
SS-TSV-PEAIASQ---------LTGAA--------------NYDVQ-TY----------
------------------------------------------------------------
------------------------------------------------------------
----------AVSQKEEKERV-----------------AAAAR---
>gi|448350447|ref|ZP_21539260.1| 30S ribosomal protein S7P [Natrialba taiwanensis DSM 12281]
-----------------------------MAAEDQ--------------------PDPD-
---APAG---GTDV-------------------GAQLF-------------GTWEIDEI-
------------------------------------------------------------
------AYEDPSTERYIT--V-------------TPV--AHTAGRHA----SKQFQKSQI
SIVERFI----------------------NR-----------LMQTEENT-----G----
----------------------------------KKQK----------------------
---------------------TLSYVREA-------------------------------
-FDLI----------------------HERTEESPIQILVTAV---EN------------
------AAPREETVRLK-----YGGISVPK-------AVD-------VAPQRRVDQALKF
-----------------------LAEGVHN--------------------------ASFK
TS-TSV-PEAIASQ---------LTGAA--------------NYDVQ-TY----------
------------------------------------------------------------
------------------------------------------------------------
----------AVSQKEEKERV-----------------AAAAR---
>gi|448366547|ref|ZP_21554670.1| 30S ribosomal protein S7P [Natrialba aegyptia DSM 13077]
-----------------------------MAAEDQ--------------------PDPD-
---APAG---GADV-------------------GAQLF-------------GTWEIDEI-
------------------------------------------------------------
------AYEDPSTERYIT--V-------------TPV--AHTAGRHA----SKQFQKSQI
SIVERFI----------------------NR-----------LMQTEENT-----G----
----------------------------------KKQK----------------------
---------------------TLSYVREA-------------------------------
-FELI----------------------HERTEENPIQILVTAV---EN------------
------AAPREETVRLK-----YGGISVPK-------AVD-------VAPQRRVDQALKF
-----------------------LAEGVHN--------------------------ASFK
TS-TSV-PEAIASQ---------LTGAA--------------NYDVQ-TY----------
------------------------------------------------------------
------------------------------------------------------------
----------AVSQKEEKERV-----------------AAAAR---
>gi|448312196|ref|ZP_21501946.1| 30S ribosomal protein S7P [Natronolimnobius innermongolicus JCM 12255]
-----------------------------MAAEDQ--------------------PDPD-
---APAG---GADV-------------------GAKLF-------------GTWEIEEI-
------------------------------------------------------------
------AYEDPSTERYIT--V-------------TPV--AHTAGRHA----SKQFKKSQV
SIVERFI----------------------NR-----------LMQTEENT-----G----
----------------------------------KKQQ----------------------
---------------------ALNHVREA-------------------------------
-FELI----------------------HERTDENPIQILVTAV---EN------------
------AAPREETVRLK-----YGGISVPK-------AVD-------VAPQRRVDQALKF
-----------------------LAEGVYN--------------------------DSFK
TA-TSV-EEAIASQ---------LVGAA--------------NYDVQ-TY----------
------------------------------------------------------------
------------------------------------------------------------
----------AVSQKEEKERV-----------------AAAAR---
>gi|448297913|ref|ZP_21487947.1| 30S ribosomal protein S7P [Natronorubrum tibetense GA33]
-----------------------------MAAEDQ--------------------PDPD-
---APAG---GADV-------------------GAKLF-------------GTWEIDEI-
------------------------------------------------------------
------AYNDPSTERYIT--V-------------TPV--AHTAGRHA----GKQFKKSQI
SIVERFI----------------------NR-----------LMQTEENT-----G----
----------------------------------KKQQ----------------------
---------------------SLNHVRDA-------------------------------
-FELI----------------------HERTEENPIQVLVTAV---EN------------
------AAPREETVRLK-----YGGISVPK-------AVD-------VAPQRRVDQSLKF
-----------------------LAEGVYN--------------------------ESFK
TP-TPV-SEAIARQ---------LIGAS--------------NYDVQ-TY----------
------------------------------------------------------------
------------------------------------------------------------
----------AVSQKEEKERV-----------------AAAAR---
>gi|448303807|ref|ZP_21493753.1| 30S ribosomal protein S7P [Natronorubrum sulfidifaciens JCM 14089]
-----------------------------MAAEDQ--------------------PDPD-
---APAG---GADV-------------------GAKLF-------------GTWEIDEI-
------------------------------------------------------------
------AYNDPSTERYIT--V-------------TPV--AHTAGRHA----SKQFKKSQI
SIVERFI----------------------NR-----------LMQTEENT-----G----
----------------------------------KKQQ----------------------
---------------------TLNHVRDA-------------------------------
-FELI----------------------HERTDENPIQVLVTAV---EN------------
------AAPREETVRLK-----YGGISVPK-------AVD-------VAPQRRVDQALKF
-----------------------LAEGVYN--------------------------DSFK
TP-TPV-AEAIASQ---------LTGAA--------------NYDVQ-TY----------
------------------------------------------------------------
------------------------------------------------------------
----------AVSQKEEKERV-----------------AAAAR---
>gi|448307079|ref|ZP_21496980.1| 30S ribosomal protein S7P [Natronorubrum bangense JCM 10635]
-----------------------------MAAEDQ--------------------PDPD-
---APAG---GADV-------------------GAKLF-------------GTWEIDEI-
------------------------------------------------------------
------AYNDPSTERYIS--V-------------TPV--AHTAGRHA----SKQFKKSQI
SIVERFI----------------------NR-----------LMQTEENT-----G----
----------------------------------KKQQ----------------------
---------------------TLNHVRDA-------------------------------
-FELI----------------------HERTDENPIQVLVTAV---EN------------
------AAPREETVRLK-----YGGISVPK-------AVD-------VAPQRRVDQALKF
-----------------------LAEGVYN--------------------------DSFK
TP-TPV-AEAIASQ---------LIGAA--------------NYDVQ-TY----------
------------------------------------------------------------
------------------------------------------------------------
----------AVSQKEEKERV-----------------AAAAR---
>gi|448388141|ref|ZP_21565081.1| 30S ribosomal protein S7P [Haloterrigena salina JCM 13891]
-----------------------------MAAEDQ--------------------PDPD-
---APAG---GADV-------------------GAKLF-------------GTWEIDEI-
------------------------------------------------------------
------AYEDPSTERYIT--V-------------TPV--AHTAGRHA----SKQFKKSQI
SIVERFI----------------------NR-----------LMQTEENT-----G----
----------------------------------KKQK----------------------
---------------------TLNHVRDA-------------------------------
-FELI----------------------DERADENPVQVLVTAV---EN------------
------AAPREETVRLK-----YGGISVPK-------AVD-------VAPQRRVDQALKF
-----------------------LAEGVYN--------------------------DSFK
TS-TPV-EEAIANQ---------LVGAA--------------NYDVQ-TY----------
------------------------------------------------------------
------------------------------------------------------------
----------AVSQKEEKERV-----------------AAAAR---
>gi|284163654|ref|YP_003401933.1| 30S ribosomal protein S7 [Haloterrigena turkmenica DSM 5511]
-----------------------------MAAEDQ--------------------PDPD-
---APAG---GADV-------------------GAQLF-------------GTWEIDEI-
------------------------------------------------------------
------AYEDPSTERYIT--V-------------TPV--AHTAGRHA----SKQFKKSQI
SIVERFI----------------------NR-----------LMQTEENT-----G----
----------------------------------KKQK----------------------
---------------------TLNHVRDA-------------------------------
-FELI----------------------HERTDENPVQVLVTAV---EN------------
------AAPREETVRLK-----YGGISVPK-------AVD-------VAPQRRVDQALKF
-----------------------LAEGVYN--------------------------DSFK
TP-TPV-EEAIANQ---------LVGAA--------------NYDVQ-TY----------
------------------------------------------------------------
------------------------------------------------------------
----------AVSQKEEKERV-----------------AAAAR---
>gi|448295944|ref|ZP_21486005.1| 30S ribosomal protein S7P [Halalkalicoccus jeotgali B3]
-----------------------------MSESEA--------------------PEPE-
---QPAGSD-EVDT-------------------DALLF-------------GRWETGEI-
------------------------------------------------------------
------EYADPSTKRYIT--V-------------TPI--AHTMGRHA----GKQFQKSEI
SIVERLI----------------------NR-----------LMQTEENT-----G----
----------------------------------KKQQ----------------------
---------------------ALGIVRDA-------------------------------
-FETV----------------------HERTEENPVQVLVHAV---EN------------
------AGPREETVRLK-----YGGISVPK-------AVD-------VGPQRRVDQSLKF
-----------------------LAEGAYN--------------------------ASFK
TS-TDA-SEALAQQ---------LIGAA--------------DYDVQ-TY----------
------------------------------------------------------------
------------------------------------------------------------
----------AINQKEEKERV-----------------AAAAR---
>gi|448589499|ref|ZP_21649658.1| 30S ribosomal protein S7P [Haloferax elongans ATCC BAA-1513]
-----------------------------MSESDA--------------------PEPE-
---SPASSD-EAKQ-------------------NALLF-------------GEWDVSEI-
------------------------------------------------------------
------EYSAPGMSRYIK--A-------------TPI--AHTMGRHA----SKQFKKSEI
SIVERLV----------------------NR-----------LMQTEDNT-----G----
----------------------------------HKQK----------------------
---------------------TMKIVRDA-------------------------------
-FDIV----------------------AEETDENPVQILVTAV---EN------------
------AGPREETVRLK-----YGGISVPQ-------AVD-------VAPQRRVDQALKF
-----------------------IAQGTLS--------------------------GSYK
SK-TSA-AEALAQQ---------LIGAA--------------DYDVQ-AY----------
------------------------------------------------------------
------------------------------------------------------------
----------AISQKEEKERV-----------------AEAAR---
>gi|448579184|ref|ZP_21644461.1| 30S ribosomal protein S7P [Haloferax larsenii JCM 13917]
-----------------------------MSESDA--------------------PEPE-
---SPASSD-EAKQ-------------------NALLF-------------GEWDVSEI-
------------------------------------------------------------
------EYSAPGMSRYIK--A-------------TPI--AHTMGRHA----SKQFKKSEI
SIVERLV----------------------NR-----------LMQTEDNT-----G----
----------------------------------HKQK----------------------
---------------------TMKIVRDA-------------------------------
-FDIV----------------------AEQTDENPVQILVTAV---EN------------
------AGPREETVRLK-----YGGISVPQ-------AVD-------VAPQRRVDQALKF
-----------------------IAQGTLS--------------------------GSYK
SK-TSA-AEALVQQ---------LIGAA--------------DYDVQ-AY----------
------------------------------------------------------------
------------------------------------------------------------
----------AISQKEEKERV-----------------AEAAR---
>gi|448616556|ref|ZP_21665266.1| 30S ribosomal protein S7P [Haloferax mediterranei ATCC 33500]
-----------------------------MSESDA--------------------PEPE-
---SPASSE-EAEQ-------------------NALLF-------------GVWDVSEI-
------------------------------------------------------------
------EYTDPSMSRYIK--A-------------TPI--AHTMGRHA----SKQFKKSEI
SIVERLI----------------------NR-----------LMQTEDNT-----G----
----------------------------------HKQK----------------------
---------------------TMKIVKDA-------------------------------
-FEIV----------------------NERSEENPVQVLVSAV---EN------------
------AGPREETVRLK-----YGGISVPQ-------AVD-------VAPQRRVDEALKF
-----------------------IAQGTLS--------------------------GSYK
SK-TTA-AEALAQQ---------LIGAA--------------DYDVQ-TY----------
------------------------------------------------------------
------------------------------------------------------------
----------AISQKEEKERV-----------------AEAAR---
>gi|448611008|ref|ZP_21661642.1| 30S ribosomal protein S7P [Haloferax mucosum ATCC BAA-1512]
-----------------------------MSESDA--------------------PEPE-
---SPASSE-EAKQ-------------------NALLF-------------GVWEVSEI-
------------------------------------------------------------
------EYTDPSMSRYIK--A-------------TPI--AHTMGRHA----SKQFQKSEI
SIVERLI----------------------NR-----------LMQTEDNT-----G----
----------------------------------HKQK----------------------
---------------------TSKIVKEA-------------------------------
-FEIV----------------------NERSEENPVQVLVRAV---EN------------
------AGPREETVRLK-----YGGISVPQ-------AVD-------VAPQRRVDEALKF
-----------------------IARGTLS--------------------------GSYK
TT-TTA-AESLAQQ---------LIGAA--------------DYDVQ-TY----------
------------------------------------------------------------
------------------------------------------------------------
----------AISQKEEKERV-----------------AEAAR---
>gi|448597565|ref|ZP_21654490.1| 30S ribosomal protein S7P [Haloferax alexandrinus JCM 10717]
-----------------------------MSESDA--------------------PEPE-
---SPASSE-EAKE-------------------NALLF-------------GVWDVSEM-
------------------------------------------------------------
------EYTDPSMSRYIK--A-------------TPI--AHTMGRHA----SKQFQKSEI
SIVERLI----------------------NR-----------LMQTEDNT-----G----
----------------------------------HKQK----------------------
---------------------TSKIVKDA-------------------------------
-FEIV----------------------NERTEENPVQVLIRAV---EN------------
------AGPREETVRLK-----YGGISVPQ-------AVD-------VAPQRRVDEALKF
-----------------------IAQGTLS--------------------------GSYK
TT-TTA-AEALAQQ---------LIGAA--------------DYDVQ-TY----------
------------------------------------------------------------
------------------------------------------------------------
----------AISQKEEKERV-----------------AEAAR---
>gi|448558953|ref|ZP_21633274.1| 30S ribosomal protein S7P [Haloferax sp. ATCC BAA-644]
-----------------------------MSESDA--------------------PEPE-
---SPASSE-EAKE-------------------NALLF-------------GVWDVSEM-
------------------------------------------------------------
------EYTDPSMSRYIK--A-------------TPI--AHTMGRHA----SKQFQKSEI
SIVERLI----------------------NR-----------LMQTEDNT-----G----
----------------------------------HKQK----------------------
---------------------TSKIVKDA-------------------------------
-FEIV----------------------NERTEENPVQVLIRAV---EN------------
------AGPREETVRLK-----YGGISVPQ-------AVD-------VAPQRRVDEALKF
-----------------------IAQGTLS--------------------------GSYK
TT-TTA-AEALAQQ---------LIGAA--------------DYDVQ-TY----------
------------------------------------------------------------
------------------------------------------------------------
----------AISQKEEKERV-----------------AEAAR---
>gi|448550746|ref|ZP_21629049.1| 30S ribosomal protein S7P [Haloferax sp. ATCC BAA-645]
-----------------------------MSESDA--------------------PEPE-
---SPASSE-EAKE-------------------NALLF-------------GVWDVSEM-
------------------------------------------------------------
------EYTDPSMSRYIK--A-------------TPI--AHTMGRHA----SKQFQKSEI
SIVERLI----------------------NR-----------LMQTEDNT-----G----
----------------------------------HKQK----------------------
---------------------TSKIVKDA-------------------------------
-FEIV----------------------NERTEENPVQVLIRAV---EN------------
------AGPREETVRLK-----YGGISVPQ-------AVD-------VAPQRRVDEALKF
-----------------------IAQGTLS--------------------------GSYK
TT-TTA-AEALAQQ---------LIGAA--------------DYDVQ-TY----------
------------------------------------------------------------
------------------------------------------------------------
----------AISQKEEKERV-----------------AEAAR---
>gi|448543654|ref|ZP_21625208.1| 30S ribosomal protein S7P [Haloferax sp. ATCC BAA-646]
-----------------------------MSESDA--------------------PEPE-
---SPASSE-EAKE-------------------NALLF-------------GVWDVSEM-
------------------------------------------------------------
------EYTDPSMSRYIK--A-------------TPI--AHTMGRHA----SKQFQKSEI
SIVERLI----------------------NR-----------LMQTEDNT-----G----
----------------------------------HKQK----------------------
---------------------TSKIVKDA-------------------------------
-FEIV----------------------NERTEENPVQVLIRAV---EN------------
------AGPREETVRLK-----YGGISVPQ-------AVD-------VAPQRRVDEALKF
-----------------------IAQGTLS--------------------------GSYK
TT-TTA-AEALAQQ---------LIGAA--------------DYDVQ-TY----------
------------------------------------------------------------
------------------------------------------------------------
----------AISQKEEKERV-----------------AEAAR---
>gi|433418851|ref|ZP_20405111.1| 30S ribosomal protein S7P, partial [Haloferax sp. BAB2207]
------------------------------------------------------------
------------------------------------------------------------
------------------------------------------------------------
------------------------------------------------------------
-----LI----------------------NR-----------LMQTEDNT-----G----
----------------------------------HKQK----------------------
---------------------TSKIVKDA-------------------------------
-FEIV----------------------NERTEENPVQVLIRAV---EN------------
------AGPREETVRLK-----YGGISVPQ-------AVD-------VAPQRRVDEALKF
-----------------------IAQGTLS--------------------------GSYK
TT-TTA-AEALAQQ---------LIGAA--------------DYDVQ-TY----------
------------------------------------------------------------
------------------------------------------------------------
----------AISQKEEKERV-----------------AEAAR---
>gi|448573311|ref|ZP_21640895.1| 30S ribosomal protein S7P [Haloferax lucentense DSM 14919]
-----------------------------MSESDA--------------------PEPE-
---SPASSE-EAKE-------------------NALLF-------------GVWDVSEM-
------------------------------------------------------------
------EYTDPSMSRYIK--A-------------TPI--AHTMGRHA----SKQFQKSEI
SIVERLI----------------------NR-----------LMQTEDNT-----G----
----------------------------------HKQK----------------------
---------------------TSKIVKDA-------------------------------
-FEIV----------------------NERTEENPVQVLIRAV---EN------------
------AGPREETVRLK-----YGGISVPQ-------AVD-------VAPQRRVDEALKF
-----------------------IAQGTLS--------------------------GSYK
TT-TTA-AEALAQQ---------LIGAA--------------DYDVQ-TY----------
------------------------------------------------------------
------------------------------------------------------------
----------AISQKEEKERV-----------------AEAAR---
>gi|448293465|ref|ZP_21483571.1| 30S ribosomal protein S7P [Haloferax volcanii DS2]
-----------------------------MSESDA--------------------PEPE-
---SPASSE-EAKE-------------------NALLF-------------GVWDVSEM-
------------------------------------------------------------
------EYTDPSMSRYIK--A-------------TPI--AHTMGRHA----SKQFQKSEI
SIVERLI----------------------NR-----------LMQTEDNT-----G----
----------------------------------HKQK----------------------
---------------------TSKIVKDA-------------------------------
-FEIV----------------------NERTEENPVQVLIRAV---EN------------
------AGPREETVRLK-----YGGISVPQ-------AVD-------VAPQRRVDEALKF
-----------------------IAQGTLS--------------------------GSYK
TT-TTA-AEALAQQ---------LIGAA--------------DYDVQ-TY----------
------------------------------------------------------------
------------------------------------------------------------
----------AISQKEEKERV-----------------AEAAR---
>gi|448560717|ref|ZP_21634165.1| 30S ribosomal protein S7P [Haloferax prahovense DSM 18310]
-----------------------------MSESDA--------------------PEPE-
---SPASSE-EAKE-------------------NALLF-------------GVWDVSEM-
------------------------------------------------------------
------EYTDPSMSRYIK--A-------------TPI--AHTMGRHA----SKQFQKSEI
SIVERLI----------------------NR-----------LMQTEDNT-----G----
----------------------------------HKQK----------------------
---------------------TSKIVKEA-------------------------------
-FEIV----------------------NERTEENPVQVLIRAV---EN------------
------AGPREETVRLK-----YGGISVPQ-------AVD-------VAPQRRVDEALKF
-----------------------IAQGTLS--------------------------GSYK
TT-TTA-AEALAQQ---------LVGAA--------------DYDVQ-TY----------
------------------------------------------------------------
------------------------------------------------------------
----------AISQKEEKERV-----------------AEAAR---
>gi|448622540|ref|ZP_21669234.1| 30S ribosomal protein S7P [Haloferax denitrificans ATCC 35960]
-----------------------------MSESDA--------------------PEPE-
---SPASSE-EAKE-------------------NALLF-------------GVWDVSEM-
------------------------------------------------------------
------EYTDPSMSRYIK--A-------------TPI--AHTMGRHA----SKQFQKSEI
SIVERLI----------------------NR-----------LMQTEDNT-----G----
----------------------------------HKQK----------------------
---------------------TSKIVKEA-------------------------------
-FEIV----------------------NERTEENPVQVLIRAV---EN------------
------AGPREETVRLK-----YGGISVPQ-------AVD-------VAPQRRVDEALKF
-----------------------IAQGTLS--------------------------GSYK
TT-TTA-AESLAQQ---------LIGAA--------------DYDVQ-TY----------
------------------------------------------------------------
------------------------------------------------------------
----------AISQKEEKERV-----------------AEAAR---
>gi|448582582|ref|ZP_21646086.1| 30S ribosomal protein S7P [Haloferax gibbonsii ATCC 33959]
-----------------------------MSESDA--------------------PEPE-
---SPASSE-EAKE-------------------NALLF-------------GVWDVSEM-
------------------------------------------------------------
------EYTDPSMSRYIK--A-------------TPI--AHTMGRHA----SKQFQKSEI
SIVERLI----------------------NR-----------LMQTEDNT-----G----
----------------------------------HKQK----------------------
---------------------TSKIVKEA-------------------------------
-FEIV----------------------NERTEENPVQVLIRAV---EN------------
------AGPREETVRLK-----YGGISVPQ-------AVD-------VAPQRRVDEALKF
-----------------------IAQGTLS--------------------------GSYK
TT-TTA-AEALAQQ---------LIGAA--------------DYDVQ-TY----------
------------------------------------------------------------
------------------------------------------------------------
----------AISQKEEKERV-----------------AEAAR---
>gi|399575817|ref|ZP_10769574.1| 30S ribosomal protein S7 [Halogranum salarium B-1]
-----------------------------MSESEA--------------------PEPE-
---SPADSE-EAES-------------------NAQLF-------------GVWDVTEI-
------------------------------------------------------------
------EYADPSTQRYLN--V-------------TPI--AHTMGRHA----SKQFKKSEI
SVVERLV----------------------NR-----------LMQTEDNT-----G----
----------------------------------KKQK----------------------
---------------------TLQIVREA-------------------------------
-FEIV----------------------HERTEENPVQVLVTAV---EN------------
------AAPREETVRLK-----YGGISVPK-------AVD-------VAPQRRVDQALKY
-----------------------IAQGTKS--------------------------GSFK
SK-TSA-AESLAQQ---------LVGAS--------------NYDVQ-TY----------
------------------------------------------------------------
------------------------------------------------------------
----------AISQKEERERV-----------------AAAAR---
>gi|448285305|ref|ZP_21476549.1| 30S ribosomal protein S7P [Halogeometricum borinquense DSM 11551]
-----------------------------MSDSEQ--------------------PEPE-
---SPADSE-EASA-------------------NAQLF-------------GVWDIVDI-
------------------------------------------------------------
------EYADPSTQRYIN--V-------------TPI--AHTMGRHA----SKQFQKSEI
SIVERLI----------------------NR-----------LMQSEDNT-----G----
----------------------------------HKQK----------------------
---------------------TMKIVKDA-------------------------------
-FEIV----------------------HERTDENPIQVLVTAV---EN------------
------AAPREETVRLK-----YGGISVPQ-------AVD-------VAPQRRVDQALKF
-----------------------LAEGTAS--------------------------GSYK
TT-TSA-AEALAQQ---------LVGAS--------------NYNVE-TY----------
------------------------------------------------------------
------------------------------------------------------------
----------AINQKEERERV-----------------AEAAR---
>gi|448417601|ref|ZP_21579457.1| 30S ribosomal protein S7P [Halosarcina pallida JCM 14848]
-----------------------------MSESDQ--------------------PEPD-
---APADSE-EATA-------------------NAQLF-------------GVWDIVEM-
------------------------------------------------------------
------EYADPSTQRYIN--V-------------TPI--AHTMGRHA----SKQFKKSEI
SVVERLV----------------------NR-----------LMQSEDNT-----G----
----------------------------------QKQK----------------------
---------------------AMKIVKEA-------------------------------
-FELV----------------------HERTEENPIQVLVTAV---EN------------
------AAPREETVRLK-----YGGISVPQ-------AVD-------VAPQRRVDQALKF
-----------------------IADGTAS--------------------------GSYK
ST-TSA-AEALAQQ---------LVGAS--------------NYDVQ-TY----------
------------------------------------------------------------
------------------------------------------------------------
----------AISQKEERERV-----------------AEAAR---
>gi|409722472|ref|ZP_11269922.1| 30S ribosomal protein S7P [Halococcus hamelinensis 100A6]
-----------------------MSESEAAEEEEQ--------------------EAADE
EVVAEEEAEHEAAT-------------------GAKLF-------------EKWDVTGI-
------------------------------------------------------------
------EYVDPSTERYLN--V-------------TPV--EHTMGRHA----SKQFQKSEI
SVVERLI----------------------NR-----------LMQTGENT-----G----
----------------------------------KKQQ----------------------
---------------------ATRIVRDA-------------------------------
-FDLV----------------------HERTDENPVQILVRAV---EN------------
------AAPREETVRLK-----YGGISVPQ-------AVD-------IAPQRRVDQALMF
-----------------------LAQGAYN--------------------------ASFK
SP-TDA-HEALASQ---------LTGAA--------------DYDVQ-SY----------
------------------------------------------------------------
------------------------------------------------------------
----------AINQKEERERV-----------------AAAAR---
>gi|448725400|ref|ZP_21707858.1| 30S ribosomal protein S7P [Halococcus morrhuae DSM 1307]
-----------------------------MSESEA--------------------PEPD-
---QPAG---AEEA------------------TGAKLF-------------ERWDVTGI-
------------------------------------------------------------
------EYDDPSTERYIT--V-------------TPV--EHTMGRHA----GKQFQKSEI
SIVERLI----------------------NR-----------LMQTDENT-----G----
----------------------------------KKQQ----------------------
---------------------ATRIVRNA-------------------------------
-FDLI----------------------AERTEESPVQVLVSAV---EN------------
------AAPREETVRLK-----YGGISVPQ-------AVD-------VAPQRRVDQALKF
-----------------------IAEGTHS--------------------------ASFK
SP-TDA-HEALAEQ---------LTGAA--------------NYDVQ-TY----------
------------------------------------------------------------
------------------------------------------------------------
----------AVNQKEEKERV-----------------AAAAR---
>gi|448737562|ref|ZP_21719602.1| 30S ribosomal protein S7P [Halococcus thailandensis JCM 13552]
-----------------------------MSESEA--------------------PEPD-
---QPAG---AEEA------------------TGAKLF-------------ERWDVTGI-
------------------------------------------------------------
------EYDDPSTERYIT--V-------------TPV--EHTMGRHA----SKQFQKSEI
SIVERLI----------------------NR-----------LMQTDENT-----G----
----------------------------------KKQQ----------------------
---------------------ATRIVRNA-------------------------------
-FDLV----------------------AERTEESPVQVLVSAV---EN------------
------AAPREETVRLK-----YGGISVPQ-------AVD-------VAPQRRVDQALKF
-----------------------IAEGAHS--------------------------ASFK
SP-TDA-HEALADQ---------LTGAA--------------NYDVQ-TY----------
------------------------------------------------------------
------------------------------------------------------------
----------AVNQKEEKERV-----------------AAAAR---
>gi|448731181|ref|ZP_21713484.1| 30S ribosomal protein S7P [Halococcus saccharolyticus DSM 5350]
----------------------------MSAEEDA--------------------PEPE-
---KPAGTDEESET-------------------DAKLF-------------ERWEVTGF-
------------------------------------------------------------
------EYNDPSTKRYIT--V-------------TPV--EHTMGRHA----GKQFQKSEV
SIVERLI----------------------NR-----------LMQTDSNT-----G----
----------------------------------KKQQ----------------------
---------------------ATRIVRKA-------------------------------
-FEEV----------------------HDRTDENPIQVLVTAV---EN------------
------AAPREETVRLK-----YGGISVPQ-------AVD-------VAPQRRVDQALMF
-----------------------LAEGAYN--------------------------ASFK
SP-TDA-HEALADQ---------LTGAA--------------NYDVQ-TY----------
------------------------------------------------------------
------------------------------------------------------------
----------AVNQKEEKERV-----------------AAAAR---
>gi|448734896|ref|ZP_21717116.1| 30S ribosomal protein S7P [Halococcus salifodinae DSM 8989]
----------------------------MSAEEDT--------------------PEPE-
---KPAGTDEESET-------------------DAQLF-------------ERWEVTGF-
------------------------------------------------------------
------EYNDPSTKRYIT--V-------------TPV--EHTMGRHA----GKQFQKSEV
SIVERLI----------------------NR-----------LMQSDANT-----G----
----------------------------------KKQQ----------------------
---------------------ATRIVRKA-------------------------------
-FEEV----------------------HDRTDENPIQVLVTAV---EN------------
------AAPREETVRLK-----YGGISVPQ-------AVD-------VAPQRRVDQALKF
-----------------------LAEGAYN--------------------------ASFK
SP-TDA-HEALADQ---------LTGAA--------------NYDVQ-TY----------
------------------------------------------------------------
------------------------------------------------------------
----------AVNQKEEKERV-----------------AAAAR---
>gi|448476268|ref|ZP_21603432.1| 30S ribosomal protein S7P [Halorubrum aidingense JCM 13560]
-----------------MSGEEAEAESDVDVAADE--------------------PEPD-
---APASSE-AANE-------------------NAQLF-------------DVWDVTEI-
------------------------------------------------------------
------AYDDPSTKRYMT--V-------------TPI--AHTMGRHA----SKQFKKSEI
SLVERLI----------------------NR-----------LMQTEENT-----G----
----------------------------------KKQQ----------------------
---------------------ATRIVRDA-------------------------------
-FDII----------------------HERTEENPVQILVTAV---EN------------
------AAPREETVRLK-----YGGISVPK-------AVD-------VAPQRRVDQALLF
-----------------------ISDGVAS--------------------------ATYK
ST-TSA-ADALANE---------LIAAA--------------DYDAG-AY----------
------------------------------------------------------------
------------------------------------------------------------
----------SISQKEERERV-----------------AAAAR---
>gi|448497573|ref|ZP_21610526.1| 30S ribosomal protein S7P [Halorubrum coriense DSM 10284]
-----------------MSGEETEATPEEDVAADE--------------------PDPD-
---APASSE-AANE-------------------NAKLF-------------GVWDVTEI-
------------------------------------------------------------
------AYEDPSTKRYMT--V-------------TPI--AHTMGRHA----SKQFKKSEI
SLVERLI----------------------NR-----------LMQTDENT-----G----
----------------------------------KKQQ----------------------
---------------------ATRIVRDA-------------------------------
-FDIV----------------------HERTEENPVQILVSAV---EN------------
------AAPREETVRLK-----YGGISVPK-------AVD-------VAPQRRVDQALLF
-----------------------ISDAVAS--------------------------ATYK
SS-TPA-AEALASE---------LTFAA--------------DYDVERSY----------
------------------------------------------------------------
------------------------------------------------------------
----------SISQKEERERV-----------------AAAAR---
>lcl|36550_2337 unnamed protein product
-----------------MSGEETEAPSDEDVAADE--------------------PDPD-
---APASSE-AANE-------------------NAKLF-------------GVWDVTEI-
------------------------------------------------------------
------AYEDPSTKRYMT--V-------------TPI--AHTMGRHA----SKQFKKSEI
SLVERLI----------------------NR-----------LMQTDENT-----G----
----------------------------------KKQQ----------------------
---------------------ATRIVRDA-------------------------------
-FDIV----------------------HERTEENPVQVLVRAV---EN------------
------AAPREETVRLK-----YGGISVPK-------AVD-------VAPQRRVDQALLF
-----------------------ISDGVAS--------------------------ATYK
SS-TAA-AEALANE---------LTTAA--------------DYDADRSY----------
------------------------------------------------------------
------------------------------------------------------------
----------SISQKEERERV-----------------AAAAR---
>lcl|36551_1368 unnamed protein product
-----------------MSGEETEAPSDEDVAADE--------------------PDPD-
---APASSE-AANE-------------------NAKLF-------------GVWDVTEI-
------------------------------------------------------------
------AYEDPSTKRYMT--V-------------TPI--AHTMGRHA----SKQFKKSEI
SLVERLI----------------------NR-----------LMQTDENT-----G----
----------------------------------KKQQ----------------------
---------------------ATRIVRDA-------------------------------
-FDIV----------------------HERTEENPVQVLVRAV---EN------------
------AAPREETVRLK-----YGGISVPK-------AVD-------VAPQRRVDQALLF
-----------------------ISDGVAS--------------------------ATYK
SS-TAA-AEALANE---------LTTAA--------------DYDADRSY----------
------------------------------------------------------------
------------------------------------------------------------
----------SISQKEERERV-----------------AAAAR---
>lcl|36552_3098 unnamed protein product
-----------------MSGEETEAPSDEDVAADE--------------------PDPD-
---APASSE-AANE-------------------NAKLF-------------GVWDVTEI-
------------------------------------------------------------
------AYEDPSTKRYMT--V-------------TPI--AHTMGRHA----SKQFKKSEI
SLVERLI----------------------NR-----------LMQTDENT-----G----
----------------------------------KKQQ----------------------
---------------------ATRIVRDA-------------------------------
-FDIV----------------------HERTEENPVQVLVRAV---EN------------
------AAPREETVRLK-----YGGISVPK-------AVD-------VAPQRRVDQALLF
-----------------------ISDGVAS--------------------------ATYK
SS-TAA-AEALANE---------LTTAA--------------DYDADRSY----------
------------------------------------------------------------
------------------------------------------------------------
----------SISQKEERERV-----------------AAAAR---
>lcl|36554_1012 unnamed protein product
-----------------MSGEETEAPSDEDVAADE--------------------PDPD-
---APASSE-AANE-------------------NAKLF-------------GVWDVTEI-
------------------------------------------------------------
------AYEDPSTKRYMT--V-------------TPI--AHTMGRHA----SKQFKKSEI
SLVERLI----------------------NR-----------LMQTDENT-----G----
----------------------------------KKQQ----------------------
---------------------ATRIVRDA-------------------------------
-FDIV----------------------HERTEENPVQVLVRAV---EN------------
------AAPREETVRLK-----YGGISVPK-------AVD-------VAPQRRVDQALLF
-----------------------ISDGVAS--------------------------ATYK
SS-TAA-AEALANE---------LTTAA--------------DYDADRSY----------
------------------------------------------------------------
------------------------------------------------------------
----------SISQKEERERV-----------------AAAAR---
>lcl|36555_2179 unnamed protein product
-----------------MSGEETEAPSDEDVAADE--------------------PDPD-
---APASSE-AANE-------------------NAKLF-------------GVWDVTEI-
------------------------------------------------------------
------AYEDPSTKRYMT--V-------------TPI--AHTMGRHA----SKQFKKSEI
SLVERLI----------------------NR-----------LMQTDENT-----G----
----------------------------------KKQQ----------------------
---------------------ATRIVRDA-------------------------------
-FDIV----------------------HERTEENPVQVLVRAV---EN------------
------AAPREETVRLK-----YGGISVPK-------AVD-------VAPQRRVDQALLF
-----------------------ISDGVAS--------------------------ATYK
SS-TAA-AEALANE---------LTTAA--------------DYDADRSY----------
------------------------------------------------------------
------------------------------------------------------------
----------SISQKEERERV-----------------AAAAR---
>lcl|38017_1585 unnamed protein product
-----------------MSGEETEAPSDADVAADE--------------------PDPD-
---APASSE-AANE-------------------NAQLF-------------GVWDVTEI-
------------------------------------------------------------
------AYEDPSTKRYMT--V-------------TPI--AHTMGRHA----SKQFKKSEI
SLVERLI----------------------NR-----------LMQTDENT-----G----
----------------------------------KKQQ----------------------
---------------------ATRIVRDA-------------------------------
-FDII----------------------HERTEENPVQILVTAV---ES------------
------AAPREETVRLK-----YGGISVPK-------AVD-------VAPQRRVDQALLF
-----------------------ISDGVAN--------------------------ATYK
ST-TAA-AEALANE---------LITAA--------------DYDPERSY----------
------------------------------------------------------------
------------------------------------------------------------
----------SISQKEERERV-----------------AAAAR---
>gi|448457218|ref|ZP_21595713.1| 30S ribosomal protein S7P [Halorubrum lipolyticum DSM 21995]
-----------------MSGEETEAPSDEDVAADE--------------------PEPD-
---APASSE-AANE-------------------NAKLF-------------GVWDVTEI-
------------------------------------------------------------
------AYEDPSTKRYMT--V-------------TPI--AHTMGRHA----SKQFKKSEI
SLVERLI----------------------NR-----------LMQTDENT-----G----
----------------------------------KKQQ----------------------
---------------------ATRIVRDA-------------------------------
-FDII----------------------HERTEENPVQILVTAV---EN------------
------AAPREETVRLK-----YGGISVPK-------AVD-------VAPQRRVDQALLF
-----------------------ISDGVAS--------------------------ATYK
ST-TSA-AEALANE---------LVTAA--------------DYDAERSY----------
------------------------------------------------------------
------------------------------------------------------------
----------SISQKEERERV-----------------AAAAR---
>gi|222478539|ref|YP_002564776.1| 30S ribosomal protein S7P [Halorubrum lacusprofundi ATCC 49239]
-----------------MSGEETEAPSDEDVAADE--------------------PEPD-
---APASSE-AANE-------------------NAQLF-------------DVWDVTEI-
------------------------------------------------------------
------AYEDPSTKRYMT--V-------------TPI--AHTMGRHA----SKQFKKSEI
SLVERMI----------------------NR-----------LMQTDENT-----G----
----------------------------------KKQQ----------------------
---------------------ATRIVRDA-------------------------------
-FDII----------------------HERTEENPVQILVTAV---EN------------
------AAPREETVRLK-----YGGISVPK-------AVD-------VAPQRRVDQALLF
-----------------------ISDGVAN--------------------------ATYK
ST-TSA-AEALANE---------LITAA--------------DYDPERSY----------
------------------------------------------------------------
------------------------------------------------------------
----------SISQKEERERV-----------------AAAAR---
>gi|448444624|ref|ZP_21589914.1| 30S ribosomal protein S7P [Halorubrum saccharovorum DSM 1137]
-----------------MSGEETEAPSDEDVAADE--------------------PDPD-
---APASSE-AANE-------------------NAKLF-------------GVWDVTEI-
------------------------------------------------------------
------AYEDPSTKRYMT--V-------------TPI--AHTMGRHA----SKQFKKSEI
SLVERMI----------------------NR-----------LMQTDENT-----G----
----------------------------------KKQQ----------------------
---------------------ATRIVRDA-------------------------------
-FDII----------------------HERTEENPVQILVTAV---EN------------
------AAPREETVRLK-----YGGISVPK-------AVD-------VAPQRRVDQALLF
-----------------------ISDGVAN--------------------------ATYK
ST-TSA-AEALANE---------LVTAA--------------DYDPERSY----------
------------------------------------------------------------
------------------------------------------------------------
----------SISQKEERERV-----------------AAAAR---
>gi|448532886|ref|ZP_21621306.1| 30S ribosomal protein S7P [Halorubrum hochstenium ATCC 700873]
-----------------MSGEETEAASDEDVAADE--------------------PDPD-
---APASSE-AANE-------------------NAKLF-------------GVWDVTEI-
------------------------------------------------------------
------AYEDPSTKRYMT--V-------------TPI--AHTMGRHA----SKQFKKSEI
SLVERLI----------------------NR-----------LMQTDENT-----G----
----------------------------------KKQQ----------------------
---------------------ATRIVRDA-------------------------------
-FDIV----------------------HDRTEENPVQILVTAV---EN------------
------AAPREETVRLK-----YGGISVPK-------AVD-------VAPQRRVDQALLF
-----------------------ISDGVAS--------------------------ATYK
ST-TSA-AEALANE---------LIAAA--------------DYDVEGSY----------
------------------------------------------------------------
------------------------------------------------------------
----------SISQKEERERV-----------------AAAAR---
>gi|448434396|ref|ZP_21586206.1| 30S ribosomal protein S7P [Halorubrum tebenquichense DSM 14210]
-----------------MSGEETEAASDEDVAADE--------------------PDPD-
---APASSE-AANE-------------------NATLF-------------GVWDVTEI-
------------------------------------------------------------
------AYEDPSTKRYMT--V-------------TPI--AHTMGRHA----SKQFKKSEI
SLVERLI----------------------NR-----------LMQTDENT-----G----
----------------------------------KKQQ----------------------
---------------------ATRIVRDA-------------------------------
-FDIV----------------------HERTEENPVQILVTAV---EN------------
------AAPREETVRLK-----YGGISVPK-------AVD-------VAPQRRVDQALLF
-----------------------ISDGVAS--------------------------ATYK
ST-TSA-AEALANE---------LVAAA--------------DYDVEGSY----------
------------------------------------------------------------
------------------------------------------------------------
----------SISQKEERERV-----------------AAAAR---
>lcl|18174_1600 unnamed protein product
-----------------MSGEETEAPSEEDVAADE--------------------PDPE-
---APASSE-AANE-------------------NAKLF-------------GVWDVTEI-
------------------------------------------------------------
------AYEDPSTKRYMT--V-------------TPI--AHTMGRHA----SKQFKKSEI
SLVERLI----------------------NR-----------LMQTDENT-----G----
----------------------------------KKQQ----------------------
---------------------ATRIVRDA-------------------------------
-FDIV----------------------HERTEENPAQILVTAV---EN------------
------AAPREETVRLK-----YGGISVPK-------AVD-------VAPQRRVDQALLF
-----------------------ISDAVAS--------------------------ATYK
ST-TSA-AEALANE---------LVAAA--------------DYDAEGSY----------
------------------------------------------------------------
------------------------------------------------------------
----------SISQKEERERV-----------------AAAAR---
>lcl|18178_286 unnamed protein product
-----------------MSGEETEAPSEEDVAADE--------------------PDPD-
---APASSE-AADE-------------------NAKLF-------------GVWDVTEI-
------------------------------------------------------------
------AYEDPSTKRYMT--V-------------TPI--AHTMGRHA----SKQFKKSEI
SLVERLI----------------------NR-----------LMQTDENT-----G----
----------------------------------KKQQ----------------------
---------------------ATRIVRDA-------------------------------
-FDIV----------------------HERTEENPAQILVTAV---EN------------
------AAPREETVRLK-----YGGISVPK-------AVD-------VAPQRRVDQALLF
-----------------------ISDAVAS--------------------------ATYK
ST-TSA-AEALANE---------LVAAA--------------DYDAEGSY----------
------------------------------------------------------------
------------------------------------------------------------
----------SISQKEERERV-----------------AAAAR---
>lcl|36546_49 unnamed protein product
-----------------MSGEETEAPSEEDVAAEE--------------------PDPD-
---APASSE-AANE-------------------NAKLF-------------GVWDVTEI-
------------------------------------------------------------
------AYEDPSTKRYMT--V-------------TPI--AHTMGRHA----SKQFKKSEI
SLVERLI----------------------NR-----------LMQTEENT-----G----
----------------------------------KKQQ----------------------
---------------------ATRIVRDA-------------------------------
-FDIV----------------------HDRTEENPVQILVSAV---EN------------
------AAPREETVRLK-----YGGISVPK-------AVD-------VAPQRRVDQALLF
-----------------------ISDAVAS--------------------------ATYK
ST-TAA-AEALANE---------LVAAA--------------DYDVEGSY----------
------------------------------------------------------------
------------------------------------------------------------
----------SISQKEERERV-----------------AAAAR---
>lcl|38020_1162 unnamed protein product
-----------------MSGEETEAPSEEDVAAEE--------------------PDPD-
---APASSE-AANE-------------------NAKLF-------------GVWDVTEI-
------------------------------------------------------------
------AYEDPSTKRYMT--V-------------TPI--AHTMGRHA----SKQFKKSEI
SLVERLI----------------------NR-----------LMQTEENT-----G----
----------------------------------KKQQ----------------------
---------------------ATRIVRDA-------------------------------
-FDIV----------------------HDRTEENPVQILVSAV---EN------------
------AAPREETVRLK-----YGGISVPK-------AVD-------VAPQRRVDQALLF
-----------------------ISDAVAS--------------------------ATYK
ST-TAA-AEALANE---------LVAAA--------------DYDVEGSY----------
------------------------------------------------------------
------------------------------------------------------------
----------SISQKEERERV-----------------AAAAR---
>lcl|38021_1297 unnamed protein product
-----------------MSGEETEAPSEEDVAAEE--------------------PDPD-
---APASSE-AANE-------------------NAKLF-------------GVWDVTEI-
------------------------------------------------------------
------AYEDPSTKRYMT--V-------------TPI--AHTMGRHA----SKQFKKSEI
SLVERLI----------------------NR-----------LMQTEENT-----G----
----------------------------------KKQQ----------------------
---------------------ATRIVRDA-------------------------------
-FDIV----------------------HDRTEENPVQILVSAV---EN------------
------AAPREETVRLK-----YGGISVPK-------AVD-------VAPQRRVDQALLF
-----------------------ISDAVAS--------------------------ATYK
ST-TAA-AEALANE---------LVAAA--------------DYDVEGSY----------
------------------------------------------------------------
------------------------------------------------------------
----------SISQKEERERV-----------------AAAAR---
>lcl|38022_2287 unnamed protein product
-----------------MSGEETEAPSEEDVAAEE--------------------PDPD-
---APASSE-AANE-------------------NAKLF-------------GVWDVTEI-
------------------------------------------------------------
------AYEDPSTKRYMT--V-------------TPI--AHTMGRHA----SKQFKKSEI
SLVERLI----------------------NR-----------LMQTEENT-----G----
----------------------------------KKQQ----------------------
---------------------ATRIVRDA-------------------------------
-FDIV----------------------HDRTEENPVQILVSAV---EN------------
------AAPREETVRLK-----YGGISVPK-------AVD-------VAPQRRVDQALLF
-----------------------ISDAVAS--------------------------ATYK
ST-TAA-AEALANE---------LVAAA--------------DYDVEGSY----------
------------------------------------------------------------
------------------------------------------------------------
----------SISQKEERERV-----------------AAAAR---
>lcl|23591_3329 unnamed protein product
-----------------MSGEETEAPSEEDVAAEE--------------------PDPD-
---APASSE-AANE-------------------NAKLF-------------GVWDVTEI-
------------------------------------------------------------
------AYEDPSTKRYMT--V-------------TPI--AHTMGRHA----SKQFKKSEI
SLVERLI----------------------NR-----------LMQTEENT-----G----
----------------------------------KKQQ----------------------
---------------------ATRIVRDA-------------------------------
-FDIV----------------------HDRTEENPVQILVSAV---EN------------
------AAPREETVRLK-----YGGISVPK-------AVD-------VAPQRRVDQALLF
-----------------------ISDAVAS--------------------------ATYK
ST-TAA-AEALANE---------LVAAA--------------DYDVEGSY----------
------------------------------------------------------------
------------------------------------------------------------
----------SISQKEERERV-----------------AAAAR---
>lcl|36553_48 unnamed protein product
-----------------MSGEETEAPSEEDVAAEE--------------------PDPD-
---APASSE-AANE-------------------NAKLF-------------GVWDVTEI-
------------------------------------------------------------
------AYEDPSTKRYMT--V-------------TPI--AHTMGRHA----SKQFKKSEI
SLVERLI----------------------NR-----------LMQTEENT-----G----
----------------------------------KKQQ----------------------
---------------------ATRIVRDA-------------------------------
-FDIV----------------------HDRTEENPVQILVSAV---EN------------
------AAPREETVRLK-----YGGISVPK-------AVD-------VAPQRRVDQALLF
-----------------------ISDAVAS--------------------------ATYK
ST-TAA-AEALANE---------LVAAA--------------DYDVEGSY----------
------------------------------------------------------------
------------------------------------------------------------
----------SISQKEERERV-----------------AAAAR---
>lcl|38024_1810 unnamed protein product
-----------------MSGEETEAPSEEDVAAEE--------------------PDPD-
---APASSE-AANE-------------------NAKLF-------------GVWDVTEI-
------------------------------------------------------------
------AYEDPSTKRYMT--V-------------TPI--AHTMGRHA----SKQFKKSEI
SLVERLI----------------------NR-----------LMQTEENT-----G----
----------------------------------KKQQ----------------------
---------------------ATRIVRDA-------------------------------
-FDIV----------------------HDRTEENPVQILVSAV---EN------------
------AAPREETVRLK-----YGGISVPK-------AVD-------VAPQRRVDQALLF
-----------------------ISDAVAS--------------------------ATYK
ST-TAA-AEALANE---------LVAAA--------------DYDVEGSY----------
------------------------------------------------------------
------------------------------------------------------------
----------SISQKEERERV-----------------AAAAR---
>lcl|38025_2766 unnamed protein product
-----------------MSGEETEAPSEEDVAAEE--------------------PDPD-
---APASSE-AANE-------------------NAKLF-------------GVWDVTEI-
------------------------------------------------------------
------AYEDPSTKRYMT--V-------------TPI--AHTMGRHA----SKQFKKSEI
SLVERLI----------------------NR-----------LMQTEENT-----G----
----------------------------------KKQQ----------------------
---------------------ATRIVRDA-------------------------------
-FDIV----------------------HDRTEENPVQILVSAV---EN------------
------AAPREETVRLK-----YGGISVPK-------AVD-------VAPQRRVDQALLF
-----------------------ISDAVAS--------------------------ATYK
ST-TAA-AEALANE---------LVAAA--------------DYDVEGSY----------
------------------------------------------------------------
------------------------------------------------------------
----------SISQKEERERV-----------------AAAAR---
>gi|495719765|ref|WP_008444344.1| 30S ribosomal protein S7 [Halorubrum californiense]
-----------------MSGEETEAPSEEDVAADE--------------------PDPD-
---APASSE-AANE-------------------NAKLF-------------GVWDVTEI-
------------------------------------------------------------
------AYEDPSTKRYMT--V-------------TPI--AHTMGRHA----SKQFKKSEI
SLVERMI----------------------NR-----------LMQTDENT-----G----
----------------------------------KKQQ----------------------
---------------------ATRIVRDA-------------------------------
-FDVV----------------------HERTEENPVQILVTAV---EN------------
------AAPREETVRLK-----YGGISVPK-------AVD-------VAPQRRVDQALLF
-----------------------ISDAVAS--------------------------ATYK
ST-TPA-AEALANE---------LVAAA--------------DYDVEGSY----------
------------------------------------------------------------
------------------------------------------------------------
----------SISQKEERERV-----------------AAAAR---
>lcl|18175_1932 unnamed protein product
-----------------MSGEETEAPSEEDVAADE--------------------PDPD-
---APASSE-AANE-------------------NAQLF-------------GVWDVTEI-
------------------------------------------------------------
------AYEDPSTKRYMT--V-------------TPI--AHTMGRHA----SKQFKKSEI
SLVERLI----------------------NR-----------LMQTEENT-----G----
----------------------------------KKQQ----------------------
---------------------ATRIVRDA-------------------------------
-FDIV----------------------HERTEENPVQILVTAV---EN------------
------AAPREETVRLK-----YGGISVPK-------AVD-------VAPQRRVDQALLF
-----------------------ISDAVAS--------------------------ATYK
SS-TPA-AEALANE---------LVAAA--------------DYDVEGSY----------
------------------------------------------------------------
------------------------------------------------------------
----------SISQKEERERV-----------------AAAAR---
>lcl|18176_673 unnamed protein product
-----------------MSGEETEAPSEEDVAADE--------------------PDPD-
---APASSE-AANE-------------------NAQLF-------------GVWDVTEI-
------------------------------------------------------------
------AYEDPSTKRYMT--V-------------TPI--AHTMGRHA----SKQFKKSEI
SLVERLI----------------------NR-----------LMQTEENT-----G----
----------------------------------KKQQ----------------------
---------------------ATRIVRDA-------------------------------
-FDIV----------------------HERTEENPVQILVTAV---EN------------
------AAPREETVRLK-----YGGISVPK-------AVD-------VAPQRRVDQALLF
-----------------------ISDAVAS--------------------------ATYK
SS-TPA-AEALANE---------LVAAA--------------DYDVEGSY----------
------------------------------------------------------------
------------------------------------------------------------
----------SISQKEERERV-----------------AAAAR---
>lcl|36548_978 unnamed protein product
-----------------MSGEETEAPSEADVAADE--------------------PDPD-
---APASSE-AANE-------------------NAKLF-------------GVWDVTEI-
------------------------------------------------------------
------AYEDPSTKRYMT--V-------------TPI--AHTMGRHA----SKQFKKSEI
SLVERLI----------------------NR-----------LMQTDENT-----G----
----------------------------------KKQQ----------------------
---------------------ATRIVRDA-------------------------------
-FDII----------------------HERTEENPVQILVTAV---EN------------
------AAPREETVRLK-----YGGISVPK-------AVD-------VAPQRRVDQALLF
-----------------------ISDAVAS--------------------------ATYK
ST-TAA-AEALANE---------LVAAA--------------DYDVEGSY----------
------------------------------------------------------------
------------------------------------------------------------
----------SISQKEERERV-----------------AAAAR---
>lcl|39407_1284 unnamed protein product
-----------------MSGEETEAPSEEDVAADE--------------------PDPD-
---APASSE-AANE-------------------NAQLF-------------GVWDVTEI-
------------------------------------------------------------
------AYEDPSTKRYMT--V-------------TPI--AHTMGRHA----SKQFKKSEI
SLVERLI----------------------NR-----------LMQTDENT-----G----
----------------------------------KKQQ----------------------
---------------------ATRIVRDA-------------------------------
-FDIV----------------------HERTEENPVQVLVTAV---EN------------
------AAPREETVRLK-----YGGISVPK-------AVD-------VAPQRRVDQALLF
-----------------------ISDAVAS--------------------------ATYK
ST-TAA-AEALANE---------LVAAA--------------DYDVEGSY----------
------------------------------------------------------------
------------------------------------------------------------
----------SISQKEERERV-----------------AAAAR---
>lcl|38016_470 unnamed protein product
-----------------MSGEETEAPSEEDVAADE--------------------PDPD-
---APASSE-AANE-------------------NAQLF-------------GVWDVTEI-
------------------------------------------------------------
------AYEDPSTKRYMT--V-------------TPI--AHTMGRHA----SKQFKKSEI
SLVERLI----------------------NR-----------LMQTDENT-----G----
----------------------------------KKQQ----------------------
---------------------ATRIVRDA-------------------------------
-FDIV----------------------HERTEENPVQVLVTAV---EN------------
------AAPREETVRLK-----YGGISVPK-------AVD-------VAPQRRVDQALLF
-----------------------ISDAVAS--------------------------ATYK
ST-TAA-AEALANE---------LVAAA--------------DYDVEGSY----------
------------------------------------------------------------
------------------------------------------------------------
----------SISQKEERERV-----------------AAAAR---
>gi|515911299|ref|WP_017341882.1| 30S ribosomal protein S7 [Halorubrum sp. T3]
-----------------MSGEETEAPSEEDVAADE--------------------PDPD-
---APASSE-AANE-------------------NAKLF-------------GVWDVTEI-
------------------------------------------------------------
------AYEDPSTKRYMT--V-------------TPI--AHTMGRHA----SKQFKKSEI
SLVERLI----------------------NR-----------LMQTDENT-----G----
----------------------------------KKQQ----------------------
---------------------ATRIVRDA-------------------------------
-FDIV----------------------HERTEENPVQVLVRAV---EN------------
------AAPREETVRLK-----YGGISVPK-------AVD-------VAPQRRVDQALLF
-----------------------ISDAVAS--------------------------ATYK
ST-TAA-AEALANE---------LVAAA--------------DYDVEGSY----------
------------------------------------------------------------
------------------------------------------------------------
----------SISQKEERERV-----------------AAAAR---
>gi|448482806|ref|ZP_21605577.1| 30S ribosomal protein S7P [Halorubrum arcis JCM 13916]
-----------------MSGEETEAPSEEDVAADE--------------------PDPD-
---APASSE-AANE-------------------NAKLF-------------GVWDVTEI-
------------------------------------------------------------
------AYEDPSTKRYMT--V-------------TPI--AHTMGRHA----SKQFKKSEI
SLVERLI----------------------NR-----------LMQTDENT-----G----
----------------------------------KKQQ----------------------
---------------------ATRIVRDA-------------------------------
-FDIV----------------------HERTEENPVQVLVTAV---EN------------
------AAPREETVRLK-----YGGISVPK-------AVD-------VAPQRRVDQALLF
-----------------------ISDAVAS--------------------------ATYK
ST-TAA-AEALANE---------LVAAA--------------DYDVEGSY----------
------------------------------------------------------------
------------------------------------------------------------
----------SISQKEERERV-----------------AAAAR---
>lcl|36547_1023 unnamed protein product
-----------------MSGEETEAPSEEDVAADE--------------------PDPD-
---APASSE-AANE-------------------NAKLF-------------GVWDVTEI-
------------------------------------------------------------
------AYEDPSTKRYMT--V-------------TPI--AHTMGRHA----SKQFKKSEI
SLVERLI----------------------NR-----------LMQTDENT-----G----
----------------------------------KKQQ----------------------
---------------------ATRIVRDA-------------------------------
-FDIV----------------------HERTEENPVQVLVTAV---EN------------
------AAPREETVRLK-----YGGISVPK-------AVD-------VAPQRRVDQALLF
-----------------------ISDAVAS--------------------------ATYK
ST-TAA-AEALANE---------LVAAA--------------DYDVEGSY----------
------------------------------------------------------------
------------------------------------------------------------
----------SISQKEERERV-----------------AAAAR---
>gi|448526670|ref|ZP_21619939.1| 30S ribosomal protein S7P [Halorubrum distributum JCM 10118]
-----------------MSGEETEAPSEEDVAADE--------------------PDPD-
---APASSE-AANE-------------------NAKLF-------------GVWDVTEI-
------------------------------------------------------------
------AYEDPSTKRYMT--V-------------TPI--AHTMGRHA----SKQFKKSEI
SLVERLI----------------------NR-----------LMQTDENT-----G----
----------------------------------KKQQ----------------------
---------------------ATRIVRDA-------------------------------
-FDIV----------------------HERTEENPVQVLVTAV---EN------------
------AAPREETVRLK-----YGGISVPK-------AVD-------VAPQRRVDQALLF
-----------------------ISDAVAS--------------------------ATYK
ST-TAA-AEALANE---------LVAAA--------------DYDVEGSY----------
------------------------------------------------------------
------------------------------------------------------------
----------SISQKEERERV-----------------AAAAR---
>lcl|36549_747 unnamed protein product
-----------------MSGEETEAPSEEDVAADE--------------------PDPD-
---APASSE-AANE-------------------NAKLF-------------GVWDVTEI-
------------------------------------------------------------
------AYEDPSTKRYMT--V-------------TPI--AHTMGRHA----SKQFKKSEI
SLVERLI----------------------NR-----------LMQTDENT-----G----
----------------------------------KKQQ----------------------
---------------------ATRIVRDA-------------------------------
-FDIV----------------------HERTEENPVQVLVTAV---EN------------
------AAPREETVRLK-----YGGISVPK-------AVD-------VAPQRRVDQALLF
-----------------------ISDAVAS--------------------------ATYK
ST-TAA-AEALANE---------LVAAA--------------DYDVEGSY----------
------------------------------------------------------------
------------------------------------------------------------
----------SISQKEERERV-----------------AAAAR---
>lcl|36556_1273 unnamed protein product
-----------------MSGEETEAPSEEDVAADE--------------------PDPD-
---APASSE-AANE-------------------NAKLF-------------GVWDVTEI-
------------------------------------------------------------
------AYEDPSTKRYMT--V-------------TPI--AHTMGRHA----SKQFKKSEI
SLVERLI----------------------NR-----------LMQTDENT-----G----
----------------------------------KKQQ----------------------
---------------------ATRIVRDA-------------------------------
-FDIV----------------------HERTEENPVQVLVTAV---EN------------
------AAPREETVRLK-----YGGISVPK-------AVD-------VAPQRRVDQALLF
-----------------------ISDAVAS--------------------------ATYK
ST-TAA-AEALANE---------LVAAA--------------DYDVEGSY----------
------------------------------------------------------------
------------------------------------------------------------
----------SISQKEERERV-----------------AAAAR---
>lcl|36557_6116 unnamed protein product
-----------------MSGEETEAPSEEDVAADE--------------------PDPD-
---APASSE-AANE-------------------NAKLF-------------GVWDVTEI-
------------------------------------------------------------
------AYEDPSTKRYMT--V-------------TPI--AHTMGRHA----SKQFKKSEI
SLVERLI----------------------NR-----------LMQTDENT-----G----
----------------------------------KKQQ----------------------
---------------------ATRIVRDA-------------------------------
-FDIV----------------------HERTEENPVQVLVTAV---EN------------
------AAPREETVRLK-----YGGISVPK-------AVD-------VAPQRRVDQALLF
-----------------------ISDAVAS--------------------------ATYK
ST-TAA-AEALANE---------LVAAA--------------DYDVEGSY----------
------------------------------------------------------------
------------------------------------------------------------
----------SISQKEERERV-----------------AAAAR---
>gi|448451254|ref|ZP_21592737.1| 30S ribosomal protein S7P [Halorubrum litoreum JCM 13561]
-----------------MSGEETEAPSEEDVAADE--------------------PDPD-
---APASSE-AANE-------------------NAKLF-------------GVWDVTEI-
------------------------------------------------------------
------AYEDPSTKRYMT--V-------------TPI--AHTMGRHA----SKQFKKSEI
SLVERLI----------------------NR-----------LMQTDENT-----G----
----------------------------------KKQQ----------------------
---------------------ATRIVRDA-------------------------------
-FDIV----------------------HERTEENPVQVLVTAV---EN------------
------AAPREETVRLK-----YGGISVPK-------AVD-------VAPQRRVDQALLF
-----------------------ISDAVAS--------------------------ATYK
ST-TAA-AEALANE---------LVAAA--------------DYDVEGSY----------
------------------------------------------------------------
------------------------------------------------------------
----------SISQKEERERV-----------------AAAAR---
>gi|448427508|ref|ZP_21583823.1| 30S ribosomal protein S7P [Halorubrum terrestre JCM 10247]
-----------------MSGEETEAPSEEDVAADE--------------------PDPD-
---APASSE-AANE-------------------NAKLF-------------GVWDVTEI-
------------------------------------------------------------
------AYEDPSTKRYMT--V-------------TPI--AHTMGRHA----SKQFKKSEI
SLVERLI----------------------NR-----------LMQTDENT-----G----
----------------------------------KKQQ----------------------
---------------------ATRIVRDA-------------------------------
-FDIV----------------------HERTEENPVQVLVTAV---EN------------
------AAPREETVRLK-----YGGISVPK-------AVD-------VAPQRRVDQALLF
-----------------------ISDAVAS--------------------------ATYK
ST-TAA-AEALANE---------LVAAA--------------DYDVEGSY----------
------------------------------------------------------------
------------------------------------------------------------
----------SISQKEERERV-----------------AAAAR---
>gi|544639017|ref|WP_021073581.1| 30S ribosomal protein S7 [haloarchaeon 3A1_DGR]
---------------------MSESDDSEAAEAQT--------------------PEPD-
---APADSE-TATE-------------------NALLF-------------GVWDVSEI-
------------------------------------------------------------
------AYSDPSTKRYLN--V-------------TPI--AHTMGRHA----SKQFQKSEI
SLVERLI----------------------NR-----------LMQNEENT-----G----
----------------------------------KKQQ----------------------
---------------------ATRIVRDA-------------------------------
-FDLV----------------------HERTDENPVQVLVTAV---EN------------
------AAPREETVRLK-----YGGISVPK-------AVD-------VAPQRRVDQALKF
-----------------------IADGVES--------------------------ATYK
ST-TTA-AEALASQ---------LTGAA--------------DYDVE-TY----------
------------------------------------------------------------
------------------------------------------------------------
----------AISQKEERERV-----------------AAAAR---
>gi|541198800|gb|ERH06963.1| ribosomal protein archaeal type S7 [Halonotius sp. J07HN4]
-----------------------------MSESEA--------------------TPEDE
AASDEADDDAAVDE-------------------GAQLF-------------GVWSVAEI-
------------------------------------------------------------
------EYNDPSTTRYIN--V-------------TPI--AHTMGRHA----AKQFEKSEI
SIVERLI----------------------NR-----------LMQTEDNT-----G----
----------------------------------KKQQ----------------------
---------------------AANIVKDA-------------------------------
-FDSV----------------------HEQTDENPVQVLVTAV---EN------------
------AAPREETVRLK-----YGGISVPK-------AVD-------VAPQRRVDEALKF
-----------------------IAQGTHN--------------------------GSYK
SA-TDA-SEALAHQ---------LIGAA--------------DYDVE-SY----------
------------------------------------------------------------
------------------------------------------------------------
----------SITQKEERERV-----------------AAAAR---
>gi|541194176|gb|ERH02509.1| ribosomal protein archaeal type S7, partial [Halonotius sp. J07HN6]
------------------------------------------------------------
------------------------------------------------------------
------------------------------------------------------------
---------------------------------------AHTMGRHA----SKQFEKSEI
SVVERLI----------------------NR-----------LMQTEDNT-----G----
----------------------------------KKQQ----------------------
---------------------ATSIVRDA-------------------------------
-LEIV----------------------HEQTDENPVQTLVTAV---EN------------
------AAPREETVRLK-----YGGISVPK-------AVD-------VAPQRRIDEALKF
-----------------------IAQGTHN--------------------------GSYK
SP-TDA-SEALAHQ---------LIGAA--------------DYDVE-SY----------
------------------------------------------------------------
------------------------------------------------------------
----------AITQKEERERV-----------------AAAAR---
>lcl|38019_3212 unnamed protein product
------------------------MTRTVVVAGVG--------------------PGLG-
---ASIARKVAAEG------------------CRVALF-----------ARSADYIEAL-
------------------------------------------------------------
------AADLPEPGEGLA----------------VPVDLADVDQVRE----GFETVREAF
GPVDVLV----------------------NH---------------ASAA-----SWTG-
----------------------------------LMDT----------------------
---------------------SVEAFEEAWAVGGRGAFVCS-------------------
-REAV----------------------ADMLETGGGTVIFTGA----T------------
------SAVRSRGGAIG-----FTAAKFAARGMAMDIAQE-------FGPEGIHVAHVVL
-------------------------DGQID-------------SPEARERRPEREPETFL
DP-DEL-AETYWH----------LVE----------------RDDVG-TQ----------
------------------------------------------------------------
------------------------------------------------------------
----------PFEVHVTNGPR-----------------PSEFV---
>gi|448470642|ref|ZP_21600529.1| hypothetical protein C468_16405 [Halorubrum kocurii JCM 14978]
-----------------------------MGDDGD--------------------DGGD-
---GSDG---GSSE--------------------ARNY--VVTAETGAGSEGVPESAGF-
------------------------------------------------------------
-------ISSCSASRYFVPGM-------------QAVFYVGIFDPET----GDQLTDEDL
ESVVVNV----------------------DG-----------LQNVEL-------GWAGD
DEENPADEWGGSFVIPEDTEVGSYSYTVEVSNGDDNYQ----------------------
---------------------TVGILEDS-------------------------------
-FEVI-------------------------EHSNPTNYVVTTETWWNN------------
------QAPEESVGFVE--SCGPERQFTQEMDVTFVIGVY-------DGSSGEIVGSDTL
-----------------DSVTIESTDGAFD--------PIDMSWNEGGEDSEPQWSGTLD
TA-DLA-PETYGYE---------VVVT---------------NGDAD-YY----------
------------------------------------------------------------
------------------------------------------------------------
----------NVGIASNQFTI-----------------IEL-----
>gi|541179832|gb|ERG88429.1| glutamate dehydrogenase/leucine dehydrogenase [halophilic archaeon J07HX5]
----------------------MSDVDPAESLRTQIETAARHIDVSSGQLDRLKAPERVL
TANIAVQRDDGSTE-------------------VVRAY-----RSQFNGARGPYK-GGI-
------------------------------------------------------------
------RYHPAVTRAEVT--ALSGWMAFKTALCDLPL--GGAKGGVA--IDPEAYSEREL
ERITRAF----------------------AAELVPLIGADSDVPAPDVNTGQREMG----
----------------------------------WLRD----------------------
---------------------TYETVVQTTAPGVVTGKAVPNGGSQGRQSATGRSTVLTA
VRALEYLGKDLAGATVAVQGYGNVGSTAARLIDARGADVVAVS---DS------------
------TGGVYDQSGFD-----PGAVKQHK--------RDTGSVVGAPGADRSVSSETLL
TLDVDLLVPAALENAIDEQLARELSADLVV--------------------------EGAN
GPITPA-ADAVFRQTETLVVPDILANAGGVIISYLEWVQ---NRQRQSWSKRRVNETLAT
TINEQFT-----------------------------------------------------
------------------------------------------------------------
----------TLIETYETTTLDSLRTAAYVIALRRILAATNQRPWP
>lcl|38015_3411 unnamed protein product
MTTAVGVDVGGTFTDVVLIAEGTLTTTKVPSTTDQ--------------------SEGVI
RGIQQACKDAGIDP------SEITEFSHAMTVSTNALLEADGAETALVTTDGFRDVLEVG
RQTRPDLYDLDAEKPTPLIQRRNRFELPERTTIEGDRTVPDADVIDDLIEQIRERNVESI
VVSFLHAYVDPSNEQLVAKRL-------------REALDVSVSASHEVLNEFREYERTST
AAVDAYVTPVIDSYIGQLAERASDLGLPQPR-----------IMQSNGGI-----A----
----------------------------------EASEIRTHAVQTVLSGPAAGVVGANG
TTVGEDEFEGFVTFDMGGTSSDVSLIRDGSVERT--------------------------
-TESE-------------------------IDGHPIRVPMVDV---TTVGAGGGSIAWVD
AGGALRVGPRSAGSKPGPACYGHGG-KEPT-------VTDANLVLGYLSEETQLGGELKL
DVDAAIDSLERLADEADLDSAREAAEGVFRVANTNMTRAIRSVTVERGHDPREFGLAAFG
GA-GPVHAAALAND---LDIGTVVVPHVCGVLSAYGLLDADETYDAVRTYQTPLSETTGT
ELKTVYEQLTAELPSDRSAGDISLQCSADLRYRGQSFELEVDVEQPIETDVLRTAFETAH
KRVYGYTAEEPVEVVNLRVTATIPRSASATELTEETFEKVAEHTAVFNGTEYTTPVYCRP
TTSGTTIDGPAVLEQDESTTVVPPEWEATVQKNGSLALTEVQR---
