# Supplementary material for: Inteins as indicators of gene flow in the halobacteria
Source: Front Microbiol. 2014 Jun 26;5:299. doi: 10.3389/fmicb.2014.00299 (PMC4071816; doi:10.3389/fmicb.2014.00299)
Supplement: Supplementary file 1 [file DataSheet1.ZIP › data_file1/reference_tree_alignment/S5e_S7p.fasta]

>candidatus_nanosalinarum_J07AB56
-------MSQAAKL------------ELED-----------------EILTMGIWDATEV
EVEDEGLRRYINLDNVLEPRSKGRHQDKQFYKSDVAITERVLNRMYTAGHRGDKHLVTSG
HNVGNSERLWNTLEETFHIVEEERNRNPIQVLTDAIGNSAPREEVVTYQRGGTRARKAVI
VSPQRRVDLALRLLVQGAYEKRLESDDSAAQVLADEIMLAADEDDD-ARAVREAQRKERE
AEGAR
>halophilic_archaeon_J07HX64
---------MSTDQ------------PDPD----APG----EEDS--SARLFEQWPVTNI
EFRDPSTERYITVTPV--AHTLGRHANKQFKKSQISIVERLINR-----------LMQTD
ENTGKKQLTTRITREAFDIIHSRTDENPVQVLVRAVENSAPREETVRLKYGGISVPKAVD
VSPQRRVDQALMFIAQGVHRSTFKSETDAAEALASQLIGGSNNDVN-TYSVEQKEEKERV
AAAAR
>hqr_walsbyi_C23
MSESDTDPDIDDDAHNNGDNDVDVAVDESE----SAETTTDTDTASANAKLFGEWDVSEI
EYEDPSTQRYITVTPI--AHTMGRHAAKQFEKSKISVVERLINR-----------LMQTE
DNTGHKQKTMNIVEDAFDTIHSRTEENPVQVLVRGVENAAPREETVRLKYGGISVPQAVD
VAPQRRVDQALKFIADGTQRGSYKSAQSAADSLAQVIIGAANYDVQ-SYAVGQKEESERV
AEAAR
>hqr_walsbyi_DSM_16790
MSESDTDPDIDDDAHNNGDNDVDVAVDESE----SAETTTDTDTASANAKLFGEWDVSEI
EYEDPSTQRYITVTPI--AHTMGRHAAKQFEKSKISVVERLINR-----------LMQTE
DNTGHKQKTMNIVEDAFDTIHNRTEENPVQVLVRGVENAAPREETVRLKYGGISVPQAVD
VAPQRRVDQALKFIADGTQRGSYKSAQSAADSLAQVIIGAANYDVQ-SYAVGQKEESERV
AEAAR
>hqr_J07HQX50
--------MSESESVN----------ADDE----AEIETE-RESTGPQALLFGVWDVSEI
EYSDPSTQRYLTVTPI--SHTMGRHASKQFQKSDISVVERLINR-----------LMQTE
DNTGHKQKTMNIVKDALDKIHARTDDNPVQLLVEAVENAAPREETVRLKYGGISVPQAVD
VAPQRRVDQALKFIAEGTHRGSYKTPQSAADALAEVLMGAANYDVQ-SYAIGQKEESERV
AEAAR
>nmn_moolapensis_8_8_11
---------MSSDA------------PEPE----APAS---TDDERVSAKLFGEYEIDGI
EYADPSTRRYITVTPI--AHTMGRHSEKQFKKSEISVVERLINR-----------LMQTD
ENTGKKQQATRIVRDAFDLVEERTDENPIQVLVTAVENAGPREETVRLKYGGISVPKAVD
VAPQRRVDQSLKYIAQGTHNGSFKTTTSAAEALANQLIGASNYDLQ-AYPVSQKEEQERV
AAAAR
>nmn_pharaonis_DSM_2160
---------MSSEA------------PEPD----APAS---TDDERVSAQLFGEWEIGEI
EYDDPSTRRYITVTPI--AHTMGRHSEKQFKKSEISIVERLINR-----------LMQTD
ENTGKKQQATKIVREAFDIVAERTDENPVQVLVTAVENAGPREETVRLKYGGISVPKAVD
VAPQRRVDLALKFIAEGTYNDSFKTTTPVEEALAHQLIGAANYDLQ-AYPVSQKEEQERV
AAAAR
>hrd_tiamatea_SARL4B
--------MSAETD------------SEAD----AE-----TETETTGAKLFGSWATDDI
EFRDPSTERYITVTPI--AHTMGRHAKKQFQKSEISIVERLINR-----------LMQTE
ENTGKKQQSTRLVREAFEIVHNNTDENPVQVLVRAIENSAPREETVRLKYGGISVPKAVD
ISPQRRVDQALKFLAEGTHNASFKTPTDAEEALAQQLMGAANNDVQ-TYAVNQKEEKERV
AAAAR
>hrd_utahensis_DSM_12940
--------MSAETD------------AEAD----AE-----AETETTGAKLFGSWATDDI
EFRDPSTERYITVTPI--AHTMGRHAKKQFQKSEISIVERLINR-----------LMQTE
ENTGKKQQSTRLVREAFEIVHNNTDENPIQVLVRAIENSAPREETVRLKYGGISVPKAVD
ISPQRRVDQALKFIAEGTHNASFKTPTDAEEALAQQLMGAANNDVQ-TYAVNQKEEKERV
AAAAR
>hmc_mukohataei_DSM_12286
--------MSADDA------------PEPD----APAG---TDDEAAPAQLFGEWDVTEI
EFSDPSTERYVTVTPI--AHTMGRHSEKQFKKSEISIVERLINR-----------LMQTD
ENTGKKQLATTIVKDAFETIHERTEENPVQVLVEAVENSAPREETVRLKYGGISVPKAVD
VAPQRRVDQALKFLAEGVYGDSFKTTTDAEDALAQQLIGAANNDVQ-TYAVNQKEEKERV
AAAAR
>har_argentinensis_DSM_12282
--------MSAEDT------------PEAD----ADAAEE-SEPETARAKLFGEWEITDI
EYTDPSTERYITVTPI--AHTMGRHADKQFKKSEISIVERLINR-----------LMQTD
ENTGKKQLATSIVTEAFELVHERTDENPIQVLVSAVENSAPREETVRLKYGGISVPKAVD
VAPQRRVDQALKFLAEGVYGGSFKTTTSAAESLAQQLIGAANDDVQ-AYAVNQKEEKERV
AAAAR
>har_californiae_ATCC_3379
--------MSAEDT------------PEAD----ADAAEE-SEPETARAKLFGEWEITDI
EYSDPSTERYITVTPI--AHTMGRHADKQFKKSEISIVERLINR-----------LMQTD
ENTGKKQLATSIVTEAFELVHERTDENPIQVLVSAVENSAPREETVRLKYGGISVPKAVD
VAPQRRVDQALKFLAEGVYGGSFKTTTTAAEALAQQLIGAANDDVQ-TYAVNQKEEKERV
AAAAR
>har_sinaiiensis_ATCC_33800
--------MSAEDT------------PEAD----ADAAEE-SEPETARAKLFGEWEITDI
EYSDPSTERYITVTPI--AHTMGRHADKQFKKSEISIVERLINR-----------LMQTD
ENTGKKQLATSIVTEAFELVHERTDENPIQVLVSAVENSAPREETVRLKYGGISVPKAVD
VAPQRRVDQALKFLAEGVYGGSFKTTTTAAEALAQQLIGAANDDVQ-TYAVNQKEEKERV
AAAAR
>har_marismortui_ATCC_43049
--------MSAEDT------------PEAD----ADAAEE-SEPETARAKLFGEWDITDI
EYSDPSTERYITVTPI--AHTMGRHADKQFKKSEISIVERLINR-----------LMQTD
ENTGKKQLATSIVTEAFELVHERTDENPIQVLVSAVENSAPREETVRLKYGGISVPKAVD
VAPQRRVDQALKFLAEGVYGGSFKTTTTAAEALAQQLIGAANDDVQ-TYAVNQKEEKERV
AAAAR
>har_japonica_DSM_6131
--------MSAEDT------------PEDD----ADAAEE-SESETARAKLFGEWEITDI
EYSDPSTERYITVTPI--AHTMGRHADKQFKKSEISIVERLINR-----------LMQTD
ENTGKKQLATSIVTEAFEIVHERTDENPIQVLVSAVENSAPREETVRLKYGGISVPKAVD
VAPQRRVDQALKFLAEGVYGSSFKTTTSAAEALAQQLIGAANDDVQ-AYAVNQKEEKERV
AAAAR
>har_vallismortis_ATCC_29715
--------MSAEDT------------PEAD----ADAAAE-SESETARAKLFGEWEITDI
EYADPSTERYITVTPI--AHTMGRHADKQFKKSEISIVERLINR-----------LMQTD
ENTGKKQLATSIVTEAFEIVHERTDENPIQVLVSAVENSAPREETVRLKYGGISVPKAVD
VAPQRRVDQALKFLAEGVYGGSFKTTTSAAEALAQQLVGAANDDVQ-TYAVNQKEEKERV
AAAAR
>har_amylolytica_JCM_13557
--------MSAEDT------------PEAD----ADEAAE-SEPETARAKLFGEWEITDI
EYSDPSTERYITVTPI--AHTMGRHADKQFKKSEISIVERLINR-----------LMQTD
ENTGKKQLATSIVTEAFEIVHERTDENPIQVLVSAVENSAPREETVRLKYGGISVPKAVD
VAPQRRVDQALKFIAEGVYGGSFKTTTSAAEALAQQLIGAANDDVQ-AYAVNQKEEKERV
AAAAR
>har_hispanica_ATCC_33960
--------MSAEDT------------PEAD----ADEAAE-SEPETARAKLFGEWEIADI
EYSDPSTERYITVTPI--AHTMGRHADKQFKKSEISIVERLINR-----------LMQTD
ENTGKKQLATSIVTEAFEIVHERTDENPIQVLVSAVENSAPREETVRLKYGGISVPKAVD
VAPQRRVDQALKFIAEGVYGGSFKTTTSAAEALAQQLIGAANDDVQ-AYAVNQKEEKERV
AAAAR
>hrr_J07HR59
--------------------------------------------------MFGEYNTDEL
EYADPSTRRYITVTPI--AHTLGRHASKQFSKSDISIVERLINR-----------LMQDG
QNSGKKQQATRIVRDAFDAVHARTDENPVQVLVTAVENAAPREETVRLKYGGISVPKAVD
ISPQRRVDQALKFLASGVANASYKSSTSASEALADQLTGAADYNVS-SYPINQKEELERV
AAAAR
>halophilic_archaeon_J07HB67
-------MRCRRRT------------TRLD----AGASDE-QASQ--NALLFGEWDVSEI
EYDDPSTRDYITVTPI--AHTMGRHADKQFEKSELSVVERLINR-----------LMQTD
ENTGKKQQATRIVKDAFDEIHDRTDDNPVQTLVTAVENAAPREETVRLKYGGISVPKAVD
VAPQRRVDQALKFVADGVESGSYKTTTDVSTVLAEQLIGAARNDVN-TYAINQKEENERV
AAAAR
>hbt_sp_NRC_1
--------MSDEQ-------------PAEDETEEAAAESEDTQEVAANAKLFGKWDVAEI
HYEDPSTRRYLAVTPV--AHTMGRHAQKQFKKSEISIVERLANR-----------LMKTG
ANAGKKQQALKIVRDAFDIVHERTDENPIQVLVSAVENAAPREETVRLKYGGISVPQAVD
TAPQRRVDQALKFLADGAHSASFKTPTDAAEALANQLAGAADYNVQ-TYAIGQKKEKERV
AAAAR
>hbt_salinarum_R_1
---------MSDEQ------------PAEDETEEAAAESEDTQEVAANAKLFGKWDVAEI
HYEDPSTRRYLAVTPV--AHTMGRHAQKQFKKSEISIVERLANR-----------LMKTG
ANAGKKQQALKIVRDAFDIVHERTDENPIQVLVSAVENAAPREETVRLKYGGISVPQAVD
TAPQRRVDQALKFLADGAHSASFKTPTDAAEALANQLAGAADYNVQ-TYAIGQKKEKERV
AAAAR
>hbt_sp_DL_1
--------MSEEAA------------PEPD----APGSTD-DEDV--NAKLFGKWDVTGI
TYEDPSTRRYLAATPV--AHTMGRHASKQFKKSEISVVERLANR-----------LMKTG
QNAGKKQQALQIVRDAFDIVHERTDENPVQVLVRAVENSAPREETVRLKYGGISVPQAVD
VAPQRRVDQALKFIADGAHSSSFKTPTDAAEALANQLIGAADYDVQ-TYAVGQKEEKERV
AAAAR
>hap_paucihalophilus_DX253
-------MSADEEQ------------PEPE----QEVGTE-GEEM--AAKLFGTWDVSEI
EFNDPSTERYINITPV--AHTMGRHASKQFQKSEISIVERLINR-----------LMQTE
ENTGKKQQTMKIVRSAFDIVHERTEENPVQVLVRAVENAAPREETVRLKYGGISVPKAVD
VAPQRRVDQSLKFIAEGAHGASFKTSTDAEEALASQLIGAADYDVQ-TYAVNQKEEKERV
AAAAR
>hvx_asiaticus_JCM_14624
--------MSAEEQ------------TDAD----ADT----EADDSVAAKLFGRWEISGI
EYNDPSTKRYITVTPV--AHTAGRHASKQFQKSEISIVERFINR-----------LMQTE
ENTGKKQQTLSLVRDAFELVHERTDENPIQILVTAVENAAPREETVRLKYGGISVPKAVD
VAPQRRVDQALKFLADGAQSASFKSPTPAEEAIATQLVGAAEGDVG-TYAVGQKEEKERV
AAAAR
>hvx_ruber_XH_70
--------MSAEEQ------------TDAD----AEAEAEDEDSV--AAKLFGRWDVAGI
EYNDPSTKRYITVTPV--AHTAGRHASKQFQKSEISIVERFINR-----------LMQTE
ENTGKKQQTLSLVRDAFELVHERTDENPIQILVTAVENAAPREETVRLKYGGISVPKAVD
VAPQRRVDQALKFLAEGAQSASFKSPTPAEEAIATQLVGAAEGDVG-TYAVGQKEEKERV
AAAAR
>hrr_chaoviator_HaloG
--------MAAEDQ------------PDPD----APAG---GSDV--SAQLFGTWSVAEI
EYGDPSTERYINVTPV--AHTAGRHASKQFQKSQISIVERFINR-----------LMQTE
ENTGKKQQTLNLVRDAFDIIHDRTEENPVQVLVSAVENAAPREETVRLKYGGISVPKAVD
VAPQRRVDQALKFIADGVQSNSFKTSTPAEEAIASQLIGAADYDVQ-TYAISQKEEKERV
AAAAR
>ncc_amylolyticus_DSM_10524
--------MAAEDQ------------PDPD----APAG---DADV--SAKLFGTWEMGEI
EYADPSTERYIQVTPV--AHTAGRHASKQFKKSQISIVERFINR-----------LMQTE
DNTGKKQQSLNFVRDAFELIHERTEENPVQVLVTAVENAAPREETVRLKYGGISVPKAVD
VAPQRRVDQALMMLAEGVYKDSFKTSTSVPEAIANQLVGAANYDVQ-TYAISQKEEKERV
AAAAR
>ncc_jeotgali_DSM_18795
--------MAAEDQ------------PDPD----APAG---NADV--SAKLFGTWETDEI
EYGDPSTERYITVTPV--AHTAGRHASKQFKKSQISIVERFINR-----------LMQTE
DNTGKKQKTLNHVREAFELVHERTEENPVQVLVTAVENSAPREETVRLKYGGISVPKAVD
VAPQRRVDQALMVLAEGVYNDSFKTPTPLAEAIANQLVGAANYDVQ-TYAISQKEEKERV
AAAAR
>ncc_occultus_SP4
--------MAAEDQ------------PDPD----APAG---DADV--SAKLFGTWETDEI
EYGDPSTERYITVTPV--AHTAGRHASKQFKKSQISIVERFINR-----------LMQTE
ENTGKKQKTLNHVREAFELIHERTEENPVQVLVTAVENSAPREETVRLKYGGISVPKAVD
VAPQRRVDQALLVLADGVQNASFKTSTPVAEAIANQLIGAANYDVQ-TYAISQKEEKERV
AAAAR
>nbt_gregoryi_SP2
--------MSAEDQ------------PDPD----APAG---GADV--SAKLFGTWELDEI
EYEDPSTERYITVTPV--AHTAGRHASKQFKKSQISIVERFINR-----------LMQTD
ENTGKKQKTLNYVRDAFEIIHERTEENPIQVLVTAVENAAPREETVRLKYGGISVPKAVD
VAPQRRVDQALKFLAEGVHNDSFKTTTPIEEAVASQLIGAANYDVQ-TYAVSQKEEKERV
AAAAR
>hbi_nitrareducens_JCM_10879
--------MSAEDQ------------PDPD----APAG---GADV--SAKLFGEWEIGEI
EYADPSTERYITVTPV--AHTAGRHASKQFKKSQISIVERFINR-----------LMQTE
DNTGKKQKTLNYVRDAFDLIHERTEENPVQVLVTAVENAAPREETVRLKYGGISVPKAVD
VAPQRRVDQALKFLAEGVHNDSFKTTTSVEEAIANQLVGAANNDVG-TYAVSQKEEKERV
AAAAR
>hbi_lacisalsi_AJ5
--------MSAEDQ------------PDPD----APAG---GADV--SAKLFGEWEIGEI
EYGDPSTERYITVTPV--AHTAGRHASKQFKKSQISIVERFINR-----------LMQTE
ENTGKKQKTLNYVRDAFDIIHERTEENPVQVLVTAVENAAPREETVRLKYGGISVPKAVD
VAPQRRVDQALKFLAEGVHSDSFKTTTPVEEAIASQLIGAANYDVQ-TYAVSQKEEKERV
AAAAR
>hrr_LB1
--------MAAEDQ------------PDPD----APAG---GADV--SAKLFGTWELGDL
EYADPSTERYITVTPV--AHTAGRHAGKQFKKSQISIVERFINR-----------LMQTE
ENTGKKQKTLNYVRDAFDIIHERTEESPIQVLVTAVENAAPREETVRLKYGGISVPKAVD
VAPQRRVDQSLKFLAEGVYNDSFKTTTDIEEAIANQLIGAANYDVQ-TYAVSQKEEKERV
AAAAR
>nnm_altunense_JCM_14663
--------MAAEDQ------------PDPD----APAG---GADV--SAKLFGTWELGDL
EYADPSTERYITVTPV--AHTAGRHAGKQFKKSQISIVERFINR-----------LMQTE
ENTGKKQKTLNYVRDAFDIIHERTEESPIQVLVTAVENAAPREETVRLKYGGISVPKAVD
VAPQRRVDQSLKFLAEGVYNDSFKTTTDIEEAIANQLIGAANYDVQ-TYAVSQKEEKERV
AAAAR
>nnm_pallidum_DSM_3751
--------MAAEDQ------------PDPD----APAG---GTDV--SAQLFGTWELGDL
EYADPSTERYITVTPV--AHTAGRHAGKQFKKSQISIVERFINR-----------LMQTE
ENTGKKQKTLNYVRDAFDIIHERTEDNPIQVLVTAVENAAPREETVRLKYGGISVPKAVD
VAPQRRVDQSLKFLAEGVYNDSFKTTTDIEEAIANQLIGAANYDVQ-TYAVSQKEEKERV
AAAAR
>nnm_gari_JCM_14663
--------MAAEDQ------------PDPD----APAG---GADV--SAKLFGTWELGDL
EYADPSTERYITVTPV--AHTAGRHAGKQFKKSQISIVERFINR-----------LMQTE
ENTGKKQKTLNYVRDAFDIIHERTEDNPIQVLVTAVENAAPREETVRLKYGGISVPKAVD
VAPQRRVDQSLKFLAEGVYNDSFKTTTDIEEAIANQLIGAANYDVQ-TYAVSQKEEKERV
AAAAR
>nnm_sp_J7_2
--------MAAEDQ------------PDPD----APAG---GADV--SAKLFGTWELGDL
EYADPSTERYITVTPV--AHTAGRHAGKQFKKSQISIVERFINR-----------LMQTE
ENTGKKQKTLNYVRDAFDIIHERTEDNPIQVLVTAVENAAPREETVRLKYGGISVPKAVD
VAPQRRVDQSLKFLAEGVYNDSFKTTTDIEEAIANQLIGAANYDVQ-TYAVSQKEEKERV
AAAAR
>htg_thermotolerans_DSM_11522
--------MAAEDQ------------PDPD----APAG---GADV--SAKLFGEWEIGEI
EYADPSTERYITVSPV--AHTAGRHASKQFKKSEISIVERFINR-----------LMQTE
ENTGKKQQVLNYVSDAFDIVHERTEENPIQILVTAVENAAPREETVRLKYGGISVPKAVD
VAPQRRVDQALKFLAEGVYNDSFKTTTDVEEAIANQLVGASNYDVG-TYAVSQKEEKERV
AAAAR
>nnm_pellirubrum_DSM_15624
--------MAAEDQ------------PDPD----APAG---GADV--SAKLFGEWEIGEI
EYADPSTERYITVSPV--AHTAGRHASKQFKKSEISIVERFINR-----------LMQTE
ENTGKKQQVLNYVSDAFDIVHERTEENPIQILVTAVENAAPREETVRLKYGGISVPKAVD
VAPQRRVDQALKFLAEGVYNDSFKTTTDVEEAIANQLIGASNYDVG-TYAVSQKEEKERV
AAAAR
>hpg_xanaduensis_SH_6
--------MAVEDQ------------PDPD----APAG---GADV--SAQLFGEWELGEI
EYADPSTERYITVTPV--AHTAGRHASKQFKKSQISIVERFINR-----------LMQTE
ENTGKKQKTLNAVREAFEIVHERTEDNPIQVLVTAVENAAPREETVRLKYGGISVPKAVD
VAPQRRVDQALKFLAEGVYNDSFKTATPVEEAIANQLIGAANYDVQ-TYAVSQKEEKERV
AAAAR
>nnm_versiforme_JCM_10478
--------MAAEDQ------------PDPD----APAG---GADV--SAKLFGTWDLVEI
EYADPSTERYITVSPV--AHTAGRHASKQFKKSEISIVERFINR-----------LMQTE
ENTGKKQQSLNYVRDAFDIINERTEDNPIQVLVTAVENAAPREETVRLKYGGISVPKAVD
VAPQRRVDQALKFLAEGVYNDSFKTTTDVEEAIARQLIGAANYDVQ-TYAVSQKEEKERV
AAAAR
>htg_limicola_JCM_13563
--------MAAEDQ------------PDPD----APAG---GADV--SAKLFGEWEIGEI
EYADPSTERYITVSPV--AHTAGRHASKQFKKSEISIVERFINR-----------LMQTE
ENTGKKQQTLNYVRDAFELIHERTEDNPIQVLVTAVENAAPREETVRLKYGGISVPKAVD
VAPQRRVDQALKFLSEGVYNDSFKTATPVEEAIASQLIGAANYDVQ-TYAVSQKEEKERV
AAAAR
>nab_hulunbeirensis_JCM_10989
--------MAAEDQ------------PDPD----APAG---GADV--GAQLFGTWEIDEI
AYEDPSTERYISVTPV--AHTAGRHASKQFQKSQISIVERFINR-----------LMQTE
DNTGKKQQTLNFVREAFELIHERTEENPIQILVTAVENAAPREETVRLKYGGISVPKAVD
VAPQRRVDQALKFLAEGVHNNSFKSSTSVPEAIASQLTGAANYDVQ-TYAVSQKEEKERV
AAAAR
>nab_chahannaoensis_JCM_10990
--------MAAEDQ------------PDPD----APAG---GADV--GAQLFGTWEIDEI
AYEDPSTERYISVTPV--AHTAGRHASKQFQKSEISIVERFINR-----------LMQTE
DNTGKKQQTLNFVREAFELIHERTEENPIQILVTAVENSAPREETVRLKYGGISVPKAVD
VAPQRRVDQALKFLAEGVHNDSFKSSTSVPEAIASQLTGAANYDVQ-TYAVSQKEEKERV
AAAAR
>nab_magadii_ATCC_43099
--------MAAEDQ------------PDPD----APAG---GADV--GAQLFGTWDIDEI
AYEDPSTERYISVTPV--AHTAGRHASKQFKKSEISIVERFINR-----------LMQTE
DNTGKKQQTLNFVREAFELIHERTEENPIQILVTAVENSAPREETVRLKYGGISVPKAVD
VAPQRRVDQALKFLAEGVHNDSFKSSTSVPEAIASQLTGAANYDVQ-TYAVSQKEEKERV
AAAAR
>nab_asiatica_DSM_12278
--------MAAEDQ------------PDPD----APAG---GADV--GAQLFGTWEIDEI
AYEDPSTERYITVTPV--AHTAGRHASKQFQKSQISIVERFINR-----------LMQTE
ENTGKKQKTLSYVREAFDLIHERTEENPIQILVTAVENAAPREETVRLKYGGISVPKAVD
VAPQRRVDQALKFLAEGVHNDSFKSSTSVPEAIASQLTGAANYDVQ-TYAVSQKEEKERV
AAAAR
>nab_taiwanensis_DSM_12281
--------MAAEDQ------------PDPD----APAG---GTDV--GAQLFGTWEIDEI
AYEDPSTERYITVTPV--AHTAGRHASKQFQKSQISIVERFINR-----------LMQTE
ENTGKKQKTLSYVREAFDLIHERTEESPIQILVTAVENAAPREETVRLKYGGISVPKAVD
VAPQRRVDQALKFLAEGVHNASFKTSTSVPEAIASQLTGAANYDVQ-TYAVSQKEEKERV
AAAAR
>nab_aegyptia_DSM_13077
--------MAAEDQ------------PDPD----APAG---GADV--GAQLFGTWEIDEI
AYEDPSTERYITVTPV--AHTAGRHASKQFQKSQISIVERFINR-----------LMQTE
ENTGKKQKTLSYVREAFELIHERTEENPIQILVTAVENAAPREETVRLKYGGISVPKAVD
VAPQRRVDQALKFLAEGVHNASFKTSTSVPEAIASQLTGAANYDVQ-TYAVSQKEEKERV
AAAAR
>nln_innermongolicus_JCM_12255
--------MAAEDQ------------PDPD----APAG---GADV--GAKLFGTWEIEEI
AYEDPSTERYITVTPV--AHTAGRHASKQFKKSQVSIVERFINR-----------LMQTE
ENTGKKQQALNHVREAFELIHERTDENPIQILVTAVENAAPREETVRLKYGGISVPKAVD
VAPQRRVDQALKFLAEGVYNDSFKTATSVEEAIASQLVGAANYDVQ-TYAVSQKEEKERV
AAAAR
>nrr_tibetense_GA33
--------MAAEDQ------------PDPD----APAG---GADV--GAKLFGTWEIDEI
AYNDPSTERYITVTPV--AHTAGRHAGKQFKKSQISIVERFINR-----------LMQTE
ENTGKKQQSLNHVRDAFELIHERTEENPIQVLVTAVENAAPREETVRLKYGGISVPKAVD
VAPQRRVDQSLKFLAEGVYNESFKTPTPVSEAIARQLIGASNYDVQ-TYAVSQKEEKERV
AAAAR
>nrr_sulfidifaciens_JCM_14089
--------MAAEDQ------------PDPD----APAG---GADV--GAKLFGTWEIDEI
AYNDPSTERYITVTPV--AHTAGRHASKQFKKSQISIVERFINR-----------LMQTE
ENTGKKQQTLNHVRDAFELIHERTDENPIQVLVTAVENAAPREETVRLKYGGISVPKAVD
VAPQRRVDQALKFLAEGVYNDSFKTPTPVAEAIASQLTGAANYDVQ-TYAVSQKEEKERV
AAAAR
>nrr_bangense_JCM_10635
--------MAAEDQ------------PDPD----APAG---GADV--GAKLFGTWEIDEI
AYNDPSTERYISVTPV--AHTAGRHASKQFKKSQISIVERFINR-----------LMQTE
ENTGKKQQTLNHVRDAFELIHERTDENPIQVLVTAVENAAPREETVRLKYGGISVPKAVD
VAPQRRVDQALKFLAEGVYNDSFKTPTPVAEAIASQLIGAANYDVQ-TYAVSQKEEKERV
AAAAR
>htg_salina_JCM_13891
--------MAAEDQ------------PDPD----APAG---GADV--GAKLFGTWEIDEI
AYEDPSTERYITVTPV--AHTAGRHASKQFKKSQISIVERFINR-----------LMQTE
ENTGKKQKTLNHVRDAFELIDERADENPVQVLVTAVENAAPREETVRLKYGGISVPKAVD
VAPQRRVDQALKFLAEGVYNDSFKTSTPVEEAIANQLVGAANYDVQ-TYAVSQKEEKERV
AAAAR
>htg_turkmenica_DSM_5511
--------MAAEDQ------------PDPD----APAG---GADV--GAQLFGTWEIDEI
AYEDPSTERYITVTPV--AHTAGRHASKQFKKSQISIVERFINR-----------LMQTE
ENTGKKQKTLNHVRDAFELIHERTDENPVQVLVTAVENAAPREETVRLKYGGISVPKAVD
VAPQRRVDQALKFLAEGVYNDSFKTPTPVEEAIANQLVGAANYDVQ-TYAVSQKEEKERV
AAAAR
>hac_jeotgali_B3
--------MSESEA------------PEPE----QPAGSD-EVDT--DALLFGRWETGEI
EYADPSTKRYITVTPI--AHTMGRHAGKQFQKSEISIVERLINR-----------LMQTE
ENTGKKQQALGIVRDAFETVHERTEENPVQVLVHAVENAGPREETVRLKYGGISVPKAVD
VGPQRRVDQSLKFLAEGAYNASFKTSTDASEALAQQLIGAADYDVQ-TYAINQKEEKERV
AAAAR
>hfx_elongans_ATCC_BAA_1513
--------MSESDA------------PEPE----SPASSD-EAKQ--NALLFGEWDVSEI
EYSAPGMSRYIKATPI--AHTMGRHASKQFKKSEISIVERLVNR-----------LMQTE
DNTGHKQKTMKIVRDAFDIVAEETDENPVQILVTAVENAGPREETVRLKYGGISVPQAVD
VAPQRRVDQALKFIAQGTLSGSYKSKTSAAEALAQQLIGAADYDVQ-AYAISQKEEKERV
AEAAR
>hfx_larsenii_JCM_13917
--------MSESDA------------PEPE----SPASSD-EAKQ--NALLFGEWDVSEI
EYSAPGMSRYIKATPI--AHTMGRHASKQFKKSEISIVERLVNR-----------LMQTE
DNTGHKQKTMKIVRDAFDIVAEQTDENPVQILVTAVENAGPREETVRLKYGGISVPQAVD
VAPQRRVDQALKFIAQGTLSGSYKSKTSAAEALVQQLIGAADYDVQ-AYAISQKEEKERV
AEAAR
>hfx_mediterranei_ATCC_33500
--------MSESDA------------PEPE----SPASSE-EAEQ--NALLFGVWDVSEI
EYTDPSMSRYIKATPI--AHTMGRHASKQFKKSEISIVERLINR-----------LMQTE
DNTGHKQKTMKIVKDAFEIVNERSEENPVQVLVSAVENAGPREETVRLKYGGISVPQAVD
VAPQRRVDEALKFIAQGTLSGSYKSKTTAAEALAQQLIGAADYDVQ-TYAISQKEEKERV
AEAAR
>hfx_mucosum_ATCC_BAA_1512
--------MSESDA------------PEPE----SPASSE-EAKQ--NALLFGVWEVSEI
EYTDPSMSRYIKATPI--AHTMGRHASKQFQKSEISIVERLINR-----------LMQTE
DNTGHKQKTSKIVKEAFEIVNERSEENPVQVLVRAVENAGPREETVRLKYGGISVPQAVD
VAPQRRVDEALKFIARGTLSGSYKTTTTAAESLAQQLIGAADYDVQ-TYAISQKEEKERV
AEAAR
>hfx_alexandrinus_JCM_10717
--------MSESDA------------PEPE----SPASSE-EAKE--NALLFGVWDVSEM
EYTDPSMSRYIKATPI--AHTMGRHASKQFQKSEISIVERLINR-----------LMQTE
DNTGHKQKTSKIVKDAFEIVNERTEENPVQVLIRAVENAGPREETVRLKYGGISVPQAVD
VAPQRRVDEALKFIAQGTLSGSYKTTTTAAEALAQQLIGAADYDVQ-TYAISQKEEKERV
AEAAR
>hfx_ATCC_BAA-644
--------MSESDA------------PEPE----SPASSE-EAKE--NALLFGVWDVSEM
EYTDPSMSRYIKATPI--AHTMGRHASKQFQKSEISIVERLINR-----------LMQTE
DNTGHKQKTSKIVKDAFEIVNERTEENPVQVLIRAVENAGPREETVRLKYGGISVPQAVD
VAPQRRVDEALKFIAQGTLSGSYKTTTTAAEALAQQLIGAADYDVQ-TYAISQKEEKERV
AEAAR
>hfx_ATCC_BAA-645
--------MSESDA------------PEPE----SPASSE-EAKE--NALLFGVWDVSEM
EYTDPSMSRYIKATPI--AHTMGRHASKQFQKSEISIVERLINR-----------LMQTE
DNTGHKQKTSKIVKDAFEIVNERTEENPVQVLIRAVENAGPREETVRLKYGGISVPQAVD
VAPQRRVDEALKFIAQGTLSGSYKTTTTAAEALAQQLIGAADYDVQ-TYAISQKEEKERV
AEAAR
>hfx_ATCC_BAA-646
--------MSESDA------------PEPE----SPASSE-EAKE--NALLFGVWDVSEM
EYTDPSMSRYIKATPI--AHTMGRHASKQFQKSEISIVERLINR-----------LMQTE
DNTGHKQKTSKIVKDAFEIVNERTEENPVQVLIRAVENAGPREETVRLKYGGISVPQAVD
VAPQRRVDEALKFIAQGTLSGSYKTTTTAAEALAQQLIGAADYDVQ-TYAISQKEEKERV
AEAAR
>hfx_BAB-2207
------------------------------------------------------------
----------------------------------------LINR-----------LMQTE
DNTGHKQKTSKIVKDAFEIVNERTEENPVQVLIRAVENAGPREETVRLKYGGISVPQAVD
VAPQRRVDEALKFIAQGTLSGSYKTTTTAAEALAQQLIGAADYDVQ-TYAISQKEEKERV
AEAAR
>hfx_lucentense_DSM_14919
--------MSESDA------------PEPE----SPASSE-EAKE--NALLFGVWDVSEM
EYTDPSMSRYIKATPI--AHTMGRHASKQFQKSEISIVERLINR-----------LMQTE
DNTGHKQKTSKIVKDAFEIVNERTEENPVQVLIRAVENAGPREETVRLKYGGISVPQAVD
VAPQRRVDEALKFIAQGTLSGSYKTTTTAAEALAQQLIGAADYDVQ-TYAISQKEEKERV
AEAAR
>hfx_volcanii_DS2
--------MSESDA------------PEPE----SPASSE-EAKE--NALLFGVWDVSEM
EYTDPSMSRYIKATPI--AHTMGRHASKQFQKSEISIVERLINR-----------LMQTE
DNTGHKQKTSKIVKDAFEIVNERTEENPVQVLIRAVENAGPREETVRLKYGGISVPQAVD
VAPQRRVDEALKFIAQGTLSGSYKTTTTAAEALAQQLIGAADYDVQ-TYAISQKEEKERV
AEAAR
>hfx_prahovense_DSM_18310
--------MSESDA------------PEPE----SPASSE-EAKE--NALLFGVWDVSEM
EYTDPSMSRYIKATPI--AHTMGRHASKQFQKSEISIVERLINR-----------LMQTE
DNTGHKQKTSKIVKEAFEIVNERTEENPVQVLIRAVENAGPREETVRLKYGGISVPQAVD
VAPQRRVDEALKFIAQGTLSGSYKTTTTAAEALAQQLVGAADYDVQ-TYAISQKEEKERV
AEAAR
>hfx_denitrificans_ATCC_35960
--------MSESDA------------PEPE----SPASSE-EAKE--NALLFGVWDVSEM
EYTDPSMSRYIKATPI--AHTMGRHASKQFQKSEISIVERLINR-----------LMQTE
DNTGHKQKTSKIVKEAFEIVNERTEENPVQVLIRAVENAGPREETVRLKYGGISVPQAVD
VAPQRRVDEALKFIAQGTLSGSYKTTTTAAESLAQQLIGAADYDVQ-TYAISQKEEKERV
AEAAR
>hfx_gobbonsii_ATCC_33959
--------MSESDA------------PEPE----SPASSE-EAKE--NALLFGVWDVSEM
EYTDPSMSRYIKATPI--AHTMGRHASKQFQKSEISIVERLINR-----------LMQTE
DNTGHKQKTSKIVKEAFEIVNERTEENPVQVLIRAVENAGPREETVRLKYGGISVPQAVD
VAPQRRVDEALKFIAQGTLSGSYKTTTTAAEALAQQLIGAADYDVQ-TYAISQKEEKERV
AEAAR
>hgn_salarium_B_1
--------MSESEA------------PEPE----SPADSE-EAES--NAQLFGVWDVTEI
EYADPSTQRYLNVTPI--AHTMGRHASKQFKKSEISVVERLVNR-----------LMQTE
DNTGKKQKTLQIVREAFEIVHERTEENPVQVLVTAVENAAPREETVRLKYGGISVPKAVD
VAPQRRVDQALKYIAQGTKSGSFKSKTSAAESLAQQLVGASNYDVQ-TYAISQKEERERV
AAAAR
>hgm_borinquense_DSM_11551
--------MSDSEQ------------PEPE----SPADSE-EASA--NAQLFGVWDIVDI
EYADPSTQRYINVTPI--AHTMGRHASKQFQKSEISIVERLINR-----------LMQSE
DNTGHKQKTMKIVKDAFEIVHERTDENPIQVLVTAVENAAPREETVRLKYGGISVPQAVD
VAPQRRVDQALKFLAEGTASGSYKTTTSAAEALAQQLVGASNYNVE-TYAINQKEERERV
AEAAR
>hsn_pallida_JCM_14848
--------MSESDQ------------PEPD----APADSE-EATA--NAQLFGVWDIVEM
EYADPSTQRYINVTPI--AHTMGRHASKQFKKSEISVVERLVNR-----------LMQSE
DNTGQKQKAMKIVKEAFELVHERTEENPIQVLVTAVENAAPREETVRLKYGGISVPQAVD
VAPQRRVDQALKFIADGTASGSYKSTTSAAEALAQQLVGASNYDVQ-TYAISQKEERERV
AEAAR
>hcc_hamelinensis_100A6
--------MSESEA----AEEEEQEAADEE----VVAEEEAEHEAATGAKLFEKWDVTGI
EYVDPSTERYLNVTPV--EHTMGRHASKQFQKSEISVVERLINR-----------LMQTG
ENTGKKQQATRIVRDAFDLVHERTDENPVQILVRAVENAAPREETVRLKYGGISVPQAVD
IAPQRRVDQALMFLAQGAYNASFKSPTDAHEALASQLTGAADYDVQ-SYAINQKEERERV
AAAAR
>hcc_morrhuae_DSM_1307
--------MSESEA------------PEPD----QPA----GAEEATGAKLFERWDVTGI
EYDDPSTERYITVTPV--EHTMGRHAGKQFQKSEISIVERLINR-----------LMQTD
ENTGKKQQATRIVRNAFDLIAERTEESPVQVLVSAVENAAPREETVRLKYGGISVPQAVD
VAPQRRVDQALKFIAEGTHSASFKSPTDAHEALAEQLTGAANYDVQ-TYAVNQKEEKERV
AAAAR
>hcc_thailandensis_JCM_13552
--------MSESEA------------PEPD----QPA----GAEEATGAKLFERWDVTGI
EYDDPSTERYITVTPV--EHTMGRHASKQFQKSEISIVERLINR-----------LMQTD
ENTGKKQQATRIVRNAFDLVAERTEESPVQVLVSAVENAAPREETVRLKYGGISVPQAVD
VAPQRRVDQALKFIAEGAHSASFKSPTDAHEALADQLTGAANYDVQ-TYAVNQKEEKERV
AAAAR
>hcc_saccharolyticus_DSM_5350
-------MSAEEDA------------PEPE----KPAGTDEESET--DAKLFERWEVTGF
EYNDPSTKRYITVTPV--EHTMGRHAGKQFQKSEVSIVERLINR-----------LMQTD
SNTGKKQQATRIVRKAFEEVHDRTDENPIQVLVTAVENAAPREETVRLKYGGISVPQAVD
VAPQRRVDQALMFLAEGAYNASFKSPTDAHEALADQLTGAANYDVQ-TYAVNQKEEKERV
AAAAR
>hcc_salifodinae_DSM_8989
-------MSAEEDT------------PEPE----KPAGTDEESET--DAQLFERWEVTGF
EYNDPSTKRYITVTPV--EHTMGRHAGKQFQKSEVSIVERLINR-----------LMQSD
ANTGKKQQATRIVRKAFEEVHDRTDENPIQVLVTAVENAAPREETVRLKYGGISVPQAVD
VAPQRRVDQALKFLAEGAYNASFKSPTDAHEALADQLTGAANYDVQ-TYAVNQKEEKERV
AAAAR
>hrr_aidingense_JCM_13916
--------MSGEEAEAESDVDVAADEPEPD----APASSE-AANE--NAQLFDVWDVTEI
AYDDPSTKRYMTVTPI--AHTMGRHASKQFKKSEISLVERLINR-----------LMQTE
ENTGKKQQATRIVRDAFDIIHERTEENPVQILVTAVENAAPREETVRLKYGGISVPKAVD
VAPQRRVDQALLFISDGVASATYKSTTSAADALANELIAAADYDAG-AYSISQKEERERV
AAAAR
>hrr_coriense_DSM_10284
--------MSGEETEATPEEDVAADEPDPD----APASSE-AANE--NAKLFGVWDVTEI
AYEDPSTKRYMTVTPI--AHTMGRHASKQFKKSEISLVERLINR-----------LMQTD
ENTGKKQQATRIVRDAFDIVHERTEENPVQILVSAVENAAPREETVRLKYGGISVPKAVD
VAPQRRVDQALLFISDAVASATYKSSTPAAEALASELTFAADYDVERSYSISQKEERERV
AAAAR
>hrr_Ea1
--------MSGEETEAPSDEDVAADEPDPD----APASSE-AANE--NAKLFGVWDVTEI
AYEDPSTKRYMTVTPI--AHTMGRHASKQFKKSEISLVERLINR-----------LMQTD
ENTGKKQQATRIVRDAFDIVHERTEENPVQVLVRAVENAAPREETVRLKYGGISVPKAVD
VAPQRRVDQALLFISDGVASATYKSSTAAAEALANELTTAADYDADRSYSISQKEERERV
AAAAR
>hrr_Ea8
--------MSGEETEAPSDEDVAADEPDPD----APASSE-AANE--NAKLFGVWDVTEI
AYEDPSTKRYMTVTPI--AHTMGRHASKQFKKSEISLVERLINR-----------LMQTD
ENTGKKQQATRIVRDAFDIVHERTEENPVQVLVRAVENAAPREETVRLKYGGISVPKAVD
VAPQRRVDQALLFISDGVASATYKSSTAAAEALANELTTAADYDADRSYSISQKEERERV
AAAAR
>hrr_Eb13
--------MSGEETEAPSDEDVAADEPDPD----APASSE-AANE--NAKLFGVWDVTEI
AYEDPSTKRYMTVTPI--AHTMGRHASKQFKKSEISLVERLINR-----------LMQTD
ENTGKKQQATRIVRDAFDIVHERTEENPVQVLVRAVENAAPREETVRLKYGGISVPKAVD
VAPQRRVDQALLFISDGVASATYKSSTAAAEALANELTTAADYDADRSYSISQKEERERV
AAAAR
>hrr_hd13
--------MSGEETEAPSDEDVAADEPDPD----APASSE-AANE--NAKLFGVWDVTEI
AYEDPSTKRYMTVTPI--AHTMGRHASKQFKKSEISLVERLINR-----------LMQTD
ENTGKKQQATRIVRDAFDIVHERTEENPVQVLVRAVENAAPREETVRLKYGGISVPKAVD
VAPQRRVDQALLFISDGVASATYKSSTAAAEALANELTTAADYDADRSYSISQKEERERV
AAAAR
>hrr_IB24
--------MSGEETEAPSDEDVAADEPDPD----APASSE-AANE--NAKLFGVWDVTEI
AYEDPSTKRYMTVTPI--AHTMGRHASKQFKKSEISLVERLINR-----------LMQTD
ENTGKKQQATRIVRDAFDIVHERTEENPVQVLVRAVENAAPREETVRLKYGGISVPKAVD
VAPQRRVDQALLFISDGVASATYKSSTAAAEALANELTTAADYDADRSYSISQKEERERV
AAAAR
>hrr_C49
--------MSGEETEAPSDADVAADEPDPD----APASSE-AANE--NAQLFGVWDVTEI
AYEDPSTKRYMTVTPI--AHTMGRHASKQFKKSEISLVERLINR-----------LMQTD
ENTGKKQQATRIVRDAFDIIHERTEENPVQILVTAVESAAPREETVRLKYGGISVPKAVD
VAPQRRVDQALLFISDGVANATYKSTTAAAEALANELITAADYDPERSYSISQKEERERV
AAAAR
>hrr_lipolyticum_DSM_21995
--------MSGEETEAPSDEDVAADEPEPD----APASSE-AANE--NAKLFGVWDVTEI
AYEDPSTKRYMTVTPI--AHTMGRHASKQFKKSEISLVERLINR-----------LMQTD
ENTGKKQQATRIVRDAFDIIHERTEENPVQILVTAVENAAPREETVRLKYGGISVPKAVD
VAPQRRVDQALLFISDGVASATYKSTTSAAEALANELVTAADYDAERSYSISQKEERERV
AAAAR
>hrr_lacusprofundi_ATCC_49239
--------MSGEETEAPSDEDVAADEPEPD----APASSE-AANE--NAQLFDVWDVTEI
AYEDPSTKRYMTVTPI--AHTMGRHASKQFKKSEISLVERMINR-----------LMQTD
ENTGKKQQATRIVRDAFDIIHERTEENPVQILVTAVENAAPREETVRLKYGGISVPKAVD
VAPQRRVDQALLFISDGVANATYKSTTSAAEALANELITAADYDPERSYSISQKEERERV
AAAAR
>hrr_saccharovorum_DSM_1137
--------MSGEETEAPSDEDVAADEPDPD----APASSE-AANE--NAKLFGVWDVTEI
AYEDPSTKRYMTVTPI--AHTMGRHASKQFKKSEISLVERMINR-----------LMQTD
ENTGKKQQATRIVRDAFDIIHERTEENPVQILVTAVENAAPREETVRLKYGGISVPKAVD
VAPQRRVDQALLFISDGVANATYKSTTSAAEALANELVTAADYDPERSYSISQKEERERV
AAAAR
>hrr_hochstenium_ATCC_700873
--------MSGEETEAASDEDVAADEPDPD----APASSE-AANE--NAKLFGVWDVTEI
AYEDPSTKRYMTVTPI--AHTMGRHASKQFKKSEISLVERLINR-----------LMQTD
ENTGKKQQATRIVRDAFDIVHDRTEENPVQILVTAVENAAPREETVRLKYGGISVPKAVD
VAPQRRVDQALLFISDGVASATYKSTTSAAEALANELIAAADYDVEGSYSISQKEERERV
AAAAR
>hrr_tebenquichense_DSM_14210
--------MSGEETEAASDEDVAADEPDPD----APASSE-AANE--NATLFGVWDVTEI
AYEDPSTKRYMTVTPI--AHTMGRHASKQFKKSEISLVERLINR-----------LMQTD
ENTGKKQQATRIVRDAFDIVHERTEENPVQILVTAVENAAPREETVRLKYGGISVPKAVD
VAPQRRVDQALLFISDGVASATYKSTTSAAEALANELVAAADYDVEGSYSISQKEERERV
AAAAR
>hrr_SP3
--------MSGEETEAPSEEDVAADEPDPE----APASSE-AANE--NAKLFGVWDVTEI
AYEDPSTKRYMTVTPI--AHTMGRHASKQFKKSEISLVERLINR-----------LMQTD
ENTGKKQQATRIVRDAFDIVHERTEENPAQILVTAVENAAPREETVRLKYGGISVPKAVD
VAPQRRVDQALLFISDAVASATYKSTTSAAEALANELVAAADYDAEGSYSISQKEERERV
AAAAR
>hrr_SP9
--------MSGEETEAPSEEDVAADEPDPD----APASSE-AADE--NAKLFGVWDVTEI
AYEDPSTKRYMTVTPI--AHTMGRHASKQFKKSEISLVERLINR-----------LMQTD
ENTGKKQQATRIVRDAFDIVHERTEENPAQILVTAVENAAPREETVRLKYGGISVPKAVD
VAPQRRVDQALLFISDAVASATYKSTTSAAEALANELVAAADYDAEGSYSISQKEERERV
AAAAR
>hrr_C2_a
--------MSGEETEAPSEEDVAAEEPDPD----APASSE-AANE--NAKLFGVWDVTEI
AYEDPSTKRYMTVTPI--AHTMGRHASKQFKKSEISLVERLINR-----------LMQTE
ENTGKKQQATRIVRDAFDIVHDRTEENPVQILVSAVENAAPREETVRLKYGGISVPKAVD
VAPQRRVDQALLFISDAVASATYKSTTAAAEALANELVAAADYDVEGSYSISQKEERERV
AAAAR
>hrr_Ec15
--------MSGEETEAPSEEDVAAEEPDPD----APASSE-AANE--NAKLFGVWDVTEI
AYEDPSTKRYMTVTPI--AHTMGRHASKQFKKSEISLVERLINR-----------LMQTE
ENTGKKQQATRIVRDAFDIVHDRTEENPVQILVSAVENAAPREETVRLKYGGISVPKAVD
VAPQRRVDQALLFISDAVASATYKSTTAAAEALANELVAAADYDVEGSYSISQKEERERV
AAAAR
>hrr_Fb21
--------MSGEETEAPSEEDVAAEEPDPD----APASSE-AANE--NAKLFGVWDVTEI
AYEDPSTKRYMTVTPI--AHTMGRHASKQFKKSEISLVERLINR-----------LMQTE
ENTGKKQQATRIVRDAFDIVHDRTEENPVQILVSAVENAAPREETVRLKYGGISVPKAVD
VAPQRRVDQALLFISDAVASATYKSTTAAAEALANELVAAADYDVEGSYSISQKEERERV
AAAAR
>hrr_G37
--------MSGEETEAPSEEDVAAEEPDPD----APASSE-AANE--NAKLFGVWDVTEI
AYEDPSTKRYMTVTPI--AHTMGRHASKQFKKSEISLVERLINR-----------LMQTE
ENTGKKQQATRIVRDAFDIVHDRTEENPVQILVSAVENAAPREETVRLKYGGISVPKAVD
VAPQRRVDQALLFISDAVASATYKSTTAAAEALANELVAAADYDVEGSYSISQKEERERV
AAAAR
>hrr_Ga2p
--------MSGEETEAPSEEDVAAEEPDPD----APASSE-AANE--NAKLFGVWDVTEI
AYEDPSTKRYMTVTPI--AHTMGRHASKQFKKSEISLVERLINR-----------LMQTE
ENTGKKQQATRIVRDAFDIVHDRTEENPVQILVSAVENAAPREETVRLKYGGISVPKAVD
VAPQRRVDQALLFISDAVASATYKSTTAAAEALANELVAAADYDVEGSYSISQKEERERV
AAAAR
>hrr_Ga36
--------MSGEETEAPSEEDVAAEEPDPD----APASSE-AANE--NAKLFGVWDVTEI
AYEDPSTKRYMTVTPI--AHTMGRHASKQFKKSEISLVERLINR-----------LMQTE
ENTGKKQQATRIVRDAFDIVHDRTEENPVQILVSAVENAAPREETVRLKYGGISVPKAVD
VAPQRRVDQALLFISDAVASATYKSTTAAAEALANELVAAADYDVEGSYSISQKEERERV
AAAAR
>hrr_LD3
--------MSGEETEAPSEEDVAAEEPDPD----APASSE-AANE--NAKLFGVWDVTEI
AYEDPSTKRYMTVTPI--AHTMGRHASKQFKKSEISLVERLINR-----------LMQTE
ENTGKKQQATRIVRDAFDIVHDRTEENPVQILVSAVENAAPREETVRLKYGGISVPKAVD
VAPQRRVDQALLFISDAVASATYKSTTAAAEALANELVAAADYDVEGSYSISQKEERERV
AAAAR
>hrr_LG1
--------MSGEETEAPSEEDVAAEEPDPD----APASSE-AANE--NAKLFGVWDVTEI
AYEDPSTKRYMTVTPI--AHTMGRHASKQFKKSEISLVERLINR-----------LMQTE
ENTGKKQQATRIVRDAFDIVHDRTEENPVQILVSAVENAAPREETVRLKYGGISVPKAVD
VAPQRRVDQALLFISDAVASATYKSTTAAAEALANELVAAADYDVEGSYSISQKEERERV
AAAAR
>hrr_californiensis_DSM_19288
--------MSGEETEAPSEEDVAADEPDPD----APASSE-AANE--NAKLFGVWDVTEI
AYEDPSTKRYMTVTPI--AHTMGRHASKQFKKSEISLVERMINR-----------LMQTD
ENTGKKQQATRIVRDAFDVVHERTEENPVQILVTAVENAAPREETVRLKYGGISVPKAVD
VAPQRRVDQALLFISDAVASATYKSTTPAAEALANELVAAADYDVEGSYSISQKEERERV
AAAAR
>hrr_SP5
--------MSGEETEAPSEEDVAADEPDPD----APASSE-AANE--NAQLFGVWDVTEI
AYEDPSTKRYMTVTPI--AHTMGRHASKQFKKSEISLVERLINR-----------LMQTE
ENTGKKQQATRIVRDAFDIVHERTEENPVQILVTAVENAAPREETVRLKYGGISVPKAVD
VAPQRRVDQALLFISDAVASATYKSSTPAAEALANELVAAADYDVEGSYSISQKEERERV
AAAAR
>hrr_SP7
--------MSGEETEAPSEEDVAADEPDPD----APASSE-AANE--NAQLFGVWDVTEI
AYEDPSTKRYMTVTPI--AHTMGRHASKQFKKSEISLVERLINR-----------LMQTE
ENTGKKQQATRIVRDAFDIVHERTEENPVQILVTAVENAAPREETVRLKYGGISVPKAVD
VAPQRRVDQALLFISDAVASATYKSSTPAAEALANELVAAADYDVEGSYSISQKEERERV
AAAAR
>hrr_E3
--------MSGEETEAPSEADVAADEPDPD----APASSE-AANE--NAKLFGVWDVTEI
AYEDPSTKRYMTVTPI--AHTMGRHASKQFKKSEISLVERLINR-----------LMQTD
ENTGKKQQATRIVRDAFDIIHERTEENPVQILVTAVENAAPREETVRLKYGGISVPKAVD
VAPQRRVDQALLFISDAVASATYKSTTAAAEALANELVAAADYDVEGSYSISQKEERERV
AAAAR
>hrr_167
--------MSGEETEAPSEEDVAADEPDPD----APASSE-AANE--NAQLFGVWDVTEI
AYEDPSTKRYMTVTPI--AHTMGRHASKQFKKSEISLVERLINR-----------LMQTD
ENTGKKQQATRIVRDAFDIVHERTEENPVQVLVTAVENAAPREETVRLKYGGISVPKAVD
VAPQRRVDQALLFISDAVASATYKSTTAAAEALANELVAAADYDVEGSYSISQKEERERV
AAAAR
>hrr_C2_b
--------MSGEETEAPSEEDVAADEPDPD----APASSE-AANE--NAQLFGVWDVTEI
AYEDPSTKRYMTVTPI--AHTMGRHASKQFKKSEISLVERLINR-----------LMQTD
ENTGKKQQATRIVRDAFDIVHERTEENPVQVLVTAVENAAPREETVRLKYGGISVPKAVD
VAPQRRVDQALLFISDAVASATYKSTTAAAEALANELVAAADYDVEGSYSISQKEERERV
AAAAR
>hrr_T3cd
--------MSGEETEAPSEEDVAADEPDPD----APASSE-AANE--NAKLFGVWDVTEI
AYEDPSTKRYMTVTPI--AHTMGRHASKQFKKSEISLVERLINR-----------LMQTD
ENTGKKQQATRIVRDAFDIVHERTEENPVQVLVRAVENAAPREETVRLKYGGISVPKAVD
VAPQRRVDQALLFISDAVASATYKSTTAAAEALANELVAAADYDVEGSYSISQKEERERV
AAAAR
>hrr_arcis_JCM_13916
--------MSGEETEAPSEEDVAADEPDPD----APASSE-AANE--NAKLFGVWDVTEI
AYEDPSTKRYMTVTPI--AHTMGRHASKQFKKSEISLVERLINR-----------LMQTD
ENTGKKQQATRIVRDAFDIVHERTEENPVQVLVTAVENAAPREETVRLKYGGISVPKAVD
VAPQRRVDQALLFISDAVASATYKSTTAAAEALANELVAAADYDVEGSYSISQKEERERV
AAAAR
>hrr_C3
--------MSGEETEAPSEEDVAADEPDPD----APASSE-AANE--NAKLFGVWDVTEI
AYEDPSTKRYMTVTPI--AHTMGRHASKQFKKSEISLVERLINR-----------LMQTD
ENTGKKQQATRIVRDAFDIVHERTEENPVQVLVTAVENAAPREETVRLKYGGISVPKAVD
VAPQRRVDQALLFISDAVASATYKSTTAAAEALANELVAAADYDVEGSYSISQKEERERV
AAAAR
>hrr_distributum_JCM_10118
--------MSGEETEAPSEEDVAADEPDPD----APASSE-AANE--NAKLFGVWDVTEI
AYEDPSTKRYMTVTPI--AHTMGRHASKQFKKSEISLVERLINR-----------LMQTD
ENTGKKQQATRIVRDAFDIVHERTEENPVQVLVTAVENAAPREETVRLKYGGISVPKAVD
VAPQRRVDQALLFISDAVASATYKSTTAAAEALANELVAAADYDVEGSYSISQKEERERV
AAAAR
>hrr_E8
--------MSGEETEAPSEEDVAADEPDPD----APASSE-AANE--NAKLFGVWDVTEI
AYEDPSTKRYMTVTPI--AHTMGRHASKQFKKSEISLVERLINR-----------LMQTD
ENTGKKQQATRIVRDAFDIVHERTEENPVQVLVTAVENAAPREETVRLKYGGISVPKAVD
VAPQRRVDQALLFISDAVASATYKSTTAAAEALANELVAAADYDVEGSYSISQKEERERV
AAAAR
>hrr_LG2
--------MSGEETEAPSEEDVAADEPDPD----APASSE-AANE--NAKLFGVWDVTEI
AYEDPSTKRYMTVTPI--AHTMGRHASKQFKKSEISLVERLINR-----------LMQTD
ENTGKKQQATRIVRDAFDIVHERTEENPVQVLVTAVENAAPREETVRLKYGGISVPKAVD
VAPQRRVDQALLFISDAVASATYKSTTAAAEALANELVAAADYDVEGSYSISQKEERERV
AAAAR
>hrr_LG3
--------MSGEETEAPSEEDVAADEPDPD----APASSE-AANE--NAKLFGVWDVTEI
AYEDPSTKRYMTVTPI--AHTMGRHASKQFKKSEISLVERLINR-----------LMQTD
ENTGKKQQATRIVRDAFDIVHERTEENPVQVLVTAVENAAPREETVRLKYGGISVPKAVD
VAPQRRVDQALLFISDAVASATYKSTTAAAEALANELVAAADYDVEGSYSISQKEERERV
AAAAR
>hrr_litoreum_JCM_13561
--------MSGEETEAPSEEDVAADEPDPD----APASSE-AANE--NAKLFGVWDVTEI
AYEDPSTKRYMTVTPI--AHTMGRHASKQFKKSEISLVERLINR-----------LMQTD
ENTGKKQQATRIVRDAFDIVHERTEENPVQVLVTAVENAAPREETVRLKYGGISVPKAVD
VAPQRRVDQALLFISDAVASATYKSTTAAAEALANELVAAADYDVEGSYSISQKEERERV
AAAAR
>hrr_terrestre_JCM_10247
--------MSGEETEAPSEEDVAADEPDPD----APASSE-AANE--NAKLFGVWDVTEI
AYEDPSTKRYMTVTPI--AHTMGRHASKQFKKSEISLVERLINR-----------LMQTD
ENTGKKQQATRIVRDAFDIVHERTEENPVQVLVTAVENAAPREETVRLKYGGISVPKAVD
VAPQRRVDQALLFISDAVASATYKSTTAAAEALANELVAAADYDVEGSYSISQKEERERV
AAAAR
>haloarchaeon_3A1_DGR
--------MSESDD----SEAAEAQTPEPD----APADSE-TATE--NALLFGVWDVSEI
AYSDPSTKRYLNVTPI--AHTMGRHASKQFQKSEISLVERLINR-----------LMQNE
ENTGKKQQATRIVRDAFDLVHERTDENPVQVLVTAVENAAPREETVRLKYGGISVPKAVD
VAPQRRVDQALKFIADGVESATYKSTTTAAEALASQLTGAADYDVE-TYAISQKEERERV
AAAAR
>hns_J07HN4
-------MSESEAT------------PEDE---AASDEADDDAAVDEGAQLFGVWSVAEI
EYNDPSTTRYINVTPI--AHTMGRHAAKQFEKSEISIVERLINR-----------LMQTE
DNTGKKQQAANIVKDAFDSVHEQTDENPVQVLVTAVENAAPREETVRLKYGGISVPKAVD
VAPQRRVDEALKFIAQGTHNGSYKSATDASEALAHQLIGAADYDVE-SYSITQKEERERV
AAAAR
>hns_J07HN6
------------------------------------------------------------
------------------AHTMGRHASKQFEKSEISVVERLINR-----------LMQTE
DNTGKKQQATSIVRDALEIVHEQTDENPVQTLVTAVENAAPREETVRLKYGGISVPKAVD
VAPQRRIDEALKFIAQGTHNGSYKSPTDASEALAHQLIGAADYDVE-SYAITQKEERERV
AAAAR
