# Supplementary material for: Inteins as indicators of gene flow in the halobacteria
Source: Front Microbiol. 2014 Jun 26;5:299. doi: 10.3389/fmicb.2014.00299 (PMC4071816; doi:10.3389/fmicb.2014.00299)
Supplement: Supplementary file 1 [file DataSheet1.ZIP › data_file1/reference_tree_alignment/S5p_S2e-nog.aln]

>gi|541179312|gb|ERG87909.1| putative DNA binding protein [halophilic archaeon J07HX5]
------------------------------------------------------------
-MTPQAWAG-DGQKYLDEL--TTTTGADSRQR--------------------TV--GLAA
RVIETR----------------------------------ETQFV---DNLANNPALEPW
QKTALNNGYRSVLSVPVVYE---GSAYAVLEVYADRPSAFGGDERE-----VLTELG---
--QTIG--HAINAIQRR----------------------------------EALVA-DHR
TELDLRV------------------------QTLDNILFQMTSSIGSTI--DIETVLPQS
NNNCVLFFTVDTDAASEAIAFEDQSVNISGM---SRVRDQGDSVQFKCTV------RQPE
LITTISQQGA------------------QIQSISV--NGSEGSVIVQVSQSQNVRSFVT-
---------------------------------------ALESTYPDIE-----------
-----LVARRKQTQSEQGTGPIRERLDETLTERQLEVLQVAYSAGYFEWPRENNGADLAE
MLDIAQPTFLQHLRSGEQKLLSALIDE---------------
>gi|515913034|ref|WP_017343617.1| DNA repair and recombination protein RadA [Halorubrum sp. T3]
------------------------------------------MPEDELEDLPGVGPATAD
KLVDNGF---ESYQSIAV---ASPGEMSNTADIGESSASDIINAAREAADVGGFETGATV
LERRQEIGKLSW----------------------------QIDEV---DDLL--------
--------------GGGIET------QSITEVYGEFGSGKSQVTHQMAVNVQLSKEN---
--GGLEG-GCIFVDSE-----------------------------------DTFRP----
-------------------------------ERIDD---MVRGLDDEILADEMERR----
-----EIEGTPNDEAA----LEDLVDAFLDQ---IH-VAKAFNSNHQILL-----AEKAK
ELAGEHEETEWPI---------------RIVCVDSLTAHFRA---EYVGRGELAERQQK-
---------------------------------------LNKHLHDLMRLGDLYNTAILV
TNQVASNPDSYFGDPTQAIGGNILGHASTFRIYLRKSKGDKRIVRLVDAPNLADGEAVMR
VQNEGLKPE---------------------------------
>gi|541191553|gb|ERG99939.1| putative dehydrogenase related protein [Haloquadratum sp. J07HQX50]
MSLYRAGIIGTGGIAGMGILGMHDEDAIGTEKIDASHAGGYASTDEIELVGVADVDAEKL
SKFGEAWDIPESRRYIGHKSMLAAEDLDVVSV--------------------CTPSFLHH
RHVVDTAESSA-----------------------------DPDVIWCEKPIA--------
---------------SSVTD-----AEEMISTCAKRNTELLVNHSF-----RFTDKL---
--------QTLHDLMQQ----------------------------------DDLLG----
---EMYSVSAQFRMELLRNSTHLLDTLVYLLDARAE---QVSGYITGEN--EAAES----
---------LETGREV-----DDAGGGGYVV------LDDGTFTTIDCTV---PREPSSM
TLNFIGSNGKLYMNNDDGEWRYFSLENGEHVETPL--TGIEG---AWTWEEDYKQSFSN-
---------------------------------------AAHHVEDLLN-----------
-----NAAENYSPGVAAKR-----SLEIIIGFYLSHHTGGSISIPLDRPLRDVTITSW--
------------------------------------------
>lcl|38023_2821 unnamed protein product
---------------------------------------------MVVGDVTTGTDVLVI
GAGPAGY---VAAIRAGQL--DLDVTLVEKDA--------------------YGGTCLNY
GCIPSKALITATDIAHEAASAEEMGIHADPAIDLAGMMDWKDGVV---DQLT--------
---------------SGVEKLCKANQV----NLLEGTAHFADENTV-----RVSHSGEGQ
GSETLEFEHAIVATGSRPIQIPNFEFDDEPVLDSKQALALDSVPDSLVVVGAGYIGMELA
GVFAKLG------------------------TDVTVIEMLDSILPGYDD--DLKRPVKQR
ATDLG----IDFEFGYTASDWDEREDGGIRVVADPAEQATADGGSAEAVADERLELDTEK
VLVAVGRQPV------------------SDT-LDLAEAGVETDDRGFIETDSRARTNVDH
IFAVGDVAGEPMLAHKGSTEGQVAAEVIAGEPAAIDHQAMPAAVFTDPEIATVGMTESEA
EDAGFETVTGQFPLRASGRALTTGDSDGFVKIVADDADGYVLGASIVGPEASELIAELGL
AIELGATLEDVASTVHTHPTLSEAVMEAAENALGHAIHTLNR
>gi|339757073|gb|EGQ40656.1| ribosomal protein S5 [Candidatus Nanosalinarum sp. J07AB56]
-----------------------------------------------------------M
PEQDTVW---NPQTELGRK--VARGETTSIES--------------------ALKQDRPI
M---------------------------------------EPEIV---DQLV--------
----------------DLSE-------EVILIGGTPGKGGGKRRTVTKRTCRMHKSG---
--GRYSS-KSMVALGNY----------------------------------RNIVG----
-----IG------------------------EGTAG---GTRAAIEAAT--REAKL----
-----NLMEVEKGNGS----WEDTGEDNSSI---PF-QVSGKAGGVEVEL-----KPAPR
GTGLAAGDGV------------------SKL-LEL--AGIEN---IWVQSRGQTRTRGN-
---------------------------------------QVKAAFNALK-----------
------------------------KID--------EMKR---------------------
------------------------------------------
>gi|541202926|gb|ERH10991.1| SSU ribosomal protein S5P [halophilic archaeon J07HX64]
------------------------------------------------------------
--MRAGF----PQTRLGKR--VADGDIDTIDD--------------------ALNSGLPL
K---------------------------------------EAELV---DQLV--------
----------------TLED-------EVLDINMVQ---------------RMTDSG---
--RRVKF-RCVVAVGDR----------------------------------NGLIG----
-----YA------------------------QGRDD---QVGGAIEKAI--DIAKL----
-----NMVRVPLGSGS----WEDQPGGDHSL---IR-KSEGTAGSVRVEV-----RPAPK
GLGLAAAETP------------------RKV-LEL--AGVED---AWTKSHGNTRTTVN-
---------------------------------------LAKATYNALV-----------
-----NASQARVPQRVYER--------------QQEASE---------------------
------------------------------------------
>gi|448726774|ref|ZP_21709166.1| 30S ribosomal protein S5P [Halococcus morrhuae DSM 1307]
------------------------------------------------------------
-MSNRGW---EPRTRLGKL--VAEEEITSMDE--------------------ALNSGLPL
K---------------------------------------EPEIT---DQLL--------
----------------SLED-------DVLDINMVQ---------------RMTDSG---
--RRVKF-RCVVAIGDR----------------------------------NGYVG----
-----YA------------------------EGRDD---QVGSAIQKAI--EIAKL----
-----NMVRVSRGCGS----WECGCGRPHTV---AL-RTDGKAGSVEVEL-----RPAPR
GLGLAAGATA------------------RSV-LEL--AGIED---IWTNSSGKTRTTVN-
---------------------------------------FAKATFNALK-----------
-----ATSEARVPER---------AIE------QREVIE---------------------
------------------------------------------
>gi|448737882|ref|ZP_21719915.1| 30S ribosomal protein S5P [Halococcus thailandensis JCM 13552]
------------------------------------------------------------
-MSNRGW---EPRTRLGKL--VAEEEITTMDE--------------------ALNSGLPL
K---------------------------------------EPEIT---DQLL--------
----------------SIED-------DVLDINMVQ---------------RMTDSG---
--RRVKF-RCVVAIGDR----------------------------------NGYVG----
-----YA------------------------EGRDD---QVGSAIQKAI--EIAKL----
-----NMVRVSRGCGS----WECGCGRPHTV---AL-RTDGKAGSVEVEL-----RPAPR
GLGLAAGETA------------------RSV-LEL--AGIED---IWTNSSGKTRTTVN-
---------------------------------------FAKATFNALK-----------
-----ATSEARVPER---------AVE------QREVIE---------------------
------------------------------------------
>gi|448730397|ref|ZP_21712705.1| 30S ribosomal protein S5P [Halococcus saccharolyticus DSM 5350]
------------------------------------------------------------
-MSSRGW---EPRTRLGKQ--VAEEEITTMEE--------------------ALNSGLPL
K---------------------------------------EPEIT---DQLL--------
---------------PGLED-------DVLDINMVQ---------------RMTDSG---
--RRVKF-RCVVAIGNR----------------------------------DGYVG----
-----YA------------------------EGRDD---QVGSAIQKAI--GIAKL----
-----NIVNVSRGCGS----WECGCGRPHTV---AL-RSSGKAGSVEVEL-----RPAPR
GLGLAGGETV------------------RSV-LEL--AGIED---IWTRSSGKTRTTVN-
---------------------------------------FAKATFNALR-----------
-----ATGEARVPAE---------TRR------KREVIE---------------------
------------------------------------------
>gi|448735114|ref|ZP_21717332.1| 30S ribosomal protein S5P [Halococcus salifodinae DSM 8989]
------------------------------------------------------------
-MSRRGW---EPRTRLGKQ--VAEEEITTMGE--------------------ALNSGLPL
K---------------------------------------EPEIT---DQLL--------
---------------PGLED-------DVLDINMVQ---------------RMTDSG---
--RRVKF-RCVVAIGNR----------------------------------DGYVG----
-----YA------------------------EGRDD---QVGSAIQKAI--GIAKL----
-----NVVNVSRGCGS----WECGCGRPHTV---AL-RTSGKAGSVEVEL-----RPAPR
GLGLAGGETA------------------RSI-LEL--AGIED---IWTRSSGTTRTTVN-
---------------------------------------FAKATFNALR-----------
-----ATGEARVPAE---------TRR------KREVIE---------------------
------------------------------------------
>gi|448294720|ref|ZP_21484798.1| 30S ribosomal protein S5P [Halalkalicoccus jeotgali B3]
------------------------------------------------------------
MARNNGW---EPVTRLGRL--VRDGDIETMDE--------------------ALNSGLPL
K---------------------------------------EVEVV---DQLL--------
---------------PGLED-------DVLDINMVQ---------------RMTDSG---
--RRVKF-RCVVAVGNR----------------------------------DGYVG----
-----YA------------------------EGRDD---QVGGAIQKAI--GIAKL----
-----NIIDVSRGCGS----WECGCGRPHTV---SL-RTTGKAGSVEVEL-----LPAPR
GLGLAGGDTV------------------RSV-LEL--AGIED---AWTRSSGQTRTTVN-
---------------------------------------FAKATFNALR-----------
-----NTAEARVPEH---------AAA------QREVIE---------------------
------------------------------------------
>gi|335438889|ref|ZP_08561620.1| 30S ribosomal protein S5P [Halorhabdus tiamatea SARL4B]
------------------------------------------------------------
-MSADGW---EPRTRLGRQ--VADGEIDSMSD--------------------ALNAGLPL
K---------------------------------------EPEIV---DQLV--------
---------------PGLED-------EVLDINMVQ---------------RMTDSG---
--RRVKF-RCVVVVGNR----------------------------------DGLVG----
-----YA------------------------EGRDD---QVGGAIQKAI--EVAKL----
-----NMIDVSRGCGS----WECGCGRPHTV---AL-RTTGKAGSVEVEL-----QPAPR
GLGLAGGETV------------------RHV-LEL--AGIED---IWTRSSGNTRTTVN-
---------------------------------------FAKATFNALR-----------
-----NTAEARVPEH---------AFD------EREVIE---------------------
------------------------------------------
>gi|257053379|ref|YP_003131212.1| 30S ribosomal protein S5P [Halorhabdus utahensis DSM 12940]
------------------------------------------------------------
--MSDGW---EPRTRLGRQ--VADGEIDSMGD--------------------ALNAGLPL
K---------------------------------------EPEIV---DQLV--------
---------------PGLED-------EVLDINMVQ---------------RMTDSG---
--RRVKF-RCVVVVGNR----------------------------------DGLVG----
-----YA------------------------EGRDD---QVGGAIQKAI--EVAKL----
-----NMIDISRGCGS----WECGCGRPHTV---AL-RTTGKAGSVEVEL-----QPAPR
GLGLAGGETV------------------RHV-LEL--AGIED---IWTRSSGNTRTTVN-
---------------------------------------FAKATFNALR-----------
-----STAEARVPER---------AFE------EREVIE---------------------
------------------------------------------
>gi|257387896|ref|YP_003177669.1| 30S ribosomal protein S5 [Halomicrobium mukohataei DSM 12286]
------------------------------------------------------------
--MSNGW---NPRTRLGKQ--VANGEIDSMQE--------------------ALNSGLPL
K---------------------------------------EPEIV---DQLV--------
---------------PDLED-------EVLDINMVQ---------------RMTDSG---
--RRVKF-RCVVVVGNR----------------------------------DGLVG----
-----YA------------------------EGRDD---QVGGAIQKAI--EIGKL----
-----NLIDISRGCGS----WECGCGRPHTV---AL-RTTGKAGSVEVEL-----QPAPR
GLGLAGGETV------------------RKV-LEL--AGIED---IWTRSSGNTRTTVN-
---------------------------------------FAKATFNALQ-----------
-----NTAEARVPER---------TFE------KREVIE---------------------
------------------------------------------
>gi|448630830|ref|ZP_21673285.1| 30S ribosomal protein S5P [Haloarcula vallismortis ATCC 29715]
------------------------------------------------------------
MSANNGW---EPRTRLGKQ--VVEGEIDSMQE--------------------ALNSGLPL
K---------------------------------------ESEVV---DQLV--------
---------------PDLED-------EVLDINMVQ---------------RMTDSG---
--RRVKF-RCVVAVGNR----------------------------------NGLIG----
-----YA------------------------EGRDD---QVGGAIQKAI--DIAKL----
-----NIIDVSRGCGS----WECGCGRPHTV---AL-RTEGKAGSVEVEL-----QPAPR
GLGLAGGETV------------------RKV-LEL--AGIED---IWTRSSGNTRTTVN-
---------------------------------------FAKATFNALQ-----------
-----NTAEARVPER---------TFE------KREVIE---------------------
------------------------------------------
>gi|448671535|ref|ZP_21687440.1| 30S ribosomal protein S5P [Haloarcula amylolytica JCM 13557]
------------------------------------------------------------
MSANNGW---EPRTRLGKQ--VVEGEIDSMQE--------------------ALNSGLPL
K---------------------------------------ESEVV---DQLV--------
---------------PDLED-------EVLDINMVQ---------------RMTDSG---
--RRVKF-RCVVAVGNR----------------------------------DGLIG----
-----YA------------------------EGRDD---QVGGAIQKAI--DIAKL----
-----NIIDVSRGCGS----WECGCGRPHTV---AL-RTEGKAGSVEVEL-----QPAPR
GLGLAGGETV------------------RKV-LEL--AGIED---IWTRSSGNTRTTVN-
---------------------------------------FAKATFNALQ-----------
-----NTAEARVPER---------TFE------KREVIE---------------------
------------------------------------------
>gi|448681483|ref|ZP_21691574.1| 30S ribosomal protein S5P [Haloarcula argentinensis DSM 12282]
------------------------------------------------------------
MSANNGW---EPRTRLGKQ--VVEGEIDSMQE--------------------ALNSGLPL
K---------------------------------------ESEVV---DQLV--------
---------------PDLED-------EVLDINMVQ---------------RMTDSG---
--RRVKF-RCVVAVGNR----------------------------------DGLIG----
-----YA------------------------EGRDD---QVGGAIQKAI--DIAKL----
-----NIIDVSRGCGS----WECGCGRPHTV---AL-RTEGKAGSVEVEL-----QPAPR
GLGLAGGETV------------------RKV-LEL--AGIED---IWTRSSGNTRTTVN-
---------------------------------------FAKATFNALQ-----------
-----NTAEARVPER---------TFE------KREVIE---------------------
------------------------------------------
>gi|448648001|ref|ZP_21679479.1| 30S ribosomal protein S5P [Haloarcula californiae ATCC 33799]
------------------------------------------------------------
MSANNGW---EPRTRLGKQ--VVEGEIDSMQE--------------------ALNSGLPL
K---------------------------------------ESEVV---DQLV--------
---------------PDLED-------EVLDINMVQ---------------RMTDSG---
--RRVKF-RCVVAVGNR----------------------------------DGLIG----
-----YA------------------------EGRDD---QVGGAIQKAI--DIAKL----
-----NIIDVSRGCGS----WECGCGRPHTV---AL-RTEGKAGSVEVEL-----QPAPR
GLGLAGGETV------------------RKV-LEL--AGIED---IWTRSSGNTRTTVN-
---------------------------------------FAKATFNALQ-----------
-----NTAEARVPER---------TFE------KREVIE---------------------
------------------------------------------
>gi|344212393|ref|YP_004796713.1| 30S ribosomal protein S5P [Haloarcula hispanica ATCC 33960]
------------------------------------------------------------
MSANNGW---EPRTRLGKQ--VVEGEIDSMQE--------------------ALNSGLPL
K---------------------------------------ESEVV---DQLV--------
---------------PDLED-------EVLDINMVQ---------------RMTDSG---
--RRVKF-RCVVAVGNR----------------------------------DGLIG----
-----YA------------------------EGRDD---QVGGAIQKAI--DIAKL----
-----NIIDVSRGCGS----WECGCGRPHTV---AL-RTEGKAGSVEVEL-----QPAPR
GLGLAGGETV------------------RKV-LEL--AGIED---IWTRSSGNTRTTVN-
---------------------------------------FAKATFNALQ-----------
-----NTAEARVPER---------TFE------KREVIE---------------------
------------------------------------------
>gi|55378366|ref|YP_136216.1| 30S ribosomal protein S5 [Haloarcula marismortui ATCC 43049]
------------------------------------------------------------
MSANNGW---EPRTRLGKQ--VVEGEIDSMQE--------------------ALNSGLPL
K---------------------------------------ESEVV---DQLV--------
---------------PDLED-------EVLDINMVQ---------------RMTDSG---
--RRVKF-RCVVAVGNR----------------------------------DGLIG----
-----YA------------------------EGRDD---QVGGAIQKAI--DIAKL----
-----NIIDVSRGCGS----WECGCGRPHTV---AL-RTEGKAGSVEVEL-----QPAPR
GLGLAGGETV------------------RKV-LEL--AGIED---IWTRSSGNTRTTVN-
---------------------------------------FAKATFNALQ-----------
-----NTAEARVPER---------TFE------KREVIE---------------------
------------------------------------------
>gi|448636967|ref|ZP_21675415.1| 30S ribosomal protein S5P [Haloarcula sinaiiensis ATCC 33800]
------------------------------------------------------------
MSANNGW---EPRTRLGKQ--VVEGEIDSMQE--------------------ALNSGLPL
K---------------------------------------ESEVV---DQLV--------
---------------PDLED-------EVLDINMVQ---------------RMTDSG---
--RRVKF-RCVVAVGNR----------------------------------DGLIG----
-----YA------------------------EGRDD---QVGGAIQKAI--DIAKL----
-----NIIDVSRGCGS----WECGCGRPHTV---AL-RTEGKAGSVEVEL-----QPAPR
GLGLAGGETV------------------RKV-LEL--AGIED---IWTRSSGNTRTTVN-
---------------------------------------FAKATFNALQ-----------
-----NTAEARVPER---------TFE------KREVIE---------------------
------------------------------------------
>gi|448685280|ref|ZP_21693272.1| 30S ribosomal protein S5P [Haloarcula japonica DSM 6131]
------------------------------------------------------------
MSANNGW---EPRTRLGKQ--VVEGEIDSMQE--------------------ALNSGLPL
K---------------------------------------ESEVV---DQLV--------
---------------PDLED-------EVLDINMVQ---------------RMTDSG---
--RRVKF-RCVVAVGNR----------------------------------DGLIG----
-----YA------------------------EGRDD---QVGGAIQKAI--DIAKL----
-----NIIDISRGCGS----WECGCGRPHTV---AL-RTEGKAGSVEVEL-----QPAPR
GLGLAGGETV------------------RKV-LEL--AGIED---IWTRSSGNTRTTVN-
---------------------------------------FAKATFNALQ-----------
-----NTAEARVPER---------TFE------KREVIE---------------------
------------------------------------------
>gi|354610517|ref|ZP_09028473.1| ribosomal protein S5 [Halobacterium sp. DL1]
------------------------------------------------------------
MGYNDTW---EPKTRLGRL--VQDGEIEDMSA--------------------ALNSGLPL
K---------------------------------------EPEIV---DNLI--------
---------------PGLDD-------EVLDINMVQ---------------RMTDSG---
--RRVKF-RCVVVIGNR----------------------------------DGFVG----
-----YA------------------------EGRDD---QVGGAIQKAI--EVAKL----
-----NIIDVSRGCGS----WECGCGRPHTV---AL-RTTGKAGSVEVEL-----IPAPR
GLGLAGGETV------------------RHV-LEL--AGIDD---IWTRSSGKTRTTVN-
---------------------------------------FAKATFNALR-----------
-----NTAEARVPEH---------ARE------QREVIE---------------------
------------------------------------------
>gi|15790652|ref|NP_280476.1| 30S ribosomal protein S5 [Halobacterium sp. NRC-1]
------------------------------------------------------------
MSYNDTW---QPKTRLGGL--VQDGEVEDMSE--------------------ALDTGLPL
K---------------------------------------EPEIV---DQLL--------
---------------PGLDD-------EVLDINMVQ---------------RMTDSG---
--RRVKF-RCVVAIGNR----------------------------------DGYVG----
-----YA------------------------EGRDD---QVGGAIQKAI--EVAKL----
-----NIIDVSRGCGS----WECGCGRPHTV---AL-KSTGKAGSVDVEL-----MPAPR
GLGLAGGETV------------------QHV-LEL--AGIDD---VWTRSSGKTRTTVN-
---------------------------------------FAKATFNALR-----------
-----ETSEARVPQH---------ARE------EREVIE---------------------
------------------------------------------
>gi|169236391|ref|YP_001689591.1| 30S ribosomal protein S5P [Halobacterium salinarum R1]
------------------------------------------------------------
MSYNDTW---QPKTRLGGL--VQDGEVEDMSE--------------------ALDTGLPL
K---------------------------------------EPEIV---DQLL--------
---------------PGLDD-------EVLDINMVQ---------------RMTDSG---
--RRVKF-RCVVAIGNR----------------------------------DGYVG----
-----YA------------------------EGRDD---QVGGAIQKAI--EVAKL----
-----NIIDVSRGCGS----WECGCGRPHTV---AL-KSTGKAGSVDVEL-----MPAPR
GLGLAGGETV------------------QHV-LEL--AGIDD---VWTRSSGKTRTTVN-
---------------------------------------FAKATFNALR-----------
-----ETSEARVPQH---------ARE------EREVIE---------------------
------------------------------------------
>gi|541204023|gb|ERH12003.1| ribosomal protein archaeal type S5 [halophilic archaeon J07HB67]
------------------------------------------------------------
-MSNNGW---TPQTRLGRQ--VQAGDVTSMDE--------------------ALATGLPL
K---------------------------------------EPEVV---DQLL--------
---------------PNMDD-------EVLDINMVQ---------------RMTDSG---
--RRVKF-RVAVAVGNR----------------------------------NGYLG----
-----YA------------------------EARDD---QVGGAIEKAI--DVAKL----
-----EVISVDRGSGS----WEDSAGGRNSL---MR-TAEGKAGSVEVEI-----KPAPQ
GLGLAGAETV------------------SNI-LSL--AGIED---AWTSSNGTTRTTVN-
---------------------------------------LSKATFNALV-----------
-----NASQARTPDR--AR-----RVQ---REAREGVSE---------------------
------------------------------------------
>gi|322372148|ref|ZP_08046689.1| 30S ribosomal protein S5P [Haladaptatus paucihalophilus DX253]
------------------------------------------------------------
MSNRNGW---QPQTRLGRK--VAEGDIETMEE--------------------ALNSGLPL
K---------------------------------------EPELV---DQLL--------
---------------PGLED-------EVLDINMVQ---------------RMTDSG---
--RRVKF-RCVCAIGNR----------------------------------DGFVG----
-----YA------------------------EGRDD---QVGGAIQKAI--DIAKL----
-----NIIDVPRGAGS----WEDRSDRPHSL---TH-RTTGKAGSVEVEL-----IPAPA
GLGLAATDTV------------------RKI-LEL--AGVEN---AWTKSHGNTRTTLN-
---------------------------------------LAKATYNALE-----------
-----NASQARGPRA---------RPD-----EEPEVAD---------------------
------------------------------------------
>gi|448377826|ref|ZP_21560522.1| 30S ribosomal protein S5P [Halovivax asiaticus JCM 14624]
----------------------------------------------------------MS
NRQDGGW---EPVTRLGRK--VQEGEIDTMSA--------------------ALDSGLPL
K---------------------------------------EPELV---DQLL--------
---------------PGLDD-------EVLDINMVQ---------------RMTDSG---
--RRVKF-RCVVTVGDR----------------------------------NGFVG----
-----YA------------------------EGRDD---QVGSAIQKAI--EIAKL----
-----NIIEVPRGSGS----WEDRSDRPHSL---TH-RTSGKAGSVEVDV-----IPAPE
GLGLAASDTV------------------RAV-LEL--AGIEN---AWTQSHGNTRTTVN-
---------------------------------------LAKATFNALE-----------
-----NASQSRMQAR--TQ-----DNE------GAEVAER--------------------
------------------------------------------
>gi|433638913|ref|YP_007284673.1| ribosomal protein S5/S2 [Halovivax ruber XH-70]
----------------------------------------------------------MS
NRQDGGW---EPVTRLGRK--VQEGEIDTMSA--------------------ALDSGLPL
K---------------------------------------EPELV---DQLL--------
---------------PGLDD-------EVLDINMVQ---------------RMTDSG---
--RRVKF-RCVVTVGDR----------------------------------NGFVG----
-----YA------------------------EGRDD---QVGSAIQKAI--EIAKL----
-----NIIEVPRGSGS----WEDRSDRPHSL---TH-RTSGKAGSVEVDV-----IPAPE
GLGLAASDTV------------------RAV-LEL--AGIEN---AWTQSHGNTRTTVN-
---------------------------------------LAKATFNALE-----------
-----NASQSRMPAR--TQ-----ADE------DAEVVER--------------------
------------------------------------------
>lcl|36174_3831 unnamed protein product
---------------------------------------------------------MSG
NDYDDGW---QPVTRLGRK--VQEGDIDTMED--------------------ALNTGLPL
K---------------------------------------EPEIV---DQLL--------
---------------PGLDD-------EVLDINMVQ---------------RMTDSG---
--RRVKF-RCSVAVGNR----------------------------------DGFIG----
-----YA------------------------EGRDD---QVGSAIQKAI--GIAKL----
-----NMIKVPRGSGS----WEDRSDRPHSL---TH-QTTGKAGSVEVEL-----IPAPE
GLGLAASDTV------------------NAV-LEL--AGIEN---AWTKSHGNTRTTVN-
---------------------------------------LAKATYNALE-----------
-----NASQARQPEV---------------------IDG---------------------
------------------------------------------
>gi|429190324|ref|YP_007176002.1| ribosomal protein S5/S2 [Natronobacterium gregoryi SP2]
--------------------------------------------------------MSAN
DYNDDGW---QPVTRLGRK--VQEGEIDTMEA--------------------ALNSGLPL
K---------------------------------------EPELV---DQLL--------
---------------PGLDD-------EVLDINMVQ---------------RMTDSG---
--RRVKF-RCVVAVGNR----------------------------------DGYVG----
-----YA------------------------EGRDD---QVGSAIQKAI--GIAKL----
-----NMITVPRGSGS----WEDRSDRPHSL---TR-RTTGKAGSVEVEV-----IPAPE
GLGLAASDTV------------------HAV-LDL--AGIEN---AWTKSHGNTRTTVN-
---------------------------------------LAKATFNALE-----------
-----NASQSRHPPGHRDTGSDREEPE------ETEVAE---------------------
------------------------------------------
>gi|448697481|ref|ZP_21698521.1| 30S ribosomal protein S5P [Halobiforma lacisalsi AJ5]
--------------------------------------------------------MSAN
DYNDDGW---QPVTRLGRK--VQEGDIDTMEA--------------------ALNSGLPL
K---------------------------------------EPELV---DQLL--------
---------------PGLED-------EVLDINMVQ---------------RMTDSG---
--RRVKF-RCVVVVGNR----------------------------------DGYVG----
-----YA------------------------EGRDD---QVGSAIQKAI--GIAKL----
-----NMIKVPRGSGS----WEDRSDRPHSL---TR-RTKGKAGSVEVEV-----IPAPE
GLGLAASDTV------------------RHV-LEL--AGIEN---AWTKSHGNTRTTVN-
---------------------------------------LAKATFNALE-----------
-----NASQSRHPGG--LR----EGSERAESDMEAEVSEQ--------------------
------------------------------------------
>gi|448704279|ref|ZP_21700618.1| 30S ribosomal protein S5P [Halobiforma nitratireducens JCM 10879]
--------------------------------------------------------MSAN
DYNDDGW---QPVTRLGRK--VQEGDIDTMED--------------------ALNSGLPL
K---------------------------------------EPELV---DQLL--------
---------------PGLED-------EVLDINMVQ---------------RMTDSG---
--RRVKF-RCVVVVGNR----------------------------------DGYVG----
-----YA------------------------EGRDD---QVGSAIQKAI--GIAKL----
-----NMIKVPRGSGS----WEDRSDRPHSL---TR-RTKGKAGSVEVEV-----IPAPE
GLGLAASDTV------------------RAV-LEL--AGIEN---AWTKSHGNTRTTVN-
---------------------------------------LAKATFNALE-----------
-----NASQSRQPST--HR----GGSDRADADAEAEVSE---------------------
------------------------------------------
>gi|435848728|ref|YP_007310978.1| ribosomal protein S5/S2 [Natronococcus occultus SP4]
--------------------------------------------------------MSGN
NYNDGGW---EPVTRLGRM--VQEGEIDTMED--------------------ALNSGLPL
K---------------------------------------EPEIV---DQLL--------
---------------PGLDD-------EVLDINMVQ---------------RMTDSG---
--RRVKF-RCVVVVGDR----------------------------------NGYVG----
-----YA------------------------EGRDD---QVGAAIQKAI--GIAKL----
-----NIIKVPRGSGS----WEDRSDRPHSL---TR-QTTGKAGSVEVEL-----VPAPE
GLGLAASDTV------------------RAV-LEL--AGIEN---AWTKSHGNTRTTVN-
---------------------------------------LAKATFNALE-----------
-----NASQSRHPSS---R----GGRD------EAEVADQ--------------------
------------------------------------------
>gi|448315133|ref|ZP_21504785.1| 30S ribosomal protein S5P [Natronococcus jeotgali DSM 18795]
--------------------------------------------------------MSGN
NYNDGGW---EPVTRLGRM--VQEGEIDTMED--------------------ALNSGLPL
K---------------------------------------EPEIV---DQLL--------
---------------PGLDD-------EVLDINMVQ---------------RMTDSG---
--RRVKF-RCVVAVGDR----------------------------------NGYVG----
-----YA------------------------EGRDD---QVGSAIQKAI--GIAKL----
-----NMIKVPRGSGS----WEDRSDRPHSL---TR-QTTGKAGSVEVEL-----VPAPE
GLGLAASDTV------------------RAV-LEL--AGIEN---AWTKSHGNTRTTVN-
---------------------------------------LAKATFNALE-----------
-----NASQSRHPSS---R-----GQE------EAEVADR--------------------
------------------------------------------
>gi|448323143|ref|ZP_21512607.1| 30S ribosomal protein S5P [Natronococcus amylolyticus DSM 10524]
--------------------------------------------------------MSGN
NYNDGGW---EPVTRLGRM--VQEGEIDTMED--------------------ALNSGLPL
K---------------------------------------EPEIV---DQLL--------
---------------PGLDD-------EVLDINMVQ---------------RMTDSG---
--RRVKF-RCVCAVGDR----------------------------------NGFVG----
-----YA------------------------EGRDD---QVGSAIQKAI--GIAKL----
-----NIIKVPRGSGS----WEDRSDRPHSL---TR-QTTGKAGSVEVEL-----IPAPE
GLGLAASDTV------------------RAV-LEL--AGIEN---AWTKSHGNTRTTVN-
---------------------------------------LAKATFNALE-----------
-----NASQSRYPSA---R-----GQD------EAEVADQ--------------------
------------------------------------------
>gi|448362284|ref|ZP_21550895.1| 30S ribosomal protein S5P [Natrialba asiatica DSM 12278]
--------------------------------------------------------MSGN
NYNDNGW---EPVTRLGRK--VQEGDIDTMEA--------------------ALSSGLPL
K---------------------------------------EPELV---DQLL--------
---------------PGLDD-------EVLDINMVQ---------------RMTDSG---
--RRVKF-RCVVAVGNR----------------------------------DGYIG----
-----YA------------------------EGRDD---QVGSAIQKAI--GIAKL----
-----NIISVPRGSGS----WEDRSDRPHSL---TR-QTTGKAGSVEVEV-----IPAPE
GLGLAASDTV------------------RAV-LEL--AGIEN---AWTKSHGNTRTTVN-
---------------------------------------LAKATFNALE-----------
-----NASQSRHSQV------RETTRD------EAEVTE---------------------
------------------------------------------
>gi|448369919|ref|ZP_21556372.1| 30S ribosomal protein S5P [Natrialba aegyptia DSM 13077]
--------------------------------------------------------MSGN
NYNDNGW---EPVTRLGRK--VQEGDIDTMEA--------------------ALNSGLPL
K---------------------------------------EPELV---DQLL--------
---------------PGLDD-------EVLDINMVQ---------------RMTDSG---
--RRVKF-RCVVAVGNR----------------------------------DGYIG----
-----YA------------------------EGRDD---QVGSAIQKAI--GIAKL----
-----NIIKVPRGSGS----WEDRSDRPHSL---TR-QTTGKAGSVEVEV-----IPAPE
GLGLAASDTV------------------RAV-LEL--AGIEN---AWTKSHGNTRTTVN-
---------------------------------------LAKATFNALE-----------
-----NASQSRHPRA------RETTRD------EAEVTE---------------------
------------------------------------------
>gi|448350201|ref|ZP_21539020.1| 30S ribosomal protein S5P [Natrialba taiwanensis DSM 12281]
--------------------------------------------------------MSGN
NYNDNGW---EPVTRLGRK--VQEGDIDTMEA--------------------ALNSGLPL
K---------------------------------------EPELV---DQLL--------
---------------PGLDD-------EVLDINMVQ---------------RMTDSG---
--RRVKF-RCVVAVGNR----------------------------------DGYIG----
-----YA------------------------EGRDD---QVGSAIQKAI--GIAKL----
-----NIISVPRGSGS----WEDRSDRPHSL---TR-QTTGKAGSVEVEV-----IPAPE
GLGLAASDTV------------------RAV-LEL--AGIEN---AWTKSHGNTRTTVN-
---------------------------------------LAKATFNALE-----------
-----NASQSRHPRA------RETTRD------EAEVTE---------------------
------------------------------------------
>gi|336252420|ref|YP_004595527.1| 30S ribosomal protein S5 [Halopiger xanaduensis SH-6]
--------------------------------------------------------MSAN
DYNDGGW---EPVTRLGRM--VQEGEIDTMED--------------------ALNSGLPL
K---------------------------------------EPEIV---DQLL--------
---------------PGLDD-------EVLDINMVQ---------------RMTDSG---
--RRVKF-RCVVAVGNR----------------------------------DGYVG----
-----YA------------------------EGRDD---QVGSAIQKAI--GIAKL----
-----NMIEVPRGSGS----WEDRSDRPHSL---TR-RTTGKAGSVEVEV-----IPAPE
GLGLAASDTV------------------HAV-LDL--AGIEN---AWTKSHGNTRTTVN-
---------------------------------------LAKATFNALE-----------
-----NASQSRHPRR--RSGSTDRERD------EAEVTE---------------------
------------------------------------------
>gi|448311960|ref|ZP_21501713.1| 30S ribosomal protein S5P [Natronolimnobius innermongolicus JCM 12255]
----------------------------------------------------------MS
NYNDSGW---EPVTRLGRK--VQEGDIETMDA--------------------ALNSGLPL
K---------------------------------------EPELV---DQLL--------
---------------PGLDD-------EVLDINMVQ---------------RMTDSG---
--RRVKF-RCVVVVGNR----------------------------------DGYVG----
-----YA------------------------EGRDD---QVGSAIQKAI--GIAKL----
-----NMIKVPRGSGS----WEDRSDRPHSL---TR-KTTGKAGSVEVEV-----IPAPE
GLGLAASDTV------------------RHV-LEL--AGIEN---AWTKSHGNTRTTVN-
---------------------------------------LAKATFNALE-----------
-----NASQSRIPQS--YG----ADRE------EAEVSE---------------------
------------------------------------------
>gi|448399330|ref|ZP_21570632.1| 30S ribosomal protein S5P [Haloterrigena limicola JCM 13563]
--------------------------------------------------------MSAN
DYNDGGW---QPVTRLGRM--VQEGEIDDMET--------------------ALNSGLPL
K---------------------------------------EPELV---DQLL--------
---------------PGLED-------EVLDINMVQ---------------RMTDSG---
--RRVKF-RCVVAVGNR----------------------------------DGFIG----
-----YA------------------------EGRDD---QVGSAIQKAI--GIAKL----
-----NMIKVPRGSGS----WEDRSDRPHSL---TR-RTTGKAGSVEVEV-----IPAPE
GLGLAASDTV------------------RAV-LEL--AGIEN---AWTKSHGNTRTTVN-
---------------------------------------LAKATFNALE-----------
-----NASQSRQPRR---N----RG-E------EREVADQ--------------------
------------------------------------------
>gi|448392341|ref|ZP_21567115.1| 30S ribosomal protein S5P [Haloterrigena salina JCM 13891]
--------------------------------------------------------MSGN
NYNDSGW---EPVTRLGRM--VQEGDIDTMDD--------------------ALSSGLPL
K---------------------------------------EPEIV---DQLL--------
---------------PGLDD-------EVLDINMVQ---------------RMTDSG---
--RRVKF-RCVVVVGNR----------------------------------DGYVG----
-----YA------------------------EGRDD---QVGSAIQKAI--GIAKL----
-----NMIKVPRGSGS----WEDRSDRPHSL---TR-RTTGKAGSVEVEV-----IPAPE
GLGLAASDTV------------------RHV-LEL--AGIEN---AWTKSHGNTRTTVN-
---------------------------------------LAKATFNALE-----------
-----NASQSRHPRR---R----PNRE------EAEVSE---------------------
------------------------------------------
>gi|284165512|ref|YP_003403791.1| 30S ribosomal protein S5 [Haloterrigena turkmenica DSM 5511]
--------------------------------------------------------MSGN
NYNDSGW---EPVTRLGRM--VQEGDIDTMDD--------------------ALASGLPL
K---------------------------------------EPEIV---DQLL--------
---------------PGLDD-------EVLDINMVQ---------------RMTDSG---
--RRVKF-RCVVVVGNR----------------------------------DGYVG----
-----YA------------------------EGRDD---QVGSAIQKAI--GIAKL----
-----NMIKVPRGSGS----WEDRSDRPHSL---TR-RTTGKAGSVEVEV-----IPAPE
GLGLAASDTV------------------RHV-LEL--AGIEN---AWTKSHGNTRTTVN-
---------------------------------------LAKATFNALE-----------
-----NASQSRHPRR---R----PNRE------EAEVGE---------------------
------------------------------------------
>gi|448329379|ref|ZP_21518679.1| 30S ribosomal protein S5P [Natrinema versiforme JCM 10478]
--------------------------------------------------------MSGN
NYNDSGW---EPVTRLGRK--VQEGEIEDMET--------------------ALNSGLPL
K---------------------------------------EPELV---DQLL--------
---------------PGLED-------EVLDINMVQ---------------RMTDSG---
--RRVKF-RCVVAVGDR----------------------------------NGFIG----
-----YA------------------------EGRDD---QVGSAIQKAI--GIAKL----
-----NMIQVPRGSGS----WEDRSDRPHSL---TR-RTTGKAGSVEVEL-----IPAPE
GLGLAASDTV------------------RHV-LEL--AGIEN---AWTKSHGNTRTTVN-
---------------------------------------LAKATYNALE-----------
-----NASQSRHPQR---R----PDRE------RAEVSE---------------------
------------------------------------------
>gi|448341370|ref|ZP_21530331.1| 30S ribosomal protein S5P [Natrinema gari JCM 14663]
--------------------------------------------------------MSGN
NYNDGGW---QPVTRLGRK--VQEGDIETMED--------------------ALNSGLPL
K---------------------------------------EPELV---DQLL--------
---------------PGLED-------EVLDINMVQ---------------RMTDSG---
--RRVKF-RCVVAVGNR----------------------------------DGFIG----
-----YA------------------------EGRDD---QVGSAIQKAI--GIAKL----
-----NMIQVPRGSGS----WEDRSDRPHSL---TR-RTTGKAGSVEVEV-----IPAPE
GLGLAASDTV------------------RHV-LEL--AGIEN---AWTKSHGNTRTTVN-
---------------------------------------LAKATYNALE-----------
-----NASQSRHPRR---R----PNRE------DAEVADQ--------------------
------------------------------------------
>gi|397773823|ref|YP_006541369.1| ribosomal protein S5 [Natrinema sp. J7-2]
--------------------------------------------------------MSGN
NYNDGGW---QPVTRLGRK--VQEGDIETMED--------------------ALNSGLPL
K---------------------------------------EPELV---DQLL--------
---------------PGLED-------EVLDINMVQ---------------RMTDSG---
--RRVKF-RCVVAVGNR----------------------------------DGFIG----
-----YA------------------------EGRDD---QVGSAIQKAI--GIAKL----
-----NMIQVPRGSGS----WEDRSDRPHSL---TR-RTTGKAGSVEVEV-----IPAPE
GLGLAASDTV------------------RHV-LEL--AGIEN---AWTKSHGNTRTTVN-
---------------------------------------LAKATYNALE-----------
-----NASQSRHPRR---R----PNRE------DAEVADQ--------------------
------------------------------------------
>gi|448345605|ref|ZP_21534494.1| 30S ribosomal protein S5P [Natrinema altunense JCM 12890]
--------------------------------------------------------MSGN
NYNDGGW---QPVTRLGRK--VQEGDIETMED--------------------ALNSGLPL
K---------------------------------------EPELV---DQLL--------
---------------PGLED-------EVLDINMVQ---------------RMTDSG---
--RRVKF-RCVVAVGNR----------------------------------DGFIG----
-----YA------------------------EGRDD---QVGSAIQKAI--GIAKL----
-----NMIQVPRGSGS----WEDRSDRPHSL---TR-RTTGKAGSVEVEV-----IPAPE
GLGLAASDTV------------------RHV-LEL--AGIEN---AWTKSHGNTRTTVN-
---------------------------------------LAKATYNALE-----------
-----NASQSRHPQR---R----PNRE------GAEVADQ--------------------
------------------------------------------
>gi|448386109|ref|ZP_21564317.1| 30S ribosomal protein S5P [Haloterrigena thermotolerans DSM 11522]
--------------------------------------------------------MSGN
NYNDGGW---EPVTRLGRM--VQEGDIETMED--------------------ALNSGLPL
K---------------------------------------EPELV---DQLL--------
---------------PGLED-------EVLDINMVQ---------------RMTDSG---
--RRVKF-RCVVAVGNR----------------------------------DGFIG----
-----YA------------------------EGRDD---QVGSAIQKAI--GIAKL----
-----NMIQVPRGSGS----WEDRSDRPHSL---TR-RTTGKAGSVEVEL-----IPAPE
GLGLAASDTV------------------RHV-LEL--AGIEN---AWTKSHGNTRTTVN-
---------------------------------------LAKATYNALE-----------
-----NASQSRHPRR---R----PNRE------EAEVSE---------------------
------------------------------------------
>gi|448332380|ref|ZP_21521624.1| 30S ribosomal protein S5P [Natrinema pellirubrum DSM 15624]
--------------------------------------------------------MSGN
NYNDGGW---EPVTRLGRM--VQEGDIETMED--------------------ALNSGLPL
K---------------------------------------EPELV---DQLL--------
---------------PGLED-------EVLDINMVQ---------------RMTDSG---
--RRVKF-RCVVAVGNR----------------------------------DGFIG----
-----YA------------------------EGRDD---QVGSAIQKAI--GIAKL----
-----NMIQVPRGSGS----WEDRSDRPHSL---TR-RTTGKAGSVEVEL-----IPAPE
GLGLAASDTV------------------RHV-LEL--AGIEN---AWTKSHGNTRTTVN-
---------------------------------------LAKATYNALE-----------
-----NASQSRHPRR---R----PNRE------EAEVSE---------------------
------------------------------------------
>gi|448338114|ref|ZP_21527166.1| 30S ribosomal protein S5P [Natrinema pallidum DSM 3751]
--------------------------------------------------------MSGN
NYNDGGW---QPVTRLGRK--VQEGDIETMED--------------------ALNSGLPL
K---------------------------------------EPELV---DQLL--------
---------------PGLED-------EVLDINMVQ---------------RMTDSG---
--RRVKF-RCVVAVGNR----------------------------------DGFIG----
-----YA------------------------EGRDD---QVGSAIQKAI--GIAKL----
-----NMIQVPRGSGS----WEDRSDRPHSL---TR-RTTGKAGSVEVEV-----IPAPE
GLGLAASDTV------------------RHV-LEL--AGIEN---AWTKSHGNTRTTVN-
---------------------------------------LAKATYNALE-----------
-----NASQSRHPRR---R----PNRE------EVEVSE---------------------
------------------------------------------
>gi|448352619|ref|ZP_21541400.1| 30S ribosomal protein S5P [Natrialba hulunbeirensis JCM 10989]
----------------------------------------------------------MS
NYNDSGW---EPVTRLGRM--VQEGEIDTMED--------------------ALNSGLPL
K---------------------------------------EPELV---DQLL--------
---------------PGLDD-------EVLDINMVQ---------------RMTDSG---
--RRVKF-RCVVAVGNR----------------------------------DGYVG----
-----YA------------------------EGRDD---QVGSAIQKAI--GIAKL----
-----NIIKVPRGSGS----WEDRSDRPHSL---TR-QTTGKAGSVEVEV-----IPAPE
GLGLAASDTV------------------HAV-LDL--AGIEN---AWTKSHGNTRTTVN-
---------------------------------------LAKATFNALE-----------
-----NASQSRQPQM---RGAS-GDSD------EAEVADQ--------------------
------------------------------------------
>gi|448358824|ref|ZP_21547498.1| 30S ribosomal protein S5P [Natrialba chahannaoensis JCM 10990]
----------------------------------------------------------MS
NYNDSGW---EPVTRLGRM--VQEGEIDTMEA--------------------ALNSGLPL
K---------------------------------------EPELV---DQLL--------
---------------PGLDD-------EVLDINMVQ---------------RMTDSG---
--RRVKF-RCVVAVGNR----------------------------------DGYVG----
-----YA------------------------EGRDD---QVGSAIQKAI--GIAKL----
-----NIIKVPRGSGS----WEDRSDRPHSM---TR-QTTGKAGSVEVEV-----IPAPE
GLGLAASDTV------------------HAV-LEL--AGIEN---AWTKSHGNTRTTVN-
---------------------------------------LAKATFNALE-----------
-----NASQSRQPQI---RGAADSDSD------EAEVADQ--------------------
------------------------------------------
>gi|289579918|ref|YP_003478384.1| 30S ribosomal protein S5 [Natrialba magadii ATCC 43099]
----------------------------------------------------------MS
NYNDSGW---EPVTRLGRM--VQEGEIDTMEA--------------------ALNSGLPL
K---------------------------------------EPELV---DQLL--------
---------------PGLDD-------EVLDINMVQ---------------RMTDSG---
--RRVKF-RCVVAVGNR----------------------------------DGYVG----
-----YA------------------------EGRDD---QVGSAIQKAI--GIAKL----
-----NIIKVPRGSGS----WEDRSDRPHSL---TR-QTTGKAGSVEVEV-----IPAPE
GLGLAASDTV------------------HAV-LDL--AGIEN---AWTKSHGNTRTTVN-
---------------------------------------LAKATFNALE-----------
-----NASQSRQPQM---RGAADSDSD------EAEVADQ--------------------
------------------------------------------
>gi|448298485|ref|ZP_21488514.1| 30S ribosomal protein S5P [Natronorubrum tibetense GA33]
----------------------------------------------------------MS
NYNDSGW---EPVTRLGRK--VQEGEIDDMAT--------------------ALASGLPL
K---------------------------------------EPEIV---DQLL--------
---------------PGLDD-------EVLDINMVQ---------------RMTDSG---
--RRVKF-RCVVAVGNR----------------------------------DGYVG----
-----YA------------------------EGRDD---QVGSAIQKAI--GIAKL----
-----NIIQVPRGSGS----WEDRSDRPHSL---TR-KTTGKAGSVEVEV-----IPAPE
GLGLAASDTV------------------RHV-LEL--AGIEN---AWTKSHGNTRTTVN-
---------------------------------------LAKATFNALE-----------
-----NASQSRQPQQ-------HGRED------EAEVADQ--------------------
------------------------------------------
>gi|448309714|ref|ZP_21499570.1| 30S ribosomal protein S5P [Natronorubrum bangense JCM 10635]
----------------------------------------------------------MS
NYNDSGW---EPVTRLGRM--VQEGEIDDMET--------------------ALNSGLPL
K---------------------------------------EPEIV---DQLL--------
---------------PGLDD-------EVLDINMVQ---------------RMTDSG---
--RRVKF-RCVVAVGNR----------------------------------DGYVG----
-----YA------------------------EGRDD---QVGSAIQKAI--GIAKL----
-----NIIQVPRGSGS----WEDRSDRPHSL---TR-RTTGKAGSVEVEV-----IPAPE
GLGLAASDTV------------------RAV-LEL--AGIEN---VWTKSHGNTRTTVN-
---------------------------------------LAKATFNALE-----------
-----NASQSRHPQR---R----PDRE------EAEVSE---------------------
------------------------------------------
>gi|448302886|ref|ZP_21492836.1| 30S ribosomal protein S5P [Natronorubrum sulfidifaciens JCM 14089]
----------------------------------------------------------MS
NYNDSGW---EPVTRLGRM--VQEGEIDDMET--------------------ALNSGLPL
K---------------------------------------EPEIV---DQLL--------
---------------PGLDD-------EVLDINMVQ---------------RMTDSG---
--RRVKF-RCVVAVGNR----------------------------------DGYVG----
-----YA------------------------EGRDD---QVGSAIQKAI--GIAKL----
-----NIIQVPRGSGS----WEDRSDRPHSL---TH-RTTGKAGSVEVEV-----IPAPE
GLGLAASDTV------------------RAV-LEL--AGIEN---AWTKSHGNTRTTVN-
---------------------------------------LAKATFNALE-----------
-----NASQSRHPQR---R----PNRE------EAEVADQ--------------------
------------------------------------------
>gi|452206428|ref|YP_007486550.1| 30S ribosomal protein S5 [Natronomonas moolapensis 8.8.11]
------------------------------------------------------------
--MSNGW---EPRTRLGRK--VADGEITSMRD--------------------ALQSGLPL
K---------------------------------------EPQIV---DQLL--------
---------------PGLED-------EVLDINMVQ---------------RMTDSG---
--RRVKF-RCVVVVGNR----------------------------------DGYVG----
-----YA------------------------QGRDD---QVGGAIQKAI--EVAKM----
-----NIIDVPLGSGS----WEDRPGGRNSL---MR-RTTGKAGSVEVEL-----EPAPR
GLGLAAAPTV------------------RHV-LEL--AGVED---AWTNSHGNTRTTLN-
---------------------------------------LAKATYNALQ-----------
-----NASESRTPQH--AR-----KIQ-------QEANE---------------------
------------------------------------------
>gi|76803077|ref|YP_331172.1| 30S ribosomal protein S5P [Natronomonas pharaonis DSM 2160]
------------------------------------------------------------
--MSNGW---EPRTRLGRK--VADGEITSMQD--------------------ALQSGLPL
K---------------------------------------EPELV---DQLL--------
---------------PGLED-------EVLDINMVQ---------------RMTDSG---
--RRVKF-RCVVVIGNR----------------------------------DGYVG----
-----YA------------------------QGRDD---QVGGAIQKAI--DVAKL----
-----NIIDVPLGSGS----WEDRPGGRNSL---MR-RTTGKAGSVEVEL-----KPAPR
GLGLAAAPTV------------------RHV-LEL--AGVED---AWTKCHGNTRTTLN-
---------------------------------------LAKATYNALR-----------
-----NASESRTPEH--TR-----QVR-------QEAQE---------------------
------------------------------------------
>gi|409731083|ref|ZP_11272624.1| 30S ribosomal protein S5P [Halococcus hamelinensis 100A6]
------------------------------------------------------------
-MSRRGW---EPRTRLGKL--VAEEEITTMED--------------------ALNSGLPL
K---------------------------------------EPEIT---DQLL--------
----------------SLED-------EVLDINMVQ---------------RMTDSG---
--RRVKF-RCVVVIGDR----------------------------------NGYVG----
-----YA------------------------EGRDD---QVGSAIQKAI--EVAKL----
-----NIISVDRGSGS----WEDRAGGVNSL---TR-RTEGKAGSVTVEV-----IPAPQ
GLGLAAAETV------------------RHI-LEL--AGVQD---AWTKSNGNTRTTVN-
---------------------------------------LAKATYNALR-----------
-----NGSQSRMPQR--AR-----EKR-------REVVE---------------------
------------------------------------------
>gi|541199353|gb|ERH07516.1| ribosomal protein archaeal type S5 [Halonotius sp. J07HN4]
----------------------------------------------------------MS
QSNNDGW---EPRTRLGRK--VQDGDITTMDQ--------------------AMEAGLPL
K---------------------------------------EPELV---DQLL--------
---------------PGLED-------EVLDINMVQ---------------RMTDSG---
--RRVKF-RCVCVIGNR----------------------------------DGYLG----
-----YA------------------------QARDE---QVGGAIEKAI--DVAKL----
-----NIIKVDRGSGS----WEDSAGGVNSL---TR-NAEGKAGSVSVTI-----EPAPQ
GLGLAAAETV------------------SFV-LEL--AGVQD---AWTQSHGNTRTTLN-
---------------------------------------LAKATYNALE-----------
-----NAAQARTPQR--AK-----AVQ-------QEANQ---------------------
------------------------------------------
>gi|541192117|gb|ERH00466.1| ribosomal protein archaeal type S5 [Halonotius sp. J07HN6]
---------------------------------------------------------MSE
HNDDDGW---QPQTRLGRQ--VQDDEITTMDQ--------------------ALNSGLPL
K---------------------------------------EPELV---DQLL--------
---------------PGLED-------EVLDINMVQ---------------RMTDSG---
--RRVKF-RCVCVIGNR----------------------------------DGYLG----
-----YA------------------------QARDE---QVGGAIQKAI--DVAKL----
-----NIIKVDRGSGS----WEDSAGGVNSL---VR-RAEGKAGSVTVTI-----EPAPQ
GLGLAAAETV------------------SYV-LEL--AGVHD---AWTQSHGNTRTTVN-
---------------------------------------LAKATFNALE-----------
-----NAAQARTPQR--AK-----AVQ-------REANN---------------------
------------------------------------------
>gi|541195420|gb|ERH03677.1| ribosomal protein archaeal type S5 [Halorubrum sp. J07HR59]
------------------------------------------------------------
-MSSQGW---EPQTRLGRQ--VQDGEVTSMDA--------------------ALMSGLPL
K---------------------------------------EAELV---DQLL--------
---------------PGLED-------EVLDINMVQ---------------RMTDSG---
--RRVKF-RVVVAVGNR----------------------------------NGYLG----
-----FA------------------------QGRDD---QVGGAIQKAI--DVAKL----
-----NMISVDRGSGS----WEDQPGGTNSL---TR-TAEGKAGSVGVEV-----IPAPQ
GLGLAAAETV------------------SDI-LEL--AGIQD---AWTKSTGTTRTTVN-
---------------------------------------LAKATFNALE-----------
-----NASQSRTPAH--AR-----EVH---YDTGRGDDQ---------------------
------------------------------------------
>gi|544640201|ref|WP_021074740.1| 30S ribosomal protein S5 [haloarchaeon 3A1_DGR]
-----------------------------------------------------------M
SRNNDGW---EPRTRLGRK--VQEGEVSSMEQ--------------------ALQSGLPL
K---------------------------------------EPELV---DQLL--------
---------------PGLED-------EVLDINMVQ---------------RMTDSG---
--RRVKF-RCVVVVGNR----------------------------------DGYLG----
-----YA------------------------QARDE---QVGGAIQKAI--EVAKL----
-----NVIKVDRGSGS----WEDQPGGTNSL---TR-RAEGKAGSVTVEI-----KPAPQ
GLGLAAAPTV------------------RHI-LEL--AGVQD---AWTSSNGNTRTTVN-
---------------------------------------LAKATFNALE-----------
-----NAAQSRTPQH--AR-----EVH------YDEVSE---------------------
------------------------------------------
>lcl|38015_492 unnamed protein product
-----------------------------------------------------------M
SRHNDGW---EPRTRLGRK--VQDGDITSMEQ--------------------ALQSGLPL
K---------------------------------------EAEIV---DQLL--------
---------------PGLED-------EVLDINMVQ---------------RMTDSG---
--RRVKF-RCVVAVGNR----------------------------------DGLIG----
-----YA------------------------EGRDD---QVGGAIQKAI--DIAKL----
-----NIISVDRGSGS----WEDQPGGTNSL---TR-TAKGKAGSVTVEI-----KPAPQ
GLGLAAAETV------------------RNR-----------------ASHG--------
------------------------------------------------------------
------------------------------------------------------------
------------------------------------------
>lcl|38019_2921 unnamed protein product
-----------------------------------------------------------M
SRHNDGW---EPRTRLGRK--VQNGDVTSMEQ--------------------ALDSGLPL
K---------------------------------------EAEIV---DQLL--------
---------------PGLED-------EVLDINMVQ---------------RMTDSG---
--RRVKF-RCVVVVGNR----------------------------------DGYLG----
-----YA------------------------QARDD---QVGGAIQKAI--DVAKL----
-----NVIEVDRGSGS----WEDQPGGTNSL---TR-TAKGKAGSVTVEI-----KPAPQ
GLGLAAAETV------------------RNI-LEL--AGVED---AWTNSDGNTRTTVN-
---------------------------------------LAKATFNALE-----------
-----NAAQSRTPQH--AR-----QVH------YDEVSE---------------------
------------------------------------------
>gi|448475290|ref|ZP_21603008.1| 30S ribosomal protein S5P [Halorubrum aidingense JCM 13560]
-----------------------------------------------------------M
SRHNDGW---EPRTRLGRK--VQDGDISSMEQ--------------------ALDSGLPL
K---------------------------------------EAEIV---DQLL--------
---------------PGLED-------EVLDINMVQ---------------RMTDSG---
--RRVKF-RCVVAVGNR----------------------------------DGYLG----
-----YA------------------------QARDD---QVGGAIQKAI--DVAKL----
-----NIIKVDRGSGS----WEDQPGGTNSL---TR-TAEGKAGSVTVEI-----KPAPQ
GLGLAAAETV------------------RNI-LEL--AGVED---AWTNSDGNTRTTVN-
---------------------------------------LAKATFNALE-----------
-----NAAQSRTPQH--AR-----EVH------YDEVSK---------------------
------------------------------------------
>lcl|38017_2456 unnamed protein product
-----------------------------------------------------------M
SRHNDGW---EPRTRLGRK--VQDGDISSMEQ--------------------ALDSGLPM
K---------------------------------------EAEIV---DQLL--------
---------------PGLED-------EVLDINMVQ---------------RMTDSG---
--RRVKF-RCVVAVGNR----------------------------------DGYLG----
-----YA------------------------QARDD---QVGGAIQKAI--DVAKL----
-----NIIKVDRGSGS----WEDQPGGTNSL---TR-KAEGKAGSVTVEI-----QPAPQ
GLGLAAAETV------------------RNI-LEL--AGVED---AWTNSDGNTRTTVN-
---------------------------------------LAKATFNALE-----------
-----NAAQSRTPQH--AR-----EVH------YDEVSE---------------------
------------------------------------------
>gi|448460057|ref|ZP_21596977.1| 30S ribosomal protein S5P [Halorubrum lipolyticum DSM 21995]
-----------------------------------------------------------M
SRHNDGW---EPRTRLGRK--VQNGDISSMEQ--------------------ALDSGLPL
K---------------------------------------EAEIV---DQLL--------
---------------PGLED-------EVLDINMVQ---------------RMTDSG---
--RRVKF-RCVVAVGNR----------------------------------DGYLG----
-----YA------------------------QARDD---QVGGAIQKAI--DVAKL----
-----NIIAVDRGSGS----WEDQPGGTNSL---TR-KAEGKAGSVTVEI-----QPAPQ
GLGLAAAETV------------------RNI-LEL--AGVED---AWTNSDGNTRTTVN-
---------------------------------------LAKATFNALE-----------
-----NAAQSRTPQH--AR-----EVH------YDEVSE---------------------
------------------------------------------
>gi|222480837|ref|YP_002567074.1| 30S ribosomal protein S5P [Halorubrum lacusprofundi ATCC 49239]
-----------------------------------------------------------M
SRHNDGW---EPRTRLGRK--VQNGDISSMEQ--------------------ALDSGLPL
K---------------------------------------EAEIV---DQLL--------
---------------PGLED-------EVLDINMVQ---------------RMTDSG---
--RRVKF-RCVVAVGNR----------------------------------DGYLG----
-----YA------------------------QARDD---QVGGAIQKAI--DVAKL----
-----NIIEVDRGSGS----WEDQPGGTNSL---TR-KAEGKAGSVTVEI-----QPAPQ
GLGLAAAETV------------------RNI-LEL--AGVED---AWTNSDGNTRTTVN-
---------------------------------------LAKATFNALE-----------
-----NAAQSRTPQH--AR-----EVH------YDEVSE---------------------
------------------------------------------
>gi|448441429|ref|ZP_21589092.1| 30S ribosomal protein S5P [Halorubrum saccharovorum DSM 1137]
-----------------------------------------------------------M
SRHNDGW---EPRTRLGRK--VQNGDISSMEQ--------------------ALDSGLPL
K---------------------------------------EAEIV---DQLL--------
---------------PGLED-------EVLDINMVQ---------------RMTDSG---
--RRVKF-RCVVAVGNR----------------------------------DGYLG----
-----YA------------------------QARDD---QVGGAIQKAI--DVAKL----
-----NIIEVDRGSGS----WEDQPGGTNSL---TR-KAEGKAGSVTVEI-----QPAPQ
GLGLAAAETV------------------RNI-LEL--AGVED---AWTNSDGNTRTTVN-
---------------------------------------LAKATFNALE-----------
-----NAAQSRTPQH--AR-----EVH------YDEVSE---------------------
------------------------------------------
>gi|448463250|ref|ZP_21598028.1| 30S ribosomal protein S5P [Halorubrum kocurii JCM 14978]
-----------------------------------------------------------M
SRHNDGW---EPRTRLGRK--VQNGDISSMEQ--------------------ALDSGLPL
K---------------------------------------EAEIV---DQLL--------
---------------PGLED-------EVLDINMVQ---------------RMTDSG---
--RRVKF-RCVVAVGNR----------------------------------DGYLG----
-----YA------------------------QARDD---QVGGAIQKAI--DVAKL----
-----NIIKVDRGSGS----WEDQPGGTNSL---TR-KAEGKAGSVTVEI-----QPAPQ
GLGLAAAETV------------------RNI-LEL--AGVED---AWTNSDGNTRTTVN-
---------------------------------------LAKATFNALE-----------
-----NAAQSRTPQH--AR-----EVH------YDEVSE---------------------
------------------------------------------
>lcl|36548_3351 unnamed protein product
------------------------------------------------------------
------------------------------------------------------------
------------------------------------------------------------
------------------------------------------------------------
------------------------------------------------------------
------------------------------------------------------------
------------------------------------------------------------
--------------------------------MEL--AGVED---AWTNSDGNTRTTVN-
---------------------------------------LAKATFNALE-----------
-----NAAQSRTPQH--AR-----EVH------YDEVSE---------------------
------------------------------------------
>lcl|36550_1725 unnamed protein product
-----------------------------------------------------------M
SRHNDGW---EPRTRLGRK--VQNGDISSMEQ--------------------ALDSGLPM
K---------------------------------------EAEIV---DQLL--------
---------------PGLED-------EVLDINMVQ---------------RMTDSG---
--RRVKF-RCVVAVGNR----------------------------------DGYLG----
-----YA------------------------QARDD---QVGGAIQKAI--DVAKL----
-----NIIQVDRGSGS----WEDQPGGTNSL---TR-TAKGKAGSVTVEI-----KPAPQ
GLGLAAAETV------------------RNI-LEL--AGVED---AWTNSDGNTRTTVN-
---------------------------------------LAKATFNALE-----------
-----NAAQSRTPQH--AR-----EVH------YDEVSE---------------------
------------------------------------------
>lcl|36551_2389 unnamed protein product
-----------------------------------------------------------M
SRHNDGW---EPRTRLGRK--VQNGDISSMEQ--------------------ALDSGLPM
K---------------------------------------EAEIV---DQLL--------
---------------PGLED-------EVLDINMVQ---------------RMTDSG---
--RRVKF-RCVVAVGNR----------------------------------DGYLG----
-----YA------------------------QARDD---QVGGAIQKAI--DVAKL----
-----NIIQVDRGSGS----WEDQPGGTNSL---TR-TAKGKAGSVTVEI-----KPAPQ
GLGLAAAETV------------------RNI-LEL--AGVED---AWTNSDGNTRTTVN-
---------------------------------------LAKATFNALE-----------
-----NAAQSRTPQH--AR-----EVH------YDEVSE---------------------
------------------------------------------
>lcl|36552_1198 unnamed protein product
-----------------------------------------------------------M
SRHNDGW---EPRTRLGRK--VQNGDISSMEQ--------------------ALDSGLPM
K---------------------------------------EAEIV---DQLL--------
---------------PGLED-------EVLDINMVQ---------------RMTDSG---
--RRVKF-RCVVAVGNR----------------------------------DGYLG----
-----YA------------------------QARDD---QVGGAIQKAI--DVAKL----
-----NIIQVDRGSGS----WEDQPGGTNSL---TR-TAKGKAGSVTVEI-----KPAPQ
GLGLAAAETV------------------RNI-LEL--AGVED---AWTNSDGNTRTTVN-
---------------------------------------LAKATFNALE-----------
-----NAAQSRTPQH--AR-----EVH------YDEVSE---------------------
------------------------------------------
>lcl|36554_2645 unnamed protein product
-----------------------------------------------------------M
SRHNDGW---EPRTRLGRK--VQNGDISSMEQ--------------------ALDSGLPM
K---------------------------------------EAEIV---DQLL--------
---------------PGLED-------EVLDINMVQ---------------RMTDSG---
--RRVKF-RCVVAVGNR----------------------------------DGYLG----
-----YA------------------------QARDD---QVGGAIQKAI--DVAKL----
-----NIIQVDRGSGS----WEDQPGGTNSL---TR-TAKGKAGSVTVEI-----KPAPQ
GLGLAAAETV------------------RNI-LEL--AGVED---AWTNSDGNTRTTVN-
---------------------------------------LAKATFNALE-----------
-----NAAQSRTPQH--AR-----EVH------YDEVSE---------------------
------------------------------------------
>lcl|36555_1188 unnamed protein product
-----------------------------------------------------------M
SRHNDGW---EPRTRLGRK--VQNGDISSMEQ--------------------ALDSGLPM
K---------------------------------------EAEIV---DQLL--------
---------------PGLED-------EVLDINMVQ---------------RMTDSG---
--RRVKF-RCVVAVGNR----------------------------------DGYLG----
-----YA------------------------QARDD---QVGGAIQKAI--DVAKL----
-----NIIQVDRGSGS----WEDQPGGTNSL---TR-TAKGKAGSVTVEI-----KPAPQ
GLGLAAAETV------------------RNI-LEL--AGVED---AWTNSDGNTRTTVN-
---------------------------------------LAKATFNALE-----------
-----NAAQSRTPQH--AR-----EVH------YDEVSE---------------------
------------------------------------------
>gi|495716537|ref|WP_008441116.1| 30S ribosomal protein S5 [Halorubrum californiense]
-----------------------------------------------------------M
SRHNDGW---EPRTRLGRK--VQDGDISSMEQ--------------------ALNSGLPM
K---------------------------------------EAEIV---DQLL--------
---------------PGLED-------EVLDINMVQ---------------RMTDSG---
--RRVKF-RCVVAVGNR----------------------------------DGYLG----
-----YA------------------------QARDD---QVGGAIQKAI--DVAKL----
-----NIISVDRGSGS----WEDQPGGTNSL---TR-TAKGKAGSVTVEI-----KPAPQ
GLGLAAAETV------------------RNI-LEL--AGVDD---AWTNSDGNTRTTVN-
---------------------------------------LAKATFNALE-----------
-----NAAQSRTPQH--AR-----EVH------YDEVSE---------------------
------------------------------------------
>lcl|18174_1382 unnamed protein product
-----------------------------------------------------------M
SRHNDGW---EPRTRLGRK--VQDGDVTSMEQ--------------------ALNSGLPL
K---------------------------------------EAEIV---DQLL--------
---------------PGLED-------EVLDINMVQ---------------RMTDSG---
--RRVKF-RCVVAVGNR----------------------------------DGYLG----
-----YA------------------------QARDD---QVGGAIQKAI--DVAKL----
-----NVISVDRGSGS----WEDQPGGTNSL---TR-TATGKAGSVTVEI-----KPAPQ
GLGLAAAETV------------------RNI-LEL--AGVED---AWTNSDGNTRTTVN-
---------------------------------------LAKATFNALE-----------
-----NAAQSRTPQH--AR-----EVH------YDEVSE---------------------
------------------------------------------
>lcl|18178_852 unnamed protein product
-----------------------------------------------------------M
SRHNDGW---EPRTRLGRK--VQDGDVTSMEQ--------------------ALNSGLPL
K---------------------------------------EAEIV---DQLL--------
---------------PGLED-------EVLDINMVQ---------------RMTDSG---
--RRVKF-RCVVAVGNR----------------------------------DGYLG----
-----YA------------------------QARDD---QVGGAIQKAI--DVAKL----
-----NVISVDRGSGS----WEDQPGGTNSL---TR-TATGKAGSVTVEI-----KPAPQ
GLGLAAAETV------------------RNI-LEL--AGVED---AWTNSDGNTRTTVN-
---------------------------------------LAKATFNALE-----------
-----NAAQSRTPQH--AR-----EVH------YDEVSE---------------------
------------------------------------------
>gi|448484354|ref|ZP_21606061.1| 30S ribosomal protein S5P [Halorubrum arcis JCM 13916]
-----------------------------------------------------------M
SRHNDGW---EPRTRLGRK--VQDGEISSMEQ--------------------ALNSGLPL
K---------------------------------------EAEIV---DQLL--------
---------------PGLED-------EVLDINMVQ---------------RMTDSG---
--RRVKF-RCVVAVGNR----------------------------------DGYLG----
-----YA------------------------QARDD---QVGGAIQKAI--DVAKL----
-----NIISVDRGSGS----WEDQPGGTNSL---TR-TAKGKAGSVTVEI-----KPAPQ
GLGLAAAETV------------------RNI-LEL--AGVED---AWTNSDGNTRTTVN-
---------------------------------------LAKATFNALE-----------
-----NAAQSRTPQH--AR-----EVH------YDEVSE---------------------
------------------------------------------
>gi|448517709|ref|ZP_21617283.1| 30S ribosomal protein S5P [Halorubrum distributum JCM 10118]
-----------------------------------------------------------M
SRHNDGW---EPRTRLGRK--VQDGEISSMEQ--------------------ALNSGLPL
K---------------------------------------EAEIV---DQLL--------
---------------PGLED-------EVLDINMVQ---------------RMTDSG---
--RRVKF-RCVVAVGNR----------------------------------DGYLG----
-----YA------------------------QARDD---QVGGAIQKAI--DVAKL----
-----NIISVDRGSGS----WEDQPGGTNSL---TR-TAKGKAGSVTVEI-----KPAPQ
GLGLAAAETV------------------RNI-LEL--AGVED---AWTNSDGNTRTTVN-
---------------------------------------LAKATFNALE-----------
-----NAAQSRTPQH--AR-----EVH------YDEVSE---------------------
------------------------------------------
>lcl|36549_636 unnamed protein product
-----------------------------------------------------------M
SRHNDGW---EPRTRLGRK--VQDGEISSMEQ--------------------ALNSGLPL
K---------------------------------------EAEIV---DQLL--------
---------------PGLED-------EVLDINMVQ---------------RMTDSG---
--RRVKF-RCVVAVGNR----------------------------------DGYLG----
-----YA------------------------QARDD---QVGGAIQKAI--DVAKL----
-----NIISVDRGSGS----WEDQPGGTNSL---TR-TAKGKAGSVTVEI-----KPAPQ
GLGLAAAETV------------------RNI-LEL--AGVED---AWTNSDGNTRTTVN-
---------------------------------------LAKATFNALE-----------
-----NAAQSRTPQH--AR-----EVH------YDEVSE---------------------
------------------------------------------
>gi|448452142|ref|ZP_21593162.1| 30S ribosomal protein S5P [Halorubrum litoreum JCM 13561]
-----------------------------------------------------------M
SRHNDGW---EPRTRLGRK--VQDGEISSMEQ--------------------ALNSGLPL
K---------------------------------------EAEIV---DQLL--------
---------------PGLED-------EVLDINMVQ---------------RMTDSG---
--RRVKF-RCVVAVGNR----------------------------------DGYLG----
-----YA------------------------QARDD---QVGGAIQKAI--DVAKL----
-----NIISVDRGSGS----WEDQPGGTNSL---TR-TAKGKAGSVTVEI-----KPAPQ
GLGLAAAETV------------------RNI-LEL--AGVED---AWTNSDGNTRTTVN-
---------------------------------------LAKATFNALE-----------
-----NAAQSRTPQH--AR-----EVH------YDEVSE---------------------
------------------------------------------
>gi|448426487|ref|ZP_21583336.1| 30S ribosomal protein S5P [Halorubrum terrestre JCM 10247]
-----------------------------------------------------------M
SRHNDGW---EPRTRLGRK--VQDGEISSMEQ--------------------ALNSGLPL
K---------------------------------------EAEIV---DQLL--------
---------------PGLED-------EVLDINMVQ---------------RMTDSG---
--RRVKF-RCVVAVGNR----------------------------------DGYLG----
-----YA------------------------QARDD---QVGGAIQKAI--DVAKL----
-----NIISVDRGSGS----WEDQPGGTNSL---TR-TAKGKAGSVTVEI-----KPAPQ
GLGLAAAETV------------------RNI-LEL--AGVED---AWTNSDGNTRTTVN-
---------------------------------------LAKATFNALE-----------
-----NAAQSRTPQH--AR-----EVH------YDEVSE---------------------
------------------------------------------
>lcl|36547_67 unnamed protein product
------------------------------------------------------------
-----------------------------MEQ--------------------ALNSGLPL
K---------------------------------------EAEIV---DQLL--------
---------------PGLED-------EVLDINMVQ---------------RMTDSG---
--RRVKF-RCVVAVGNR----------------------------------DGYLG----
-----YA------------------------QARDD---QVGGAIQKAI--DVAKL----
-----NIISVDRGSGS----WEDQPGGTNSL---TR-TAKGKAGSVTVEI-----KPAPQ
GLGLAAAETV------------------RNI-LEL--AGVED---AWTNSDGNTRTTVN-
---------------------------------------LAKATFNALE-----------
-----NAAQSRTPQH--AR-----EVH------YDEVSE---------------------
------------------------------------------
>lcl|36546_531 unnamed protein product
------------------------------------------------------------
-----------------------------MEQ--------------------ALQSGLPL
K---------------------------------------EAEIV---DQLL--------
---------------PGLED-------EVLDINMVQ---------------RMTDSG---
--RRVKF-RCVVAVGNR----------------------------------DGYLG----
-----YA------------------------QARDD---QVGGAIQKAI--DVAKL----
-----NIISVDRGSGS----WEDQPGGTNSL---TR-TAKGKAGSVTVEI-----KPAPQ
GLGLAAAETV------------------RNI-LEL--AGVED---AWTNSDGNTRTTVN-
---------------------------------------LAKATFNALE-----------
-----NAAQSRTPQH--AR-----EVH------YDEVSE---------------------
------------------------------------------
>gi|448535688|ref|ZP_21622208.1| 30S ribosomal protein S5P [Halorubrum hochstenium ATCC 700873]
-----------------------------------------------------------M
SRHNDGW---EPRTRLGRK--VQDGDITSMEQ--------------------ALESGLPL
K---------------------------------------EAEIV---DQLL--------
---------------PGLED-------EVLDINMVQ---------------RMTDSG---
--RRVKF-RCVVAVGNR----------------------------------DGYLG----
-----YA------------------------QARDD---QVGGAIQKAI--DVAKL----
-----NIISVDRGSGS----WEDQPGGTNSL---TR-TAKGKAGSVTVEV-----KPAPQ
GLGLAAAETV------------------RNI-LEL--AGVED---AWTNSDGNTRTTVN-
---------------------------------------LAKATFNALE-----------
-----NAAQSRTPQH--AR-----EVH------YDEVSE---------------------
------------------------------------------
>gi|448436272|ref|ZP_21587073.1| 30S ribosomal protein S5P [Halorubrum tebenquichense DSM 14210]
-----------------------------------------------------------M
SRHNDGW---EPRTRLGRK--VQDGDITSMEQ--------------------ALESGLPL
K---------------------------------------EAEIV---DQLL--------
---------------PGLED-------EVLDINMVQ---------------RMTDSG---
--RRVKF-RCVVAVGNR----------------------------------DGYLG----
-----YA------------------------QARDD---QVGGAIQKAI--DVAKL----
-----NIISVDRGSGS----WEDQPGGTNSL---TR-TAKGKAGSVTVEV-----KPAPQ
GLGLAAAETV------------------RNI-LEL--AGVED---AWTNSDGNTRTTVN-
---------------------------------------LAKATFNALE-----------
-----NAAQSRTPQH--AR-----EVH------YDEVSE---------------------
------------------------------------------
>lcl|39407_855 unnamed protein product
-----------------------------------------------------------M
SRHNDGW---EPRTRLGRK--VQDGDITSMEQ--------------------ALNSGLPL
K---------------------------------------EAEIV---DQLL--------
---------------PGLED-------EVLDINMVQ---------------RMTDSG---
--RRVKF-RCVVAVGNR----------------------------------DGYLG----
-----YA------------------------QARDD---QVGGAIQKAI--DVAKL----
-----NIISVDRGSGS----WEDQPGGTNSL---TR-TAKGKAGSVTVEI-----KPAPQ
GLGLAAAETV------------------RNI-LEL--AGVED---AWTNSDGNTRTTVN-
---------------------------------------LAKATFNALE-----------
-----NAAQSRTPQH--AR-----EVH------YDEVSE---------------------
------------------------------------------
>lcl|38016_1419 unnamed protein product
-----------------------------------------------------------M
SRHNDGW---EPRTRLGRK--VQDGDITSMEQ--------------------ALNSGLPL
K---------------------------------------EAEIV---DQLL--------
---------------PGLED-------EVLDINMVQ---------------RMTDSG---
--RRVKF-RCVVAVGNR----------------------------------DGYLG----
-----YA------------------------QARDD---QVGGAIQKAI--DVAKL----
-----NIISVDRGSGS----WEDQPGGTNSL---TR-TAKGKAGSVTVEI-----KPAPQ
GLGLAAAETV------------------RNI-LEL--AGVED---AWTNSDGNTRTTVN-
---------------------------------------LAKATFNALE-----------
-----NAAQSRTPQH--AR-----EVH------YDEVSE---------------------
------------------------------------------
>gi|448503692|ref|ZP_21613321.1| 30S ribosomal protein S5P [Halorubrum coriense DSM 10284]
-----------------------------------------------------------M
SRHNDGW---EPRTRLGRK--VQDGDITSMEQ--------------------ALESGLPL
K---------------------------------------EAEIV---DQLL--------
---------------PGLED-------EVLDINMVQ---------------RMTDSG---
--RRVKF-RCVVAVGNR----------------------------------DGYLG----
-----YA------------------------QARDD---QVGGAIQKAI--DVAKL----
-----NIISVDRGSGS----WEDQPGGTNSL---TR-TAKGKAGSVTVEI-----KPAPQ
GLGLAAAETV------------------RNI-LEL--AGVED---AWTNSDGNTRTTVN-
---------------------------------------LAKATFNALE-----------
-----NAAQSRTPQH--AR-----EVH------YDEVSE---------------------
------------------------------------------
>lcl|18175_1633 unnamed protein product
-----------------------------------------------------------M
SRHNDGW---EPRTRLGRK--VQDGDITSMEQ--------------------ALESGLPL
K---------------------------------------EAEIV---DQLL--------
---------------PGLED-------EVLDINMVQ---------------RMTDSG---
--RRVKF-RCVVAVGNR----------------------------------DGYLG----
-----YA------------------------QARDD---QVGGAIQKAI--DVAKL----
-----NIISVDRGSGS----WEDQPGGTNSL---TR-TAKGKAGSVTVEI-----KPAPQ
GLGLAAAETV------------------RNI-LEL--AGVED---AWTNSDGNTRTTVN-
---------------------------------------LAKATFNALE-----------
-----NAAQSRTPQH--AR-----EVH------YDEVSE---------------------
------------------------------------------
>lcl|18176_1173 unnamed protein product
-----------------------------------------------------------M
SRHNDGW---EPRTRLGRK--VQDGDITSMEQ--------------------ALESGLPL
K---------------------------------------EAEIV---DQLL--------
---------------PGLED-------EVLDINMVQ---------------RMTDSG---
--RRVKF-RCVVAVGNR----------------------------------DGYLG----
-----YA------------------------QARDD---QVGGAIQKAI--DVAKL----
-----NIISVDRGSGS----WEDQPGGTNSL---TR-TAKGKAGSVTVEI-----KPAPQ
GLGLAAAETV------------------RNI-LEL--AGVED---AWTNSDGNTRTTVN-
---------------------------------------LAKATFNALE-----------
-----NAAQSRTPQH--AR-----EVH------YDEVSE---------------------
------------------------------------------
>lcl|38020_1003 unnamed protein product
-----------------------------------------------------------M
SRHNDGW---EPRTRLGRK--VQDGDITSMEQ--------------------ALQSGLPL
K---------------------------------------EAEIV---DQLL--------
---------------PGLED-------EVLDINMVQ---------------RMTDSG---
--RRVKF-RCVVAVGNR----------------------------------DGYLG----
-----YA------------------------QARDD---QVGGAIQKAI--DVAKL----
-----NIISVDRGSGS----WEDQPGGTNSL---TR-TAKGKAGSVTVEI-----KPAPQ
GLGLAAAETV------------------RNI-LEL--AGVED---AWTNSDGNTRTTVN-
---------------------------------------LAKATFNALE-----------
-----NAAQSRTPQH--AR-----EVH------YDEVSE---------------------
------------------------------------------
>lcl|38021_2124 unnamed protein product
-----------------------------------------------------------M
SRHNDGW---EPRTRLGRK--VQDGDITSMEQ--------------------ALQSGLPL
K---------------------------------------EAEIV---DQLL--------
---------------PGLED-------EVLDINMVQ---------------RMTDSG---
--RRVKF-RCVVAVGNR----------------------------------DGYLG----
-----YA------------------------QARDD---QVGGAIQKAI--DVAKL----
-----NIISVDRGSGS----WEDQPGGTNSL---TR-TAKGKAGSVTVEI-----KPAPQ
GLGLAAAETV------------------RNI-LEL--AGVED---AWTNSDGNTRTTVN-
---------------------------------------LAKATFNALE-----------
-----NAAQSRTPQH--AR-----EVH------YDEVSE---------------------
------------------------------------------
>lcl|38022_24 unnamed protein product
-----------------------------------------------------------M
SRHNDGW---EPRTRLGRK--VQDGDITSMEQ--------------------ALQSGLPL
K---------------------------------------EAEIV---DQLL--------
---------------PGLED-------EVLDINMVQ---------------RMTDSG---
--RRVKF-RCVVAVGNR----------------------------------DGYLG----
-----YA------------------------QARDD---QVGGAIQKAI--DVAKL----
-----NIISVDRGSGS----WEDQPGGTNSL---TR-TAKGKAGSVTVEI-----KPAPQ
GLGLAAAETV------------------RNI-LEL--AGVED---AWTNSDGNTRTTVN-
---------------------------------------LAKATFNALE-----------
-----NAAQSRTPQH--AR-----EVH------YDEVSE---------------------
------------------------------------------
>lcl|23591_2525 unnamed protein product
-----------------------------------------------------------M
SRHNDGW---EPRTRLGRK--VQDGDITSMEQ--------------------ALQSGLPL
K---------------------------------------EAEIV---DQLL--------
---------------PGLED-------EVLDINMVQ---------------RMTDSG---
--RRVKF-RCVVAVGNR----------------------------------DGYLG----
-----YA------------------------QARDD---QVGGAIQKAI--DVAKL----
-----NIISVDRGSGS----WEDQPGGTNSL---TR-TAKGKAGSVTVEI-----KPAPQ
GLGLAAAETV------------------RNI-LEL--AGVED---AWTNSDGNTRTTVN-
---------------------------------------LAKATFNALE-----------
-----NAAQSRTPQH--AR-----EVH------YDEVSE---------------------
------------------------------------------
>lcl|36553_2251 unnamed protein product
-----------------------------------------------------------M
SRHNDGW---EPRTRLGRK--VQDGDITSMEQ--------------------ALQSGLPL
K---------------------------------------EAEIV---DQLL--------
---------------PGLED-------EVLDINMVQ---------------RMTDSG---
--RRVKF-RCVVAVGNR----------------------------------DGYLG----
-----YA------------------------QARDD---QVGGAIQKAI--DVAKL----
-----NIISVDRGSGS----WEDQPGGTNSL---TR-TAKGKAGSVTVEI-----KPAPQ
GLGLAAAETV------------------RNI-LEL--AGVED---AWTNSDGNTRTTVN-
---------------------------------------LAKATFNALE-----------
-----NAAQSRTPQH--AR-----EVH------YDEVSE---------------------
------------------------------------------
>lcl|38024_2008 unnamed protein product
-----------------------------------------------------------M
SRHNDGW---EPRTRLGRK--VQDGDITSMEQ--------------------ALQSGLPL
K---------------------------------------EAEIV---DQLL--------
---------------PGLED-------EVLDINMVQ---------------RMTDSG---
--RRVKF-RCVVAVGNR----------------------------------DGYLG----
-----YA------------------------QARDD---QVGGAIQKAI--DVAKL----
-----NIISVDRGSGS----WEDQPGGTNSL---TR-TAKGKAGSVTVEI-----KPAPQ
GLGLAAAETV------------------RNI-LEL--AGVED---AWTNSDGNTRTTVN-
---------------------------------------LAKATFNALE-----------
-----NAAQSRTPQH--AR-----EVH------YDEVSE---------------------
------------------------------------------
>lcl|38025_457 unnamed protein product
-----------------------------------------------------------M
SRHNDGW---EPRTRLGRK--VQDGDITSMEQ--------------------ALQSGLPL
K---------------------------------------EAEIV---DQLL--------
---------------PGLED-------EVLDINMVQ---------------RMTDSG---
--RRVKF-RCVVAVGNR----------------------------------DGYLG----
-----YA------------------------QARDD---QVGGAIQKAI--DVAKL----
-----NIISVDRGSGS----WEDQPGGTNSL---TR-TAKGKAGSVTVEI-----KPAPQ
GLGLAAAETV------------------RNI-LEL--AGVED---AWTNSDGNTRTTVN-
---------------------------------------LAKATFNALE-----------
-----NAAQSRTPQH--AR-----EVH------YDEVSE---------------------
------------------------------------------
>lcl|36556_1778 unnamed protein product
-----------------------------------------------------------M
SRHNDGW---EPRTRLGRK--VQDGDITSMEQ--------------------ALQSGLPL
K---------------------------------------EAEIV---DQLL--------
---------------PGLED-------EVLDINMVQ---------------RMTDSG---
--RRVKF-RCVVAVGNR----------------------------------DGYLG----
-----YA------------------------QARDD---QVGGAIQKAI--DVAKL----
-----NIISVDRGSGS----WEDQPGGTNSL---TR-TAKGKAGSVTVEI-----KPAPQ
GLGLAAAETV------------------RNI-LEL--AGVED---AWTNSDGNTRTTVN-
---------------------------------------LAKATFNALE-----------
-----NAAQSRTPQH--AR-----EVH------YDEVSE---------------------
------------------------------------------
>lcl|36557_309 unnamed protein product
-----------------------------------------------------------M
SRHNDGW---EPRTRLGRK--VQDGDITSMEQ--------------------ALQSGLPL
K---------------------------------------EAEIV---DQLL--------
---------------PGLED-------EVLDINMVQ---------------RMTDSG---
--RRVKF-RCVVAVGNR----------------------------------DGYLG----
-----YA------------------------QARDD---QVGGAIQKAI--DVAKL----
-----NIISVDRGSGS----WEDQPGGTNSL---TR-TAKGKAGSVTVEI-----KPAPQ
GLGLAAAETV------------------RNI-LEL--AGVED---AWTNSDGNTRTTVN-
---------------------------------------LAKATFNALE-----------
-----NAAQSRTPQH--AR-----EVH------YDEVSE---------------------
------------------------------------------
>gi|385804221|ref|YP_005840621.1| 30S ribosomal protein S5 [Haloquadratum walsbyi C23]
--------------------------------------------------------MSQS
QRNSDGW---TPRTRLGRM--VQDGDVTSMEQ--------------------ALNSGLPL
K---------------------------------------EPELV---DQLL--------
---------------PGLDD-------EVLDINMVQ---------------RMTDSG---
--RRVKF-RCVVAIGNR----------------------------------NGFLG----
-----YA------------------------EGRDD---QVGSAIQKAI--DVAKL----
-----NLISVDRGSGS----WEDSAGGVNSL---TR-NAEGKAGSVTVEV-----MPAPQ
GLGLAAAETV------------------SNI-LEL--AGVED---AWTRSNGNTRTTVN-
---------------------------------------LAKATYNALR-----------
-----NASQSRTPRRAAAK-----QRE-------QEVSE---------------------
------------------------------------------
>gi|110668721|ref|YP_658532.1| 30S ribosomal protein S5P [Haloquadratum walsbyi DSM 16790]
--------------------------------------------------------MSQS
QRNSDGW---TPRTRLGRM--VQDGDVTSMEQ--------------------ALNSGLPL
K---------------------------------------EPELV---DQLL--------
---------------PGLDD-------EVLDINMVQ---------------RMTDSG---
--RRVKF-RCVVAIGNR----------------------------------NGFLG----
-----YA------------------------EGRDD---QVGSAIQKAI--DVAKL----
-----NLISVDRGSGS----WEDSAGGVNSL---TR-NAEGKAGSVTVEV-----MPAPQ
GLGLAAAETV------------------SNI-LEL--AGVED---AWTRSNGNTRTTVN-
---------------------------------------LAKATYNALR-----------
-----NASQSRTPRRAAAK-----QRE-------QEVSE---------------------
------------------------------------------
>gi|448285649|ref|ZP_21476890.1| 30S ribosomal protein S5P [Halogeometricum borinquense DSM 11551]
----------------------------------------------------------MS
QRNSNGW---EPRTRLGRM--VQEGDVTSMEQ--------------------ALETGLPL
K---------------------------------------EAEIV---DQLL--------
---------------PGLED-------EVLDINMVQ---------------RMTDSG---
--RRVKF-RCVVAIGNR----------------------------------DGFLG----
-----YA------------------------EARDD---QVGSAIQKAI--DVAKL----
-----NIIKVDRGSGS----WEDSAGGLNSL---TR-KAEGKAGSVTVEI-----MPAPQ
GLGLAAAETV------------------RNI-LEL--AGVQD---AWTRSNGNTRTTVN-
---------------------------------------LAKGTYNALK-----------
-----NASQSRTPRR--AR-----EKQ-------REAGN---------------------
------------------------------------------
>gi|448415399|ref|ZP_21578199.1| 30S ribosomal protein S5P [Halosarcina pallida JCM 14848]
----------------------------------------------------------MS
QRNSNGW---EPRTRLGRM--VQDGDVTSMKQ--------------------ALETGLPL
K---------------------------------------EPEIV---DQLL--------
---------------PGLED-------EVLDINMVQ---------------RMTDSG---
--RRVKF-RCVVAIGNR----------------------------------DGFLG----
-----YA------------------------EARDD---QVGSAIQKAI--NVAKL----
-----NIIEVDRGSGS----WEDSAGGVNSL---TR-KAEGKAGSVTVEI-----MPAPQ
GLGLAAAETV------------------RNI-LEL--AGVQD---AWTRSNGNTRTTVN-
---------------------------------------LAKATYNALR-----------
-----NASQSRTPRR--AR-----EKQ-------QEAGN---------------------
------------------------------------------
>gi|399577366|ref|ZP_10771119.1| 30S ribosomal protein S5P [Halogranum salarium B-1]
---------------------------------------------------------MSR
RNNNDGW---EPRTRLGRK--VQNGDISSMDQ--------------------ALESGLPL
K---------------------------------------EPEII---DQLL--------
---------------GGLDD-------EVLDINMVQ---------------RMTDSG---
--RRVKF-RCVCAVGNR----------------------------------DGYLG----
-----YA------------------------EARDD---QVGGAIQKAI--EVAKL----
-----NIIKVDRGSGS----WEDRPGGTHSL---TR-KANGKAGSVTVEI-----IPAPM
GLGLAAAETV------------------RKI-LEL--AGVQD---AWTKSDGNTRTTVN-
---------------------------------------LAKATYNALQ-----------
-----NASQSRTPQR--AR-----EKQ-------REVSD---------------------
------------------------------------------
>gi|433420016|ref|ZP_20405402.1| 30S ribosomal protein S5P [Haloferax sp. BAB2207]
-----------------------------------------------------------M
SSNNNGW---EPRTRLGRM--VQNGDVTSMDQ--------------------ALETGLPL
K---------------------------------------EPQLV---DQLL--------
---------------PGLDD-------EVLDINMVQ---------------RMTDSG---
--RRVKF-RCVVAVGNR----------------------------------DGYLG----
-----YA------------------------EARDD---QVGGAIQKAI--EVAKL----
-----NIIKVDRGSGS----WEDRAGGLNSL---SR-KAEGKAGSVTVRI-----IPAPQ
GLGLAAAETV------------------RNI-LEL--AGVQD---AWTKSDGNTRTTVN-
---------------------------------------LAKATYNALK-----------
-----NASQSRTPQR--AR-----EVR-------QEVRE---------------------
------------------------------------------
>gi|448548040|ref|ZP_21627384.1| 30S ribosomal protein S5P [Haloferax sp. ATCC BAA-645]
-----------------------------------------------------------M
SSNNNGW---EPRTRLGRM--VQNGDVTSMDQ--------------------ALETGLPL
K---------------------------------------EPQLV---DQLL--------
---------------PGLDD-------EVLDINMVQ---------------RMTDSG---
--RRVKF-RCVVAVGNR----------------------------------DGYLG----
-----YA------------------------EARDD---QVGGAIQKAI--EVAKL----
-----NIIKVDRGSGS----WEDRAGGLNSL---SR-KAEGKAGSVTVRI-----IPAPQ
GLGLAAAETV------------------RNI-LEL--AGVQD---AWTKSDGNTRTTVN-
---------------------------------------LAKATYNALK-----------
-----NASQSRTPRR--AR-----EVR-------QEVRE---------------------
------------------------------------------
>gi|448290669|ref|ZP_21481815.1| 30S ribosomal protein S5P [Haloferax volcanii DS2]
-----------------------------------------------------------M
SSNNNGW---EPRTRLGRM--VQNGDVTSMDQ--------------------ALETGLPL
K---------------------------------------EPQLV---DQLL--------
---------------PGLDD-------EVLDINMVQ---------------RMTDSG---
--RRVKF-RCVVAVGNR----------------------------------DGYLG----
-----YA------------------------EARDD---QVGGAIQKAI--EVAKL----
-----NIIKVDRGSGS----WEDRAGGLNSL---SR-KAEGKAGSVTVRI-----IPAPQ
GLGLAAAETV------------------RNI-LEL--AGVQD---AWTKSDGNTRTTVN-
---------------------------------------LAKATYNALK-----------
-----NASQSRTPRR--AR-----EVR-------QEVRE---------------------
------------------------------------------
>gi|448623100|ref|ZP_21669749.1| 30S ribosomal protein S5P [Haloferax denitrificans ATCC 35960]
------------------------------------------------------------
------------------M--VQNGDVTSMDQ--------------------ALETGLPL
K---------------------------------------EPQLV---DQLL--------
---------------PGLDD-------EVLDINMVQ---------------RMTDSG---
--RRVKF-RCVVAVGNR----------------------------------DGYLG----
-----YA------------------------EARDD---QVGGAIQKAI--EVAKL----
-----NIIKVDRGSGS----WEDRAGGLNSL---SR-KAEGKAGSVTVRI-----IPAPQ
GLGLAAAETV------------------RNI-LEL--AGIQD---AWTKSDGNTRTTVN-
---------------------------------------LAKATYNALK-----------
-----NASQSRTPRR--AR-----EVR-------QEVRE---------------------
------------------------------------------
>gi|448557063|ref|ZP_21632498.1| 30S ribosomal protein S5P [Haloferax sp. ATCC BAA-644]
------------------------------------------------------------
------------------M--VQNGDVTSMDQ--------------------ALETGLPL
K---------------------------------------EPQLV---DQLL--------
---------------PGLDD-------EVLDINMVQ---------------RMTDSG---
--RRVKF-RCVVAVGNR----------------------------------DGYLG----
-----YA------------------------EARDD---QVGGAIQKAI--EVAKL----
-----NIIKVDRGSGS----WEDRAGGLNSL---SR-KAEGKAGSVTVRI-----IPAPQ
GLGLAAAETV------------------RNI-LEL--AGVQD---AWTKSDGNTRTTVN-
---------------------------------------LAKATYNALK-----------
-----NASQSRTPRR--AR-----EVR-------QEVRE---------------------
------------------------------------------
>gi|448545966|ref|ZP_21626293.1| 30S ribosomal protein S5P [Haloferax sp. ATCC BAA-646]
------------------------------------------------------------
------------------M--VQNGDVTSMDQ--------------------ALETGLPL
K---------------------------------------EPQLV---DQLL--------
---------------PGLDD-------EVLDINMVQ---------------RMTDSG---
--RRVKF-RCVVAVGNR----------------------------------DGYLG----
-----YA------------------------EARDD---QVGGAIQKAI--EVAKL----
-----NIIKVDRGSGS----WEDRAGGLNSL---SR-KAEGKAGSVTVRI-----IPAPQ
GLGLAAAETV------------------RNI-LEL--AGVQD---AWTKSDGNTRTTVN-
---------------------------------------LAKATYNALK-----------
-----NASQSRTPRR--AR-----EVR-------QEVRE---------------------
------------------------------------------
>gi|448600491|ref|ZP_21655987.1| 30S ribosomal protein S5P [Haloferax alexandrinus JCM 10717]
------------------------------------------------------------
------------------M--VQNGDVTSMDQ--------------------ALETGLPL
K---------------------------------------EPQLV---DQLL--------
---------------PGLDD-------EVLDINMVQ---------------RMTDSG---
--RRVKF-RCVVAVGNR----------------------------------DGYLG----
-----YA------------------------EARDD---QVGGAIQKAI--EVAKL----
-----NIIKVDRGSGS----WEDRAGGLNSL---SR-KAEGKAGSVTVRI-----IPAPQ
GLGLAAAETV------------------RNI-LEL--AGVQD---AWTKSDGNTRTTVN-
---------------------------------------LAKATYNALK-----------
-----NASQSRTPQR--AR-----EVR-------QEVRE---------------------
------------------------------------------
>gi|448569090|ref|ZP_21638502.1| 30S ribosomal protein S5P [Haloferax lucentense DSM 14919]
------------------------------------------------------------
------------------M--VQNGDVTSMDQ--------------------ALETGLPL
K---------------------------------------EPQLV---DQLL--------
---------------PGLDD-------EVLDINMVQ---------------RMTDSG---
--RRVKF-RCVVAVGNR----------------------------------DGYLG----
-----YA------------------------EARDD---QVGGAIQKAI--EVAKL----
-----NIIKVDRGSGS----WEDRAGGLNSL---SR-KAEGKAGSVTVRI-----IPAPQ
GLGLAAAETV------------------RNI-LEL--AGVQD---AWTKSDGNTRTTVN-
---------------------------------------LAKATYNALK-----------
-----NASQSRTPQR--AR-----EVR-------QEVRE---------------------
------------------------------------------
>gi|448583490|ref|ZP_21646846.1| 30S ribosomal protein S5P [Haloferax gibbonsii ATCC 33959]
------------------------------------------------------------
------------------M--VQNGDVTSMDQ--------------------ALETGLPL
K---------------------------------------EPQLV---DQLL--------
---------------PGLDD-------EVLDINMVQ---------------RMTDSG---
--RRVKF-RCVVAVGNR----------------------------------DGYLG----
-----YA------------------------EARDD---QVGGAIQKAI--EVAKL----
-----NIIKVDRGSGS----WEDRAGGLNSL---SR-KAEGKAGSVTVRI-----IPAPQ
GLGLAAAETV------------------RNI-LEL--AGIQD---AWTKSDGNTRTTVN-
---------------------------------------LAKATYNALK-----------
-----NASQSRTPQR--AR-----EVR-------QEVRE---------------------
------------------------------------------
>gi|448565535|ref|ZP_21636402.1| 30S ribosomal protein S5P [Haloferax prahovense DSM 18310]
------------------------------------------------------------
------------------M--VQNGDVTSMDQ--------------------ALETGLPL
K---------------------------------------EPQLV---DQLL--------
---------------PGLDD-------EVLDINMVQ---------------RMTDSG---
--RRVKF-RCVVAVGNR----------------------------------DGYLG----
-----YA------------------------EARDD---QVGGAIQKAI--EVAKL----
-----NIIKVDRGSGS----WEDRAGGLNSL---SR-KAEGKAGSVTVRI-----IPAPQ
GLGLAAAETV------------------RNI-LEL--AGIQD---AWTKSDGNTRTTVN-
---------------------------------------LAKATYNALK-----------
-----NASQSRTPQR--AR-----EVR-------QEVRE---------------------
------------------------------------------
>gi|448618094|ref|ZP_21666439.1| 30S ribosomal protein S5P [Haloferax mediterranei ATCC 33500]
------------------------------------------------------------
------------------M--VQNGDVTSMDQ--------------------ALETGLPL
K---------------------------------------EPQIV---DQLL--------
---------------PGMDD-------EVLDINMVQ---------------RMTDSG---
--RRVKF-RCVVAVGNR----------------------------------DGYLG----
-----YA------------------------EARDD---QVGGAIQKAI--EVAKL----
-----NIIKVDRGSGS----WEDRAGGLNSL---SR-KAEGKAGSVTVRI-----IPAPQ
GLGLAAAETV------------------RNI-LEL--AGIQD---AWTKSDGNTRTTVN-
---------------------------------------LAKATYNALK-----------
-----NASQSRTPRR--AR-----EIR-------REVRE---------------------
------------------------------------------
>gi|448611727|ref|ZP_21662157.1| 30S ribosomal protein S5P [Haloferax mucosum ATCC BAA-1512]
------------------------------------------------------------
------------------M--VQNGDVTSMDH--------------------ALETGLPL
K---------------------------------------EPQIV---DQLL--------
---------------PGMDD-------EVLDINMVQ---------------RMTDSG---
--RRVKF-RCVVAVGNR----------------------------------DGYLG----
-----YA------------------------EARDD---QVGGAIQKAI--EVAKL----
-----NIIKVDRGSGS----WEDRAGGLNSL---SR-KAEGKAGSVTVRI-----IPAPQ
GLGLAAAETV------------------RNI-LEL--AGVQD---AWTKSDGNTRTTVN-
---------------------------------------LAKATYNALK-----------
-----NASQSRTPRR--AR-----EIR-------QEVRE---------------------
------------------------------------------
>gi|448578181|ref|ZP_21643616.1| 30S ribosomal protein S5P [Haloferax larsenii JCM 13917]
------------------------------------------------------------
------------------M--VQNGDVTSMDH--------------------ALETGLPL
K---------------------------------------EPQIV---DQLL--------
---------------PGLDD-------EVLDINMVQ---------------RMTDSG---
--RRVKF-RCVVAVGNR----------------------------------DGYLG----
-----YA------------------------EARDD---QVGGAIQKAI--EVAKL----
-----NIIKVDRGSGS----WEDRAGGLNSL---SR-KAEGKAGSVTVKV-----IPAPQ
GLGLAAAETV------------------RNI-LEL--AGVQD---AWTKSDGNTRTTVN-
---------------------------------------LAKATYNALM-----------
-----NASQSRTPRR--AR-----EIR-------QEVRE---------------------
------------------------------------------
>gi|448592799|ref|ZP_21651846.1| 30S ribosomal protein S5P [Haloferax elongans ATCC BAA-1513]
------------------------------------------------------------
------------------M--VQNGDVTSMDH--------------------ALETGLPL
K---------------------------------------EPQIV---DQLL--------
---------------PGLDD-------EVLDINMVQ---------------RMTDSG---
--RRVKF-RCVVAVGNR----------------------------------DGYLG----
-----YA------------------------EARDD---QVGGAIQKAI--EVAKL----
-----NIIKVDRGSGS----WEDRAGGLNSL---SR-KAEGKAGSVTVKV-----IPAPQ
GLGLAAAETV------------------RNI-LEL--AGVQD---AWTKSDGNTRTTVN-
---------------------------------------LAKATYNALK-----------
-----NASQSRTPRR--AR-----EIR-------QEVRE---------------------
------------------------------------------
