# Supplementary material for: Inteins as indicators of gene flow in the halobacteria
Source: Front Microbiol. 2014 Jun 26;5:299. doi: 10.3389/fmicb.2014.00299 (PMC4071816; doi:10.3389/fmicb.2014.00299)
Supplement: Supplementary file 1 [file DataSheet1.ZIP › data_file1/reference_tree_alignment/S5p_S2e-nog.fasta]

>halophilic_archaeon_J07HX5
------------------------------------------------------------
-MTPQAWAG-DGQKYLDEL--TTTTGADSRQR--------------------TV--GLAA
RVIETR----------------------------------ETQFV---DNLANNPALEPW
QKTALNNGYRSVLSVPVVYE---GSAYAVLEVYADRPSAFGGDERE-----VLTELG---
--QTIG--HAINAIQRR----------------------------------EALVA-DHR
TELDLRV------------------------QTLDNILFQMTSSIGSTI--DIETVLPQS
NNNCVLFFTVDTDAASEAIAFEDQSVNISGM---SRVRDQGDSVQFKCTV------RQPE
LITTISQQGA------------------QIQSISV--NGSEGSVIVQVSQSQNVRSFVT-
---------------------------------------ALESTYPDIE-----------
-----LVARRKQTQSEQGTGPIRERLDETLTERQLEVLQVAYSAGYFEWPRENNGADLAE
MLDIAQPTFLQHLRSGEQKLLSALIDE---------------
>hrr_T3cd 
------------------------------------------MPEDELEDLPGVGPATAD
KLVDNGF---ESYQSIAV---ASPGEMSNTADIGESSASDIINAAREAADVGGFETGATV
LERRQEIGKLSW----------------------------QIDEV---DDLL--------
--------------GGGIET------QSITEVYGEFGSGKSQVTHQMAVNVQLSKEN---
--GGLEG-GCIFVDSE-----------------------------------DTFRP----
-------------------------------ERIDD---MVRGLDDEILADEMERR----
-----EIEGTPNDEAA----LEDLVDAFLDQ---IH-VAKAFNSNHQILL-----AEKAK
ELAGEHEETEWPI---------------RIVCVDSLTAHFRA---EYVGRGELAERQQK-
---------------------------------------LNKHLHDLMRLGDLYNTAILV
TNQVASNPDSYFGDPTQAIGGNILGHASTFRIYLRKSKGDKRIVRLVDAPNLADGEAVMR
VQNEGLKPE---------------------------------
>hqr_J07HQX50
MSLYRAGIIGTGGIAGMGILGMHDEDAIGTEKIDASHAGGYASTDEIELVGVADVDAEKL
SKFGEAWDIPESRRYIGHKSMLAAEDLDVVSV--------------------CTPSFLHH
RHVVDTAESSA-----------------------------DPDVIWCEKPIA--------
---------------SSVTD-----AEEMISTCAKRNTELLVNHSF-----RFTDKL---
--------QTLHDLMQQ----------------------------------DDLLG----
---EMYSVSAQFRMELLRNSTHLLDTLVYLLDARAE---QVSGYITGEN--EAAES----
---------LETGREV-----DDAGGGGYVV------LDDGTFTTIDCTV---PREPSSM
TLNFIGSNGKLYMNNDDGEWRYFSLENGEHVETPL--TGIEG---AWTWEEDYKQSFSN-
---------------------------------------AAHHVEDLLN-----------
-----NAAENYSPGVAAKR-----SLEIIIGFYLSHHTGGSISIPLDRPLRDVTITSW--
------------------------------------------
>hrr_LB1
---------------------------------------------MVVGDVTTGTDVLVI
GAGPAGY---VAAIRAGQL--DLDVTLVEKDA--------------------YGGTCLNY
GCIPSKALITATDIAHEAASAEEMGIHADPAIDLAGMMDWKDGVV---DQLT--------
---------------SGVEKLCKANQV----NLLEGTAHFADENTV-----RVSHSGEGQ
GSETLEFEHAIVATGSRPIQIPNFEFDDEPVLDSKQALALDSVPDSLVVVGAGYIGMELA
GVFAKLG------------------------TDVTVIEMLDSILPGYDD--DLKRPVKQR
ATDLG----IDFEFGYTASDWDEREDGGIRVVADPAEQATADGGSAEAVADERLELDTEK
VLVAVGRQPV------------------SDT-LDLAEAGVETDDRGFIETDSRARTNVDH
IFAVGDVAGEPMLAHKGSTEGQVAAEVIAGEPAAIDHQAMPAAVFTDPEIATVGMTESEA
EDAGFETVTGQFPLRASGRALTTGDSDGFVKIVADDADGYVLGASIVGPEASELIAELGL
AIELGATLEDVASTVHTHPTLSEAVMEAAENALGHAIHTLNR
>candidatus_nanosalinarum_J07AB56
-----------------------------------------------------------M
PEQDTVW---NPQTELGRK--VARGETTSIES--------------------ALKQDRPI
M---------------------------------------EPEIV---DQLV--------
----------------DLSE-------EVILIGGTPGKGGGKRRTVTKRTCRMHKSG---
--GRYSS-KSMVALGNY----------------------------------RNIVG----
-----IG------------------------EGTAG---GTRAAIEAAT--REAKL----
-----NLMEVEKGNGS----WEDTGEDNSSI---PF-QVSGKAGGVEVEL-----KPAPR
GTGLAAGDGV------------------SKL-LEL--AGIEN---IWVQSRGQTRTRGN-
---------------------------------------QVKAAFNALK-----------
------------------------KID--------EMKR---------------------
------------------------------------------
>halophilic_archaeon_J07HX64
------------------------------------------------------------
--MRAGF----PQTRLGKR--VADGDIDTIDD--------------------ALNSGLPL
K---------------------------------------EAELV---DQLV--------
----------------TLED-------EVLDINMVQ---------------RMTDSG---
--RRVKF-RCVVAVGDR----------------------------------NGLIG----
-----YA------------------------QGRDD---QVGGAIEKAI--DIAKL----
-----NMVRVPLGSGS----WEDQPGGDHSL---IR-KSEGTAGSVRVEV-----RPAPK
GLGLAAAETP------------------RKV-LEL--AGVED---AWTKSHGNTRTTVN-
---------------------------------------LAKATYNALV-----------
-----NASQARVPQRVYER--------------QQEASE---------------------
------------------------------------------
>hcc_morrhuae_DSM_1307
------------------------------------------------------------
-MSNRGW---EPRTRLGKL--VAEEEITSMDE--------------------ALNSGLPL
K---------------------------------------EPEIT---DQLL--------
----------------SLED-------DVLDINMVQ---------------RMTDSG---
--RRVKF-RCVVAIGDR----------------------------------NGYVG----
-----YA------------------------EGRDD---QVGSAIQKAI--EIAKL----
-----NMVRVSRGCGS----WECGCGRPHTV---AL-RTDGKAGSVEVEL-----RPAPR
GLGLAAGATA------------------RSV-LEL--AGIED---IWTNSSGKTRTTVN-
---------------------------------------FAKATFNALK-----------
-----ATSEARVPER---------AIE------QREVIE---------------------
------------------------------------------
>hcc_thailandensis_JCM_13552
------------------------------------------------------------
-MSNRGW---EPRTRLGKL--VAEEEITTMDE--------------------ALNSGLPL
K---------------------------------------EPEIT---DQLL--------
----------------SIED-------DVLDINMVQ---------------RMTDSG---
--RRVKF-RCVVAIGDR----------------------------------NGYVG----
-----YA------------------------EGRDD---QVGSAIQKAI--EIAKL----
-----NMVRVSRGCGS----WECGCGRPHTV---AL-RTDGKAGSVEVEL-----RPAPR
GLGLAAGETA------------------RSV-LEL--AGIED---IWTNSSGKTRTTVN-
---------------------------------------FAKATFNALK-----------
-----ATSEARVPER---------AVE------QREVIE---------------------
------------------------------------------
>hcc_saccharolyticus_DSM_5350
------------------------------------------------------------
-MSSRGW---EPRTRLGKQ--VAEEEITTMEE--------------------ALNSGLPL
K---------------------------------------EPEIT---DQLL--------
---------------PGLED-------DVLDINMVQ---------------RMTDSG---
--RRVKF-RCVVAIGNR----------------------------------DGYVG----
-----YA------------------------EGRDD---QVGSAIQKAI--GIAKL----
-----NIVNVSRGCGS----WECGCGRPHTV---AL-RSSGKAGSVEVEL-----RPAPR
GLGLAGGETV------------------RSV-LEL--AGIED---IWTRSSGKTRTTVN-
---------------------------------------FAKATFNALR-----------
-----ATGEARVPAE---------TRR------KREVIE---------------------
------------------------------------------
>hcc_salifodinae_DSM_8989
------------------------------------------------------------
-MSRRGW---EPRTRLGKQ--VAEEEITTMGE--------------------ALNSGLPL
K---------------------------------------EPEIT---DQLL--------
---------------PGLED-------DVLDINMVQ---------------RMTDSG---
--RRVKF-RCVVAIGNR----------------------------------DGYVG----
-----YA------------------------EGRDD---QVGSAIQKAI--GIAKL----
-----NVVNVSRGCGS----WECGCGRPHTV---AL-RTSGKAGSVEVEL-----RPAPR
GLGLAGGETA------------------RSI-LEL--AGIED---IWTRSSGTTRTTVN-
---------------------------------------FAKATFNALR-----------
-----ATGEARVPAE---------TRR------KREVIE---------------------
------------------------------------------
>hac_jeotgali_B3
------------------------------------------------------------
MARNNGW---EPVTRLGRL--VRDGDIETMDE--------------------ALNSGLPL
K---------------------------------------EVEVV---DQLL--------
---------------PGLED-------DVLDINMVQ---------------RMTDSG---
--RRVKF-RCVVAVGNR----------------------------------DGYVG----
-----YA------------------------EGRDD---QVGGAIQKAI--GIAKL----
-----NIIDVSRGCGS----WECGCGRPHTV---SL-RTTGKAGSVEVEL-----LPAPR
GLGLAGGDTV------------------RSV-LEL--AGIED---AWTRSSGQTRTTVN-
---------------------------------------FAKATFNALR-----------
-----NTAEARVPEH---------AAA------QREVIE---------------------
------------------------------------------
>hrd_tiamatea_SARL4B
------------------------------------------------------------
-MSADGW---EPRTRLGRQ--VADGEIDSMSD--------------------ALNAGLPL
K---------------------------------------EPEIV---DQLV--------
---------------PGLED-------EVLDINMVQ---------------RMTDSG---
--RRVKF-RCVVVVGNR----------------------------------DGLVG----
-----YA------------------------EGRDD---QVGGAIQKAI--EVAKL----
-----NMIDVSRGCGS----WECGCGRPHTV---AL-RTTGKAGSVEVEL-----QPAPR
GLGLAGGETV------------------RHV-LEL--AGIED---IWTRSSGNTRTTVN-
---------------------------------------FAKATFNALR-----------
-----NTAEARVPEH---------AFD------EREVIE---------------------
------------------------------------------
>hrd_utahensis_DSM_12940
------------------------------------------------------------
--MSDGW---EPRTRLGRQ--VADGEIDSMGD--------------------ALNAGLPL
K---------------------------------------EPEIV---DQLV--------
---------------PGLED-------EVLDINMVQ---------------RMTDSG---
--RRVKF-RCVVVVGNR----------------------------------DGLVG----
-----YA------------------------EGRDD---QVGGAIQKAI--EVAKL----
-----NMIDISRGCGS----WECGCGRPHTV---AL-RTTGKAGSVEVEL-----QPAPR
GLGLAGGETV------------------RHV-LEL--AGIED---IWTRSSGNTRTTVN-
---------------------------------------FAKATFNALR-----------
-----STAEARVPER---------AFE------EREVIE---------------------
------------------------------------------
>hmc_mukohataei_DSM_12286
------------------------------------------------------------
--MSNGW---NPRTRLGKQ--VANGEIDSMQE--------------------ALNSGLPL
K---------------------------------------EPEIV---DQLV--------
---------------PDLED-------EVLDINMVQ---------------RMTDSG---
--RRVKF-RCVVVVGNR----------------------------------DGLVG----
-----YA------------------------EGRDD---QVGGAIQKAI--EIGKL----
-----NLIDISRGCGS----WECGCGRPHTV---AL-RTTGKAGSVEVEL-----QPAPR
GLGLAGGETV------------------RKV-LEL--AGIED---IWTRSSGNTRTTVN-
---------------------------------------FAKATFNALQ-----------
-----NTAEARVPER---------TFE------KREVIE---------------------
------------------------------------------
>har_vallismortis_ATCC_29715
------------------------------------------------------------
MSANNGW---EPRTRLGKQ--VVEGEIDSMQE--------------------ALNSGLPL
K---------------------------------------ESEVV---DQLV--------
---------------PDLED-------EVLDINMVQ---------------RMTDSG---
--RRVKF-RCVVAVGNR----------------------------------NGLIG----
-----YA------------------------EGRDD---QVGGAIQKAI--DIAKL----
-----NIIDVSRGCGS----WECGCGRPHTV---AL-RTEGKAGSVEVEL-----QPAPR
GLGLAGGETV------------------RKV-LEL--AGIED---IWTRSSGNTRTTVN-
---------------------------------------FAKATFNALQ-----------
-----NTAEARVPER---------TFE------KREVIE---------------------
------------------------------------------
>har_amylolytica_JCM_13557
------------------------------------------------------------
MSANNGW---EPRTRLGKQ--VVEGEIDSMQE--------------------ALNSGLPL
K---------------------------------------ESEVV---DQLV--------
---------------PDLED-------EVLDINMVQ---------------RMTDSG---
--RRVKF-RCVVAVGNR----------------------------------DGLIG----
-----YA------------------------EGRDD---QVGGAIQKAI--DIAKL----
-----NIIDVSRGCGS----WECGCGRPHTV---AL-RTEGKAGSVEVEL-----QPAPR
GLGLAGGETV------------------RKV-LEL--AGIED---IWTRSSGNTRTTVN-
---------------------------------------FAKATFNALQ-----------
-----NTAEARVPER---------TFE------KREVIE---------------------
------------------------------------------
>har_argentinensis_DSM_12282
------------------------------------------------------------
MSANNGW---EPRTRLGKQ--VVEGEIDSMQE--------------------ALNSGLPL
K---------------------------------------ESEVV---DQLV--------
---------------PDLED-------EVLDINMVQ---------------RMTDSG---
--RRVKF-RCVVAVGNR----------------------------------DGLIG----
-----YA------------------------EGRDD---QVGGAIQKAI--DIAKL----
-----NIIDVSRGCGS----WECGCGRPHTV---AL-RTEGKAGSVEVEL-----QPAPR
GLGLAGGETV------------------RKV-LEL--AGIED---IWTRSSGNTRTTVN-
---------------------------------------FAKATFNALQ-----------
-----NTAEARVPER---------TFE------KREVIE---------------------
------------------------------------------
>har_californiae_ATCC_3379
------------------------------------------------------------
MSANNGW---EPRTRLGKQ--VVEGEIDSMQE--------------------ALNSGLPL
K---------------------------------------ESEVV---DQLV--------
---------------PDLED-------EVLDINMVQ---------------RMTDSG---
--RRVKF-RCVVAVGNR----------------------------------DGLIG----
-----YA------------------------EGRDD---QVGGAIQKAI--DIAKL----
-----NIIDVSRGCGS----WECGCGRPHTV---AL-RTEGKAGSVEVEL-----QPAPR
GLGLAGGETV------------------RKV-LEL--AGIED---IWTRSSGNTRTTVN-
---------------------------------------FAKATFNALQ-----------
-----NTAEARVPER---------TFE------KREVIE---------------------
------------------------------------------
>har_hispanica_ATCC_33960
------------------------------------------------------------
MSANNGW---EPRTRLGKQ--VVEGEIDSMQE--------------------ALNSGLPL
K---------------------------------------ESEVV---DQLV--------
---------------PDLED-------EVLDINMVQ---------------RMTDSG---
--RRVKF-RCVVAVGNR----------------------------------DGLIG----
-----YA------------------------EGRDD---QVGGAIQKAI--DIAKL----
-----NIIDVSRGCGS----WECGCGRPHTV---AL-RTEGKAGSVEVEL-----QPAPR
GLGLAGGETV------------------RKV-LEL--AGIED---IWTRSSGNTRTTVN-
---------------------------------------FAKATFNALQ-----------
-----NTAEARVPER---------TFE------KREVIE---------------------
------------------------------------------
>har_marismortui_ATCC_43049
------------------------------------------------------------
MSANNGW---EPRTRLGKQ--VVEGEIDSMQE--------------------ALNSGLPL
K---------------------------------------ESEVV---DQLV--------
---------------PDLED-------EVLDINMVQ---------------RMTDSG---
--RRVKF-RCVVAVGNR----------------------------------DGLIG----
-----YA------------------------EGRDD---QVGGAIQKAI--DIAKL----
-----NIIDVSRGCGS----WECGCGRPHTV---AL-RTEGKAGSVEVEL-----QPAPR
GLGLAGGETV------------------RKV-LEL--AGIED---IWTRSSGNTRTTVN-
---------------------------------------FAKATFNALQ-----------
-----NTAEARVPER---------TFE------KREVIE---------------------
------------------------------------------
>har_sinaiiensis_ATCC_33800
------------------------------------------------------------
MSANNGW---EPRTRLGKQ--VVEGEIDSMQE--------------------ALNSGLPL
K---------------------------------------ESEVV---DQLV--------
---------------PDLED-------EVLDINMVQ---------------RMTDSG---
--RRVKF-RCVVAVGNR----------------------------------DGLIG----
-----YA------------------------EGRDD---QVGGAIQKAI--DIAKL----
-----NIIDVSRGCGS----WECGCGRPHTV---AL-RTEGKAGSVEVEL-----QPAPR
GLGLAGGETV------------------RKV-LEL--AGIED---IWTRSSGNTRTTVN-
---------------------------------------FAKATFNALQ-----------
-----NTAEARVPER---------TFE------KREVIE---------------------
------------------------------------------
>har_japonica_DSM_6131
------------------------------------------------------------
MSANNGW---EPRTRLGKQ--VVEGEIDSMQE--------------------ALNSGLPL
K---------------------------------------ESEVV---DQLV--------
---------------PDLED-------EVLDINMVQ---------------RMTDSG---
--RRVKF-RCVVAVGNR----------------------------------DGLIG----
-----YA------------------------EGRDD---QVGGAIQKAI--DIAKL----
-----NIIDISRGCGS----WECGCGRPHTV---AL-RTEGKAGSVEVEL-----QPAPR
GLGLAGGETV------------------RKV-LEL--AGIED---IWTRSSGNTRTTVN-
---------------------------------------FAKATFNALQ-----------
-----NTAEARVPER---------TFE------KREVIE---------------------
------------------------------------------
>hbt_sp_DL_1
------------------------------------------------------------
MGYNDTW---EPKTRLGRL--VQDGEIEDMSA--------------------ALNSGLPL
K---------------------------------------EPEIV---DNLI--------
---------------PGLDD-------EVLDINMVQ---------------RMTDSG---
--RRVKF-RCVVVIGNR----------------------------------DGFVG----
-----YA------------------------EGRDD---QVGGAIQKAI--EVAKL----
-----NIIDVSRGCGS----WECGCGRPHTV---AL-RTTGKAGSVEVEL-----IPAPR
GLGLAGGETV------------------RHV-LEL--AGIDD---IWTRSSGKTRTTVN-
---------------------------------------FAKATFNALR-----------
-----NTAEARVPEH---------ARE------QREVIE---------------------
------------------------------------------
>hbt_sp_NRC_1
------------------------------------------------------------
MSYNDTW---QPKTRLGGL--VQDGEVEDMSE--------------------ALDTGLPL
K---------------------------------------EPEIV---DQLL--------
---------------PGLDD-------EVLDINMVQ---------------RMTDSG---
--RRVKF-RCVVAIGNR----------------------------------DGYVG----
-----YA------------------------EGRDD---QVGGAIQKAI--EVAKL----
-----NIIDVSRGCGS----WECGCGRPHTV---AL-KSTGKAGSVDVEL-----MPAPR
GLGLAGGETV------------------QHV-LEL--AGIDD---VWTRSSGKTRTTVN-
---------------------------------------FAKATFNALR-----------
-----ETSEARVPQH---------ARE------EREVIE---------------------
------------------------------------------
>hbt_salinarum_R_1
------------------------------------------------------------
MSYNDTW---QPKTRLGGL--VQDGEVEDMSE--------------------ALDTGLPL
K---------------------------------------EPEIV---DQLL--------
---------------PGLDD-------EVLDINMVQ---------------RMTDSG---
--RRVKF-RCVVAIGNR----------------------------------DGYVG----
-----YA------------------------EGRDD---QVGGAIQKAI--EVAKL----
-----NIIDVSRGCGS----WECGCGRPHTV---AL-KSTGKAGSVDVEL-----MPAPR
GLGLAGGETV------------------QHV-LEL--AGIDD---VWTRSSGKTRTTVN-
---------------------------------------FAKATFNALR-----------
-----ETSEARVPQH---------ARE------EREVIE---------------------
------------------------------------------
>halophilic_archaeon_J07HB67
------------------------------------------------------------
-MSNNGW---TPQTRLGRQ--VQAGDVTSMDE--------------------ALATGLPL
K---------------------------------------EPEVV---DQLL--------
---------------PNMDD-------EVLDINMVQ---------------RMTDSG---
--RRVKF-RVAVAVGNR----------------------------------NGYLG----
-----YA------------------------EARDD---QVGGAIEKAI--DVAKL----
-----EVISVDRGSGS----WEDSAGGRNSL---MR-TAEGKAGSVEVEI-----KPAPQ
GLGLAGAETV------------------SNI-LSL--AGIED---AWTSSNGTTRTTVN-
---------------------------------------LSKATFNALV-----------
-----NASQARTPDR--AR-----RVQ---REAREGVSE---------------------
------------------------------------------
>hap_paucihalophilus_DX253
------------------------------------------------------------
MSNRNGW---QPQTRLGRK--VAEGDIETMEE--------------------ALNSGLPL
K---------------------------------------EPELV---DQLL--------
---------------PGLED-------EVLDINMVQ---------------RMTDSG---
--RRVKF-RCVCAIGNR----------------------------------DGFVG----
-----YA------------------------EGRDD---QVGGAIQKAI--DIAKL----
-----NIIDVPRGAGS----WEDRSDRPHSL---TH-RTTGKAGSVEVEL-----IPAPA
GLGLAATDTV------------------RKI-LEL--AGVEN---AWTKSHGNTRTTLN-
---------------------------------------LAKATYNALE-----------
-----NASQARGPRA---------RPD-----EEPEVAD---------------------
------------------------------------------
>hvx_asiaticus_JCM_14624
----------------------------------------------------------MS
NRQDGGW---EPVTRLGRK--VQEGEIDTMSA--------------------ALDSGLPL
K---------------------------------------EPELV---DQLL--------
---------------PGLDD-------EVLDINMVQ---------------RMTDSG---
--RRVKF-RCVVTVGDR----------------------------------NGFVG----
-----YA------------------------EGRDD---QVGSAIQKAI--EIAKL----
-----NIIEVPRGSGS----WEDRSDRPHSL---TH-RTSGKAGSVEVDV-----IPAPE
GLGLAASDTV------------------RAV-LEL--AGIEN---AWTQSHGNTRTTVN-
---------------------------------------LAKATFNALE-----------
-----NASQSRMQAR--TQ-----DNE------GAEVAER--------------------
------------------------------------------
>hvx_ruber_XH_70
----------------------------------------------------------MS
NRQDGGW---EPVTRLGRK--VQEGEIDTMSA--------------------ALDSGLPL
K---------------------------------------EPELV---DQLL--------
---------------PGLDD-------EVLDINMVQ---------------RMTDSG---
--RRVKF-RCVVTVGDR----------------------------------NGFVG----
-----YA------------------------EGRDD---QVGSAIQKAI--EIAKL----
-----NIIEVPRGSGS----WEDRSDRPHSL---TH-RTSGKAGSVEVDV-----IPAPE
GLGLAASDTV------------------RAV-LEL--AGIEN---AWTQSHGNTRTTVN-
---------------------------------------LAKATFNALE-----------
-----NASQSRMPAR--TQ-----ADE------DAEVVER--------------------
------------------------------------------
>hrr_chaoviator_HaloG
---------------------------------------------------------MSG
NDYDDGW---QPVTRLGRK--VQEGDIDTMED--------------------ALNTGLPL
K---------------------------------------EPEIV---DQLL--------
---------------PGLDD-------EVLDINMVQ---------------RMTDSG---
--RRVKF-RCSVAVGNR----------------------------------DGFIG----
-----YA------------------------EGRDD---QVGSAIQKAI--GIAKL----
-----NMIKVPRGSGS----WEDRSDRPHSL---TH-QTTGKAGSVEVEL-----IPAPE
GLGLAASDTV------------------NAV-LEL--AGIEN---AWTKSHGNTRTTVN-
---------------------------------------LAKATYNALE-----------
-----NASQARQPEV---------------------IDG---------------------
------------------------------------------
>nbt_gregoryi_SP2
--------------------------------------------------------MSAN
DYNDDGW---QPVTRLGRK--VQEGEIDTMEA--------------------ALNSGLPL
K---------------------------------------EPELV---DQLL--------
---------------PGLDD-------EVLDINMVQ---------------RMTDSG---
--RRVKF-RCVVAVGNR----------------------------------DGYVG----
-----YA------------------------EGRDD---QVGSAIQKAI--GIAKL----
-----NMITVPRGSGS----WEDRSDRPHSL---TR-RTTGKAGSVEVEV-----IPAPE
GLGLAASDTV------------------HAV-LDL--AGIEN---AWTKSHGNTRTTVN-
---------------------------------------LAKATFNALE-----------
-----NASQSRHPPGHRDTGSDREEPE------ETEVAE---------------------
------------------------------------------
>hbi_lacisalsi_AJ5
--------------------------------------------------------MSAN
DYNDDGW---QPVTRLGRK--VQEGDIDTMEA--------------------ALNSGLPL
K---------------------------------------EPELV---DQLL--------
---------------PGLED-------EVLDINMVQ---------------RMTDSG---
--RRVKF-RCVVVVGNR----------------------------------DGYVG----
-----YA------------------------EGRDD---QVGSAIQKAI--GIAKL----
-----NMIKVPRGSGS----WEDRSDRPHSL---TR-RTKGKAGSVEVEV-----IPAPE
GLGLAASDTV------------------RHV-LEL--AGIEN---AWTKSHGNTRTTVN-
---------------------------------------LAKATFNALE-----------
-----NASQSRHPGG--LR----EGSERAESDMEAEVSEQ--------------------
------------------------------------------
>hbi_nitrareducens_JCM_10879
--------------------------------------------------------MSAN
DYNDDGW---QPVTRLGRK--VQEGDIDTMED--------------------ALNSGLPL
K---------------------------------------EPELV---DQLL--------
---------------PGLED-------EVLDINMVQ---------------RMTDSG---
--RRVKF-RCVVVVGNR----------------------------------DGYVG----
-----YA------------------------EGRDD---QVGSAIQKAI--GIAKL----
-----NMIKVPRGSGS----WEDRSDRPHSL---TR-RTKGKAGSVEVEV-----IPAPE
GLGLAASDTV------------------RAV-LEL--AGIEN---AWTKSHGNTRTTVN-
---------------------------------------LAKATFNALE-----------
-----NASQSRQPST--HR----GGSDRADADAEAEVSE---------------------
------------------------------------------
>ncc_occultus_SP4
--------------------------------------------------------MSGN
NYNDGGW---EPVTRLGRM--VQEGEIDTMED--------------------ALNSGLPL
K---------------------------------------EPEIV---DQLL--------
---------------PGLDD-------EVLDINMVQ---------------RMTDSG---
--RRVKF-RCVVVVGDR----------------------------------NGYVG----
-----YA------------------------EGRDD---QVGAAIQKAI--GIAKL----
-----NIIKVPRGSGS----WEDRSDRPHSL---TR-QTTGKAGSVEVEL-----VPAPE
GLGLAASDTV------------------RAV-LEL--AGIEN---AWTKSHGNTRTTVN-
---------------------------------------LAKATFNALE-----------
-----NASQSRHPSS---R----GGRD------EAEVADQ--------------------
------------------------------------------
>ncc_jeotgali_DSM_18795
--------------------------------------------------------MSGN
NYNDGGW---EPVTRLGRM--VQEGEIDTMED--------------------ALNSGLPL
K---------------------------------------EPEIV---DQLL--------
---------------PGLDD-------EVLDINMVQ---------------RMTDSG---
--RRVKF-RCVVAVGDR----------------------------------NGYVG----
-----YA------------------------EGRDD---QVGSAIQKAI--GIAKL----
-----NMIKVPRGSGS----WEDRSDRPHSL---TR-QTTGKAGSVEVEL-----VPAPE
GLGLAASDTV------------------RAV-LEL--AGIEN---AWTKSHGNTRTTVN-
---------------------------------------LAKATFNALE-----------
-----NASQSRHPSS---R-----GQE------EAEVADR--------------------
------------------------------------------
>ncc_amylolyticus_DSM_10524
--------------------------------------------------------MSGN
NYNDGGW---EPVTRLGRM--VQEGEIDTMED--------------------ALNSGLPL
K---------------------------------------EPEIV---DQLL--------
---------------PGLDD-------EVLDINMVQ---------------RMTDSG---
--RRVKF-RCVCAVGDR----------------------------------NGFVG----
-----YA------------------------EGRDD---QVGSAIQKAI--GIAKL----
-----NIIKVPRGSGS----WEDRSDRPHSL---TR-QTTGKAGSVEVEL-----IPAPE
GLGLAASDTV------------------RAV-LEL--AGIEN---AWTKSHGNTRTTVN-
---------------------------------------LAKATFNALE-----------
-----NASQSRYPSA---R-----GQD------EAEVADQ--------------------
------------------------------------------
>nab_asiatica_DSM_12278
--------------------------------------------------------MSGN
NYNDNGW---EPVTRLGRK--VQEGDIDTMEA--------------------ALSSGLPL
K---------------------------------------EPELV---DQLL--------
---------------PGLDD-------EVLDINMVQ---------------RMTDSG---
--RRVKF-RCVVAVGNR----------------------------------DGYIG----
-----YA------------------------EGRDD---QVGSAIQKAI--GIAKL----
-----NIISVPRGSGS----WEDRSDRPHSL---TR-QTTGKAGSVEVEV-----IPAPE
GLGLAASDTV------------------RAV-LEL--AGIEN---AWTKSHGNTRTTVN-
---------------------------------------LAKATFNALE-----------
-----NASQSRHSQV------RETTRD------EAEVTE---------------------
------------------------------------------
>nab_aegyptia_DSM_13077
--------------------------------------------------------MSGN
NYNDNGW---EPVTRLGRK--VQEGDIDTMEA--------------------ALNSGLPL
K---------------------------------------EPELV---DQLL--------
---------------PGLDD-------EVLDINMVQ---------------RMTDSG---
--RRVKF-RCVVAVGNR----------------------------------DGYIG----
-----YA------------------------EGRDD---QVGSAIQKAI--GIAKL----
-----NIIKVPRGSGS----WEDRSDRPHSL---TR-QTTGKAGSVEVEV-----IPAPE
GLGLAASDTV------------------RAV-LEL--AGIEN---AWTKSHGNTRTTVN-
---------------------------------------LAKATFNALE-----------
-----NASQSRHPRA------RETTRD------EAEVTE---------------------
------------------------------------------
>nab_taiwanensis_DSM_12281
--------------------------------------------------------MSGN
NYNDNGW---EPVTRLGRK--VQEGDIDTMEA--------------------ALNSGLPL
K---------------------------------------EPELV---DQLL--------
---------------PGLDD-------EVLDINMVQ---------------RMTDSG---
--RRVKF-RCVVAVGNR----------------------------------DGYIG----
-----YA------------------------EGRDD---QVGSAIQKAI--GIAKL----
-----NIISVPRGSGS----WEDRSDRPHSL---TR-QTTGKAGSVEVEV-----IPAPE
GLGLAASDTV------------------RAV-LEL--AGIEN---AWTKSHGNTRTTVN-
---------------------------------------LAKATFNALE-----------
-----NASQSRHPRA------RETTRD------EAEVTE---------------------
------------------------------------------
>hpg_xanaduensis_SH_6
--------------------------------------------------------MSAN
DYNDGGW---EPVTRLGRM--VQEGEIDTMED--------------------ALNSGLPL
K---------------------------------------EPEIV---DQLL--------
---------------PGLDD-------EVLDINMVQ---------------RMTDSG---
--RRVKF-RCVVAVGNR----------------------------------DGYVG----
-----YA------------------------EGRDD---QVGSAIQKAI--GIAKL----
-----NMIEVPRGSGS----WEDRSDRPHSL---TR-RTTGKAGSVEVEV-----IPAPE
GLGLAASDTV------------------HAV-LDL--AGIEN---AWTKSHGNTRTTVN-
---------------------------------------LAKATFNALE-----------
-----NASQSRHPRR--RSGSTDRERD------EAEVTE---------------------
------------------------------------------
>nln_innermongolicus_JCM_12255
----------------------------------------------------------MS
NYNDSGW---EPVTRLGRK--VQEGDIETMDA--------------------ALNSGLPL
K---------------------------------------EPELV---DQLL--------
---------------PGLDD-------EVLDINMVQ---------------RMTDSG---
--RRVKF-RCVVVVGNR----------------------------------DGYVG----
-----YA------------------------EGRDD---QVGSAIQKAI--GIAKL----
-----NMIKVPRGSGS----WEDRSDRPHSL---TR-KTTGKAGSVEVEV-----IPAPE
GLGLAASDTV------------------RHV-LEL--AGIEN---AWTKSHGNTRTTVN-
---------------------------------------LAKATFNALE-----------
-----NASQSRIPQS--YG----ADRE------EAEVSE---------------------
------------------------------------------
>htg_limicola_JCM_13563
--------------------------------------------------------MSAN
DYNDGGW---QPVTRLGRM--VQEGEIDDMET--------------------ALNSGLPL
K---------------------------------------EPELV---DQLL--------
---------------PGLED-------EVLDINMVQ---------------RMTDSG---
--RRVKF-RCVVAVGNR----------------------------------DGFIG----
-----YA------------------------EGRDD---QVGSAIQKAI--GIAKL----
-----NMIKVPRGSGS----WEDRSDRPHSL---TR-RTTGKAGSVEVEV-----IPAPE
GLGLAASDTV------------------RAV-LEL--AGIEN---AWTKSHGNTRTTVN-
---------------------------------------LAKATFNALE-----------
-----NASQSRQPRR---N----RG-E------EREVADQ--------------------
------------------------------------------
>htg_salina_JCM_13891
--------------------------------------------------------MSGN
NYNDSGW---EPVTRLGRM--VQEGDIDTMDD--------------------ALSSGLPL
K---------------------------------------EPEIV---DQLL--------
---------------PGLDD-------EVLDINMVQ---------------RMTDSG---
--RRVKF-RCVVVVGNR----------------------------------DGYVG----
-----YA------------------------EGRDD---QVGSAIQKAI--GIAKL----
-----NMIKVPRGSGS----WEDRSDRPHSL---TR-RTTGKAGSVEVEV-----IPAPE
GLGLAASDTV------------------RHV-LEL--AGIEN---AWTKSHGNTRTTVN-
---------------------------------------LAKATFNALE-----------
-----NASQSRHPRR---R----PNRE------EAEVSE---------------------
------------------------------------------
>htg_turkmenica_DSM_5511
--------------------------------------------------------MSGN
NYNDSGW---EPVTRLGRM--VQEGDIDTMDD--------------------ALASGLPL
K---------------------------------------EPEIV---DQLL--------
---------------PGLDD-------EVLDINMVQ---------------RMTDSG---
--RRVKF-RCVVVVGNR----------------------------------DGYVG----
-----YA------------------------EGRDD---QVGSAIQKAI--GIAKL----
-----NMIKVPRGSGS----WEDRSDRPHSL---TR-RTTGKAGSVEVEV-----IPAPE
GLGLAASDTV------------------RHV-LEL--AGIEN---AWTKSHGNTRTTVN-
---------------------------------------LAKATFNALE-----------
-----NASQSRHPRR---R----PNRE------EAEVGE---------------------
------------------------------------------
>nnm_versiforme_JCM_10478
--------------------------------------------------------MSGN
NYNDSGW---EPVTRLGRK--VQEGEIEDMET--------------------ALNSGLPL
K---------------------------------------EPELV---DQLL--------
---------------PGLED-------EVLDINMVQ---------------RMTDSG---
--RRVKF-RCVVAVGDR----------------------------------NGFIG----
-----YA------------------------EGRDD---QVGSAIQKAI--GIAKL----
-----NMIQVPRGSGS----WEDRSDRPHSL---TR-RTTGKAGSVEVEL-----IPAPE
GLGLAASDTV------------------RHV-LEL--AGIEN---AWTKSHGNTRTTVN-
---------------------------------------LAKATYNALE-----------
-----NASQSRHPQR---R----PDRE------RAEVSE---------------------
------------------------------------------
>nnm_gari_JCM_14663
--------------------------------------------------------MSGN
NYNDGGW---QPVTRLGRK--VQEGDIETMED--------------------ALNSGLPL
K---------------------------------------EPELV---DQLL--------
---------------PGLED-------EVLDINMVQ---------------RMTDSG---
--RRVKF-RCVVAVGNR----------------------------------DGFIG----
-----YA------------------------EGRDD---QVGSAIQKAI--GIAKL----
-----NMIQVPRGSGS----WEDRSDRPHSL---TR-RTTGKAGSVEVEV-----IPAPE
GLGLAASDTV------------------RHV-LEL--AGIEN---AWTKSHGNTRTTVN-
---------------------------------------LAKATYNALE-----------
-----NASQSRHPRR---R----PNRE------DAEVADQ--------------------
------------------------------------------
>nnm_sp_J7_2
--------------------------------------------------------MSGN
NYNDGGW---QPVTRLGRK--VQEGDIETMED--------------------ALNSGLPL
K---------------------------------------EPELV---DQLL--------
---------------PGLED-------EVLDINMVQ---------------RMTDSG---
--RRVKF-RCVVAVGNR----------------------------------DGFIG----
-----YA------------------------EGRDD---QVGSAIQKAI--GIAKL----
-----NMIQVPRGSGS----WEDRSDRPHSL---TR-RTTGKAGSVEVEV-----IPAPE
GLGLAASDTV------------------RHV-LEL--AGIEN---AWTKSHGNTRTTVN-
---------------------------------------LAKATYNALE-----------
-----NASQSRHPRR---R----PNRE------DAEVADQ--------------------
------------------------------------------
>nnm_altunense_JCM_14663
--------------------------------------------------------MSGN
NYNDGGW---QPVTRLGRK--VQEGDIETMED--------------------ALNSGLPL
K---------------------------------------EPELV---DQLL--------
---------------PGLED-------EVLDINMVQ---------------RMTDSG---
--RRVKF-RCVVAVGNR----------------------------------DGFIG----
-----YA------------------------EGRDD---QVGSAIQKAI--GIAKL----
-----NMIQVPRGSGS----WEDRSDRPHSL---TR-RTTGKAGSVEVEV-----IPAPE
GLGLAASDTV------------------RHV-LEL--AGIEN---AWTKSHGNTRTTVN-
---------------------------------------LAKATYNALE-----------
-----NASQSRHPQR---R----PNRE------GAEVADQ--------------------
------------------------------------------
>htg_thermotolerans_DSM_11522
--------------------------------------------------------MSGN
NYNDGGW---EPVTRLGRM--VQEGDIETMED--------------------ALNSGLPL
K---------------------------------------EPELV---DQLL--------
---------------PGLED-------EVLDINMVQ---------------RMTDSG---
--RRVKF-RCVVAVGNR----------------------------------DGFIG----
-----YA------------------------EGRDD---QVGSAIQKAI--GIAKL----
-----NMIQVPRGSGS----WEDRSDRPHSL---TR-RTTGKAGSVEVEL-----IPAPE
GLGLAASDTV------------------RHV-LEL--AGIEN---AWTKSHGNTRTTVN-
---------------------------------------LAKATYNALE-----------
-----NASQSRHPRR---R----PNRE------EAEVSE---------------------
------------------------------------------
>nnm_pellirubrum_DSM_15624
--------------------------------------------------------MSGN
NYNDGGW---EPVTRLGRM--VQEGDIETMED--------------------ALNSGLPL
K---------------------------------------EPELV---DQLL--------
---------------PGLED-------EVLDINMVQ---------------RMTDSG---
--RRVKF-RCVVAVGNR----------------------------------DGFIG----
-----YA------------------------EGRDD---QVGSAIQKAI--GIAKL----
-----NMIQVPRGSGS----WEDRSDRPHSL---TR-RTTGKAGSVEVEL-----IPAPE
GLGLAASDTV------------------RHV-LEL--AGIEN---AWTKSHGNTRTTVN-
---------------------------------------LAKATYNALE-----------
-----NASQSRHPRR---R----PNRE------EAEVSE---------------------
------------------------------------------
>nnm_pallidum_DSM_3751
--------------------------------------------------------MSGN
NYNDGGW---QPVTRLGRK--VQEGDIETMED--------------------ALNSGLPL
K---------------------------------------EPELV---DQLL--------
---------------PGLED-------EVLDINMVQ---------------RMTDSG---
--RRVKF-RCVVAVGNR----------------------------------DGFIG----
-----YA------------------------EGRDD---QVGSAIQKAI--GIAKL----
-----NMIQVPRGSGS----WEDRSDRPHSL---TR-RTTGKAGSVEVEV-----IPAPE
GLGLAASDTV------------------RHV-LEL--AGIEN---AWTKSHGNTRTTVN-
---------------------------------------LAKATYNALE-----------
-----NASQSRHPRR---R----PNRE------EVEVSE---------------------
------------------------------------------
>nab_hulunbeirensis_JCM_10989
----------------------------------------------------------MS
NYNDSGW---EPVTRLGRM--VQEGEIDTMED--------------------ALNSGLPL
K---------------------------------------EPELV---DQLL--------
---------------PGLDD-------EVLDINMVQ---------------RMTDSG---
--RRVKF-RCVVAVGNR----------------------------------DGYVG----
-----YA------------------------EGRDD---QVGSAIQKAI--GIAKL----
-----NIIKVPRGSGS----WEDRSDRPHSL---TR-QTTGKAGSVEVEV-----IPAPE
GLGLAASDTV------------------HAV-LDL--AGIEN---AWTKSHGNTRTTVN-
---------------------------------------LAKATFNALE-----------
-----NASQSRQPQM---RGAS-GDSD------EAEVADQ--------------------
------------------------------------------
>nab_chahannaoensis_JCM_10990
----------------------------------------------------------MS
NYNDSGW---EPVTRLGRM--VQEGEIDTMEA--------------------ALNSGLPL
K---------------------------------------EPELV---DQLL--------
---------------PGLDD-------EVLDINMVQ---------------RMTDSG---
--RRVKF-RCVVAVGNR----------------------------------DGYVG----
-----YA------------------------EGRDD---QVGSAIQKAI--GIAKL----
-----NIIKVPRGSGS----WEDRSDRPHSM---TR-QTTGKAGSVEVEV-----IPAPE
GLGLAASDTV------------------HAV-LEL--AGIEN---AWTKSHGNTRTTVN-
---------------------------------------LAKATFNALE-----------
-----NASQSRQPQI---RGAADSDSD------EAEVADQ--------------------
------------------------------------------
>nab_magadii_ATCC_43099
----------------------------------------------------------MS
NYNDSGW---EPVTRLGRM--VQEGEIDTMEA--------------------ALNSGLPL
K---------------------------------------EPELV---DQLL--------
---------------PGLDD-------EVLDINMVQ---------------RMTDSG---
--RRVKF-RCVVAVGNR----------------------------------DGYVG----
-----YA------------------------EGRDD---QVGSAIQKAI--GIAKL----
-----NIIKVPRGSGS----WEDRSDRPHSL---TR-QTTGKAGSVEVEV-----IPAPE
GLGLAASDTV------------------HAV-LDL--AGIEN---AWTKSHGNTRTTVN-
---------------------------------------LAKATFNALE-----------
-----NASQSRQPQM---RGAADSDSD------EAEVADQ--------------------
------------------------------------------
>nrr_tibetense_GA33
----------------------------------------------------------MS
NYNDSGW---EPVTRLGRK--VQEGEIDDMAT--------------------ALASGLPL
K---------------------------------------EPEIV---DQLL--------
---------------PGLDD-------EVLDINMVQ---------------RMTDSG---
--RRVKF-RCVVAVGNR----------------------------------DGYVG----
-----YA------------------------EGRDD---QVGSAIQKAI--GIAKL----
-----NIIQVPRGSGS----WEDRSDRPHSL---TR-KTTGKAGSVEVEV-----IPAPE
GLGLAASDTV------------------RHV-LEL--AGIEN---AWTKSHGNTRTTVN-
---------------------------------------LAKATFNALE-----------
-----NASQSRQPQQ-------HGRED------EAEVADQ--------------------
------------------------------------------
>nrr_bangense_JCM_10635
----------------------------------------------------------MS
NYNDSGW---EPVTRLGRM--VQEGEIDDMET--------------------ALNSGLPL
K---------------------------------------EPEIV---DQLL--------
---------------PGLDD-------EVLDINMVQ---------------RMTDSG---
--RRVKF-RCVVAVGNR----------------------------------DGYVG----
-----YA------------------------EGRDD---QVGSAIQKAI--GIAKL----
-----NIIQVPRGSGS----WEDRSDRPHSL---TR-RTTGKAGSVEVEV-----IPAPE
GLGLAASDTV------------------RAV-LEL--AGIEN---VWTKSHGNTRTTVN-
---------------------------------------LAKATFNALE-----------
-----NASQSRHPQR---R----PDRE------EAEVSE---------------------
------------------------------------------
>nrr_sulfidifaciens_JCM_14089
----------------------------------------------------------MS
NYNDSGW---EPVTRLGRM--VQEGEIDDMET--------------------ALNSGLPL
K---------------------------------------EPEIV---DQLL--------
---------------PGLDD-------EVLDINMVQ---------------RMTDSG---
--RRVKF-RCVVAVGNR----------------------------------DGYVG----
-----YA------------------------EGRDD---QVGSAIQKAI--GIAKL----
-----NIIQVPRGSGS----WEDRSDRPHSL---TH-RTTGKAGSVEVEV-----IPAPE
GLGLAASDTV------------------RAV-LEL--AGIEN---AWTKSHGNTRTTVN-
---------------------------------------LAKATFNALE-----------
-----NASQSRHPQR---R----PNRE------EAEVADQ--------------------
------------------------------------------
>nmn_moolapensis_8_8_11
------------------------------------------------------------
--MSNGW---EPRTRLGRK--VADGEITSMRD--------------------ALQSGLPL
K---------------------------------------EPQIV---DQLL--------
---------------PGLED-------EVLDINMVQ---------------RMTDSG---
--RRVKF-RCVVVVGNR----------------------------------DGYVG----
-----YA------------------------QGRDD---QVGGAIQKAI--EVAKM----
-----NIIDVPLGSGS----WEDRPGGRNSL---MR-RTTGKAGSVEVEL-----EPAPR
GLGLAAAPTV------------------RHV-LEL--AGVED---AWTNSHGNTRTTLN-
---------------------------------------LAKATYNALQ-----------
-----NASESRTPQH--AR-----KIQ-------QEANE---------------------
------------------------------------------
>nmn_pharaonis_DSM_2160
------------------------------------------------------------
--MSNGW---EPRTRLGRK--VADGEITSMQD--------------------ALQSGLPL
K---------------------------------------EPELV---DQLL--------
---------------PGLED-------EVLDINMVQ---------------RMTDSG---
--RRVKF-RCVVVIGNR----------------------------------DGYVG----
-----YA------------------------QGRDD---QVGGAIQKAI--DVAKL----
-----NIIDVPLGSGS----WEDRPGGRNSL---MR-RTTGKAGSVEVEL-----KPAPR
GLGLAAAPTV------------------RHV-LEL--AGVED---AWTKCHGNTRTTLN-
---------------------------------------LAKATYNALR-----------
-----NASESRTPEH--TR-----QVR-------QEAQE---------------------
------------------------------------------
>hcc_hamelinensis_100A6
------------------------------------------------------------
-MSRRGW---EPRTRLGKL--VAEEEITTMED--------------------ALNSGLPL
K---------------------------------------EPEIT---DQLL--------
----------------SLED-------EVLDINMVQ---------------RMTDSG---
--RRVKF-RCVVVIGDR----------------------------------NGYVG----
-----YA------------------------EGRDD---QVGSAIQKAI--EVAKL----
-----NIISVDRGSGS----WEDRAGGVNSL---TR-RTEGKAGSVTVEV-----IPAPQ
GLGLAAAETV------------------RHI-LEL--AGVQD---AWTKSNGNTRTTVN-
---------------------------------------LAKATYNALR-----------
-----NGSQSRMPQR--AR-----EKR-------REVVE---------------------
------------------------------------------
>hns_J07HN4
----------------------------------------------------------MS
QSNNDGW---EPRTRLGRK--VQDGDITTMDQ--------------------AMEAGLPL
K---------------------------------------EPELV---DQLL--------
---------------PGLED-------EVLDINMVQ---------------RMTDSG---
--RRVKF-RCVCVIGNR----------------------------------DGYLG----
-----YA------------------------QARDE---QVGGAIEKAI--DVAKL----
-----NIIKVDRGSGS----WEDSAGGVNSL---TR-NAEGKAGSVSVTI-----EPAPQ
GLGLAAAETV------------------SFV-LEL--AGVQD---AWTQSHGNTRTTLN-
---------------------------------------LAKATYNALE-----------
-----NAAQARTPQR--AK-----AVQ-------QEANQ---------------------
------------------------------------------
>hns_J07HN6
---------------------------------------------------------MSE
HNDDDGW---QPQTRLGRQ--VQDDEITTMDQ--------------------ALNSGLPL
K---------------------------------------EPELV---DQLL--------
---------------PGLED-------EVLDINMVQ---------------RMTDSG---
--RRVKF-RCVCVIGNR----------------------------------DGYLG----
-----YA------------------------QARDE---QVGGAIQKAI--DVAKL----
-----NIIKVDRGSGS----WEDSAGGVNSL---VR-RAEGKAGSVTVTI-----EPAPQ
GLGLAAAETV------------------SYV-LEL--AGVHD---AWTQSHGNTRTTVN-
---------------------------------------LAKATFNALE-----------
-----NAAQARTPQR--AK-----AVQ-------REANN---------------------
------------------------------------------
>hrr_J07HR59
------------------------------------------------------------
-MSSQGW---EPQTRLGRQ--VQDGEVTSMDA--------------------ALMSGLPL
K---------------------------------------EAELV---DQLL--------
---------------PGLED-------EVLDINMVQ---------------RMTDSG---
--RRVKF-RVVVAVGNR----------------------------------NGYLG----
-----FA------------------------QGRDD---QVGGAIQKAI--DVAKL----
-----NMISVDRGSGS----WEDQPGGTNSL---TR-TAEGKAGSVGVEV-----IPAPQ
GLGLAAAETV------------------SDI-LEL--AGIQD---AWTKSTGTTRTTVN-
---------------------------------------LAKATFNALE-----------
-----NASQSRTPAH--AR-----EVH---YDTGRGDDQ---------------------
------------------------------------------
>haloarchaeon_3A1_DGR
-----------------------------------------------------------M
SRNNDGW---EPRTRLGRK--VQEGEVSSMEQ--------------------ALQSGLPL
K---------------------------------------EPELV---DQLL--------
---------------PGLED-------EVLDINMVQ---------------RMTDSG---
--RRVKF-RCVVVVGNR----------------------------------DGYLG----
-----YA------------------------QARDE---QVGGAIQKAI--EVAKL----
-----NVIKVDRGSGS----WEDQPGGTNSL---TR-RAEGKAGSVTVEI-----KPAPQ
GLGLAAAPTV------------------RHI-LEL--AGVQD---AWTSSNGNTRTTVN-
---------------------------------------LAKATFNALE-----------
-----NAAQSRTPQH--AR-----EVH------YDEVSE---------------------
------------------------------------------
>hrr_92
-----------------------------------------------------------M
SRHNDGW---EPRTRLGRK--VQDGDITSMEQ--------------------ALQSGLPL
K---------------------------------------EAEIV---DQLL--------
---------------PGLED-------EVLDINMVQ---------------RMTDSG---
--RRVKF-RCVVAVGNR----------------------------------DGLIG----
-----YA------------------------EGRDD---QVGGAIQKAI--DIAKL----
-----NIISVDRGSGS----WEDQPGGTNSL---TR-TAKGKAGSVTVEI-----KPAPQ
GLGLAAAETV------------------RNR-----------------ASHG--------
------------------------------------------------------------
------------------------------------------------------------
------------------------------------------
>hrr_Cb34
-----------------------------------------------------------M
SRHNDGW---EPRTRLGRK--VQNGDVTSMEQ--------------------ALDSGLPL
K---------------------------------------EAEIV---DQLL--------
---------------PGLED-------EVLDINMVQ---------------RMTDSG---
--RRVKF-RCVVVVGNR----------------------------------DGYLG----
-----YA------------------------QARDD---QVGGAIQKAI--DVAKL----
-----NVIEVDRGSGS----WEDQPGGTNSL---TR-TAKGKAGSVTVEI-----KPAPQ
GLGLAAAETV------------------RNI-LEL--AGVED---AWTNSDGNTRTTVN-
---------------------------------------LAKATFNALE-----------
-----NAAQSRTPQH--AR-----QVH------YDEVSE---------------------
------------------------------------------
>hrr_aidingense_JCM_13916
-----------------------------------------------------------M
SRHNDGW---EPRTRLGRK--VQDGDISSMEQ--------------------ALDSGLPL
K---------------------------------------EAEIV---DQLL--------
---------------PGLED-------EVLDINMVQ---------------RMTDSG---
--RRVKF-RCVVAVGNR----------------------------------DGYLG----
-----YA------------------------QARDD---QVGGAIQKAI--DVAKL----
-----NIIKVDRGSGS----WEDQPGGTNSL---TR-TAEGKAGSVTVEI-----KPAPQ
GLGLAAAETV------------------RNI-LEL--AGVED---AWTNSDGNTRTTVN-
---------------------------------------LAKATFNALE-----------
-----NAAQSRTPQH--AR-----EVH------YDEVSK---------------------
------------------------------------------
>hrr_C49
-----------------------------------------------------------M
SRHNDGW---EPRTRLGRK--VQDGDISSMEQ--------------------ALDSGLPM
K---------------------------------------EAEIV---DQLL--------
---------------PGLED-------EVLDINMVQ---------------RMTDSG---
--RRVKF-RCVVAVGNR----------------------------------DGYLG----
-----YA------------------------QARDD---QVGGAIQKAI--DVAKL----
-----NIIKVDRGSGS----WEDQPGGTNSL---TR-KAEGKAGSVTVEI-----QPAPQ
GLGLAAAETV------------------RNI-LEL--AGVED---AWTNSDGNTRTTVN-
---------------------------------------LAKATFNALE-----------
-----NAAQSRTPQH--AR-----EVH------YDEVSE---------------------
------------------------------------------
>hrr_lipolyticum_DSM_21995
-----------------------------------------------------------M
SRHNDGW---EPRTRLGRK--VQNGDISSMEQ--------------------ALDSGLPL
K---------------------------------------EAEIV---DQLL--------
---------------PGLED-------EVLDINMVQ---------------RMTDSG---
--RRVKF-RCVVAVGNR----------------------------------DGYLG----
-----YA------------------------QARDD---QVGGAIQKAI--DVAKL----
-----NIIAVDRGSGS----WEDQPGGTNSL---TR-KAEGKAGSVTVEI-----QPAPQ
GLGLAAAETV------------------RNI-LEL--AGVED---AWTNSDGNTRTTVN-
---------------------------------------LAKATFNALE-----------
-----NAAQSRTPQH--AR-----EVH------YDEVSE---------------------
------------------------------------------
>hrr_lacusprofundi_ATCC_49239
-----------------------------------------------------------M
SRHNDGW---EPRTRLGRK--VQNGDISSMEQ--------------------ALDSGLPL
K---------------------------------------EAEIV---DQLL--------
---------------PGLED-------EVLDINMVQ---------------RMTDSG---
--RRVKF-RCVVAVGNR----------------------------------DGYLG----
-----YA------------------------QARDD---QVGGAIQKAI--DVAKL----
-----NIIEVDRGSGS----WEDQPGGTNSL---TR-KAEGKAGSVTVEI-----QPAPQ
GLGLAAAETV------------------RNI-LEL--AGVED---AWTNSDGNTRTTVN-
---------------------------------------LAKATFNALE-----------
-----NAAQSRTPQH--AR-----EVH------YDEVSE---------------------
------------------------------------------
>hrr_saccharovorum_DSM_1137
-----------------------------------------------------------M
SRHNDGW---EPRTRLGRK--VQNGDISSMEQ--------------------ALDSGLPL
K---------------------------------------EAEIV---DQLL--------
---------------PGLED-------EVLDINMVQ---------------RMTDSG---
--RRVKF-RCVVAVGNR----------------------------------DGYLG----
-----YA------------------------QARDD---QVGGAIQKAI--DVAKL----
-----NIIEVDRGSGS----WEDQPGGTNSL---TR-KAEGKAGSVTVEI-----QPAPQ
GLGLAAAETV------------------RNI-LEL--AGVED---AWTNSDGNTRTTVN-
---------------------------------------LAKATFNALE-----------
-----NAAQSRTPQH--AR-----EVH------YDEVSE---------------------
------------------------------------------
>hrr_kocurii_JCM_14978
-----------------------------------------------------------M
SRHNDGW---EPRTRLGRK--VQNGDISSMEQ--------------------ALDSGLPL
K---------------------------------------EAEIV---DQLL--------
---------------PGLED-------EVLDINMVQ---------------RMTDSG---
--RRVKF-RCVVAVGNR----------------------------------DGYLG----
-----YA------------------------QARDD---QVGGAIQKAI--DVAKL----
-----NIIKVDRGSGS----WEDQPGGTNSL---TR-KAEGKAGSVTVEI-----QPAPQ
GLGLAAAETV------------------RNI-LEL--AGVED---AWTNSDGNTRTTVN-
---------------------------------------LAKATFNALE-----------
-----NAAQSRTPQH--AR-----EVH------YDEVSE---------------------
------------------------------------------
>hrr_E3
------------------------------------------------------------
------------------------------------------------------------
------------------------------------------------------------
------------------------------------------------------------
------------------------------------------------------------
------------------------------------------------------------
------------------------------------------------------------
--------------------------------MEL--AGVED---AWTNSDGNTRTTVN-
---------------------------------------LAKATFNALE-----------
-----NAAQSRTPQH--AR-----EVH------YDEVSE---------------------
------------------------------------------
>hrr_Ea1
-----------------------------------------------------------M
SRHNDGW---EPRTRLGRK--VQNGDISSMEQ--------------------ALDSGLPM
K---------------------------------------EAEIV---DQLL--------
---------------PGLED-------EVLDINMVQ---------------RMTDSG---
--RRVKF-RCVVAVGNR----------------------------------DGYLG----
-----YA------------------------QARDD---QVGGAIQKAI--DVAKL----
-----NIIQVDRGSGS----WEDQPGGTNSL---TR-TAKGKAGSVTVEI-----KPAPQ
GLGLAAAETV------------------RNI-LEL--AGVED---AWTNSDGNTRTTVN-
---------------------------------------LAKATFNALE-----------
-----NAAQSRTPQH--AR-----EVH------YDEVSE---------------------
------------------------------------------
>hrr_Ea8
-----------------------------------------------------------M
SRHNDGW---EPRTRLGRK--VQNGDISSMEQ--------------------ALDSGLPM
K---------------------------------------EAEIV---DQLL--------
---------------PGLED-------EVLDINMVQ---------------RMTDSG---
--RRVKF-RCVVAVGNR----------------------------------DGYLG----
-----YA------------------------QARDD---QVGGAIQKAI--DVAKL----
-----NIIQVDRGSGS----WEDQPGGTNSL---TR-TAKGKAGSVTVEI-----KPAPQ
GLGLAAAETV------------------RNI-LEL--AGVED---AWTNSDGNTRTTVN-
---------------------------------------LAKATFNALE-----------
-----NAAQSRTPQH--AR-----EVH------YDEVSE---------------------
------------------------------------------
>hrr_Eb13
-----------------------------------------------------------M
SRHNDGW---EPRTRLGRK--VQNGDISSMEQ--------------------ALDSGLPM
K---------------------------------------EAEIV---DQLL--------
---------------PGLED-------EVLDINMVQ---------------RMTDSG---
--RRVKF-RCVVAVGNR----------------------------------DGYLG----
-----YA------------------------QARDD---QVGGAIQKAI--DVAKL----
-----NIIQVDRGSGS----WEDQPGGTNSL---TR-TAKGKAGSVTVEI-----KPAPQ
GLGLAAAETV------------------RNI-LEL--AGVED---AWTNSDGNTRTTVN-
---------------------------------------LAKATFNALE-----------
-----NAAQSRTPQH--AR-----EVH------YDEVSE---------------------
------------------------------------------
>hrr_hd13
-----------------------------------------------------------M
SRHNDGW---EPRTRLGRK--VQNGDISSMEQ--------------------ALDSGLPM
K---------------------------------------EAEIV---DQLL--------
---------------PGLED-------EVLDINMVQ---------------RMTDSG---
--RRVKF-RCVVAVGNR----------------------------------DGYLG----
-----YA------------------------QARDD---QVGGAIQKAI--DVAKL----
-----NIIQVDRGSGS----WEDQPGGTNSL---TR-TAKGKAGSVTVEI-----KPAPQ
GLGLAAAETV------------------RNI-LEL--AGVED---AWTNSDGNTRTTVN-
---------------------------------------LAKATFNALE-----------
-----NAAQSRTPQH--AR-----EVH------YDEVSE---------------------
------------------------------------------
>hrr_IB24
-----------------------------------------------------------M
SRHNDGW---EPRTRLGRK--VQNGDISSMEQ--------------------ALDSGLPM
K---------------------------------------EAEIV---DQLL--------
---------------PGLED-------EVLDINMVQ---------------RMTDSG---
--RRVKF-RCVVAVGNR----------------------------------DGYLG----
-----YA------------------------QARDD---QVGGAIQKAI--DVAKL----
-----NIIQVDRGSGS----WEDQPGGTNSL---TR-TAKGKAGSVTVEI-----KPAPQ
GLGLAAAETV------------------RNI-LEL--AGVED---AWTNSDGNTRTTVN-
---------------------------------------LAKATFNALE-----------
-----NAAQSRTPQH--AR-----EVH------YDEVSE---------------------
------------------------------------------
>hrr_californiensis_DSM_19288
-----------------------------------------------------------M
SRHNDGW---EPRTRLGRK--VQDGDISSMEQ--------------------ALNSGLPM
K---------------------------------------EAEIV---DQLL--------
---------------PGLED-------EVLDINMVQ---------------RMTDSG---
--RRVKF-RCVVAVGNR----------------------------------DGYLG----
-----YA------------------------QARDD---QVGGAIQKAI--DVAKL----
-----NIISVDRGSGS----WEDQPGGTNSL---TR-TAKGKAGSVTVEI-----KPAPQ
GLGLAAAETV------------------RNI-LEL--AGVDD---AWTNSDGNTRTTVN-
---------------------------------------LAKATFNALE-----------
-----NAAQSRTPQH--AR-----EVH------YDEVSE---------------------
------------------------------------------
>hrr_SP3
-----------------------------------------------------------M
SRHNDGW---EPRTRLGRK--VQDGDVTSMEQ--------------------ALNSGLPL
K---------------------------------------EAEIV---DQLL--------
---------------PGLED-------EVLDINMVQ---------------RMTDSG---
--RRVKF-RCVVAVGNR----------------------------------DGYLG----
-----YA------------------------QARDD---QVGGAIQKAI--DVAKL----
-----NVISVDRGSGS----WEDQPGGTNSL---TR-TATGKAGSVTVEI-----KPAPQ
GLGLAAAETV------------------RNI-LEL--AGVED---AWTNSDGNTRTTVN-
---------------------------------------LAKATFNALE-----------
-----NAAQSRTPQH--AR-----EVH------YDEVSE---------------------
------------------------------------------
>hrr_SP9
-----------------------------------------------------------M
SRHNDGW---EPRTRLGRK--VQDGDVTSMEQ--------------------ALNSGLPL
K---------------------------------------EAEIV---DQLL--------
---------------PGLED-------EVLDINMVQ---------------RMTDSG---
--RRVKF-RCVVAVGNR----------------------------------DGYLG----
-----YA------------------------QARDD---QVGGAIQKAI--DVAKL----
-----NVISVDRGSGS----WEDQPGGTNSL---TR-TATGKAGSVTVEI-----KPAPQ
GLGLAAAETV------------------RNI-LEL--AGVED---AWTNSDGNTRTTVN-
---------------------------------------LAKATFNALE-----------
-----NAAQSRTPQH--AR-----EVH------YDEVSE---------------------
------------------------------------------
>hrr_arcis_JCM_13916
-----------------------------------------------------------M
SRHNDGW---EPRTRLGRK--VQDGEISSMEQ--------------------ALNSGLPL
K---------------------------------------EAEIV---DQLL--------
---------------PGLED-------EVLDINMVQ---------------RMTDSG---
--RRVKF-RCVVAVGNR----------------------------------DGYLG----
-----YA------------------------QARDD---QVGGAIQKAI--DVAKL----
-----NIISVDRGSGS----WEDQPGGTNSL---TR-TAKGKAGSVTVEI-----KPAPQ
GLGLAAAETV------------------RNI-LEL--AGVED---AWTNSDGNTRTTVN-
---------------------------------------LAKATFNALE-----------
-----NAAQSRTPQH--AR-----EVH------YDEVSE---------------------
------------------------------------------
>hrr_distributum_JCM_10118
-----------------------------------------------------------M
SRHNDGW---EPRTRLGRK--VQDGEISSMEQ--------------------ALNSGLPL
K---------------------------------------EAEIV---DQLL--------
---------------PGLED-------EVLDINMVQ---------------RMTDSG---
--RRVKF-RCVVAVGNR----------------------------------DGYLG----
-----YA------------------------QARDD---QVGGAIQKAI--DVAKL----
-----NIISVDRGSGS----WEDQPGGTNSL---TR-TAKGKAGSVTVEI-----KPAPQ
GLGLAAAETV------------------RNI-LEL--AGVED---AWTNSDGNTRTTVN-
---------------------------------------LAKATFNALE-----------
-----NAAQSRTPQH--AR-----EVH------YDEVSE---------------------
------------------------------------------
>hrr_E8
-----------------------------------------------------------M
SRHNDGW---EPRTRLGRK--VQDGEISSMEQ--------------------ALNSGLPL
K---------------------------------------EAEIV---DQLL--------
---------------PGLED-------EVLDINMVQ---------------RMTDSG---
--RRVKF-RCVVAVGNR----------------------------------DGYLG----
-----YA------------------------QARDD---QVGGAIQKAI--DVAKL----
-----NIISVDRGSGS----WEDQPGGTNSL---TR-TAKGKAGSVTVEI-----KPAPQ
GLGLAAAETV------------------RNI-LEL--AGVED---AWTNSDGNTRTTVN-
---------------------------------------LAKATFNALE-----------
-----NAAQSRTPQH--AR-----EVH------YDEVSE---------------------
------------------------------------------
>hrr_litoreum_JCM_13561
-----------------------------------------------------------M
SRHNDGW---EPRTRLGRK--VQDGEISSMEQ--------------------ALNSGLPL
K---------------------------------------EAEIV---DQLL--------
---------------PGLED-------EVLDINMVQ---------------RMTDSG---
--RRVKF-RCVVAVGNR----------------------------------DGYLG----
-----YA------------------------QARDD---QVGGAIQKAI--DVAKL----
-----NIISVDRGSGS----WEDQPGGTNSL---TR-TAKGKAGSVTVEI-----KPAPQ
GLGLAAAETV------------------RNI-LEL--AGVED---AWTNSDGNTRTTVN-
---------------------------------------LAKATFNALE-----------
-----NAAQSRTPQH--AR-----EVH------YDEVSE---------------------
------------------------------------------
>hrr_terrestre_JCM_10247
-----------------------------------------------------------M
SRHNDGW---EPRTRLGRK--VQDGEISSMEQ--------------------ALNSGLPL
K---------------------------------------EAEIV---DQLL--------
---------------PGLED-------EVLDINMVQ---------------RMTDSG---
--RRVKF-RCVVAVGNR----------------------------------DGYLG----
-----YA------------------------QARDD---QVGGAIQKAI--DVAKL----
-----NIISVDRGSGS----WEDQPGGTNSL---TR-TAKGKAGSVTVEI-----KPAPQ
GLGLAAAETV------------------RNI-LEL--AGVED---AWTNSDGNTRTTVN-
---------------------------------------LAKATFNALE-----------
-----NAAQSRTPQH--AR-----EVH------YDEVSE---------------------
------------------------------------------
>hrr_C3
------------------------------------------------------------
-----------------------------MEQ--------------------ALNSGLPL
K---------------------------------------EAEIV---DQLL--------
---------------PGLED-------EVLDINMVQ---------------RMTDSG---
--RRVKF-RCVVAVGNR----------------------------------DGYLG----
-----YA------------------------QARDD---QVGGAIQKAI--DVAKL----
-----NIISVDRGSGS----WEDQPGGTNSL---TR-TAKGKAGSVTVEI-----KPAPQ
GLGLAAAETV------------------RNI-LEL--AGVED---AWTNSDGNTRTTVN-
---------------------------------------LAKATFNALE-----------
-----NAAQSRTPQH--AR-----EVH------YDEVSE---------------------
------------------------------------------
>hrr_C2_a
------------------------------------------------------------
-----------------------------MEQ--------------------ALQSGLPL
K---------------------------------------EAEIV---DQLL--------
---------------PGLED-------EVLDINMVQ---------------RMTDSG---
--RRVKF-RCVVAVGNR----------------------------------DGYLG----
-----YA------------------------QARDD---QVGGAIQKAI--DVAKL----
-----NIISVDRGSGS----WEDQPGGTNSL---TR-TAKGKAGSVTVEI-----KPAPQ
GLGLAAAETV------------------RNI-LEL--AGVED---AWTNSDGNTRTTVN-
---------------------------------------LAKATFNALE-----------
-----NAAQSRTPQH--AR-----EVH------YDEVSE---------------------
------------------------------------------
>hrr_hochstenium_ATCC_700873
-----------------------------------------------------------M
SRHNDGW---EPRTRLGRK--VQDGDITSMEQ--------------------ALESGLPL
K---------------------------------------EAEIV---DQLL--------
---------------PGLED-------EVLDINMVQ---------------RMTDSG---
--RRVKF-RCVVAVGNR----------------------------------DGYLG----
-----YA------------------------QARDD---QVGGAIQKAI--DVAKL----
-----NIISVDRGSGS----WEDQPGGTNSL---TR-TAKGKAGSVTVEV-----KPAPQ
GLGLAAAETV------------------RNI-LEL--AGVED---AWTNSDGNTRTTVN-
---------------------------------------LAKATFNALE-----------
-----NAAQSRTPQH--AR-----EVH------YDEVSE---------------------
------------------------------------------
>hrr_tebenquichense_DSM_14210
-----------------------------------------------------------M
SRHNDGW---EPRTRLGRK--VQDGDITSMEQ--------------------ALESGLPL
K---------------------------------------EAEIV---DQLL--------
---------------PGLED-------EVLDINMVQ---------------RMTDSG---
--RRVKF-RCVVAVGNR----------------------------------DGYLG----
-----YA------------------------QARDD---QVGGAIQKAI--DVAKL----
-----NIISVDRGSGS----WEDQPGGTNSL---TR-TAKGKAGSVTVEV-----KPAPQ
GLGLAAAETV------------------RNI-LEL--AGVED---AWTNSDGNTRTTVN-
---------------------------------------LAKATFNALE-----------
-----NAAQSRTPQH--AR-----EVH------YDEVSE---------------------
------------------------------------------
>hrr_167
-----------------------------------------------------------M
SRHNDGW---EPRTRLGRK--VQDGDITSMEQ--------------------ALNSGLPL
K---------------------------------------EAEIV---DQLL--------
---------------PGLED-------EVLDINMVQ---------------RMTDSG---
--RRVKF-RCVVAVGNR----------------------------------DGYLG----
-----YA------------------------QARDD---QVGGAIQKAI--DVAKL----
-----NIISVDRGSGS----WEDQPGGTNSL---TR-TAKGKAGSVTVEI-----KPAPQ
GLGLAAAETV------------------RNI-LEL--AGVED---AWTNSDGNTRTTVN-
---------------------------------------LAKATFNALE-----------
-----NAAQSRTPQH--AR-----EVH------YDEVSE---------------------
------------------------------------------
>hrr_C2_b
-----------------------------------------------------------M
SRHNDGW---EPRTRLGRK--VQDGDITSMEQ--------------------ALNSGLPL
K---------------------------------------EAEIV---DQLL--------
---------------PGLED-------EVLDINMVQ---------------RMTDSG---
--RRVKF-RCVVAVGNR----------------------------------DGYLG----
-----YA------------------------QARDD---QVGGAIQKAI--DVAKL----
-----NIISVDRGSGS----WEDQPGGTNSL---TR-TAKGKAGSVTVEI-----KPAPQ
GLGLAAAETV------------------RNI-LEL--AGVED---AWTNSDGNTRTTVN-
---------------------------------------LAKATFNALE-----------
-----NAAQSRTPQH--AR-----EVH------YDEVSE---------------------
------------------------------------------
>hrr_coriense_DSM_10284
-----------------------------------------------------------M
SRHNDGW---EPRTRLGRK--VQDGDITSMEQ--------------------ALESGLPL
K---------------------------------------EAEIV---DQLL--------
---------------PGLED-------EVLDINMVQ---------------RMTDSG---
--RRVKF-RCVVAVGNR----------------------------------DGYLG----
-----YA------------------------QARDD---QVGGAIQKAI--DVAKL----
-----NIISVDRGSGS----WEDQPGGTNSL---TR-TAKGKAGSVTVEI-----KPAPQ
GLGLAAAETV------------------RNI-LEL--AGVED---AWTNSDGNTRTTVN-
---------------------------------------LAKATFNALE-----------
-----NAAQSRTPQH--AR-----EVH------YDEVSE---------------------
------------------------------------------
>hrr_SP5
-----------------------------------------------------------M
SRHNDGW---EPRTRLGRK--VQDGDITSMEQ--------------------ALESGLPL
K---------------------------------------EAEIV---DQLL--------
---------------PGLED-------EVLDINMVQ---------------RMTDSG---
--RRVKF-RCVVAVGNR----------------------------------DGYLG----
-----YA------------------------QARDD---QVGGAIQKAI--DVAKL----
-----NIISVDRGSGS----WEDQPGGTNSL---TR-TAKGKAGSVTVEI-----KPAPQ
GLGLAAAETV------------------RNI-LEL--AGVED---AWTNSDGNTRTTVN-
---------------------------------------LAKATFNALE-----------
-----NAAQSRTPQH--AR-----EVH------YDEVSE---------------------
------------------------------------------
>hrr_SP7
-----------------------------------------------------------M
SRHNDGW---EPRTRLGRK--VQDGDITSMEQ--------------------ALESGLPL
K---------------------------------------EAEIV---DQLL--------
---------------PGLED-------EVLDINMVQ---------------RMTDSG---
--RRVKF-RCVVAVGNR----------------------------------DGYLG----
-----YA------------------------QARDD---QVGGAIQKAI--DVAKL----
-----NIISVDRGSGS----WEDQPGGTNSL---TR-TAKGKAGSVTVEI-----KPAPQ
GLGLAAAETV------------------RNI-LEL--AGVED---AWTNSDGNTRTTVN-
---------------------------------------LAKATFNALE-----------
-----NAAQSRTPQH--AR-----EVH------YDEVSE---------------------
------------------------------------------
>hrr_Ec15
-----------------------------------------------------------M
SRHNDGW---EPRTRLGRK--VQDGDITSMEQ--------------------ALQSGLPL
K---------------------------------------EAEIV---DQLL--------
---------------PGLED-------EVLDINMVQ---------------RMTDSG---
--RRVKF-RCVVAVGNR----------------------------------DGYLG----
-----YA------------------------QARDD---QVGGAIQKAI--DVAKL----
-----NIISVDRGSGS----WEDQPGGTNSL---TR-TAKGKAGSVTVEI-----KPAPQ
GLGLAAAETV------------------RNI-LEL--AGVED---AWTNSDGNTRTTVN-
---------------------------------------LAKATFNALE-----------
-----NAAQSRTPQH--AR-----EVH------YDEVSE---------------------
------------------------------------------
>hrr_Fb21
-----------------------------------------------------------M
SRHNDGW---EPRTRLGRK--VQDGDITSMEQ--------------------ALQSGLPL
K---------------------------------------EAEIV---DQLL--------
---------------PGLED-------EVLDINMVQ---------------RMTDSG---
--RRVKF-RCVVAVGNR----------------------------------DGYLG----
-----YA------------------------QARDD---QVGGAIQKAI--DVAKL----
-----NIISVDRGSGS----WEDQPGGTNSL---TR-TAKGKAGSVTVEI-----KPAPQ
GLGLAAAETV------------------RNI-LEL--AGVED---AWTNSDGNTRTTVN-
---------------------------------------LAKATFNALE-----------
-----NAAQSRTPQH--AR-----EVH------YDEVSE---------------------
------------------------------------------
>hrr_G37
-----------------------------------------------------------M
SRHNDGW---EPRTRLGRK--VQDGDITSMEQ--------------------ALQSGLPL
K---------------------------------------EAEIV---DQLL--------
---------------PGLED-------EVLDINMVQ---------------RMTDSG---
--RRVKF-RCVVAVGNR----------------------------------DGYLG----
-----YA------------------------QARDD---QVGGAIQKAI--DVAKL----
-----NIISVDRGSGS----WEDQPGGTNSL---TR-TAKGKAGSVTVEI-----KPAPQ
GLGLAAAETV------------------RNI-LEL--AGVED---AWTNSDGNTRTTVN-
---------------------------------------LAKATFNALE-----------
-----NAAQSRTPQH--AR-----EVH------YDEVSE---------------------
------------------------------------------
>hrr_Ga2p
-----------------------------------------------------------M
SRHNDGW---EPRTRLGRK--VQDGDITSMEQ--------------------ALQSGLPL
K---------------------------------------EAEIV---DQLL--------
---------------PGLED-------EVLDINMVQ---------------RMTDSG---
--RRVKF-RCVVAVGNR----------------------------------DGYLG----
-----YA------------------------QARDD---QVGGAIQKAI--DVAKL----
-----NIISVDRGSGS----WEDQPGGTNSL---TR-TAKGKAGSVTVEI-----KPAPQ
GLGLAAAETV------------------RNI-LEL--AGVED---AWTNSDGNTRTTVN-
---------------------------------------LAKATFNALE-----------
-----NAAQSRTPQH--AR-----EVH------YDEVSE---------------------
------------------------------------------
>hrr_Ga36
-----------------------------------------------------------M
SRHNDGW---EPRTRLGRK--VQDGDITSMEQ--------------------ALQSGLPL
K---------------------------------------EAEIV---DQLL--------
---------------PGLED-------EVLDINMVQ---------------RMTDSG---
--RRVKF-RCVVAVGNR----------------------------------DGYLG----
-----YA------------------------QARDD---QVGGAIQKAI--DVAKL----
-----NIISVDRGSGS----WEDQPGGTNSL---TR-TAKGKAGSVTVEI-----KPAPQ
GLGLAAAETV------------------RNI-LEL--AGVED---AWTNSDGNTRTTVN-
---------------------------------------LAKATFNALE-----------
-----NAAQSRTPQH--AR-----EVH------YDEVSE---------------------
------------------------------------------
>hrr_LD3
-----------------------------------------------------------M
SRHNDGW---EPRTRLGRK--VQDGDITSMEQ--------------------ALQSGLPL
K---------------------------------------EAEIV---DQLL--------
---------------PGLED-------EVLDINMVQ---------------RMTDSG---
--RRVKF-RCVVAVGNR----------------------------------DGYLG----
-----YA------------------------QARDD---QVGGAIQKAI--DVAKL----
-----NIISVDRGSGS----WEDQPGGTNSL---TR-TAKGKAGSVTVEI-----KPAPQ
GLGLAAAETV------------------RNI-LEL--AGVED---AWTNSDGNTRTTVN-
---------------------------------------LAKATFNALE-----------
-----NAAQSRTPQH--AR-----EVH------YDEVSE---------------------
------------------------------------------
>hrr_LG1
-----------------------------------------------------------M
SRHNDGW---EPRTRLGRK--VQDGDITSMEQ--------------------ALQSGLPL
K---------------------------------------EAEIV---DQLL--------
---------------PGLED-------EVLDINMVQ---------------RMTDSG---
--RRVKF-RCVVAVGNR----------------------------------DGYLG----
-----YA------------------------QARDD---QVGGAIQKAI--DVAKL----
-----NIISVDRGSGS----WEDQPGGTNSL---TR-TAKGKAGSVTVEI-----KPAPQ
GLGLAAAETV------------------RNI-LEL--AGVED---AWTNSDGNTRTTVN-
---------------------------------------LAKATFNALE-----------
-----NAAQSRTPQH--AR-----EVH------YDEVSE---------------------
------------------------------------------
>hrr_LG2
-----------------------------------------------------------M
SRHNDGW---EPRTRLGRK--VQDGDITSMEQ--------------------ALQSGLPL
K---------------------------------------EAEIV---DQLL--------
---------------PGLED-------EVLDINMVQ---------------RMTDSG---
--RRVKF-RCVVAVGNR----------------------------------DGYLG----
-----YA------------------------QARDD---QVGGAIQKAI--DVAKL----
-----NIISVDRGSGS----WEDQPGGTNSL---TR-TAKGKAGSVTVEI-----KPAPQ
GLGLAAAETV------------------RNI-LEL--AGVED---AWTNSDGNTRTTVN-
---------------------------------------LAKATFNALE-----------
-----NAAQSRTPQH--AR-----EVH------YDEVSE---------------------
------------------------------------------
>hrr_LG3
-----------------------------------------------------------M
SRHNDGW---EPRTRLGRK--VQDGDITSMEQ--------------------ALQSGLPL
K---------------------------------------EAEIV---DQLL--------
---------------PGLED-------EVLDINMVQ---------------RMTDSG---
--RRVKF-RCVVAVGNR----------------------------------DGYLG----
-----YA------------------------QARDD---QVGGAIQKAI--DVAKL----
-----NIISVDRGSGS----WEDQPGGTNSL---TR-TAKGKAGSVTVEI-----KPAPQ
GLGLAAAETV------------------RNI-LEL--AGVED---AWTNSDGNTRTTVN-
---------------------------------------LAKATFNALE-----------
-----NAAQSRTPQH--AR-----EVH------YDEVSE---------------------
------------------------------------------
>hqr_walsbyi_C23
--------------------------------------------------------MSQS
QRNSDGW---TPRTRLGRM--VQDGDVTSMEQ--------------------ALNSGLPL
K---------------------------------------EPELV---DQLL--------
---------------PGLDD-------EVLDINMVQ---------------RMTDSG---
--RRVKF-RCVVAIGNR----------------------------------NGFLG----
-----YA------------------------EGRDD---QVGSAIQKAI--DVAKL----
-----NLISVDRGSGS----WEDSAGGVNSL---TR-NAEGKAGSVTVEV-----MPAPQ
GLGLAAAETV------------------SNI-LEL--AGVED---AWTRSNGNTRTTVN-
---------------------------------------LAKATYNALR-----------
-----NASQSRTPRRAAAK-----QRE-------QEVSE---------------------
------------------------------------------
>hqr_walsbyi_DSM_16790
--------------------------------------------------------MSQS
QRNSDGW---TPRTRLGRM--VQDGDVTSMEQ--------------------ALNSGLPL
K---------------------------------------EPELV---DQLL--------
---------------PGLDD-------EVLDINMVQ---------------RMTDSG---
--RRVKF-RCVVAIGNR----------------------------------NGFLG----
-----YA------------------------EGRDD---QVGSAIQKAI--DVAKL----
-----NLISVDRGSGS----WEDSAGGVNSL---TR-NAEGKAGSVTVEV-----MPAPQ
GLGLAAAETV------------------SNI-LEL--AGVED---AWTRSNGNTRTTVN-
---------------------------------------LAKATYNALR-----------
-----NASQSRTPRRAAAK-----QRE-------QEVSE---------------------
------------------------------------------
>hgm_borinquense_DSM_11551
----------------------------------------------------------MS
QRNSNGW---EPRTRLGRM--VQEGDVTSMEQ--------------------ALETGLPL
K---------------------------------------EAEIV---DQLL--------
---------------PGLED-------EVLDINMVQ---------------RMTDSG---
--RRVKF-RCVVAIGNR----------------------------------DGFLG----
-----YA------------------------EARDD---QVGSAIQKAI--DVAKL----
-----NIIKVDRGSGS----WEDSAGGLNSL---TR-KAEGKAGSVTVEI-----MPAPQ
GLGLAAAETV------------------RNI-LEL--AGVQD---AWTRSNGNTRTTVN-
---------------------------------------LAKGTYNALK-----------
-----NASQSRTPRR--AR-----EKQ-------REAGN---------------------
------------------------------------------
>hsn_pallida_JCM_14848
----------------------------------------------------------MS
QRNSNGW---EPRTRLGRM--VQDGDVTSMKQ--------------------ALETGLPL
K---------------------------------------EPEIV---DQLL--------
---------------PGLED-------EVLDINMVQ---------------RMTDSG---
--RRVKF-RCVVAIGNR----------------------------------DGFLG----
-----YA------------------------EARDD---QVGSAIQKAI--NVAKL----
-----NIIEVDRGSGS----WEDSAGGVNSL---TR-KAEGKAGSVTVEI-----MPAPQ
GLGLAAAETV------------------RNI-LEL--AGVQD---AWTRSNGNTRTTVN-
---------------------------------------LAKATYNALR-----------
-----NASQSRTPRR--AR-----EKQ-------QEAGN---------------------
------------------------------------------
>hgn_salarium_B_1
---------------------------------------------------------MSR
RNNNDGW---EPRTRLGRK--VQNGDISSMDQ--------------------ALESGLPL
K---------------------------------------EPEII---DQLL--------
---------------GGLDD-------EVLDINMVQ---------------RMTDSG---
--RRVKF-RCVCAVGNR----------------------------------DGYLG----
-----YA------------------------EARDD---QVGGAIQKAI--EVAKL----
-----NIIKVDRGSGS----WEDRPGGTHSL---TR-KANGKAGSVTVEI-----IPAPM
GLGLAAAETV------------------RKI-LEL--AGVQD---AWTKSDGNTRTTVN-
---------------------------------------LAKATYNALQ-----------
-----NASQSRTPQR--AR-----EKQ-------REVSD---------------------
------------------------------------------
>hfx_BAB-2207
-----------------------------------------------------------M
SSNNNGW---EPRTRLGRM--VQNGDVTSMDQ--------------------ALETGLPL
K---------------------------------------EPQLV---DQLL--------
---------------PGLDD-------EVLDINMVQ---------------RMTDSG---
--RRVKF-RCVVAVGNR----------------------------------DGYLG----
-----YA------------------------EARDD---QVGGAIQKAI--EVAKL----
-----NIIKVDRGSGS----WEDRAGGLNSL---SR-KAEGKAGSVTVRI-----IPAPQ
GLGLAAAETV------------------RNI-LEL--AGVQD---AWTKSDGNTRTTVN-
---------------------------------------LAKATYNALK-----------
-----NASQSRTPQR--AR-----EVR-------QEVRE---------------------
------------------------------------------
>hfx_ATCC_BAA-645
-----------------------------------------------------------M
SSNNNGW---EPRTRLGRM--VQNGDVTSMDQ--------------------ALETGLPL
K---------------------------------------EPQLV---DQLL--------
---------------PGLDD-------EVLDINMVQ---------------RMTDSG---
--RRVKF-RCVVAVGNR----------------------------------DGYLG----
-----YA------------------------EARDD---QVGGAIQKAI--EVAKL----
-----NIIKVDRGSGS----WEDRAGGLNSL---SR-KAEGKAGSVTVRI-----IPAPQ
GLGLAAAETV------------------RNI-LEL--AGVQD---AWTKSDGNTRTTVN-
---------------------------------------LAKATYNALK-----------
-----NASQSRTPRR--AR-----EVR-------QEVRE---------------------
------------------------------------------
>hfx_volcanii_DS2
-----------------------------------------------------------M
SSNNNGW---EPRTRLGRM--VQNGDVTSMDQ--------------------ALETGLPL
K---------------------------------------EPQLV---DQLL--------
---------------PGLDD-------EVLDINMVQ---------------RMTDSG---
--RRVKF-RCVVAVGNR----------------------------------DGYLG----
-----YA------------------------EARDD---QVGGAIQKAI--EVAKL----
-----NIIKVDRGSGS----WEDRAGGLNSL---SR-KAEGKAGSVTVRI-----IPAPQ
GLGLAAAETV------------------RNI-LEL--AGVQD---AWTKSDGNTRTTVN-
---------------------------------------LAKATYNALK-----------
-----NASQSRTPRR--AR-----EVR-------QEVRE---------------------
------------------------------------------
>hfx_denitrificans_ATCC_35960
------------------------------------------------------------
------------------M--VQNGDVTSMDQ--------------------ALETGLPL
K---------------------------------------EPQLV---DQLL--------
---------------PGLDD-------EVLDINMVQ---------------RMTDSG---
--RRVKF-RCVVAVGNR----------------------------------DGYLG----
-----YA------------------------EARDD---QVGGAIQKAI--EVAKL----
-----NIIKVDRGSGS----WEDRAGGLNSL---SR-KAEGKAGSVTVRI-----IPAPQ
GLGLAAAETV------------------RNI-LEL--AGIQD---AWTKSDGNTRTTVN-
---------------------------------------LAKATYNALK-----------
-----NASQSRTPRR--AR-----EVR-------QEVRE---------------------
------------------------------------------
>hfx_ATCC_BAA-644
------------------------------------------------------------
------------------M--VQNGDVTSMDQ--------------------ALETGLPL
K---------------------------------------EPQLV---DQLL--------
---------------PGLDD-------EVLDINMVQ---------------RMTDSG---
--RRVKF-RCVVAVGNR----------------------------------DGYLG----
-----YA------------------------EARDD---QVGGAIQKAI--EVAKL----
-----NIIKVDRGSGS----WEDRAGGLNSL---SR-KAEGKAGSVTVRI-----IPAPQ
GLGLAAAETV------------------RNI-LEL--AGVQD---AWTKSDGNTRTTVN-
---------------------------------------LAKATYNALK-----------
-----NASQSRTPRR--AR-----EVR-------QEVRE---------------------
------------------------------------------
>hfx_ATCC_BAA-646
------------------------------------------------------------
------------------M--VQNGDVTSMDQ--------------------ALETGLPL
K---------------------------------------EPQLV---DQLL--------
---------------PGLDD-------EVLDINMVQ---------------RMTDSG---
--RRVKF-RCVVAVGNR----------------------------------DGYLG----
-----YA------------------------EARDD---QVGGAIQKAI--EVAKL----
-----NIIKVDRGSGS----WEDRAGGLNSL---SR-KAEGKAGSVTVRI-----IPAPQ
GLGLAAAETV------------------RNI-LEL--AGVQD---AWTKSDGNTRTTVN-
---------------------------------------LAKATYNALK-----------
-----NASQSRTPRR--AR-----EVR-------QEVRE---------------------
------------------------------------------
>hfx_alexandrinus_JCM_10717
------------------------------------------------------------
------------------M--VQNGDVTSMDQ--------------------ALETGLPL
K---------------------------------------EPQLV---DQLL--------
---------------PGLDD-------EVLDINMVQ---------------RMTDSG---
--RRVKF-RCVVAVGNR----------------------------------DGYLG----
-----YA------------------------EARDD---QVGGAIQKAI--EVAKL----
-----NIIKVDRGSGS----WEDRAGGLNSL---SR-KAEGKAGSVTVRI-----IPAPQ
GLGLAAAETV------------------RNI-LEL--AGVQD---AWTKSDGNTRTTVN-
---------------------------------------LAKATYNALK-----------
-----NASQSRTPQR--AR-----EVR-------QEVRE---------------------
------------------------------------------
>hfx_lucentense_DSM_14919
------------------------------------------------------------
------------------M--VQNGDVTSMDQ--------------------ALETGLPL
K---------------------------------------EPQLV---DQLL--------
---------------PGLDD-------EVLDINMVQ---------------RMTDSG---
--RRVKF-RCVVAVGNR----------------------------------DGYLG----
-----YA------------------------EARDD---QVGGAIQKAI--EVAKL----
-----NIIKVDRGSGS----WEDRAGGLNSL---SR-KAEGKAGSVTVRI-----IPAPQ
GLGLAAAETV------------------RNI-LEL--AGVQD---AWTKSDGNTRTTVN-
---------------------------------------LAKATYNALK-----------
-----NASQSRTPQR--AR-----EVR-------QEVRE---------------------
------------------------------------------
>hfx_gobbonsii_ATCC_33959
------------------------------------------------------------
------------------M--VQNGDVTSMDQ--------------------ALETGLPL
K---------------------------------------EPQLV---DQLL--------
---------------PGLDD-------EVLDINMVQ---------------RMTDSG---
--RRVKF-RCVVAVGNR----------------------------------DGYLG----
-----YA------------------------EARDD---QVGGAIQKAI--EVAKL----
-----NIIKVDRGSGS----WEDRAGGLNSL---SR-KAEGKAGSVTVRI-----IPAPQ
GLGLAAAETV------------------RNI-LEL--AGIQD---AWTKSDGNTRTTVN-
---------------------------------------LAKATYNALK-----------
-----NASQSRTPQR--AR-----EVR-------QEVRE---------------------
------------------------------------------
>hfx_prahovense_DSM_18310
------------------------------------------------------------
------------------M--VQNGDVTSMDQ--------------------ALETGLPL
K---------------------------------------EPQLV---DQLL--------
---------------PGLDD-------EVLDINMVQ---------------RMTDSG---
--RRVKF-RCVVAVGNR----------------------------------DGYLG----
-----YA------------------------EARDD---QVGGAIQKAI--EVAKL----
-----NIIKVDRGSGS----WEDRAGGLNSL---SR-KAEGKAGSVTVRI-----IPAPQ
GLGLAAAETV------------------RNI-LEL--AGIQD---AWTKSDGNTRTTVN-
---------------------------------------LAKATYNALK-----------
-----NASQSRTPQR--AR-----EVR-------QEVRE---------------------
------------------------------------------
>hfx_mediterranei_ATCC_33500
------------------------------------------------------------
------------------M--VQNGDVTSMDQ--------------------ALETGLPL
K---------------------------------------EPQIV---DQLL--------
---------------PGMDD-------EVLDINMVQ---------------RMTDSG---
--RRVKF-RCVVAVGNR----------------------------------DGYLG----
-----YA------------------------EARDD---QVGGAIQKAI--EVAKL----
-----NIIKVDRGSGS----WEDRAGGLNSL---SR-KAEGKAGSVTVRI-----IPAPQ
GLGLAAAETV------------------RNI-LEL--AGIQD---AWTKSDGNTRTTVN-
---------------------------------------LAKATYNALK-----------
-----NASQSRTPRR--AR-----EIR-------REVRE---------------------
------------------------------------------
>hfx_mucosum_ATCC_BAA_1512
------------------------------------------------------------
------------------M--VQNGDVTSMDH--------------------ALETGLPL
K---------------------------------------EPQIV---DQLL--------
---------------PGMDD-------EVLDINMVQ---------------RMTDSG---
--RRVKF-RCVVAVGNR----------------------------------DGYLG----
-----YA------------------------EARDD---QVGGAIQKAI--EVAKL----
-----NIIKVDRGSGS----WEDRAGGLNSL---SR-KAEGKAGSVTVRI-----IPAPQ
GLGLAAAETV------------------RNI-LEL--AGVQD---AWTKSDGNTRTTVN-
---------------------------------------LAKATYNALK-----------
-----NASQSRTPRR--AR-----EIR-------QEVRE---------------------
------------------------------------------
>hfx_larsenii_JCM_13917
------------------------------------------------------------
------------------M--VQNGDVTSMDH--------------------ALETGLPL
K---------------------------------------EPQIV---DQLL--------
---------------PGLDD-------EVLDINMVQ---------------RMTDSG---
--RRVKF-RCVVAVGNR----------------------------------DGYLG----
-----YA------------------------EARDD---QVGGAIQKAI--EVAKL----
-----NIIKVDRGSGS----WEDRAGGLNSL---SR-KAEGKAGSVTVKV-----IPAPQ
GLGLAAAETV------------------RNI-LEL--AGVQD---AWTKSDGNTRTTVN-
---------------------------------------LAKATYNALM-----------
-----NASQSRTPRR--AR-----EIR-------QEVRE---------------------
------------------------------------------
>hfx_elongans_ATCC_BAA_1513
------------------------------------------------------------
------------------M--VQNGDVTSMDH--------------------ALETGLPL
K---------------------------------------EPQIV---DQLL--------
---------------PGLDD-------EVLDINMVQ---------------RMTDSG---
--RRVKF-RCVVAVGNR----------------------------------DGYLG----
-----YA------------------------EARDD---QVGGAIQKAI--EVAKL----
-----NIIKVDRGSGS----WEDRAGGLNSL---SR-KAEGKAGSVTVKV-----IPAPQ
GLGLAAAETV------------------RNI-LEL--AGVQD---AWTKSDGNTRTTVN-
---------------------------------------LAKATYNALK-----------
-----NASQSRTPRR--AR-----EIR-------QEVRE---------------------
------------------------------------------
