# Supplementary material for: Inteins as indicators of gene flow in the halobacteria
Source: Front Microbiol. 2014 Jun 26;5:299. doi: 10.3389/fmicb.2014.00299 (PMC4071816; doi:10.3389/fmicb.2014.00299)
Supplement: Supplementary file 1 [file DataSheet1.ZIP › data_file1/reference_tree_alignment/S5p_S2e.aln]

>gi|515914070|ref|WP_017344653.1| hypothetical protein [Halorubrum sp. T3]
-------------------MSQP---RVPGGDENALE--LPCGETIGAGDL---------
------------------------------DLGMREYECACGETHAVVMDVHPPERFL--
----PDFLV-----------EVLREAI---------------------DTTSEEMP----
---------------------EFDT-----------PHLLGVVLEE-----------FPE
AV--------------------VSHDASENADVGYA------------------------
-------MVWVTEFD-SRRLHEIVVELVVELMEHAVSH-ADDDEALSAFEQEMVEFDV-S
EFVEQYRSERD---------------------LEAEDPYA-----------
>gi|541179336|gb|ERG87933.1| site-specific recombinase XerD [halophilic archaeon J07HX5]
MSETHQDHVGYFLEDITNQGKSPRTR-----------DAYERVLRDFEGYLEGRTLGFAA
ANHRDCLAYVHRLRETTTDSTVATYSSYLHRFYDYMVRVGELEDNPMAVVIEEIDESIAT
DPPRRELTVAQMRSFVAATAHPLDRAVIVTLLKTGI----RAGELCNLDARDLNLA----
---------------------DHTREADPRPRLDGRPHSVYIDSTP-----------AQG
SVYNGQRRTASNKRQ-------RATTIPIDDELAAVL--------ERWLAVRPDPISDAN
PLFMSTTNSWGRRLT-TDMIHHI---VETHAREAGWYRDGGGPEENVTPHYFRHFFTTHL
RDRTGDRGVVK--YLRGDVANDVIDTYTHDWGDTVRYAYDSHIYSVLTTTG
>lcl|38023_410 unnamed protein product
----------MVSELFDADRWEPIDD-----------LD-------------R-EL----
-----------------RDVTYHRAVDSGTV--RIAFDRPDVRNAFRPGTVDELYD-A--
------------------LDHAKRQTDVGCILLTGNGPSSKDGGWAFCSGGDQTVRGEDG
YQYEGDEEGEARSASEDASGQGPRARASEQGRLH------ILEVQRLIRHIPKVVVAVVP
GWAVGGGHSLHVVCDLTLASEEHAKFLQTDPDVASYDAGFGSAYLAKQIGQKKAREVFFL
GKTYDAAAAAEMGMVNEAVPHEE---LEATALE--WGR-RINSKSPTAMRMLKYAFNM-T
DDGMVGQQVFAGEATRLGYMTDEAKEGRDAFVEGREPDFDDFPWHY-----
>gi|541190914|gb|ERG99300.1| aspartyl/glutamyl-tRNA(Asn/Gln) amidotransferase, C subunit [Haloquadratum sp. J07HQX50]
----------------MSTSVSDILR-------------------------LGLIT----
----------------VQAGNIETLSLQTRQ--VWNMSDEPVNEETVKHVAE--------
------------LARIELADDEVDRFASQ-----------FDTILSYFEALD--------
----------------------------EVPEVDHEPPLVNVMR----------------
--------------------------------ADTVE-----------------------
-----------TGLSHDEATQNA------DETEDGFFK---GPNVS--------------
---------------------------------------------------
>gi|339757073|gb|EGQ40656.1| ribosomal protein S5 [Candidatus Nanosalinarum sp. J07AB56]
-------------MPEQDTVWNPQTE-------------------------LGRKV----
-----------------ARGETTSIESALKQ--DRPIMEPEIVDQLVDLSEEVILI--GG
TPGKGGGKRRTVTKRTCRMHKSGGRYSSKSMVALGN----YRNIVGIGEGTA--------
---------------------GGTRAAIEAATREAKLNLMEVEK-------------GNG
SWEDTGEDNSSIPFQ-------------VSGKAGGVE-----------VELKPAPR----
----------GTGLAAGDGVSKL---LELAGIENIWVQ-SRG-QTRTRGNQVKAAFNA-L
KK----------------------------IDEMKR---------------
>gi|541202926|gb|ERH10991.1| SSU ribosomal protein S5P [halophilic archaeon J07HX64]
----------------MRAGF-PQTR-------------------------LGKRV----
-----------------ADGDIDTIDDALNS--GLPLKEAELVDQLVT-LEDEVLD----
------------INMVQRMTDSGRRVKFRCVVAVGD----RNGLIGYAQGRD--------
---------------------DQVGGAIEKAIDIAKLNMVRVPL-------------GSG
SWEDQPGGDHSLIRK-------------SEGTAGSVR-----------VEVRPAPK----
----------GLGLAAAETPRKV---LELAGVEDAWTK-SHG-NTRTTVNLAKATYNA-L
VNASQARVPQR-VYER--------------QQEASE---------------
>gi|448726774|ref|ZP_21709166.1| 30S ribosomal protein S5P [Halococcus morrhuae DSM 1307]
---------------MSNRGWEPRTR-------------------------LGKLV----
-----------------AEEEITSMDEALNS--GLPLKEPEITDQLLS-LEDDVLD----
------------INMVQRMTDSGRRVKFRCVVAIGD----RNGYVGYAEGRD--------
---------------------DQVGSAIQKAIEIAKLNMVRVSR-------------GCG
SWECGCGRPHTVALR-------------TDGKAGSVE-----------VELRPAPR----
----------GLGLAAGATARSV---LELAGIEDIWTN-SSG-KTRTTVNFAKATFNA-L
KATSEARVPER----------AIE------QREVIE---------------
>gi|448737882|ref|ZP_21719915.1| 30S ribosomal protein S5P [Halococcus thailandensis JCM 13552]
---------------MSNRGWEPRTR-------------------------LGKLV----
-----------------AEEEITTMDEALNS--GLPLKEPEITDQLLS-IEDDVLD----
------------INMVQRMTDSGRRVKFRCVVAIGD----RNGYVGYAEGRD--------
---------------------DQVGSAIQKAIEIAKLNMVRVSR-------------GCG
SWECGCGRPHTVALR-------------TDGKAGSVE-----------VELRPAPR----
----------GLGLAAGETARSV---LELAGIEDIWTN-SSG-KTRTTVNFAKATFNA-L
KATSEARVPER----------AVE------QREVIE---------------
>gi|448730397|ref|ZP_21712705.1| 30S ribosomal protein S5P [Halococcus saccharolyticus DSM 5350]
---------------MSSRGWEPRTR-------------------------LGKQV----
-----------------AEEEITTMEEALNS--GLPLKEPEITDQLLPGLEDDVLD----
------------INMVQRMTDSGRRVKFRCVVAIGN----RDGYVGYAEGRD--------
---------------------DQVGSAIQKAIGIAKLNIVNVSR-------------GCG
SWECGCGRPHTVALR-------------SSGKAGSVE-----------VELRPAPR----
----------GLGLAGGETVRSV---LELAGIEDIWTR-SSG-KTRTTVNFAKATFNA-L
RATGEARVPAE----------TRR------KREVIE---------------
>gi|448735114|ref|ZP_21717332.1| 30S ribosomal protein S5P [Halococcus salifodinae DSM 8989]
---------------MSRRGWEPRTR-------------------------LGKQV----
-----------------AEEEITTMGEALNS--GLPLKEPEITDQLLPGLEDDVLD----
------------INMVQRMTDSGRRVKFRCVVAIGN----RDGYVGYAEGRD--------
---------------------DQVGSAIQKAIGIAKLNVVNVSR-------------GCG
SWECGCGRPHTVALR-------------TSGKAGSVE-----------VELRPAPR----
----------GLGLAGGETARSI---LELAGIEDIWTR-SSG-TTRTTVNFAKATFNA-L
RATGEARVPAE----------TRR------KREVIE---------------
>gi|448294720|ref|ZP_21484798.1| 30S ribosomal protein S5P [Halalkalicoccus jeotgali B3]
--------------MARNNGWEPVTR-------------------------LGRLV----
-----------------RDGDIETMDEALNS--GLPLKEVEVVDQLLPGLEDDVLD----
------------INMVQRMTDSGRRVKFRCVVAVGN----RDGYVGYAEGRD--------
---------------------DQVGGAIQKAIGIAKLNIIDVSR-------------GCG
SWECGCGRPHTVSLR-------------TTGKAGSVE-----------VELLPAPR----
----------GLGLAGGDTVRSV---LELAGIEDAWTR-SSG-QTRTTVNFAKATFNA-L
RNTAEARVPEH----------AAA------QREVIE---------------
>gi|335438889|ref|ZP_08561620.1| 30S ribosomal protein S5P [Halorhabdus tiamatea SARL4B]
---------------MSADGWEPRTR-------------------------LGRQV----
-----------------ADGEIDSMSDALNA--GLPLKEPEIVDQLVPGLEDEVLD----
------------INMVQRMTDSGRRVKFRCVVVVGN----RDGLVGYAEGRD--------
---------------------DQVGGAIQKAIEVAKLNMIDVSR-------------GCG
SWECGCGRPHTVALR-------------TTGKAGSVE-----------VELQPAPR----
----------GLGLAGGETVRHV---LELAGIEDIWTR-SSG-NTRTTVNFAKATFNA-L
RNTAEARVPEH----------AFD------EREVIE---------------
>gi|257053379|ref|YP_003131212.1| 30S ribosomal protein S5P [Halorhabdus utahensis DSM 12940]
----------------MSDGWEPRTR-------------------------LGRQV----
-----------------ADGEIDSMGDALNA--GLPLKEPEIVDQLVPGLEDEVLD----
------------INMVQRMTDSGRRVKFRCVVVVGN----RDGLVGYAEGRD--------
---------------------DQVGGAIQKAIEVAKLNMIDISR-------------GCG
SWECGCGRPHTVALR-------------TTGKAGSVE-----------VELQPAPR----
----------GLGLAGGETVRHV---LELAGIEDIWTR-SSG-NTRTTVNFAKATFNA-L
RSTAEARVPER----------AFE------EREVIE---------------
>gi|257387896|ref|YP_003177669.1| 30S ribosomal protein S5 [Halomicrobium mukohataei DSM 12286]
----------------MSNGWNPRTR-------------------------LGKQV----
-----------------ANGEIDSMQEALNS--GLPLKEPEIVDQLVPDLEDEVLD----
------------INMVQRMTDSGRRVKFRCVVVVGN----RDGLVGYAEGRD--------
---------------------DQVGGAIQKAIEIGKLNLIDISR-------------GCG
SWECGCGRPHTVALR-------------TTGKAGSVE-----------VELQPAPR----
----------GLGLAGGETVRKV---LELAGIEDIWTR-SSG-NTRTTVNFAKATFNA-L
QNTAEARVPER----------TFE------KREVIE---------------
>gi|448630830|ref|ZP_21673285.1| 30S ribosomal protein S5P [Haloarcula vallismortis ATCC 29715]
--------------MSANNGWEPRTR-------------------------LGKQV----
-----------------VEGEIDSMQEALNS--GLPLKESEVVDQLVPDLEDEVLD----
------------INMVQRMTDSGRRVKFRCVVAVGN----RNGLIGYAEGRD--------
---------------------DQVGGAIQKAIDIAKLNIIDVSR-------------GCG
SWECGCGRPHTVALR-------------TEGKAGSVE-----------VELQPAPR----
----------GLGLAGGETVRKV---LELAGIEDIWTR-SSG-NTRTTVNFAKATFNA-L
QNTAEARVPER----------TFE------KREVIE---------------
>gi|448671535|ref|ZP_21687440.1| 30S ribosomal protein S5P [Haloarcula amylolytica JCM 13557]
--------------MSANNGWEPRTR-------------------------LGKQV----
-----------------VEGEIDSMQEALNS--GLPLKESEVVDQLVPDLEDEVLD----
------------INMVQRMTDSGRRVKFRCVVAVGN----RDGLIGYAEGRD--------
---------------------DQVGGAIQKAIDIAKLNIIDVSR-------------GCG
SWECGCGRPHTVALR-------------TEGKAGSVE-----------VELQPAPR----
----------GLGLAGGETVRKV---LELAGIEDIWTR-SSG-NTRTTVNFAKATFNA-L
QNTAEARVPER----------TFE------KREVIE---------------
>gi|448681483|ref|ZP_21691574.1| 30S ribosomal protein S5P [Haloarcula argentinensis DSM 12282]
--------------MSANNGWEPRTR-------------------------LGKQV----
-----------------VEGEIDSMQEALNS--GLPLKESEVVDQLVPDLEDEVLD----
------------INMVQRMTDSGRRVKFRCVVAVGN----RDGLIGYAEGRD--------
---------------------DQVGGAIQKAIDIAKLNIIDVSR-------------GCG
SWECGCGRPHTVALR-------------TEGKAGSVE-----------VELQPAPR----
----------GLGLAGGETVRKV---LELAGIEDIWTR-SSG-NTRTTVNFAKATFNA-L
QNTAEARVPER----------TFE------KREVIE---------------
>gi|448648001|ref|ZP_21679479.1| 30S ribosomal protein S5P [Haloarcula californiae ATCC 33799]
--------------MSANNGWEPRTR-------------------------LGKQV----
-----------------VEGEIDSMQEALNS--GLPLKESEVVDQLVPDLEDEVLD----
------------INMVQRMTDSGRRVKFRCVVAVGN----RDGLIGYAEGRD--------
---------------------DQVGGAIQKAIDIAKLNIIDVSR-------------GCG
SWECGCGRPHTVALR-------------TEGKAGSVE-----------VELQPAPR----
----------GLGLAGGETVRKV---LELAGIEDIWTR-SSG-NTRTTVNFAKATFNA-L
QNTAEARVPER----------TFE------KREVIE---------------
>gi|344212393|ref|YP_004796713.1| 30S ribosomal protein S5P [Haloarcula hispanica ATCC 33960]
--------------MSANNGWEPRTR-------------------------LGKQV----
-----------------VEGEIDSMQEALNS--GLPLKESEVVDQLVPDLEDEVLD----
------------INMVQRMTDSGRRVKFRCVVAVGN----RDGLIGYAEGRD--------
---------------------DQVGGAIQKAIDIAKLNIIDVSR-------------GCG
SWECGCGRPHTVALR-------------TEGKAGSVE-----------VELQPAPR----
----------GLGLAGGETVRKV---LELAGIEDIWTR-SSG-NTRTTVNFAKATFNA-L
QNTAEARVPER----------TFE------KREVIE---------------
>gi|55378366|ref|YP_136216.1| 30S ribosomal protein S5 [Haloarcula marismortui ATCC 43049]
--------------MSANNGWEPRTR-------------------------LGKQV----
-----------------VEGEIDSMQEALNS--GLPLKESEVVDQLVPDLEDEVLD----
------------INMVQRMTDSGRRVKFRCVVAVGN----RDGLIGYAEGRD--------
---------------------DQVGGAIQKAIDIAKLNIIDVSR-------------GCG
SWECGCGRPHTVALR-------------TEGKAGSVE-----------VELQPAPR----
----------GLGLAGGETVRKV---LELAGIEDIWTR-SSG-NTRTTVNFAKATFNA-L
QNTAEARVPER----------TFE------KREVIE---------------
>gi|448636967|ref|ZP_21675415.1| 30S ribosomal protein S5P [Haloarcula sinaiiensis ATCC 33800]
--------------MSANNGWEPRTR-------------------------LGKQV----
-----------------VEGEIDSMQEALNS--GLPLKESEVVDQLVPDLEDEVLD----
------------INMVQRMTDSGRRVKFRCVVAVGN----RDGLIGYAEGRD--------
---------------------DQVGGAIQKAIDIAKLNIIDVSR-------------GCG
SWECGCGRPHTVALR-------------TEGKAGSVE-----------VELQPAPR----
----------GLGLAGGETVRKV---LELAGIEDIWTR-SSG-NTRTTVNFAKATFNA-L
QNTAEARVPER----------TFE------KREVIE---------------
>gi|448685280|ref|ZP_21693272.1| 30S ribosomal protein S5P [Haloarcula japonica DSM 6131]
--------------MSANNGWEPRTR-------------------------LGKQV----
-----------------VEGEIDSMQEALNS--GLPLKESEVVDQLVPDLEDEVLD----
------------INMVQRMTDSGRRVKFRCVVAVGN----RDGLIGYAEGRD--------
---------------------DQVGGAIQKAIDIAKLNIIDISR-------------GCG
SWECGCGRPHTVALR-------------TEGKAGSVE-----------VELQPAPR----
----------GLGLAGGETVRKV---LELAGIEDIWTR-SSG-NTRTTVNFAKATFNA-L
QNTAEARVPER----------TFE------KREVIE---------------
>gi|354610517|ref|ZP_09028473.1| ribosomal protein S5 [Halobacterium sp. DL1]
--------------MGYNDTWEPKTR-------------------------LGRLV----
-----------------QDGEIEDMSAALNS--GLPLKEPEIVDNLIPGLDDEVLD----
------------INMVQRMTDSGRRVKFRCVVVIGN----RDGFVGYAEGRD--------
---------------------DQVGGAIQKAIEVAKLNIIDVSR-------------GCG
SWECGCGRPHTVALR-------------TTGKAGSVE-----------VELIPAPR----
----------GLGLAGGETVRHV---LELAGIDDIWTR-SSG-KTRTTVNFAKATFNA-L
RNTAEARVPEH----------ARE------QREVIE---------------
>gi|15790652|ref|NP_280476.1| 30S ribosomal protein S5 [Halobacterium sp. NRC-1]
--------------MSYNDTWQPKTR-------------------------LGGLV----
-----------------QDGEVEDMSEALDT--GLPLKEPEIVDQLLPGLDDEVLD----
------------INMVQRMTDSGRRVKFRCVVAIGN----RDGYVGYAEGRD--------
---------------------DQVGGAIQKAIEVAKLNIIDVSR-------------GCG
SWECGCGRPHTVALK-------------STGKAGSVD-----------VELMPAPR----
----------GLGLAGGETVQHV---LELAGIDDVWTR-SSG-KTRTTVNFAKATFNA-L
RETSEARVPQH----------ARE------EREVIE---------------
>gi|169236391|ref|YP_001689591.1| 30S ribosomal protein S5P [Halobacterium salinarum R1]
--------------MSYNDTWQPKTR-------------------------LGGLV----
-----------------QDGEVEDMSEALDT--GLPLKEPEIVDQLLPGLDDEVLD----
------------INMVQRMTDSGRRVKFRCVVAIGN----RDGYVGYAEGRD--------
---------------------DQVGGAIQKAIEVAKLNIIDVSR-------------GCG
SWECGCGRPHTVALK-------------STGKAGSVD-----------VELMPAPR----
----------GLGLAGGETVQHV---LELAGIDDVWTR-SSG-KTRTTVNFAKATFNA-L
RETSEARVPQH----------ARE------EREVIE---------------
>gi|541204023|gb|ERH12003.1| ribosomal protein archaeal type S5 [halophilic archaeon J07HB67]
---------------MSNNGWTPQTR-------------------------LGRQV----
-----------------QAGDVTSMDEALAT--GLPLKEPEVVDQLLPNMDDEVLD----
------------INMVQRMTDSGRRVKFRVAVAVGN----RNGYLGYAEARD--------
---------------------DQVGGAIEKAIDVAKLEVISVDR-------------GSG
SWEDSAGGRNSLMRT-------------AEGKAGSVE-----------VEIKPAPQ----
----------GLGLAGAETVSNI---LSLAGIEDAWTS-SNG-TTRTTVNLSKATFNA-L
VNASQARTPDR---ARRVQREARE--------GVSE---------------
>gi|322372148|ref|ZP_08046689.1| 30S ribosomal protein S5P [Haladaptatus paucihalophilus DX253]
--------------MSNRNGWQPQTR-------------------------LGRKV----
-----------------AEGDIETMEEALNS--GLPLKEPELVDQLLPGLEDEVLD----
------------INMVQRMTDSGRRVKFRCVCAIGN----RDGFVGYAEGRD--------
---------------------DQVGGAIQKAIDIAKLNIIDVPR-------------GAG
SWEDRSDRPHSLTHR-------------TTGKAGSVE-----------VELIPAPA----
----------GLGLAATDTVRKI---LELAGVENAWTK-SHG-NTRTTLNLAKATYNA-L
ENASQARGPRA---------RPDE------EPEVAD---------------
>gi|448377826|ref|ZP_21560522.1| 30S ribosomal protein S5P [Halovivax asiaticus JCM 14624]
------------MSNRQDGGWEPVTR-------------------------LGRKV----
-----------------QEGEIDTMSAALDS--GLPLKEPELVDQLLPGLDDEVLD----
------------INMVQRMTDSGRRVKFRCVVTVGD----RNGFVGYAEGRD--------
---------------------DQVGSAIQKAIEIAKLNIIEVPR-------------GSG
SWEDRSDRPHSLTHR-------------TSGKAGSVE-----------VDVIPAPE----
----------GLGLAASDTVRAV---LELAGIENAWTQ-SHG-NTRTTVNLAKATFNA-L
ENASQSRMQAR---TQ-----DNE------GAEVAER--------------
>gi|433638913|ref|YP_007284673.1| ribosomal protein S5/S2 [Halovivax ruber XH-70]
------------MSNRQDGGWEPVTR-------------------------LGRKV----
-----------------QEGEIDTMSAALDS--GLPLKEPELVDQLLPGLDDEVLD----
------------INMVQRMTDSGRRVKFRCVVTVGD----RNGFVGYAEGRD--------
---------------------DQVGSAIQKAIEIAKLNIIEVPR-------------GSG
SWEDRSDRPHSLTHR-------------TSGKAGSVE-----------VDVIPAPE----
----------GLGLAASDTVRAV---LELAGIENAWTQ-SHG-NTRTTVNLAKATFNA-L
ENASQSRMPAR---TQ-----ADE------DAEVVER--------------
>lcl|36174_3831 unnamed protein product
-----------MSGNDYDDGWQPVTR-------------------------LGRKV----
-----------------QEGDIDTMEDALNT--GLPLKEPEIVDQLLPGLDDEVLD----
------------INMVQRMTDSGRRVKFRCSVAVGN----RDGFIGYAEGRD--------
---------------------DQVGSAIQKAIGIAKLNMIKVPR-------------GSG
SWEDRSDRPHSLTHQ-------------TTGKAGSVE-----------VELIPAPE----
----------GLGLAASDTVNAV---LELAGIENAWTK-SHG-NTRTTVNLAKATYNA-L
ENASQARQPEV----------------------IDG---------------
>gi|429190324|ref|YP_007176002.1| ribosomal protein S5/S2 [Natronobacterium gregoryi SP2]
----------MSANDYNDDGWQPVTR-------------------------LGRKV----
-----------------QEGEIDTMEAALNS--GLPLKEPELVDQLLPGLDDEVLD----
------------INMVQRMTDSGRRVKFRCVVAVGN----RDGYVGYAEGRD--------
---------------------DQVGSAIQKAIGIAKLNMITVPR-------------GSG
SWEDRSDRPHSLTRR-------------TTGKAGSVE-----------VEVIPAPE----
----------GLGLAASDTVHAV---LDLAGIENAWTK-SHG-NTRTTVNLAKATFNA-L
ENASQSRHPPG---HR-DTGSDREEPE---ETEVAE---------------
>gi|448697481|ref|ZP_21698521.1| 30S ribosomal protein S5P [Halobiforma lacisalsi AJ5]
----------MSANDYNDDGWQPVTR-------------------------LGRKV----
-----------------QEGDIDTMEAALNS--GLPLKEPELVDQLLPGLEDEVLD----
------------INMVQRMTDSGRRVKFRCVVVVGN----RDGYVGYAEGRD--------
---------------------DQVGSAIQKAIGIAKLNMIKVPR-------------GSG
SWEDRSDRPHSLTRR-------------TKGKAGSVE-----------VEVIPAPE----
----------GLGLAASDTVRHV---LELAGIENAWTK-SHG-NTRTTVNLAKATFNA-L
ENASQSRHPGG---LR----EGSERAESDMEAEVSEQ--------------
>gi|448704279|ref|ZP_21700618.1| 30S ribosomal protein S5P [Halobiforma nitratireducens JCM 10879]
----------MSANDYNDDGWQPVTR-------------------------LGRKV----
-----------------QEGDIDTMEDALNS--GLPLKEPELVDQLLPGLEDEVLD----
------------INMVQRMTDSGRRVKFRCVVVVGN----RDGYVGYAEGRD--------
---------------------DQVGSAIQKAIGIAKLNMIKVPR-------------GSG
SWEDRSDRPHSLTRR-------------TKGKAGSVE-----------VEVIPAPE----
----------GLGLAASDTVRAV---LELAGIENAWTK-SHG-NTRTTVNLAKATFNA-L
ENASQSRQPST---HR----GGSDRADADAEAEVSE---------------
>gi|435848728|ref|YP_007310978.1| ribosomal protein S5/S2 [Natronococcus occultus SP4]
----------MSGNNYNDGGWEPVTR-------------------------LGRMV----
-----------------QEGEIDTMEDALNS--GLPLKEPEIVDQLLPGLDDEVLD----
------------INMVQRMTDSGRRVKFRCVVVVGD----RNGYVGYAEGRD--------
---------------------DQVGAAIQKAIGIAKLNIIKVPR-------------GSG
SWEDRSDRPHSLTRQ-------------TTGKAGSVE-----------VELVPAPE----
----------GLGLAASDTVRAV---LELAGIENAWTK-SHG-NTRTTVNLAKATFNA-L
ENASQSRHPSS----R----GGRD------EAEVADQ--------------
>gi|448315133|ref|ZP_21504785.1| 30S ribosomal protein S5P [Natronococcus jeotgali DSM 18795]
----------MSGNNYNDGGWEPVTR-------------------------LGRMV----
-----------------QEGEIDTMEDALNS--GLPLKEPEIVDQLLPGLDDEVLD----
------------INMVQRMTDSGRRVKFRCVVAVGD----RNGYVGYAEGRD--------
---------------------DQVGSAIQKAIGIAKLNMIKVPR-------------GSG
SWEDRSDRPHSLTRQ-------------TTGKAGSVE-----------VELVPAPE----
----------GLGLAASDTVRAV---LELAGIENAWTK-SHG-NTRTTVNLAKATFNA-L
ENASQSRHPSS----R-----GQE------EAEVADR--------------
>gi|448323143|ref|ZP_21512607.1| 30S ribosomal protein S5P [Natronococcus amylolyticus DSM 10524]
----------MSGNNYNDGGWEPVTR-------------------------LGRMV----
-----------------QEGEIDTMEDALNS--GLPLKEPEIVDQLLPGLDDEVLD----
------------INMVQRMTDSGRRVKFRCVCAVGD----RNGFVGYAEGRD--------
---------------------DQVGSAIQKAIGIAKLNIIKVPR-------------GSG
SWEDRSDRPHSLTRQ-------------TTGKAGSVE-----------VELIPAPE----
----------GLGLAASDTVRAV---LELAGIENAWTK-SHG-NTRTTVNLAKATFNA-L
ENASQSRYPSA----R-----GQD------EAEVADQ--------------
>gi|448362284|ref|ZP_21550895.1| 30S ribosomal protein S5P [Natrialba asiatica DSM 12278]
----------MSGNNYNDNGWEPVTR-------------------------LGRKV----
-----------------QEGDIDTMEAALSS--GLPLKEPELVDQLLPGLDDEVLD----
------------INMVQRMTDSGRRVKFRCVVAVGN----RDGYIGYAEGRD--------
---------------------DQVGSAIQKAIGIAKLNIISVPR-------------GSG
SWEDRSDRPHSLTRQ-------------TTGKAGSVE-----------VEVIPAPE----
----------GLGLAASDTVRAV---LELAGIENAWTK-SHG-NTRTTVNLAKATFNA-L
ENASQSRHSQV---RE----TTRD------EAEVTE---------------
>gi|448369919|ref|ZP_21556372.1| 30S ribosomal protein S5P [Natrialba aegyptia DSM 13077]
----------MSGNNYNDNGWEPVTR-------------------------LGRKV----
-----------------QEGDIDTMEAALNS--GLPLKEPELVDQLLPGLDDEVLD----
------------INMVQRMTDSGRRVKFRCVVAVGN----RDGYIGYAEGRD--------
---------------------DQVGSAIQKAIGIAKLNIIKVPR-------------GSG
SWEDRSDRPHSLTRQ-------------TTGKAGSVE-----------VEVIPAPE----
----------GLGLAASDTVRAV---LELAGIENAWTK-SHG-NTRTTVNLAKATFNA-L
ENASQSRHPRA---RE----TTRD------EAEVTE---------------
>gi|448350201|ref|ZP_21539020.1| 30S ribosomal protein S5P [Natrialba taiwanensis DSM 12281]
----------MSGNNYNDNGWEPVTR-------------------------LGRKV----
-----------------QEGDIDTMEAALNS--GLPLKEPELVDQLLPGLDDEVLD----
------------INMVQRMTDSGRRVKFRCVVAVGN----RDGYIGYAEGRD--------
---------------------DQVGSAIQKAIGIAKLNIISVPR-------------GSG
SWEDRSDRPHSLTRQ-------------TTGKAGSVE-----------VEVIPAPE----
----------GLGLAASDTVRAV---LELAGIENAWTK-SHG-NTRTTVNLAKATFNA-L
ENASQSRHPRA---RE----TTRD------EAEVTE---------------
>gi|336252420|ref|YP_004595527.1| 30S ribosomal protein S5 [Halopiger xanaduensis SH-6]
----------MSANDYNDGGWEPVTR-------------------------LGRMV----
-----------------QEGEIDTMEDALNS--GLPLKEPEIVDQLLPGLDDEVLD----
------------INMVQRMTDSGRRVKFRCVVAVGN----RDGYVGYAEGRD--------
---------------------DQVGSAIQKAIGIAKLNMIEVPR-------------GSG
SWEDRSDRPHSLTRR-------------TTGKAGSVE-----------VEVIPAPE----
----------GLGLAASDTVHAV---LDLAGIENAWTK-SHG-NTRTTVNLAKATFNA-L
ENASQSRHPRR---RSGSTDRERD------EAEVTE---------------
>gi|448311960|ref|ZP_21501713.1| 30S ribosomal protein S5P [Natronolimnobius innermongolicus JCM 12255]
------------MSNYNDSGWEPVTR-------------------------LGRKV----
-----------------QEGDIETMDAALNS--GLPLKEPELVDQLLPGLDDEVLD----
------------INMVQRMTDSGRRVKFRCVVVVGN----RDGYVGYAEGRD--------
---------------------DQVGSAIQKAIGIAKLNMIKVPR-------------GSG
SWEDRSDRPHSLTRK-------------TTGKAGSVE-----------VEVIPAPE----
----------GLGLAASDTVRHV---LELAGIENAWTK-SHG-NTRTTVNLAKATFNA-L
ENASQSRIPQS-------YGADRE------EAEVSE---------------
>gi|448399330|ref|ZP_21570632.1| 30S ribosomal protein S5P [Haloterrigena limicola JCM 13563]
----------MSANDYNDGGWQPVTR-------------------------LGRMV----
-----------------QEGEIDDMETALNS--GLPLKEPELVDQLLPGLEDEVLD----
------------INMVQRMTDSGRRVKFRCVVAVGN----RDGFIGYAEGRD--------
---------------------DQVGSAIQKAIGIAKLNMIKVPR-------------GSG
SWEDRSDRPHSLTRR-------------TTGKAGSVE-----------VEVIPAPE----
----------GLGLAASDTVRAV---LELAGIENAWTK-SHG-NTRTTVNLAKATFNA-L
ENASQSRQPRR---NRGE------------EREVADQ--------------
>gi|448392341|ref|ZP_21567115.1| 30S ribosomal protein S5P [Haloterrigena salina JCM 13891]
----------MSGNNYNDSGWEPVTR-------------------------LGRMV----
-----------------QEGDIDTMDDALSS--GLPLKEPEIVDQLLPGLDDEVLD----
------------INMVQRMTDSGRRVKFRCVVVVGN----RDGYVGYAEGRD--------
---------------------DQVGSAIQKAIGIAKLNMIKVPR-------------GSG
SWEDRSDRPHSLTRR-------------TTGKAGSVE-----------VEVIPAPE----
----------GLGLAASDTVRHV---LELAGIENAWTK-SHG-NTRTTVNLAKATFNA-L
ENASQSRHPRR--------RPNRE------EAEVSE---------------
>gi|284165512|ref|YP_003403791.1| 30S ribosomal protein S5 [Haloterrigena turkmenica DSM 5511]
----------MSGNNYNDSGWEPVTR-------------------------LGRMV----
-----------------QEGDIDTMDDALAS--GLPLKEPEIVDQLLPGLDDEVLD----
------------INMVQRMTDSGRRVKFRCVVVVGN----RDGYVGYAEGRD--------
---------------------DQVGSAIQKAIGIAKLNMIKVPR-------------GSG
SWEDRSDRPHSLTRR-------------TTGKAGSVE-----------VEVIPAPE----
----------GLGLAASDTVRHV---LELAGIENAWTK-SHG-NTRTTVNLAKATFNA-L
ENASQSRHPRR--------RPNRE------EAEVGE---------------
>gi|448329379|ref|ZP_21518679.1| 30S ribosomal protein S5P [Natrinema versiforme JCM 10478]
----------MSGNNYNDSGWEPVTR-------------------------LGRKV----
-----------------QEGEIEDMETALNS--GLPLKEPELVDQLLPGLEDEVLD----
------------INMVQRMTDSGRRVKFRCVVAVGD----RNGFIGYAEGRD--------
---------------------DQVGSAIQKAIGIAKLNMIQVPR-------------GSG
SWEDRSDRPHSLTRR-------------TTGKAGSVE-----------VELIPAPE----
----------GLGLAASDTVRHV---LELAGIENAWTK-SHG-NTRTTVNLAKATYNA-L
ENASQSRHPQR--------RPDRE------RAEVSE---------------
>gi|448341370|ref|ZP_21530331.1| 30S ribosomal protein S5P [Natrinema gari JCM 14663]
----------MSGNNYNDGGWQPVTR-------------------------LGRKV----
-----------------QEGDIETMEDALNS--GLPLKEPELVDQLLPGLEDEVLD----
------------INMVQRMTDSGRRVKFRCVVAVGN----RDGFIGYAEGRD--------
---------------------DQVGSAIQKAIGIAKLNMIQVPR-------------GSG
SWEDRSDRPHSLTRR-------------TTGKAGSVE-----------VEVIPAPE----
----------GLGLAASDTVRHV---LELAGIENAWTK-SHG-NTRTTVNLAKATYNA-L
ENASQSRHPRR--------RPNRE------DAEVADQ--------------
>gi|397773823|ref|YP_006541369.1| ribosomal protein S5 [Natrinema sp. J7-2]
----------MSGNNYNDGGWQPVTR-------------------------LGRKV----
-----------------QEGDIETMEDALNS--GLPLKEPELVDQLLPGLEDEVLD----
------------INMVQRMTDSGRRVKFRCVVAVGN----RDGFIGYAEGRD--------
---------------------DQVGSAIQKAIGIAKLNMIQVPR-------------GSG
SWEDRSDRPHSLTRR-------------TTGKAGSVE-----------VEVIPAPE----
----------GLGLAASDTVRHV---LELAGIENAWTK-SHG-NTRTTVNLAKATYNA-L
ENASQSRHPRR--------RPNRE------DAEVADQ--------------
>gi|448345605|ref|ZP_21534494.1| 30S ribosomal protein S5P [Natrinema altunense JCM 12890]
----------MSGNNYNDGGWQPVTR-------------------------LGRKV----
-----------------QEGDIETMEDALNS--GLPLKEPELVDQLLPGLEDEVLD----
------------INMVQRMTDSGRRVKFRCVVAVGN----RDGFIGYAEGRD--------
---------------------DQVGSAIQKAIGIAKLNMIQVPR-------------GSG
SWEDRSDRPHSLTRR-------------TTGKAGSVE-----------VEVIPAPE----
----------GLGLAASDTVRHV---LELAGIENAWTK-SHG-NTRTTVNLAKATYNA-L
ENASQSRHPQR--------RPNRE------GAEVADQ--------------
>gi|448386109|ref|ZP_21564317.1| 30S ribosomal protein S5P [Haloterrigena thermotolerans DSM 11522]
----------MSGNNYNDGGWEPVTR-------------------------LGRMV----
-----------------QEGDIETMEDALNS--GLPLKEPELVDQLLPGLEDEVLD----
------------INMVQRMTDSGRRVKFRCVVAVGN----RDGFIGYAEGRD--------
---------------------DQVGSAIQKAIGIAKLNMIQVPR-------------GSG
SWEDRSDRPHSLTRR-------------TTGKAGSVE-----------VELIPAPE----
----------GLGLAASDTVRHV---LELAGIENAWTK-SHG-NTRTTVNLAKATYNA-L
ENASQSRHPRR--------RPNRE------EAEVSE---------------
>gi|448332380|ref|ZP_21521624.1| 30S ribosomal protein S5P [Natrinema pellirubrum DSM 15624]
----------MSGNNYNDGGWEPVTR-------------------------LGRMV----
-----------------QEGDIETMEDALNS--GLPLKEPELVDQLLPGLEDEVLD----
------------INMVQRMTDSGRRVKFRCVVAVGN----RDGFIGYAEGRD--------
---------------------DQVGSAIQKAIGIAKLNMIQVPR-------------GSG
SWEDRSDRPHSLTRR-------------TTGKAGSVE-----------VELIPAPE----
----------GLGLAASDTVRHV---LELAGIENAWTK-SHG-NTRTTVNLAKATYNA-L
ENASQSRHPRR--------RPNRE------EAEVSE---------------
>gi|448338114|ref|ZP_21527166.1| 30S ribosomal protein S5P [Natrinema pallidum DSM 3751]
----------MSGNNYNDGGWQPVTR-------------------------LGRKV----
-----------------QEGDIETMEDALNS--GLPLKEPELVDQLLPGLEDEVLD----
------------INMVQRMTDSGRRVKFRCVVAVGN----RDGFIGYAEGRD--------
---------------------DQVGSAIQKAIGIAKLNMIQVPR-------------GSG
SWEDRSDRPHSLTRR-------------TTGKAGSVE-----------VEVIPAPE----
----------GLGLAASDTVRHV---LELAGIENAWTK-SHG-NTRTTVNLAKATYNA-L
ENASQSRHPRR--------RPNRE------EVEVSE---------------
>gi|448352619|ref|ZP_21541400.1| 30S ribosomal protein S5P [Natrialba hulunbeirensis JCM 10989]
------------MSNYNDSGWEPVTR-------------------------LGRMV----
-----------------QEGEIDTMEDALNS--GLPLKEPELVDQLLPGLDDEVLD----
------------INMVQRMTDSGRRVKFRCVVAVGN----RDGYVGYAEGRD--------
---------------------DQVGSAIQKAIGIAKLNIIKVPR-------------GSG
SWEDRSDRPHSLTRQ-------------TTGKAGSVE-----------VEVIPAPE----
----------GLGLAASDTVHAV---LDLAGIENAWTK-SHG-NTRTTVNLAKATFNA-L
ENASQSRQPQM----RGASGDSDE-------AEVADQ--------------
>gi|448358824|ref|ZP_21547498.1| 30S ribosomal protein S5P [Natrialba chahannaoensis JCM 10990]
------------MSNYNDSGWEPVTR-------------------------LGRMV----
-----------------QEGEIDTMEAALNS--GLPLKEPELVDQLLPGLDDEVLD----
------------INMVQRMTDSGRRVKFRCVVAVGN----RDGYVGYAEGRD--------
---------------------DQVGSAIQKAIGIAKLNIIKVPR-------------GSG
SWEDRSDRPHSMTRQ-------------TTGKAGSVE-----------VEVIPAPE----
----------GLGLAASDTVHAV---LELAGIENAWTK-SHG-NTRTTVNLAKATFNA-L
ENASQSRQPQI----RGAADSDSD------EAEVADQ--------------
>gi|289579918|ref|YP_003478384.1| 30S ribosomal protein S5 [Natrialba magadii ATCC 43099]
------------MSNYNDSGWEPVTR-------------------------LGRMV----
-----------------QEGEIDTMEAALNS--GLPLKEPELVDQLLPGLDDEVLD----
------------INMVQRMTDSGRRVKFRCVVAVGN----RDGYVGYAEGRD--------
---------------------DQVGSAIQKAIGIAKLNIIKVPR-------------GSG
SWEDRSDRPHSLTRQ-------------TTGKAGSVE-----------VEVIPAPE----
----------GLGLAASDTVHAV---LDLAGIENAWTK-SHG-NTRTTVNLAKATFNA-L
ENASQSRQPQM----RGAADSDSD------EAEVADQ--------------
>gi|448298485|ref|ZP_21488514.1| 30S ribosomal protein S5P [Natronorubrum tibetense GA33]
------------MSNYNDSGWEPVTR-------------------------LGRKV----
-----------------QEGEIDDMATALAS--GLPLKEPEIVDQLLPGLDDEVLD----
------------INMVQRMTDSGRRVKFRCVVAVGN----RDGYVGYAEGRD--------
---------------------DQVGSAIQKAIGIAKLNIIQVPR-------------GSG
SWEDRSDRPHSLTRK-------------TTGKAGSVE-----------VEVIPAPE----
----------GLGLAASDTVRHV---LELAGIENAWTK-SHG-NTRTTVNLAKATFNA-L
ENASQSRQPQQ----H----GRED------EAEVADQ--------------
>gi|448309714|ref|ZP_21499570.1| 30S ribosomal protein S5P [Natronorubrum bangense JCM 10635]
------------MSNYNDSGWEPVTR-------------------------LGRMV----
-----------------QEGEIDDMETALNS--GLPLKEPEIVDQLLPGLDDEVLD----
------------INMVQRMTDSGRRVKFRCVVAVGN----RDGYVGYAEGRD--------
---------------------DQVGSAIQKAIGIAKLNIIQVPR-------------GSG
SWEDRSDRPHSLTRR-------------TTGKAGSVE-----------VEVIPAPE----
----------GLGLAASDTVRAV---LELAGIENVWTK-SHG-NTRTTVNLAKATFNA-L
ENASQSRHPQR----R----PDRE------EAEVSE---------------
>gi|448302886|ref|ZP_21492836.1| 30S ribosomal protein S5P [Natronorubrum sulfidifaciens JCM 14089]
------------MSNYNDSGWEPVTR-------------------------LGRMV----
-----------------QEGEIDDMETALNS--GLPLKEPEIVDQLLPGLDDEVLD----
------------INMVQRMTDSGRRVKFRCVVAVGN----RDGYVGYAEGRD--------
---------------------DQVGSAIQKAIGIAKLNIIQVPR-------------GSG
SWEDRSDRPHSLTHR-------------TTGKAGSVE-----------VEVIPAPE----
----------GLGLAASDTVRAV---LELAGIENAWTK-SHG-NTRTTVNLAKATFNA-L
ENASQSRHPQR----R----PNRE------EAEVADQ--------------
>gi|452206428|ref|YP_007486550.1| 30S ribosomal protein S5 [Natronomonas moolapensis 8.8.11]
----------------MSNGWEPRTR-------------------------LGRKV----
-----------------ADGEITSMRDALQS--GLPLKEPQIVDQLLPGLEDEVLD----
------------INMVQRMTDSGRRVKFRCVVVVGN----RDGYVGYAQGRD--------
---------------------DQVGGAIQKAIEVAKMNIIDVPL-------------GSG
SWEDRPGGRNSLMRR-------------TTGKAGSVE-----------VELEPAPR----
----------GLGLAAAPTVRHV---LELAGVEDAWTN-SHG-NTRTTLNLAKATYNA-L
QNASESRTPQH---AR-----KIQ-------QEANE---------------
>gi|76803077|ref|YP_331172.1| 30S ribosomal protein S5P [Natronomonas pharaonis DSM 2160]
----------------MSNGWEPRTR-------------------------LGRKV----
-----------------ADGEITSMQDALQS--GLPLKEPELVDQLLPGLEDEVLD----
------------INMVQRMTDSGRRVKFRCVVVIGN----RDGYVGYAQGRD--------
---------------------DQVGGAIQKAIDVAKLNIIDVPL-------------GSG
SWEDRPGGRNSLMRR-------------TTGKAGSVE-----------VELKPAPR----
----------GLGLAAAPTVRHV---LELAGVEDAWTK-CHG-NTRTTLNLAKATYNA-L
RNASESRTPEH---TR-----QVR-------QEAQE---------------
>gi|409731083|ref|ZP_11272624.1| 30S ribosomal protein S5P [Halococcus hamelinensis 100A6]
---------------MSRRGWEPRTR-------------------------LGKLV----
-----------------AEEEITTMEDALNS--GLPLKEPEITDQLLS-LEDEVLD----
------------INMVQRMTDSGRRVKFRCVVVIGD----RNGYVGYAEGRD--------
---------------------DQVGSAIQKAIEVAKLNIISVDR-------------GSG
SWEDRAGGVNSLTRR-------------TEGKAGSVT-----------VEVIPAPQ----
----------GLGLAAAETVRHI---LELAGVQDAWTK-SNG-NTRTTVNLAKATYNA-L
RNGSQSRMPQR---AR-----EKR-------REVVE---------------
>gi|541199353|gb|ERH07516.1| ribosomal protein archaeal type S5 [Halonotius sp. J07HN4]
------------MSQSNNDGWEPRTR-------------------------LGRKV----
-----------------QDGDITTMDQAMEA--GLPLKEPELVDQLLPGLEDEVLD----
------------INMVQRMTDSGRRVKFRCVCVIGN----RDGYLGYAQARD--------
---------------------EQVGGAIEKAIDVAKLNIIKVDR-------------GSG
SWEDSAGGVNSLTRN-------------AEGKAGSVS-----------VTIEPAPQ----
----------GLGLAAAETVSFV---LELAGVQDAWTQ-SHG-NTRTTLNLAKATYNA-L
ENAAQARTPQR---AK-----AVQ-------QEANQ---------------
>gi|541192117|gb|ERH00466.1| ribosomal protein archaeal type S5 [Halonotius sp. J07HN6]
-----------MSEHNDDDGWQPQTR-------------------------LGRQV----
-----------------QDDEITTMDQALNS--GLPLKEPELVDQLLPGLEDEVLD----
------------INMVQRMTDSGRRVKFRCVCVIGN----RDGYLGYAQARD--------
---------------------EQVGGAIQKAIDVAKLNIIKVDR-------------GSG
SWEDSAGGVNSLVRR-------------AEGKAGSVT-----------VTIEPAPQ----
----------GLGLAAAETVSYV---LELAGVHDAWTQ-SHG-NTRTTVNLAKATFNA-L
ENAAQARTPQR---AK-----AVQ-------REANN---------------
>gi|541195420|gb|ERH03677.1| ribosomal protein archaeal type S5 [Halorubrum sp. J07HR59]
---------------MSSQGWEPQTR-------------------------LGRQV----
-----------------QDGEVTSMDAALMS--GLPLKEAELVDQLLPGLEDEVLD----
------------INMVQRMTDSGRRVKFRVVVAVGN----RNGYLGFAQGRD--------
---------------------DQVGGAIQKAIDVAKLNMISVDR-------------GSG
SWEDQPGGTNSLTRT-------------AEGKAGSVG-----------VEVIPAPQ----
----------GLGLAAAETVSDI---LELAGIQDAWTK-STG-TTRTTVNLAKATFNA-L
ENASQSRTPAH---AR-----EVH------YDTGRGDDQ------------
>gi|544640201|ref|WP_021074740.1| 30S ribosomal protein S5 [haloarchaeon 3A1_DGR]
-------------MSRNNDGWEPRTR-------------------------LGRKV----
-----------------QEGEVSSMEQALQS--GLPLKEPELVDQLLPGLEDEVLD----
------------INMVQRMTDSGRRVKFRCVVVVGN----RDGYLGYAQARD--------
---------------------EQVGGAIQKAIEVAKLNVIKVDR-------------GSG
SWEDQPGGTNSLTRR-------------AEGKAGSVT-----------VEIKPAPQ----
----------GLGLAAAPTVRHI---LELAGVQDAWTS-SNG-NTRTTVNLAKATFNA-L
ENAAQSRTPQH---AR-----EVH------YDEVSE---------------
>lcl|38015_492 unnamed protein product
-------------MSRHNDGWEPRTR-------------------------LGRKV----
-----------------QDGDITSMEQALQS--GLPLKEAEIVDQLLPGLEDEVLD----
------------INMVQRMTDSGRRVKFRCVVAVGN----RDGLIGYAEGRD--------
---------------------DQVGGAIQKAIDIAKLNIISVDR-------------GSG
SWEDQPGGTNSLTRT-------------AKGKAGSVT-----------VEIKPAPQ----
----------GLGLAAAETVRNR--------------A-SHG------------------
---------------------------------------------------
>lcl|38019_2921 unnamed protein product
-------------MSRHNDGWEPRTR-------------------------LGRKV----
-----------------QNGDVTSMEQALDS--GLPLKEAEIVDQLLPGLEDEVLD----
------------INMVQRMTDSGRRVKFRCVVVVGN----RDGYLGYAQARD--------
---------------------DQVGGAIQKAIDVAKLNVIEVDR-------------GSG
SWEDQPGGTNSLTRT-------------AKGKAGSVT-----------VEIKPAPQ----
----------GLGLAAAETVRNI---LELAGVEDAWTN-SDG-NTRTTVNLAKATFNA-L
ENAAQSRTPQH---AR-----QVH------YDEVSE---------------
>gi|448475290|ref|ZP_21603008.1| 30S ribosomal protein S5P [Halorubrum aidingense JCM 13560]
-------------MSRHNDGWEPRTR-------------------------LGRKV----
-----------------QDGDISSMEQALDS--GLPLKEAEIVDQLLPGLEDEVLD----
------------INMVQRMTDSGRRVKFRCVVAVGN----RDGYLGYAQARD--------
---------------------DQVGGAIQKAIDVAKLNIIKVDR-------------GSG
SWEDQPGGTNSLTRT-------------AEGKAGSVT-----------VEIKPAPQ----
----------GLGLAAAETVRNI---LELAGVEDAWTN-SDG-NTRTTVNLAKATFNA-L
ENAAQSRTPQH---AR-----EVH------YDEVSK---------------
>lcl|38017_2456 unnamed protein product
-------------MSRHNDGWEPRTR-------------------------LGRKV----
-----------------QDGDISSMEQALDS--GLPMKEAEIVDQLLPGLEDEVLD----
------------INMVQRMTDSGRRVKFRCVVAVGN----RDGYLGYAQARD--------
---------------------DQVGGAIQKAIDVAKLNIIKVDR-------------GSG
SWEDQPGGTNSLTRK-------------AEGKAGSVT-----------VEIQPAPQ----
----------GLGLAAAETVRNI---LELAGVEDAWTN-SDG-NTRTTVNLAKATFNA-L
ENAAQSRTPQH---AR-----EVH------YDEVSE---------------
>gi|448460057|ref|ZP_21596977.1| 30S ribosomal protein S5P [Halorubrum lipolyticum DSM 21995]
-------------MSRHNDGWEPRTR-------------------------LGRKV----
-----------------QNGDISSMEQALDS--GLPLKEAEIVDQLLPGLEDEVLD----
------------INMVQRMTDSGRRVKFRCVVAVGN----RDGYLGYAQARD--------
---------------------DQVGGAIQKAIDVAKLNIIAVDR-------------GSG
SWEDQPGGTNSLTRK-------------AEGKAGSVT-----------VEIQPAPQ----
----------GLGLAAAETVRNI---LELAGVEDAWTN-SDG-NTRTTVNLAKATFNA-L
ENAAQSRTPQH---AR-----EVH------YDEVSE---------------
>gi|222480837|ref|YP_002567074.1| 30S ribosomal protein S5P [Halorubrum lacusprofundi ATCC 49239]
-------------MSRHNDGWEPRTR-------------------------LGRKV----
-----------------QNGDISSMEQALDS--GLPLKEAEIVDQLLPGLEDEVLD----
------------INMVQRMTDSGRRVKFRCVVAVGN----RDGYLGYAQARD--------
---------------------DQVGGAIQKAIDVAKLNIIEVDR-------------GSG
SWEDQPGGTNSLTRK-------------AEGKAGSVT-----------VEIQPAPQ----
----------GLGLAAAETVRNI---LELAGVEDAWTN-SDG-NTRTTVNLAKATFNA-L
ENAAQSRTPQH---AR-----EVH------YDEVSE---------------
>gi|448441429|ref|ZP_21589092.1| 30S ribosomal protein S5P [Halorubrum saccharovorum DSM 1137]
-------------MSRHNDGWEPRTR-------------------------LGRKV----
-----------------QNGDISSMEQALDS--GLPLKEAEIVDQLLPGLEDEVLD----
------------INMVQRMTDSGRRVKFRCVVAVGN----RDGYLGYAQARD--------
---------------------DQVGGAIQKAIDVAKLNIIEVDR-------------GSG
SWEDQPGGTNSLTRK-------------AEGKAGSVT-----------VEIQPAPQ----
----------GLGLAAAETVRNI---LELAGVEDAWTN-SDG-NTRTTVNLAKATFNA-L
ENAAQSRTPQH---AR-----EVH------YDEVSE---------------
>gi|448463250|ref|ZP_21598028.1| 30S ribosomal protein S5P [Halorubrum kocurii JCM 14978]
-------------MSRHNDGWEPRTR-------------------------LGRKV----
-----------------QNGDISSMEQALDS--GLPLKEAEIVDQLLPGLEDEVLD----
------------INMVQRMTDSGRRVKFRCVVAVGN----RDGYLGYAQARD--------
---------------------DQVGGAIQKAIDVAKLNIIKVDR-------------GSG
SWEDQPGGTNSLTRK-------------AEGKAGSVT-----------VEIQPAPQ----
----------GLGLAAAETVRNI---LELAGVEDAWTN-SDG-NTRTTVNLAKATFNA-L
ENAAQSRTPQH---AR-----EVH------YDEVSE---------------
>lcl|36548_3351 unnamed protein product
------------------------------------------------------------
------------------------------------------------------------
------------------------------------------------------------
------------------------------------------------------------
------------------------------------------------------------
--------------------------MELAGVEDAWTN-SDG-NTRTTVNLAKATFNA-L
ENAAQSRTPQH---AR-----EVH------YDEVSE---------------
>lcl|36550_1725 unnamed protein product
-------------MSRHNDGWEPRTR-------------------------LGRKV----
-----------------QNGDISSMEQALDS--GLPMKEAEIVDQLLPGLEDEVLD----
------------INMVQRMTDSGRRVKFRCVVAVGN----RDGYLGYAQARD--------
---------------------DQVGGAIQKAIDVAKLNIIQVDR-------------GSG
SWEDQPGGTNSLTRT-------------AKGKAGSVT-----------VEIKPAPQ----
----------GLGLAAAETVRNI---LELAGVEDAWTN-SDG-NTRTTVNLAKATFNA-L
ENAAQSRTPQH---AR-----EVH------YDEVSE---------------
>lcl|36551_2389 unnamed protein product
-------------MSRHNDGWEPRTR-------------------------LGRKV----
-----------------QNGDISSMEQALDS--GLPMKEAEIVDQLLPGLEDEVLD----
------------INMVQRMTDSGRRVKFRCVVAVGN----RDGYLGYAQARD--------
---------------------DQVGGAIQKAIDVAKLNIIQVDR-------------GSG
SWEDQPGGTNSLTRT-------------AKGKAGSVT-----------VEIKPAPQ----
----------GLGLAAAETVRNI---LELAGVEDAWTN-SDG-NTRTTVNLAKATFNA-L
ENAAQSRTPQH---AR-----EVH------YDEVSE---------------
>lcl|36552_1198 unnamed protein product
-------------MSRHNDGWEPRTR-------------------------LGRKV----
-----------------QNGDISSMEQALDS--GLPMKEAEIVDQLLPGLEDEVLD----
------------INMVQRMTDSGRRVKFRCVVAVGN----RDGYLGYAQARD--------
---------------------DQVGGAIQKAIDVAKLNIIQVDR-------------GSG
SWEDQPGGTNSLTRT-------------AKGKAGSVT-----------VEIKPAPQ----
----------GLGLAAAETVRNI---LELAGVEDAWTN-SDG-NTRTTVNLAKATFNA-L
ENAAQSRTPQH---AR-----EVH------YDEVSE---------------
>lcl|36554_2645 unnamed protein product
-------------MSRHNDGWEPRTR-------------------------LGRKV----
-----------------QNGDISSMEQALDS--GLPMKEAEIVDQLLPGLEDEVLD----
------------INMVQRMTDSGRRVKFRCVVAVGN----RDGYLGYAQARD--------
---------------------DQVGGAIQKAIDVAKLNIIQVDR-------------GSG
SWEDQPGGTNSLTRT-------------AKGKAGSVT-----------VEIKPAPQ----
----------GLGLAAAETVRNI---LELAGVEDAWTN-SDG-NTRTTVNLAKATFNA-L
ENAAQSRTPQH---AR-----EVH------YDEVSE---------------
>lcl|36555_1188 unnamed protein product
-------------MSRHNDGWEPRTR-------------------------LGRKV----
-----------------QNGDISSMEQALDS--GLPMKEAEIVDQLLPGLEDEVLD----
------------INMVQRMTDSGRRVKFRCVVAVGN----RDGYLGYAQARD--------
---------------------DQVGGAIQKAIDVAKLNIIQVDR-------------GSG
SWEDQPGGTNSLTRT-------------AKGKAGSVT-----------VEIKPAPQ----
----------GLGLAAAETVRNI---LELAGVEDAWTN-SDG-NTRTTVNLAKATFNA-L
ENAAQSRTPQH---AR-----EVH------YDEVSE---------------
>gi|495716537|ref|WP_008441116.1| 30S ribosomal protein S5 [Halorubrum californiense]
-------------MSRHNDGWEPRTR-------------------------LGRKV----
-----------------QDGDISSMEQALNS--GLPMKEAEIVDQLLPGLEDEVLD----
------------INMVQRMTDSGRRVKFRCVVAVGN----RDGYLGYAQARD--------
---------------------DQVGGAIQKAIDVAKLNIISVDR-------------GSG
SWEDQPGGTNSLTRT-------------AKGKAGSVT-----------VEIKPAPQ----
----------GLGLAAAETVRNI---LELAGVDDAWTN-SDG-NTRTTVNLAKATFNA-L
ENAAQSRTPQH---AR-----EVH------YDEVSE---------------
>lcl|18174_1382 unnamed protein product
-------------MSRHNDGWEPRTR-------------------------LGRKV----
-----------------QDGDVTSMEQALNS--GLPLKEAEIVDQLLPGLEDEVLD----
------------INMVQRMTDSGRRVKFRCVVAVGN----RDGYLGYAQARD--------
---------------------DQVGGAIQKAIDVAKLNVISVDR-------------GSG
SWEDQPGGTNSLTRT-------------ATGKAGSVT-----------VEIKPAPQ----
----------GLGLAAAETVRNI---LELAGVEDAWTN-SDG-NTRTTVNLAKATFNA-L
ENAAQSRTPQH---AR-----EVH------YDEVSE---------------
>lcl|18178_852 unnamed protein product
-------------MSRHNDGWEPRTR-------------------------LGRKV----
-----------------QDGDVTSMEQALNS--GLPLKEAEIVDQLLPGLEDEVLD----
------------INMVQRMTDSGRRVKFRCVVAVGN----RDGYLGYAQARD--------
---------------------DQVGGAIQKAIDVAKLNVISVDR-------------GSG
SWEDQPGGTNSLTRT-------------ATGKAGSVT-----------VEIKPAPQ----
----------GLGLAAAETVRNI---LELAGVEDAWTN-SDG-NTRTTVNLAKATFNA-L
ENAAQSRTPQH---AR-----EVH------YDEVSE---------------
>gi|448484354|ref|ZP_21606061.1| 30S ribosomal protein S5P [Halorubrum arcis JCM 13916]
-------------MSRHNDGWEPRTR-------------------------LGRKV----
-----------------QDGEISSMEQALNS--GLPLKEAEIVDQLLPGLEDEVLD----
------------INMVQRMTDSGRRVKFRCVVAVGN----RDGYLGYAQARD--------
---------------------DQVGGAIQKAIDVAKLNIISVDR-------------GSG
SWEDQPGGTNSLTRT-------------AKGKAGSVT-----------VEIKPAPQ----
----------GLGLAAAETVRNI---LELAGVEDAWTN-SDG-NTRTTVNLAKATFNA-L
ENAAQSRTPQH---AR-----EVH------YDEVSE---------------
>gi|448517709|ref|ZP_21617283.1| 30S ribosomal protein S5P [Halorubrum distributum JCM 10118]
-------------MSRHNDGWEPRTR-------------------------LGRKV----
-----------------QDGEISSMEQALNS--GLPLKEAEIVDQLLPGLEDEVLD----
------------INMVQRMTDSGRRVKFRCVVAVGN----RDGYLGYAQARD--------
---------------------DQVGGAIQKAIDVAKLNIISVDR-------------GSG
SWEDQPGGTNSLTRT-------------AKGKAGSVT-----------VEIKPAPQ----
----------GLGLAAAETVRNI---LELAGVEDAWTN-SDG-NTRTTVNLAKATFNA-L
ENAAQSRTPQH---AR-----EVH------YDEVSE---------------
>lcl|36549_636 unnamed protein product
-------------MSRHNDGWEPRTR-------------------------LGRKV----
-----------------QDGEISSMEQALNS--GLPLKEAEIVDQLLPGLEDEVLD----
------------INMVQRMTDSGRRVKFRCVVAVGN----RDGYLGYAQARD--------
---------------------DQVGGAIQKAIDVAKLNIISVDR-------------GSG
SWEDQPGGTNSLTRT-------------AKGKAGSVT-----------VEIKPAPQ----
----------GLGLAAAETVRNI---LELAGVEDAWTN-SDG-NTRTTVNLAKATFNA-L
ENAAQSRTPQH---AR-----EVH------YDEVSE---------------
>lcl|36556_1141 unnamed protein product
-------------MSRHNDGWEPRTR-------------------------LGRKV----
-----------------QDGEISSMEQALNS--GLPLKEAEIVDQLLPGLEDEVLD----
------------INMVQRMTDSGRRVKFRCVVAVGN----RDGYLGYAQARD--------
---------------------DQVGGAIQKAIDVAKLNIISVDR-------------GSG
SWEDQPGGTNSLTRT-------------AKGKAGSVT-----------VEIKPAPQ----
----------GLGLAAAETVRNI---LELAGVEDAWTN-SDG-NTRTTVNLAKATFNA-L
ENAAQSRTPQH---AR-----EVH------YDEVSE---------------
>lcl|36557_4023 unnamed protein product
-------------MSRHNDGWEPRTR-------------------------LGRKV----
-----------------QDGEISSMEQALNS--GLPLKEAEIVDQLLPGLEDEVLD----
------------INMVQRMTDSGRRVKFRCVVAVGN----RDGYLGYAQARD--------
---------------------DQVGGAIQKAIDVAKLNIISVDR-------------GSG
SWEDQPGGTNSLTRT-------------AKGKAGSVT-----------VEIKPAPQ----
----------GLGLAAAETVRNI---LELAGVEDAWTN-SDG-NTRTTVNLAKATFNA-L
ENAAQSRTPQH---AR-----EVH------YDEVSE---------------
>gi|448452142|ref|ZP_21593162.1| 30S ribosomal protein S5P [Halorubrum litoreum JCM 13561]
-------------MSRHNDGWEPRTR-------------------------LGRKV----
-----------------QDGEISSMEQALNS--GLPLKEAEIVDQLLPGLEDEVLD----
------------INMVQRMTDSGRRVKFRCVVAVGN----RDGYLGYAQARD--------
---------------------DQVGGAIQKAIDVAKLNIISVDR-------------GSG
SWEDQPGGTNSLTRT-------------AKGKAGSVT-----------VEIKPAPQ----
----------GLGLAAAETVRNI---LELAGVEDAWTN-SDG-NTRTTVNLAKATFNA-L
ENAAQSRTPQH---AR-----EVH------YDEVSE---------------
>gi|448426487|ref|ZP_21583336.1| 30S ribosomal protein S5P [Halorubrum terrestre JCM 10247]
-------------MSRHNDGWEPRTR-------------------------LGRKV----
-----------------QDGEISSMEQALNS--GLPLKEAEIVDQLLPGLEDEVLD----
------------INMVQRMTDSGRRVKFRCVVAVGN----RDGYLGYAQARD--------
---------------------DQVGGAIQKAIDVAKLNIISVDR-------------GSG
SWEDQPGGTNSLTRT-------------AKGKAGSVT-----------VEIKPAPQ----
----------GLGLAAAETVRNI---LELAGVEDAWTN-SDG-NTRTTVNLAKATFNA-L
ENAAQSRTPQH---AR-----EVH------YDEVSE---------------
>lcl|36547_67 unnamed protein product
------------------------------------------------------------
------------------------MEQALNS--GLPLKEAEIVDQLLPGLEDEVLD----
------------INMVQRMTDSGRRVKFRCVVAVGN----RDGYLGYAQARD--------
---------------------DQVGGAIQKAIDVAKLNIISVDR-------------GSG
SWEDQPGGTNSLTRT-------------AKGKAGSVT-----------VEIKPAPQ----
----------GLGLAAAETVRNI---LELAGVEDAWTN-SDG-NTRTTVNLAKATFNA-L
ENAAQSRTPQH---AR-----EVH------YDEVSE---------------
>lcl|36546_531 unnamed protein product
------------------------------------------------------------
------------------------MEQALQS--GLPLKEAEIVDQLLPGLEDEVLD----
------------INMVQRMTDSGRRVKFRCVVAVGN----RDGYLGYAQARD--------
---------------------DQVGGAIQKAIDVAKLNIISVDR-------------GSG
SWEDQPGGTNSLTRT-------------AKGKAGSVT-----------VEIKPAPQ----
----------GLGLAAAETVRNI---LELAGVEDAWTN-SDG-NTRTTVNLAKATFNA-L
ENAAQSRTPQH---AR-----EVH------YDEVSE---------------
>gi|448535688|ref|ZP_21622208.1| 30S ribosomal protein S5P [Halorubrum hochstenium ATCC 700873]
-------------MSRHNDGWEPRTR-------------------------LGRKV----
-----------------QDGDITSMEQALES--GLPLKEAEIVDQLLPGLEDEVLD----
------------INMVQRMTDSGRRVKFRCVVAVGN----RDGYLGYAQARD--------
---------------------DQVGGAIQKAIDVAKLNIISVDR-------------GSG
SWEDQPGGTNSLTRT-------------AKGKAGSVT-----------VEVKPAPQ----
----------GLGLAAAETVRNI---LELAGVEDAWTN-SDG-NTRTTVNLAKATFNA-L
ENAAQSRTPQH---AR-----EVH------YDEVSE---------------
>gi|448436272|ref|ZP_21587073.1| 30S ribosomal protein S5P [Halorubrum tebenquichense DSM 14210]
-------------MSRHNDGWEPRTR-------------------------LGRKV----
-----------------QDGDITSMEQALES--GLPLKEAEIVDQLLPGLEDEVLD----
------------INMVQRMTDSGRRVKFRCVVAVGN----RDGYLGYAQARD--------
---------------------DQVGGAIQKAIDVAKLNIISVDR-------------GSG
SWEDQPGGTNSLTRT-------------AKGKAGSVT-----------VEVKPAPQ----
----------GLGLAAAETVRNI---LELAGVEDAWTN-SDG-NTRTTVNLAKATFNA-L
ENAAQSRTPQH---AR-----EVH------YDEVSE---------------
>lcl|39407_855 unnamed protein product
-------------MSRHNDGWEPRTR-------------------------LGRKV----
-----------------QDGDITSMEQALNS--GLPLKEAEIVDQLLPGLEDEVLD----
------------INMVQRMTDSGRRVKFRCVVAVGN----RDGYLGYAQARD--------
---------------------DQVGGAIQKAIDVAKLNIISVDR-------------GSG
SWEDQPGGTNSLTRT-------------AKGKAGSVT-----------VEIKPAPQ----
----------GLGLAAAETVRNI---LELAGVEDAWTN-SDG-NTRTTVNLAKATFNA-L
ENAAQSRTPQH---AR-----EVH------YDEVSE---------------
>lcl|38016_1419 unnamed protein product
-------------MSRHNDGWEPRTR-------------------------LGRKV----
-----------------QDGDITSMEQALNS--GLPLKEAEIVDQLLPGLEDEVLD----
------------INMVQRMTDSGRRVKFRCVVAVGN----RDGYLGYAQARD--------
---------------------DQVGGAIQKAIDVAKLNIISVDR-------------GSG
SWEDQPGGTNSLTRT-------------AKGKAGSVT-----------VEIKPAPQ----
----------GLGLAAAETVRNI---LELAGVEDAWTN-SDG-NTRTTVNLAKATFNA-L
ENAAQSRTPQH---AR-----EVH------YDEVSE---------------
>gi|448503692|ref|ZP_21613321.1| 30S ribosomal protein S5P [Halorubrum coriense DSM 10284]
-------------MSRHNDGWEPRTR-------------------------LGRKV----
-----------------QDGDITSMEQALES--GLPLKEAEIVDQLLPGLEDEVLD----
------------INMVQRMTDSGRRVKFRCVVAVGN----RDGYLGYAQARD--------
---------------------DQVGGAIQKAIDVAKLNIISVDR-------------GSG
SWEDQPGGTNSLTRT-------------AKGKAGSVT-----------VEIKPAPQ----
----------GLGLAAAETVRNI---LELAGVEDAWTN-SDG-NTRTTVNLAKATFNA-L
ENAAQSRTPQH---AR-----EVH------YDEVSE---------------
>lcl|18175_1633 unnamed protein product
-------------MSRHNDGWEPRTR-------------------------LGRKV----
-----------------QDGDITSMEQALES--GLPLKEAEIVDQLLPGLEDEVLD----
------------INMVQRMTDSGRRVKFRCVVAVGN----RDGYLGYAQARD--------
---------------------DQVGGAIQKAIDVAKLNIISVDR-------------GSG
SWEDQPGGTNSLTRT-------------AKGKAGSVT-----------VEIKPAPQ----
----------GLGLAAAETVRNI---LELAGVEDAWTN-SDG-NTRTTVNLAKATFNA-L
ENAAQSRTPQH---AR-----EVH------YDEVSE---------------
>lcl|18176_1173 unnamed protein product
-------------MSRHNDGWEPRTR-------------------------LGRKV----
-----------------QDGDITSMEQALES--GLPLKEAEIVDQLLPGLEDEVLD----
------------INMVQRMTDSGRRVKFRCVVAVGN----RDGYLGYAQARD--------
---------------------DQVGGAIQKAIDVAKLNIISVDR-------------GSG
SWEDQPGGTNSLTRT-------------AKGKAGSVT-----------VEIKPAPQ----
----------GLGLAAAETVRNI---LELAGVEDAWTN-SDG-NTRTTVNLAKATFNA-L
ENAAQSRTPQH---AR-----EVH------YDEVSE---------------
>lcl|38020_1003 unnamed protein product
-------------MSRHNDGWEPRTR-------------------------LGRKV----
-----------------QDGDITSMEQALQS--GLPLKEAEIVDQLLPGLEDEVLD----
------------INMVQRMTDSGRRVKFRCVVAVGN----RDGYLGYAQARD--------
---------------------DQVGGAIQKAIDVAKLNIISVDR-------------GSG
SWEDQPGGTNSLTRT-------------AKGKAGSVT-----------VEIKPAPQ----
----------GLGLAAAETVRNI---LELAGVEDAWTN-SDG-NTRTTVNLAKATFNA-L
ENAAQSRTPQH---AR-----EVH------YDEVSE---------------
>lcl|38021_2124 unnamed protein product
-------------MSRHNDGWEPRTR-------------------------LGRKV----
-----------------QDGDITSMEQALQS--GLPLKEAEIVDQLLPGLEDEVLD----
------------INMVQRMTDSGRRVKFRCVVAVGN----RDGYLGYAQARD--------
---------------------DQVGGAIQKAIDVAKLNIISVDR-------------GSG
SWEDQPGGTNSLTRT-------------AKGKAGSVT-----------VEIKPAPQ----
----------GLGLAAAETVRNI---LELAGVEDAWTN-SDG-NTRTTVNLAKATFNA-L
ENAAQSRTPQH---AR-----EVH------YDEVSE---------------
>lcl|38022_24 unnamed protein product
-------------MSRHNDGWEPRTR-------------------------LGRKV----
-----------------QDGDITSMEQALQS--GLPLKEAEIVDQLLPGLEDEVLD----
------------INMVQRMTDSGRRVKFRCVVAVGN----RDGYLGYAQARD--------
---------------------DQVGGAIQKAIDVAKLNIISVDR-------------GSG
SWEDQPGGTNSLTRT-------------AKGKAGSVT-----------VEIKPAPQ----
----------GLGLAAAETVRNI---LELAGVEDAWTN-SDG-NTRTTVNLAKATFNA-L
ENAAQSRTPQH---AR-----EVH------YDEVSE---------------
>lcl|23591_2525 unnamed protein product
-------------MSRHNDGWEPRTR-------------------------LGRKV----
-----------------QDGDITSMEQALQS--GLPLKEAEIVDQLLPGLEDEVLD----
------------INMVQRMTDSGRRVKFRCVVAVGN----RDGYLGYAQARD--------
---------------------DQVGGAIQKAIDVAKLNIISVDR-------------GSG
SWEDQPGGTNSLTRT-------------AKGKAGSVT-----------VEIKPAPQ----
----------GLGLAAAETVRNI---LELAGVEDAWTN-SDG-NTRTTVNLAKATFNA-L
ENAAQSRTPQH---AR-----EVH------YDEVSE---------------
>lcl|36553_2251 unnamed protein product
-------------MSRHNDGWEPRTR-------------------------LGRKV----
-----------------QDGDITSMEQALQS--GLPLKEAEIVDQLLPGLEDEVLD----
------------INMVQRMTDSGRRVKFRCVVAVGN----RDGYLGYAQARD--------
---------------------DQVGGAIQKAIDVAKLNIISVDR-------------GSG
SWEDQPGGTNSLTRT-------------AKGKAGSVT-----------VEIKPAPQ----
----------GLGLAAAETVRNI---LELAGVEDAWTN-SDG-NTRTTVNLAKATFNA-L
ENAAQSRTPQH---AR-----EVH------YDEVSE---------------
>lcl|38024_2008 unnamed protein product
-------------MSRHNDGWEPRTR-------------------------LGRKV----
-----------------QDGDITSMEQALQS--GLPLKEAEIVDQLLPGLEDEVLD----
------------INMVQRMTDSGRRVKFRCVVAVGN----RDGYLGYAQARD--------
---------------------DQVGGAIQKAIDVAKLNIISVDR-------------GSG
SWEDQPGGTNSLTRT-------------AKGKAGSVT-----------VEIKPAPQ----
----------GLGLAAAETVRNI---LELAGVEDAWTN-SDG-NTRTTVNLAKATFNA-L
ENAAQSRTPQH---AR-----EVH------YDEVSE---------------
>lcl|38025_457 unnamed protein product
-------------MSRHNDGWEPRTR-------------------------LGRKV----
-----------------QDGDITSMEQALQS--GLPLKEAEIVDQLLPGLEDEVLD----
------------INMVQRMTDSGRRVKFRCVVAVGN----RDGYLGYAQARD--------
---------------------DQVGGAIQKAIDVAKLNIISVDR-------------GSG
SWEDQPGGTNSLTRT-------------AKGKAGSVT-----------VEIKPAPQ----
----------GLGLAAAETVRNI---LELAGVEDAWTN-SDG-NTRTTVNLAKATFNA-L
ENAAQSRTPQH---AR-----EVH------YDEVSE---------------
>gi|385804221|ref|YP_005840621.1| 30S ribosomal protein S5 [Haloquadratum walsbyi C23]
----------MSQSQRNSDGWTPRTR-------------------------LGRMV----
-----------------QDGDVTSMEQALNS--GLPLKEPELVDQLLPGLDDEVLD----
------------INMVQRMTDSGRRVKFRCVVAIGN----RNGFLGYAEGRD--------
---------------------DQVGSAIQKAIDVAKLNLISVDR-------------GSG
SWEDSAGGVNSLTRN-------------AEGKAGSVT-----------VEVMPAPQ----
----------GLGLAAAETVSNI---LELAGVEDAWTR-SNG-NTRTTVNLAKATYNA-L
RNASQSRTPRR-AAAK-----QRE-------QEVSE---------------
>gi|110668721|ref|YP_658532.1| 30S ribosomal protein S5P [Haloquadratum walsbyi DSM 16790]
----------MSQSQRNSDGWTPRTR-------------------------LGRMV----
-----------------QDGDVTSMEQALNS--GLPLKEPELVDQLLPGLDDEVLD----
------------INMVQRMTDSGRRVKFRCVVAIGN----RNGFLGYAEGRD--------
---------------------DQVGSAIQKAIDVAKLNLISVDR-------------GSG
SWEDSAGGVNSLTRN-------------AEGKAGSVT-----------VEVMPAPQ----
----------GLGLAAAETVSNI---LELAGVEDAWTR-SNG-NTRTTVNLAKATYNA-L
RNASQSRTPRR-AAAK-----QRE-------QEVSE---------------
>gi|448285649|ref|ZP_21476890.1| 30S ribosomal protein S5P [Halogeometricum borinquense DSM 11551]
------------MSQRNSNGWEPRTR-------------------------LGRMV----
-----------------QEGDVTSMEQALET--GLPLKEAEIVDQLLPGLEDEVLD----
------------INMVQRMTDSGRRVKFRCVVAIGN----RDGFLGYAEARD--------
---------------------DQVGSAIQKAIDVAKLNIIKVDR-------------GSG
SWEDSAGGLNSLTRK-------------AEGKAGSVT-----------VEIMPAPQ----
----------GLGLAAAETVRNI---LELAGVQDAWTR-SNG-NTRTTVNLAKGTYNA-L
KNASQSRTPRR---AR-----EKQ-------REAGN---------------
>gi|448415399|ref|ZP_21578199.1| 30S ribosomal protein S5P [Halosarcina pallida JCM 14848]
------------MSQRNSNGWEPRTR-------------------------LGRMV----
-----------------QDGDVTSMKQALET--GLPLKEPEIVDQLLPGLEDEVLD----
------------INMVQRMTDSGRRVKFRCVVAIGN----RDGFLGYAEARD--------
---------------------DQVGSAIQKAINVAKLNIIEVDR-------------GSG
SWEDSAGGVNSLTRK-------------AEGKAGSVT-----------VEIMPAPQ----
----------GLGLAAAETVRNI---LELAGVQDAWTR-SNG-NTRTTVNLAKATYNA-L
RNASQSRTPRR---AR-----EKQ-------QEAGN---------------
>gi|399577366|ref|ZP_10771119.1| 30S ribosomal protein S5P [Halogranum salarium B-1]
-----------MSRRNNNDGWEPRTR-------------------------LGRKV----
-----------------QNGDISSMDQALES--GLPLKEPEIIDQLLGGLDDEVLD----
------------INMVQRMTDSGRRVKFRCVCAVGN----RDGYLGYAEARD--------
---------------------DQVGGAIQKAIEVAKLNIIKVDR-------------GSG
SWEDRPGGTHSLTRK-------------ANGKAGSVT-----------VEIIPAPM----
----------GLGLAAAETVRKI---LELAGVQDAWTK-SDG-NTRTTVNLAKATYNA-L
QNASQSRTPQR---AR-----EKQ-------REVSD---------------
>gi|433420016|ref|ZP_20405402.1| 30S ribosomal protein S5P [Haloferax sp. BAB2207]
-------------MSSNNNGWEPRTR-------------------------LGRMV----
-----------------QNGDVTSMDQALET--GLPLKEPQLVDQLLPGLDDEVLD----
------------INMVQRMTDSGRRVKFRCVVAVGN----RDGYLGYAEARD--------
---------------------DQVGGAIQKAIEVAKLNIIKVDR-------------GSG
SWEDRAGGLNSLSRK-------------AEGKAGSVT-----------VRIIPAPQ----
----------GLGLAAAETVRNI---LELAGVQDAWTK-SDG-NTRTTVNLAKATYNA-L
KNASQSRTPQR---AR-----EVR-------QEVRE---------------
>gi|448548040|ref|ZP_21627384.1| 30S ribosomal protein S5P [Haloferax sp. ATCC BAA-645]
-------------MSSNNNGWEPRTR-------------------------LGRMV----
-----------------QNGDVTSMDQALET--GLPLKEPQLVDQLLPGLDDEVLD----
------------INMVQRMTDSGRRVKFRCVVAVGN----RDGYLGYAEARD--------
---------------------DQVGGAIQKAIEVAKLNIIKVDR-------------GSG
SWEDRAGGLNSLSRK-------------AEGKAGSVT-----------VRIIPAPQ----
----------GLGLAAAETVRNI---LELAGVQDAWTK-SDG-NTRTTVNLAKATYNA-L
KNASQSRTPRR---AR-----EVR-------QEVRE---------------
>gi|448290669|ref|ZP_21481815.1| 30S ribosomal protein S5P [Haloferax volcanii DS2]
-------------MSSNNNGWEPRTR-------------------------LGRMV----
-----------------QNGDVTSMDQALET--GLPLKEPQLVDQLLPGLDDEVLD----
------------INMVQRMTDSGRRVKFRCVVAVGN----RDGYLGYAEARD--------
---------------------DQVGGAIQKAIEVAKLNIIKVDR-------------GSG
SWEDRAGGLNSLSRK-------------AEGKAGSVT-----------VRIIPAPQ----
----------GLGLAAAETVRNI---LELAGVQDAWTK-SDG-NTRTTVNLAKATYNA-L
KNASQSRTPRR---AR-----EVR-------QEVRE---------------
>gi|448623100|ref|ZP_21669749.1| 30S ribosomal protein S5P [Haloferax denitrificans ATCC 35960]
------------------------------------------------------MV----
-----------------QNGDVTSMDQALET--GLPLKEPQLVDQLLPGLDDEVLD----
------------INMVQRMTDSGRRVKFRCVVAVGN----RDGYLGYAEARD--------
---------------------DQVGGAIQKAIEVAKLNIIKVDR-------------GSG
SWEDRAGGLNSLSRK-------------AEGKAGSVT-----------VRIIPAPQ----
----------GLGLAAAETVRNI---LELAGIQDAWTK-SDG-NTRTTVNLAKATYNA-L
KNASQSRTPRR---AR-----EVR-------QEVRE---------------
>gi|448557063|ref|ZP_21632498.1| 30S ribosomal protein S5P [Haloferax sp. ATCC BAA-644]
------------------------------------------------------MV----
-----------------QNGDVTSMDQALET--GLPLKEPQLVDQLLPGLDDEVLD----
------------INMVQRMTDSGRRVKFRCVVAVGN----RDGYLGYAEARD--------
---------------------DQVGGAIQKAIEVAKLNIIKVDR-------------GSG
SWEDRAGGLNSLSRK-------------AEGKAGSVT-----------VRIIPAPQ----
----------GLGLAAAETVRNI---LELAGVQDAWTK-SDG-NTRTTVNLAKATYNA-L
KNASQSRTPRR---AR-----EVR-------QEVRE---------------
>gi|448545966|ref|ZP_21626293.1| 30S ribosomal protein S5P [Haloferax sp. ATCC BAA-646]
------------------------------------------------------MV----
-----------------QNGDVTSMDQALET--GLPLKEPQLVDQLLPGLDDEVLD----
------------INMVQRMTDSGRRVKFRCVVAVGN----RDGYLGYAEARD--------
---------------------DQVGGAIQKAIEVAKLNIIKVDR-------------GSG
SWEDRAGGLNSLSRK-------------AEGKAGSVT-----------VRIIPAPQ----
----------GLGLAAAETVRNI---LELAGVQDAWTK-SDG-NTRTTVNLAKATYNA-L
KNASQSRTPRR---AR-----EVR-------QEVRE---------------
>gi|448600491|ref|ZP_21655987.1| 30S ribosomal protein S5P [Haloferax alexandrinus JCM 10717]
------------------------------------------------------MV----
-----------------QNGDVTSMDQALET--GLPLKEPQLVDQLLPGLDDEVLD----
------------INMVQRMTDSGRRVKFRCVVAVGN----RDGYLGYAEARD--------
---------------------DQVGGAIQKAIEVAKLNIIKVDR-------------GSG
SWEDRAGGLNSLSRK-------------AEGKAGSVT-----------VRIIPAPQ----
----------GLGLAAAETVRNI---LELAGVQDAWTK-SDG-NTRTTVNLAKATYNA-L
KNASQSRTPQR---AR-----EVR-------QEVRE---------------
>gi|448569090|ref|ZP_21638502.1| 30S ribosomal protein S5P [Haloferax lucentense DSM 14919]
------------------------------------------------------MV----
-----------------QNGDVTSMDQALET--GLPLKEPQLVDQLLPGLDDEVLD----
------------INMVQRMTDSGRRVKFRCVVAVGN----RDGYLGYAEARD--------
---------------------DQVGGAIQKAIEVAKLNIIKVDR-------------GSG
SWEDRAGGLNSLSRK-------------AEGKAGSVT-----------VRIIPAPQ----
----------GLGLAAAETVRNI---LELAGVQDAWTK-SDG-NTRTTVNLAKATYNA-L
KNASQSRTPQR---AR-----EVR-------QEVRE---------------
>gi|448583490|ref|ZP_21646846.1| 30S ribosomal protein S5P [Haloferax gibbonsii ATCC 33959]
------------------------------------------------------MV----
-----------------QNGDVTSMDQALET--GLPLKEPQLVDQLLPGLDDEVLD----
------------INMVQRMTDSGRRVKFRCVVAVGN----RDGYLGYAEARD--------
---------------------DQVGGAIQKAIEVAKLNIIKVDR-------------GSG
SWEDRAGGLNSLSRK-------------AEGKAGSVT-----------VRIIPAPQ----
----------GLGLAAAETVRNI---LELAGIQDAWTK-SDG-NTRTTVNLAKATYNA-L
KNASQSRTPQR---AR-----EVR-------QEVRE---------------
>gi|448565535|ref|ZP_21636402.1| 30S ribosomal protein S5P [Haloferax prahovense DSM 18310]
------------------------------------------------------MV----
-----------------QNGDVTSMDQALET--GLPLKEPQLVDQLLPGLDDEVLD----
------------INMVQRMTDSGRRVKFRCVVAVGN----RDGYLGYAEARD--------
---------------------DQVGGAIQKAIEVAKLNIIKVDR-------------GSG
SWEDRAGGLNSLSRK-------------AEGKAGSVT-----------VRIIPAPQ----
----------GLGLAAAETVRNI---LELAGIQDAWTK-SDG-NTRTTVNLAKATYNA-L
KNASQSRTPQR---AR-----EVR-------QEVRE---------------
>gi|448618094|ref|ZP_21666439.1| 30S ribosomal protein S5P [Haloferax mediterranei ATCC 33500]
------------------------------------------------------MV----
-----------------QNGDVTSMDQALET--GLPLKEPQIVDQLLPGMDDEVLD----
------------INMVQRMTDSGRRVKFRCVVAVGN----RDGYLGYAEARD--------
---------------------DQVGGAIQKAIEVAKLNIIKVDR-------------GSG
SWEDRAGGLNSLSRK-------------AEGKAGSVT-----------VRIIPAPQ----
----------GLGLAAAETVRNI---LELAGIQDAWTK-SDG-NTRTTVNLAKATYNA-L
KNASQSRTPRR---AR-----EIR-------REVRE---------------
>gi|448611727|ref|ZP_21662157.1| 30S ribosomal protein S5P [Haloferax mucosum ATCC BAA-1512]
------------------------------------------------------MV----
-----------------QNGDVTSMDHALET--GLPLKEPQIVDQLLPGMDDEVLD----
------------INMVQRMTDSGRRVKFRCVVAVGN----RDGYLGYAEARD--------
---------------------DQVGGAIQKAIEVAKLNIIKVDR-------------GSG
SWEDRAGGLNSLSRK-------------AEGKAGSVT-----------VRIIPAPQ----
----------GLGLAAAETVRNI---LELAGVQDAWTK-SDG-NTRTTVNLAKATYNA-L
KNASQSRTPRR---AR-----EIR-------QEVRE---------------
>gi|448578181|ref|ZP_21643616.1| 30S ribosomal protein S5P [Haloferax larsenii JCM 13917]
------------------------------------------------------MV----
-----------------QNGDVTSMDHALET--GLPLKEPQIVDQLLPGLDDEVLD----
------------INMVQRMTDSGRRVKFRCVVAVGN----RDGYLGYAEARD--------
---------------------DQVGGAIQKAIEVAKLNIIKVDR-------------GSG
SWEDRAGGLNSLSRK-------------AEGKAGSVT-----------VKVIPAPQ----
----------GLGLAAAETVRNI---LELAGVQDAWTK-SDG-NTRTTVNLAKATYNA-L
MNASQSRTPRR---AR-----EIR-------QEVRE---------------
>gi|448592799|ref|ZP_21651846.1| 30S ribosomal protein S5P [Haloferax elongans ATCC BAA-1513]
------------------------------------------------------MV----
-----------------QNGDVTSMDHALET--GLPLKEPQIVDQLLPGLDDEVLD----
------------INMVQRMTDSGRRVKFRCVVAVGN----RDGYLGYAEARD--------
---------------------DQVGGAIQKAIEVAKLNIIKVDR-------------GSG
SWEDRAGGLNSLSRK-------------AEGKAGSVT-----------VKVIPAPQ----
----------GLGLAAAETVRNI---LELAGVQDAWTK-SDG-NTRTTVNLAKATYNA-L
KNASQSRTPRR---AR-----EIR-------QEVRE---------------
