# Supplementary material for: Inteins as indicators of gene flow in the halobacteria
Source: Front Microbiol. 2014 Jun 26;5:299. doi: 10.3389/fmicb.2014.00299 (PMC4071816; doi:10.3389/fmicb.2014.00299)
Supplement: Supplementary file 1 [file DataSheet1.ZIP › data_file1/reference_tree_alignment/S5p_S2e.fasta]

>candidatus_nanosalinarum_J07AB56
---MPEQDTVWNPQTELGRKVARGETTSIESALKQDRPIMEPEIVDQLVD-LSEEVILIG
GTPGKGGGKRRTVTKRTCRMHKSGGRYSSKSMVALGNYRNIVGIGEGTAGGTRAAIEAAT
REAKLNLMEVEKGNGSWEDTGEDNSSIPFQVSGKAGGVEVELKPAPRGTGLAAGDGVSKL
LELAGIENIWVQSRGQTRTRGNQVKAAFNALKKIDEMKR---------------------
---------
>halophilic_archaeon_J07HX64
------MRAGF-PQTRLGKRVADGDIDTIDDALNSGLPLKEAELVDQLVT-LEDEVLDI-
--------------NMVQRMTDSGRRVKFRCVVAVGDRNGLIGYAQGRDDQVGGAIEKAI
DIAKLNMVRVPLGSGSWEDQPGGDHSLIRKSEGTAGSVRVEVRPAPKGLGLAAAETPRKV
LELAGVEDAWTKSHGNTRTTVNLAKATYNALVNASQARVPQRVYER--------------
QQEASE---
>hcc_morrhuae_DSM_1307
-----MSNRGWEPRTRLGKLVAEEEITSMDEALNSGLPLKEPEITDQLLS-LEDDVLDI-
--------------NMVQRMTDSGRRVKFRCVVAIGDRNGYVGYAEGRDDQVGSAIQKAI
EIAKLNMVRVSRGCGSWECGCGRPHTVALRTDGKAGSVEVELRPAPRGLGLAAGATARSV
LELAGIEDIWTNSSGKTRTTVNFAKATFNALKATSEARVPER---------AIE------
QREVIE---
>hcc_thailandensis_JCM_13552
-----MSNRGWEPRTRLGKLVAEEEITTMDEALNSGLPLKEPEITDQLLS-IEDDVLDI-
--------------NMVQRMTDSGRRVKFRCVVAIGDRNGYVGYAEGRDDQVGSAIQKAI
EIAKLNMVRVSRGCGSWECGCGRPHTVALRTDGKAGSVEVELRPAPRGLGLAAGETARSV
LELAGIEDIWTNSSGKTRTTVNFAKATFNALKATSEARVPER---------AVE------
QREVIE---
>hcc_saccharolyticus_DSM_5350
-----MSSRGWEPRTRLGKQVAEEEITTMEEALNSGLPLKEPEITDQLLPGLEDDVLDI-
--------------NMVQRMTDSGRRVKFRCVVAIGNRDGYVGYAEGRDDQVGSAIQKAI
GIAKLNIVNVSRGCGSWECGCGRPHTVALRSSGKAGSVEVELRPAPRGLGLAGGETVRSV
LELAGIEDIWTRSSGKTRTTVNFAKATFNALRATGEARVPAE---------TRR------
KREVIE---
>hcc_salifodinae_DSM_8989
-----MSRRGWEPRTRLGKQVAEEEITTMGEALNSGLPLKEPEITDQLLPGLEDDVLDI-
--------------NMVQRMTDSGRRVKFRCVVAIGNRDGYVGYAEGRDDQVGSAIQKAI
GIAKLNVVNVSRGCGSWECGCGRPHTVALRTSGKAGSVEVELRPAPRGLGLAGGETARSI
LELAGIEDIWTRSSGTTRTTVNFAKATFNALRATGEARVPAE---------TRR------
KREVIE---
>hac_jeotgali_B3
----MARNNGWEPVTRLGRLVRDGDIETMDEALNSGLPLKEVEVVDQLLPGLEDDVLDI-
--------------NMVQRMTDSGRRVKFRCVVAVGNRDGYVGYAEGRDDQVGGAIQKAI
GIAKLNIIDVSRGCGSWECGCGRPHTVSLRTTGKAGSVEVELLPAPRGLGLAGGDTVRSV
LELAGIEDAWTRSSGQTRTTVNFAKATFNALRNTAEARVPEH---------AAA------
QREVIE---
>hrd_tiamatea_SARL4B
-----MSADGWEPRTRLGRQVADGEIDSMSDALNAGLPLKEPEIVDQLVPGLEDEVLDI-
--------------NMVQRMTDSGRRVKFRCVVVVGNRDGLVGYAEGRDDQVGGAIQKAI
EVAKLNMIDVSRGCGSWECGCGRPHTVALRTTGKAGSVEVELQPAPRGLGLAGGETVRHV
LELAGIEDIWTRSSGNTRTTVNFAKATFNALRNTAEARVPEH---------AFD------
EREVIE---
>hrd_utahensis_DSM_12940
------MSDGWEPRTRLGRQVADGEIDSMGDALNAGLPLKEPEIVDQLVPGLEDEVLDI-
--------------NMVQRMTDSGRRVKFRCVVVVGNRDGLVGYAEGRDDQVGGAIQKAI
EVAKLNMIDISRGCGSWECGCGRPHTVALRTTGKAGSVEVELQPAPRGLGLAGGETVRHV
LELAGIEDIWTRSSGNTRTTVNFAKATFNALRSTAEARVPER---------AFE------
EREVIE---
>hmc_mukohataei_DSM_12286
------MSNGWNPRTRLGKQVANGEIDSMQEALNSGLPLKEPEIVDQLVPDLEDEVLDI-
--------------NMVQRMTDSGRRVKFRCVVVVGNRDGLVGYAEGRDDQVGGAIQKAI
EIGKLNLIDISRGCGSWECGCGRPHTVALRTTGKAGSVEVELQPAPRGLGLAGGETVRKV
LELAGIEDIWTRSSGNTRTTVNFAKATFNALQNTAEARVPER---------TFE------
KREVIE---
>har_vallismortis_ATCC_29715
----MSANNGWEPRTRLGKQVVEGEIDSMQEALNSGLPLKESEVVDQLVPDLEDEVLDI-
--------------NMVQRMTDSGRRVKFRCVVAVGNRNGLIGYAEGRDDQVGGAIQKAI
DIAKLNIIDVSRGCGSWECGCGRPHTVALRTEGKAGSVEVELQPAPRGLGLAGGETVRKV
LELAGIEDIWTRSSGNTRTTVNFAKATFNALQNTAEARVPER---------TFE------
KREVIE---
>har_amylolytica_JCM_13557
----MSANNGWEPRTRLGKQVVEGEIDSMQEALNSGLPLKESEVVDQLVPDLEDEVLDI-
--------------NMVQRMTDSGRRVKFRCVVAVGNRDGLIGYAEGRDDQVGGAIQKAI
DIAKLNIIDVSRGCGSWECGCGRPHTVALRTEGKAGSVEVELQPAPRGLGLAGGETVRKV
LELAGIEDIWTRSSGNTRTTVNFAKATFNALQNTAEARVPER---------TFE------
KREVIE---
>har_argentinensis_DSM_12282
----MSANNGWEPRTRLGKQVVEGEIDSMQEALNSGLPLKESEVVDQLVPDLEDEVLDI-
--------------NMVQRMTDSGRRVKFRCVVAVGNRDGLIGYAEGRDDQVGGAIQKAI
DIAKLNIIDVSRGCGSWECGCGRPHTVALRTEGKAGSVEVELQPAPRGLGLAGGETVRKV
LELAGIEDIWTRSSGNTRTTVNFAKATFNALQNTAEARVPER---------TFE------
KREVIE---
>har_californiae_ATCC_3379
----MSANNGWEPRTRLGKQVVEGEIDSMQEALNSGLPLKESEVVDQLVPDLEDEVLDI-
--------------NMVQRMTDSGRRVKFRCVVAVGNRDGLIGYAEGRDDQVGGAIQKAI
DIAKLNIIDVSRGCGSWECGCGRPHTVALRTEGKAGSVEVELQPAPRGLGLAGGETVRKV
LELAGIEDIWTRSSGNTRTTVNFAKATFNALQNTAEARVPER---------TFE------
KREVIE---
>har_hispanica_ATCC_33960
----MSANNGWEPRTRLGKQVVEGEIDSMQEALNSGLPLKESEVVDQLVPDLEDEVLDI-
--------------NMVQRMTDSGRRVKFRCVVAVGNRDGLIGYAEGRDDQVGGAIQKAI
DIAKLNIIDVSRGCGSWECGCGRPHTVALRTEGKAGSVEVELQPAPRGLGLAGGETVRKV
LELAGIEDIWTRSSGNTRTTVNFAKATFNALQNTAEARVPER---------TFE------
KREVIE---
>har_marismortui_ATCC_43049
----MSANNGWEPRTRLGKQVVEGEIDSMQEALNSGLPLKESEVVDQLVPDLEDEVLDI-
--------------NMVQRMTDSGRRVKFRCVVAVGNRDGLIGYAEGRDDQVGGAIQKAI
DIAKLNIIDVSRGCGSWECGCGRPHTVALRTEGKAGSVEVELQPAPRGLGLAGGETVRKV
LELAGIEDIWTRSSGNTRTTVNFAKATFNALQNTAEARVPER---------TFE------
KREVIE---
>har_sinaiiensis_ATCC_33800
----MSANNGWEPRTRLGKQVVEGEIDSMQEALNSGLPLKESEVVDQLVPDLEDEVLDI-
--------------NMVQRMTDSGRRVKFRCVVAVGNRDGLIGYAEGRDDQVGGAIQKAI
DIAKLNIIDVSRGCGSWECGCGRPHTVALRTEGKAGSVEVELQPAPRGLGLAGGETVRKV
LELAGIEDIWTRSSGNTRTTVNFAKATFNALQNTAEARVPER---------TFE------
KREVIE---
>har_japonica_DSM_6131
----MSANNGWEPRTRLGKQVVEGEIDSMQEALNSGLPLKESEVVDQLVPDLEDEVLDI-
--------------NMVQRMTDSGRRVKFRCVVAVGNRDGLIGYAEGRDDQVGGAIQKAI
DIAKLNIIDISRGCGSWECGCGRPHTVALRTEGKAGSVEVELQPAPRGLGLAGGETVRKV
LELAGIEDIWTRSSGNTRTTVNFAKATFNALQNTAEARVPER---------TFE------
KREVIE---
>hbt_sp_DL_1
----MGYNDTWEPKTRLGRLVQDGEIEDMSAALNSGLPLKEPEIVDNLIPGLDDEVLDI-
--------------NMVQRMTDSGRRVKFRCVVVIGNRDGFVGYAEGRDDQVGGAIQKAI
EVAKLNIIDVSRGCGSWECGCGRPHTVALRTTGKAGSVEVELIPAPRGLGLAGGETVRHV
LELAGIDDIWTRSSGKTRTTVNFAKATFNALRNTAEARVPEH---------ARE------
QREVIE---
>hbt_sp_NRC_1
----MSYNDTWQPKTRLGGLVQDGEVEDMSEALDTGLPLKEPEIVDQLLPGLDDEVLDI-
--------------NMVQRMTDSGRRVKFRCVVAIGNRDGYVGYAEGRDDQVGGAIQKAI
EVAKLNIIDVSRGCGSWECGCGRPHTVALKSTGKAGSVDVELMPAPRGLGLAGGETVQHV
LELAGIDDVWTRSSGKTRTTVNFAKATFNALRETSEARVPQH---------ARE------
EREVIE---
>hbt_salinarum_R_1
----MSYNDTWQPKTRLGGLVQDGEVEDMSEALDTGLPLKEPEIVDQLLPGLDDEVLDI-
--------------NMVQRMTDSGRRVKFRCVVAIGNRDGYVGYAEGRDDQVGGAIQKAI
EVAKLNIIDVSRGCGSWECGCGRPHTVALKSTGKAGSVDVELMPAPRGLGLAGGETVQHV
LELAGIDDVWTRSSGKTRTTVNFAKATFNALRETSEARVPQH---------ARE------
EREVIE---
>halophilic_archaeon_J07HB67
-----MSNNGWTPQTRLGRQVQAGDVTSMDEALATGLPLKEPEVVDQLLPNMDDEVLDI-
--------------NMVQRMTDSGRRVKFRVAVAVGNRNGYLGYAEARDDQVGGAIEKAI
DVAKLEVISVDRGSGSWEDSAGGRNSLMRTAEGKAGSVEVEIKPAPQGLGLAGAETVSNI
LSLAGIEDAWTSSNGTTRTTVNLSKATFNALVNASQARTPDR--ARRVQREARE------
--GVSE---
>hap_paucihalophilus_DX253
----MSNRNGWQPQTRLGRKVAEGDIETMEEALNSGLPLKEPELVDQLLPGLEDEVLDI-
--------------NMVQRMTDSGRRVKFRCVCAIGNRDGFVGYAEGRDDQVGGAIQKAI
DIAKLNIIDVPRGAGSWEDRSDRPHSLTHRTTGKAGSVEVELIPAPAGLGLAATDTVRKI
LELAGVENAWTKSHGNTRTTLNLAKATYNALENASQARGPRA--------RPDE------
EPEVAD---
>hvx_asiaticus_JCM_14624
--MSNRQDGGWEPVTRLGRKVQEGEIDTMSAALDSGLPLKEPELVDQLLPGLDDEVLDI-
--------------NMVQRMTDSGRRVKFRCVVTVGDRNGFVGYAEGRDDQVGSAIQKAI
EIAKLNIIEVPRGSGSWEDRSDRPHSLTHRTSGKAGSVEVDVIPAPEGLGLAASDTVRAV
LELAGIENAWTQSHGNTRTTVNLAKATFNALENASQSRMQAR--TQ-----DNE------
GAEVAER--
>hvx_ruber_XH_70
--MSNRQDGGWEPVTRLGRKVQEGEIDTMSAALDSGLPLKEPELVDQLLPGLDDEVLDI-
--------------NMVQRMTDSGRRVKFRCVVTVGDRNGFVGYAEGRDDQVGSAIQKAI
EIAKLNIIEVPRGSGSWEDRSDRPHSLTHRTSGKAGSVEVDVIPAPEGLGLAASDTVRAV
LELAGIENAWTQSHGNTRTTVNLAKATFNALENASQSRMPAR--TQ-----ADE------
DAEVVER--
>hrr_chaoviator_HaloG
-MSGNDYDDGWQPVTRLGRKVQEGDIDTMEDALNTGLPLKEPEIVDQLLPGLDDEVLDI-
--------------NMVQRMTDSGRRVKFRCSVAVGNRDGFIGYAEGRDDQVGSAIQKAI
GIAKLNMIKVPRGSGSWEDRSDRPHSLTHQTTGKAGSVEVELIPAPEGLGLAASDTVNAV
LELAGIENAWTKSHGNTRTTVNLAKATYNALENASQARQPEV------------------
---IDG---
>nbt_gregoryi_SP2
MSANDYNDDGWQPVTRLGRKVQEGEIDTMEAALNSGLPLKEPELVDQLLPGLDDEVLDI-
--------------NMVQRMTDSGRRVKFRCVVAVGNRDGYVGYAEGRDDQVGSAIQKAI
GIAKLNMITVPRGSGSWEDRSDRPHSLTRRTTGKAGSVEVEVIPAPEGLGLAASDTVHAV
LDLAGIENAWTKSHGNTRTTVNLAKATFNALENASQSRHPPG--HR-DTGSDRE---EPE
ETEVAE---
>hbi_lacisalsi_AJ5
MSANDYNDDGWQPVTRLGRKVQEGDIDTMEAALNSGLPLKEPELVDQLLPGLEDEVLDI-
--------------NMVQRMTDSGRRVKFRCVVVVGNRDGYVGYAEGRDDQVGSAIQKAI
GIAKLNMIKVPRGSGSWEDRSDRPHSLTRRTKGKAGSVEVEVIPAPEGLGLAASDTVRHV
LELAGIENAWTKSHGNTRTTVNLAKATFNALENASQSRHPGG--LR----EGSERAESDM
EAEVSEQ--
>hbi_nitrareducens_JCM_10879
MSANDYNDDGWQPVTRLGRKVQEGDIDTMEDALNSGLPLKEPELVDQLLPGLEDEVLDI-
--------------NMVQRMTDSGRRVKFRCVVVVGNRDGYVGYAEGRDDQVGSAIQKAI
GIAKLNMIKVPRGSGSWEDRSDRPHSLTRRTKGKAGSVEVEVIPAPEGLGLAASDTVRAV
LELAGIENAWTKSHGNTRTTVNLAKATFNALENASQSRQPST--HR----GGSDRADADA
EAEVSE---
>ncc_occultus_SP4
MSGNNYNDGGWEPVTRLGRMVQEGEIDTMEDALNSGLPLKEPEIVDQLLPGLDDEVLDI-
--------------NMVQRMTDSGRRVKFRCVVVVGDRNGYVGYAEGRDDQVGAAIQKAI
GIAKLNIIKVPRGSGSWEDRSDRPHSLTRQTTGKAGSVEVELVPAPEGLGLAASDTVRAV
LELAGIENAWTKSHGNTRTTVNLAKATFNALENASQSRHPSS---R----GGRD------
EAEVADQ--
>ncc_jeotgali_DSM_18795
MSGNNYNDGGWEPVTRLGRMVQEGEIDTMEDALNSGLPLKEPEIVDQLLPGLDDEVLDI-
--------------NMVQRMTDSGRRVKFRCVVAVGDRNGYVGYAEGRDDQVGSAIQKAI
GIAKLNMIKVPRGSGSWEDRSDRPHSLTRQTTGKAGSVEVELVPAPEGLGLAASDTVRAV
LELAGIENAWTKSHGNTRTTVNLAKATFNALENASQSRHPSS---R-----GQE------
EAEVADR--
>ncc_amylolyticus_DSM_10524
MSGNNYNDGGWEPVTRLGRMVQEGEIDTMEDALNSGLPLKEPEIVDQLLPGLDDEVLDI-
--------------NMVQRMTDSGRRVKFRCVCAVGDRNGFVGYAEGRDDQVGSAIQKAI
GIAKLNIIKVPRGSGSWEDRSDRPHSLTRQTTGKAGSVEVELIPAPEGLGLAASDTVRAV
LELAGIENAWTKSHGNTRTTVNLAKATFNALENASQSRYPSA---R-----GQD------
EAEVADQ--
>nab_asiatica_DSM_12278
MSGNNYNDNGWEPVTRLGRKVQEGDIDTMEAALSSGLPLKEPELVDQLLPGLDDEVLDI-
--------------NMVQRMTDSGRRVKFRCVVAVGNRDGYIGYAEGRDDQVGSAIQKAI
GIAKLNIISVPRGSGSWEDRSDRPHSLTRQTTGKAGSVEVEVIPAPEGLGLAASDTVRAV
LELAGIENAWTKSHGNTRTTVNLAKATFNALENASQSRHSQV--RE----TTRD------
EAEVTE---
>nab_aegyptia_DSM_13077
MSGNNYNDNGWEPVTRLGRKVQEGDIDTMEAALNSGLPLKEPELVDQLLPGLDDEVLDI-
--------------NMVQRMTDSGRRVKFRCVVAVGNRDGYIGYAEGRDDQVGSAIQKAI
GIAKLNIIKVPRGSGSWEDRSDRPHSLTRQTTGKAGSVEVEVIPAPEGLGLAASDTVRAV
LELAGIENAWTKSHGNTRTTVNLAKATFNALENASQSRHPRA--RE----TTRD------
EAEVTE---
>nab_taiwanensis_DSM_12281
MSGNNYNDNGWEPVTRLGRKVQEGDIDTMEAALNSGLPLKEPELVDQLLPGLDDEVLDI-
--------------NMVQRMTDSGRRVKFRCVVAVGNRDGYIGYAEGRDDQVGSAIQKAI
GIAKLNIISVPRGSGSWEDRSDRPHSLTRQTTGKAGSVEVEVIPAPEGLGLAASDTVRAV
LELAGIENAWTKSHGNTRTTVNLAKATFNALENASQSRHPRA--RE----TTRD------
EAEVTE---
>hpg_xanaduensis_SH_6
MSANDYNDGGWEPVTRLGRMVQEGEIDTMEDALNSGLPLKEPEIVDQLLPGLDDEVLDI-
--------------NMVQRMTDSGRRVKFRCVVAVGNRDGYVGYAEGRDDQVGSAIQKAI
GIAKLNMIEVPRGSGSWEDRSDRPHSLTRRTTGKAGSVEVEVIPAPEGLGLAASDTVHAV
LDLAGIENAWTKSHGNTRTTVNLAKATFNALENASQSRHPRR--RSGSTDRERD------
EAEVTE---
>nln_innermongolicus_JCM_12255
--MSNYNDSGWEPVTRLGRKVQEGDIETMDAALNSGLPLKEPELVDQLLPGLDDEVLDI-
--------------NMVQRMTDSGRRVKFRCVVVVGNRDGYVGYAEGRDDQVGSAIQKAI
GIAKLNMIKVPRGSGSWEDRSDRPHSLTRKTTGKAGSVEVEVIPAPEGLGLAASDTVRHV
LELAGIENAWTKSHGNTRTTVNLAKATFNALENASQSRIPQS--YG----ADRE------
EAEVSE---
>htg_limicola_JCM_13563
MSANDYNDGGWQPVTRLGRMVQEGEIDDMETALNSGLPLKEPELVDQLLPGLEDEVLDI-
--------------NMVQRMTDSGRRVKFRCVVAVGNRDGFIGYAEGRDDQVGSAIQKAI
GIAKLNMIKVPRGSGSWEDRSDRPHSLTRRTTGKAGSVEVEVIPAPEGLGLAASDTVRAV
LELAGIENAWTKSHGNTRTTVNLAKATFNALENASQSRQPRR---N----RG-E------
EREVADQ--
>htg_salina_JCM_13891
MSGNNYNDSGWEPVTRLGRMVQEGDIDTMDDALSSGLPLKEPEIVDQLLPGLDDEVLDI-
--------------NMVQRMTDSGRRVKFRCVVVVGNRDGYVGYAEGRDDQVGSAIQKAI
GIAKLNMIKVPRGSGSWEDRSDRPHSLTRRTTGKAGSVEVEVIPAPEGLGLAASDTVRHV
LELAGIENAWTKSHGNTRTTVNLAKATFNALENASQSRHPRR---R----PNRE------
EAEVSE---
>htg_turkmenica_DSM_5511
MSGNNYNDSGWEPVTRLGRMVQEGDIDTMDDALASGLPLKEPEIVDQLLPGLDDEVLDI-
--------------NMVQRMTDSGRRVKFRCVVVVGNRDGYVGYAEGRDDQVGSAIQKAI
GIAKLNMIKVPRGSGSWEDRSDRPHSLTRRTTGKAGSVEVEVIPAPEGLGLAASDTVRHV
LELAGIENAWTKSHGNTRTTVNLAKATFNALENASQSRHPRR---R----PNRE------
EAEVGE---
>nnm_versiforme_JCM_10478
MSGNNYNDSGWEPVTRLGRKVQEGEIEDMETALNSGLPLKEPELVDQLLPGLEDEVLDI-
--------------NMVQRMTDSGRRVKFRCVVAVGDRNGFIGYAEGRDDQVGSAIQKAI
GIAKLNMIQVPRGSGSWEDRSDRPHSLTRRTTGKAGSVEVELIPAPEGLGLAASDTVRHV
LELAGIENAWTKSHGNTRTTVNLAKATYNALENASQSRHPQR---R----PDRE------
RAEVSE---
>nnm_gari_JCM_14663
MSGNNYNDGGWQPVTRLGRKVQEGDIETMEDALNSGLPLKEPELVDQLLPGLEDEVLDI-
--------------NMVQRMTDSGRRVKFRCVVAVGNRDGFIGYAEGRDDQVGSAIQKAI
GIAKLNMIQVPRGSGSWEDRSDRPHSLTRRTTGKAGSVEVEVIPAPEGLGLAASDTVRHV
LELAGIENAWTKSHGNTRTTVNLAKATYNALENASQSRHPRR---R----PNRE------
DAEVADQ--
>nnm_sp_J7_2
MSGNNYNDGGWQPVTRLGRKVQEGDIETMEDALNSGLPLKEPELVDQLLPGLEDEVLDI-
--------------NMVQRMTDSGRRVKFRCVVAVGNRDGFIGYAEGRDDQVGSAIQKAI
GIAKLNMIQVPRGSGSWEDRSDRPHSLTRRTTGKAGSVEVEVIPAPEGLGLAASDTVRHV
LELAGIENAWTKSHGNTRTTVNLAKATYNALENASQSRHPRR---R----PNRE------
DAEVADQ--
>nnm_altunense_JCM_14663
MSGNNYNDGGWQPVTRLGRKVQEGDIETMEDALNSGLPLKEPELVDQLLPGLEDEVLDI-
--------------NMVQRMTDSGRRVKFRCVVAVGNRDGFIGYAEGRDDQVGSAIQKAI
GIAKLNMIQVPRGSGSWEDRSDRPHSLTRRTTGKAGSVEVEVIPAPEGLGLAASDTVRHV
LELAGIENAWTKSHGNTRTTVNLAKATYNALENASQSRHPQR---R----PNRE------
GAEVADQ--
>htg_thermotolerans_DSM_11522
MSGNNYNDGGWEPVTRLGRMVQEGDIETMEDALNSGLPLKEPELVDQLLPGLEDEVLDI-
--------------NMVQRMTDSGRRVKFRCVVAVGNRDGFIGYAEGRDDQVGSAIQKAI
GIAKLNMIQVPRGSGSWEDRSDRPHSLTRRTTGKAGSVEVELIPAPEGLGLAASDTVRHV
LELAGIENAWTKSHGNTRTTVNLAKATYNALENASQSRHPRR---R----PNRE------
EAEVSE---
>nnm_pellirubrum_DSM_15624
MSGNNYNDGGWEPVTRLGRMVQEGDIETMEDALNSGLPLKEPELVDQLLPGLEDEVLDI-
--------------NMVQRMTDSGRRVKFRCVVAVGNRDGFIGYAEGRDDQVGSAIQKAI
GIAKLNMIQVPRGSGSWEDRSDRPHSLTRRTTGKAGSVEVELIPAPEGLGLAASDTVRHV
LELAGIENAWTKSHGNTRTTVNLAKATYNALENASQSRHPRR---R----PNRE------
EAEVSE---
>nnm_pallidum_DSM_3751
MSGNNYNDGGWQPVTRLGRKVQEGDIETMEDALNSGLPLKEPELVDQLLPGLEDEVLDI-
--------------NMVQRMTDSGRRVKFRCVVAVGNRDGFIGYAEGRDDQVGSAIQKAI
GIAKLNMIQVPRGSGSWEDRSDRPHSLTRRTTGKAGSVEVEVIPAPEGLGLAASDTVRHV
LELAGIENAWTKSHGNTRTTVNLAKATYNALENASQSRHPRR---R----PNRE------
EVEVSE---
>nab_hulunbeirensis_JCM_10989
--MSNYNDSGWEPVTRLGRMVQEGEIDTMEDALNSGLPLKEPELVDQLLPGLDDEVLDI-
--------------NMVQRMTDSGRRVKFRCVVAVGNRDGYVGYAEGRDDQVGSAIQKAI
GIAKLNIIKVPRGSGSWEDRSDRPHSLTRQTTGKAGSVEVEVIPAPEGLGLAASDTVHAV
LDLAGIENAWTKSHGNTRTTVNLAKATFNALENASQSRQPQM---RGAS-GDSD------
EAEVADQ--
>nab_chahannaoensis_JCM_10990
--MSNYNDSGWEPVTRLGRMVQEGEIDTMEAALNSGLPLKEPELVDQLLPGLDDEVLDI-
--------------NMVQRMTDSGRRVKFRCVVAVGNRDGYVGYAEGRDDQVGSAIQKAI
GIAKLNIIKVPRGSGSWEDRSDRPHSMTRQTTGKAGSVEVEVIPAPEGLGLAASDTVHAV
LELAGIENAWTKSHGNTRTTVNLAKATFNALENASQSRQPQI---RGAADSDSD------
EAEVADQ--
>nab_magadii_ATCC_43099
--MSNYNDSGWEPVTRLGRMVQEGEIDTMEAALNSGLPLKEPELVDQLLPGLDDEVLDI-
--------------NMVQRMTDSGRRVKFRCVVAVGNRDGYVGYAEGRDDQVGSAIQKAI
GIAKLNIIKVPRGSGSWEDRSDRPHSLTRQTTGKAGSVEVEVIPAPEGLGLAASDTVHAV
LDLAGIENAWTKSHGNTRTTVNLAKATFNALENASQSRQPQM---RGAADSDSD------
EAEVADQ--
>nrr_tibetense_GA33
--MSNYNDSGWEPVTRLGRKVQEGEIDDMATALASGLPLKEPEIVDQLLPGLDDEVLDI-
--------------NMVQRMTDSGRRVKFRCVVAVGNRDGYVGYAEGRDDQVGSAIQKAI
GIAKLNIIQVPRGSGSWEDRSDRPHSLTRKTTGKAGSVEVEVIPAPEGLGLAASDTVRHV
LELAGIENAWTKSHGNTRTTVNLAKATFNALENASQSRQPQQ--------HGRE-----D
EAEVADQ--
>nrr_bangense_JCM_10635
--MSNYNDSGWEPVTRLGRMVQEGEIDDMETALNSGLPLKEPEIVDQLLPGLDDEVLDI-
--------------NMVQRMTDSGRRVKFRCVVAVGNRDGYVGYAEGRDDQVGSAIQKAI
GIAKLNIIQVPRGSGSWEDRSDRPHSLTRRTTGKAGSVEVEVIPAPEGLGLAASDTVRAV
LELAGIENVWTKSHGNTRTTVNLAKATFNALENASQSRHPQR---R----PDRE------
EAEVSE---
>nrr_sulfidifaciens_JCM_14089
--MSNYNDSGWEPVTRLGRMVQEGEIDDMETALNSGLPLKEPEIVDQLLPGLDDEVLDI-
--------------NMVQRMTDSGRRVKFRCVVAVGNRDGYVGYAEGRDDQVGSAIQKAI
GIAKLNIIQVPRGSGSWEDRSDRPHSLTHRTTGKAGSVEVEVIPAPEGLGLAASDTVRAV
LELAGIENAWTKSHGNTRTTVNLAKATFNALENASQSRHPQR---R----PNRE------
EAEVADQ--
>nmn_moolapensis_8_8_11
------MSNGWEPRTRLGRKVADGEITSMRDALQSGLPLKEPQIVDQLLPGLEDEVLDI-
--------------NMVQRMTDSGRRVKFRCVVVVGNRDGYVGYAQGRDDQVGGAIQKAI
EVAKMNIIDVPLGSGSWEDRPGGRNSLMRRTTGKAGSVEVELEPAPRGLGLAAAPTVRHV
LELAGVEDAWTNSHGNTRTTLNLAKATYNALQNASESRTPQH--AR-----KIQ------
-QEANE---
>nmn_pharaonis_DSM_2160
------MSNGWEPRTRLGRKVADGEITSMQDALQSGLPLKEPELVDQLLPGLEDEVLDI-
--------------NMVQRMTDSGRRVKFRCVVVIGNRDGYVGYAQGRDDQVGGAIQKAI
DVAKLNIIDVPLGSGSWEDRPGGRNSLMRRTTGKAGSVEVELKPAPRGLGLAAAPTVRHV
LELAGVEDAWTKCHGNTRTTLNLAKATYNALRNASESRTPEH--TR-----QVR------
-QEAQE---
>hcc_hamelinensis_100A6
-----MSRRGWEPRTRLGKLVAEEEITTMEDALNSGLPLKEPEITDQLLS-LEDEVLDI-
--------------NMVQRMTDSGRRVKFRCVVVIGDRNGYVGYAEGRDDQVGSAIQKAI
EVAKLNIISVDRGSGSWEDRAGGVNSLTRRTEGKAGSVTVEVIPAPQGLGLAAAETVRHI
LELAGVQDAWTKSNGNTRTTVNLAKATYNALRNGSQSRMPQR--AR-----EKR------
-REVVE---
>hns_J07HN4
--MSQSNNDGWEPRTRLGRKVQDGDITTMDQAMEAGLPLKEPELVDQLLPGLEDEVLDI-
--------------NMVQRMTDSGRRVKFRCVCVIGNRDGYLGYAQARDEQVGGAIEKAI
DVAKLNIIKVDRGSGSWEDSAGGVNSLTRNAEGKAGSVSVTIEPAPQGLGLAAAETVSFV
LELAGVQDAWTQSHGNTRTTLNLAKATYNALENAAQARTPQR--AK-----AVQ------
-QEANQ---
>hns_J07HN6
-MSEHNDDDGWQPQTRLGRQVQDDEITTMDQALNSGLPLKEPELVDQLLPGLEDEVLDI-
--------------NMVQRMTDSGRRVKFRCVCVIGNRDGYLGYAQARDEQVGGAIQKAI
DVAKLNIIKVDRGSGSWEDSAGGVNSLVRRAEGKAGSVTVTIEPAPQGLGLAAAETVSYV
LELAGVHDAWTQSHGNTRTTVNLAKATFNALENAAQARTPQR--AK-----AVQ------
-REANN---
>hrr_J07HR59
-----MSSQGWEPQTRLGRQVQDGEVTSMDAALMSGLPLKEAELVDQLLPGLEDEVLDI-
--------------NMVQRMTDSGRRVKFRVVVAVGNRNGYLGFAQGRDDQVGGAIQKAI
DVAKLNMISVDRGSGSWEDQPGGTNSLTRTAEGKAGSVGVEVIPAPQGLGLAAAETVSDI
LELAGIQDAWTKSTGTTRTTVNLAKATFNALENASQSRTPAH--AR-----EVH------
YDTGRGDDQ
>haloarchaeon_3A1_DGR
---MSRNNDGWEPRTRLGRKVQEGEVSSMEQALQSGLPLKEPELVDQLLPGLEDEVLDI-
--------------NMVQRMTDSGRRVKFRCVVVVGNRDGYLGYAQARDEQVGGAIQKAI
EVAKLNVIKVDRGSGSWEDQPGGTNSLTRRAEGKAGSVTVEIKPAPQGLGLAAAPTVRHI
LELAGVQDAWTSSNGNTRTTVNLAKATFNALENAAQSRTPQH--AR-----EVH------
YDEVSE---
>hrr_92
---MSRHNDGWEPRTRLGRKVQDGDITSMEQALQSGLPLKEAEIVDQLLPGLEDEVLDI-
--------------NMVQRMTDSGRRVKFRCVVAVGNRDGLIGYAEGRDDQVGGAIQKAI
DIAKLNIISVDRGSGSWEDQPGGTNSLTRTAKGKAGSVTVEIKPAPQGLGLAAAETVRN-
----------RASHG---------------------------------------------
---------
>hrr_Cb34
---MSRHNDGWEPRTRLGRKVQNGDVTSMEQALDSGLPLKEAEIVDQLLPGLEDEVLDI-
--------------NMVQRMTDSGRRVKFRCVVVVGNRDGYLGYAQARDDQVGGAIQKAI
DVAKLNVIEVDRGSGSWEDQPGGTNSLTRTAKGKAGSVTVEIKPAPQGLGLAAAETVRNI
LELAGVEDAWTNSDGNTRTTVNLAKATFNALENAAQSRTPQH--AR-----QVH------
YDEVSE---
>hrr_aidingense_JCM_13916
---MSRHNDGWEPRTRLGRKVQDGDISSMEQALDSGLPLKEAEIVDQLLPGLEDEVLDI-
--------------NMVQRMTDSGRRVKFRCVVAVGNRDGYLGYAQARDDQVGGAIQKAI
DVAKLNIIKVDRGSGSWEDQPGGTNSLTRTAEGKAGSVTVEIKPAPQGLGLAAAETVRNI
LELAGVEDAWTNSDGNTRTTVNLAKATFNALENAAQSRTPQH--AR-----EVH------
YDEVSK---
>hrr_C49
---MSRHNDGWEPRTRLGRKVQDGDISSMEQALDSGLPMKEAEIVDQLLPGLEDEVLDI-
--------------NMVQRMTDSGRRVKFRCVVAVGNRDGYLGYAQARDDQVGGAIQKAI
DVAKLNIIKVDRGSGSWEDQPGGTNSLTRKAEGKAGSVTVEIQPAPQGLGLAAAETVRNI
LELAGVEDAWTNSDGNTRTTVNLAKATFNALENAAQSRTPQH--AR-----EVH------
YDEVSE---
>hrr_lipolyticum_DSM_21995
---MSRHNDGWEPRTRLGRKVQNGDISSMEQALDSGLPLKEAEIVDQLLPGLEDEVLDI-
--------------NMVQRMTDSGRRVKFRCVVAVGNRDGYLGYAQARDDQVGGAIQKAI
DVAKLNIIAVDRGSGSWEDQPGGTNSLTRKAEGKAGSVTVEIQPAPQGLGLAAAETVRNI
LELAGVEDAWTNSDGNTRTTVNLAKATFNALENAAQSRTPQH--AR-----EVH------
YDEVSE---
>hrr_lacusprofundi_ATCC_49239
---MSRHNDGWEPRTRLGRKVQNGDISSMEQALDSGLPLKEAEIVDQLLPGLEDEVLDI-
--------------NMVQRMTDSGRRVKFRCVVAVGNRDGYLGYAQARDDQVGGAIQKAI
DVAKLNIIEVDRGSGSWEDQPGGTNSLTRKAEGKAGSVTVEIQPAPQGLGLAAAETVRNI
LELAGVEDAWTNSDGNTRTTVNLAKATFNALENAAQSRTPQH--AR-----EVH------
YDEVSE---
>hrr_saccharovorum_DSM_1137
---MSRHNDGWEPRTRLGRKVQNGDISSMEQALDSGLPLKEAEIVDQLLPGLEDEVLDI-
--------------NMVQRMTDSGRRVKFRCVVAVGNRDGYLGYAQARDDQVGGAIQKAI
DVAKLNIIEVDRGSGSWEDQPGGTNSLTRKAEGKAGSVTVEIQPAPQGLGLAAAETVRNI
LELAGVEDAWTNSDGNTRTTVNLAKATFNALENAAQSRTPQH--AR-----EVH------
YDEVSE---
>hrr_kocurii_JCM_14978
---MSRHNDGWEPRTRLGRKVQNGDISSMEQALDSGLPLKEAEIVDQLLPGLEDEVLDI-
--------------NMVQRMTDSGRRVKFRCVVAVGNRDGYLGYAQARDDQVGGAIQKAI
DVAKLNIIKVDRGSGSWEDQPGGTNSLTRKAEGKAGSVTVEIQPAPQGLGLAAAETVRNI
LELAGVEDAWTNSDGNTRTTVNLAKATFNALENAAQSRTPQH--AR-----EVH------
YDEVSE---
>hrr_E3
------------------------------------------------------------
------------------------------------------------------------
------------------------------------------------------------
MELAGVEDAWTNSDGNTRTTVNLAKATFNALENAAQSRTPQH--AR-----EVH------
YDEVSE---
>hrr_Ea1
---MSRHNDGWEPRTRLGRKVQNGDISSMEQALDSGLPMKEAEIVDQLLPGLEDEVLDI-
--------------NMVQRMTDSGRRVKFRCVVAVGNRDGYLGYAQARDDQVGGAIQKAI
DVAKLNIIQVDRGSGSWEDQPGGTNSLTRTAKGKAGSVTVEIKPAPQGLGLAAAETVRNI
LELAGVEDAWTNSDGNTRTTVNLAKATFNALENAAQSRTPQH--AR-----EVH------
YDEVSE---
>hrr_Ea8
---MSRHNDGWEPRTRLGRKVQNGDISSMEQALDSGLPMKEAEIVDQLLPGLEDEVLDI-
--------------NMVQRMTDSGRRVKFRCVVAVGNRDGYLGYAQARDDQVGGAIQKAI
DVAKLNIIQVDRGSGSWEDQPGGTNSLTRTAKGKAGSVTVEIKPAPQGLGLAAAETVRNI
LELAGVEDAWTNSDGNTRTTVNLAKATFNALENAAQSRTPQH--AR-----EVH------
YDEVSE---
>hrr_Eb13
---MSRHNDGWEPRTRLGRKVQNGDISSMEQALDSGLPMKEAEIVDQLLPGLEDEVLDI-
--------------NMVQRMTDSGRRVKFRCVVAVGNRDGYLGYAQARDDQVGGAIQKAI
DVAKLNIIQVDRGSGSWEDQPGGTNSLTRTAKGKAGSVTVEIKPAPQGLGLAAAETVRNI
LELAGVEDAWTNSDGNTRTTVNLAKATFNALENAAQSRTPQH--AR-----EVH------
YDEVSE---
>hrr_hd13
---MSRHNDGWEPRTRLGRKVQNGDISSMEQALDSGLPMKEAEIVDQLLPGLEDEVLDI-
--------------NMVQRMTDSGRRVKFRCVVAVGNRDGYLGYAQARDDQVGGAIQKAI
DVAKLNIIQVDRGSGSWEDQPGGTNSLTRTAKGKAGSVTVEIKPAPQGLGLAAAETVRNI
LELAGVEDAWTNSDGNTRTTVNLAKATFNALENAAQSRTPQH--AR-----EVH------
YDEVSE---
>hrr_IB24
---MSRHNDGWEPRTRLGRKVQNGDISSMEQALDSGLPMKEAEIVDQLLPGLEDEVLDI-
--------------NMVQRMTDSGRRVKFRCVVAVGNRDGYLGYAQARDDQVGGAIQKAI
DVAKLNIIQVDRGSGSWEDQPGGTNSLTRTAKGKAGSVTVEIKPAPQGLGLAAAETVRNI
LELAGVEDAWTNSDGNTRTTVNLAKATFNALENAAQSRTPQH--AR-----EVH------
YDEVSE---
>hrr_californiensis_DSM_19288
---MSRHNDGWEPRTRLGRKVQDGDISSMEQALNSGLPMKEAEIVDQLLPGLEDEVLDI-
--------------NMVQRMTDSGRRVKFRCVVAVGNRDGYLGYAQARDDQVGGAIQKAI
DVAKLNIISVDRGSGSWEDQPGGTNSLTRTAKGKAGSVTVEIKPAPQGLGLAAAETVRNI
LELAGVDDAWTNSDGNTRTTVNLAKATFNALENAAQSRTPQH--AR-----EVH------
YDEVSE---
>hrr_SP3
---MSRHNDGWEPRTRLGRKVQDGDVTSMEQALNSGLPLKEAEIVDQLLPGLEDEVLDI-
--------------NMVQRMTDSGRRVKFRCVVAVGNRDGYLGYAQARDDQVGGAIQKAI
DVAKLNVISVDRGSGSWEDQPGGTNSLTRTATGKAGSVTVEIKPAPQGLGLAAAETVRNI
LELAGVEDAWTNSDGNTRTTVNLAKATFNALENAAQSRTPQH--AR-----EVH------
YDEVSE---
>hrr_SP9
---MSRHNDGWEPRTRLGRKVQDGDVTSMEQALNSGLPLKEAEIVDQLLPGLEDEVLDI-
--------------NMVQRMTDSGRRVKFRCVVAVGNRDGYLGYAQARDDQVGGAIQKAI
DVAKLNVISVDRGSGSWEDQPGGTNSLTRTATGKAGSVTVEIKPAPQGLGLAAAETVRNI
LELAGVEDAWTNSDGNTRTTVNLAKATFNALENAAQSRTPQH--AR-----EVH------
YDEVSE---
>hrr_arcis_JCM_13916
---MSRHNDGWEPRTRLGRKVQDGEISSMEQALNSGLPLKEAEIVDQLLPGLEDEVLDI-
--------------NMVQRMTDSGRRVKFRCVVAVGNRDGYLGYAQARDDQVGGAIQKAI
DVAKLNIISVDRGSGSWEDQPGGTNSLTRTAKGKAGSVTVEIKPAPQGLGLAAAETVRNI
LELAGVEDAWTNSDGNTRTTVNLAKATFNALENAAQSRTPQH--AR-----EVH------
YDEVSE---
>hrr_distributum_JCM_10118
---MSRHNDGWEPRTRLGRKVQDGEISSMEQALNSGLPLKEAEIVDQLLPGLEDEVLDI-
--------------NMVQRMTDSGRRVKFRCVVAVGNRDGYLGYAQARDDQVGGAIQKAI
DVAKLNIISVDRGSGSWEDQPGGTNSLTRTAKGKAGSVTVEIKPAPQGLGLAAAETVRNI
LELAGVEDAWTNSDGNTRTTVNLAKATFNALENAAQSRTPQH--AR-----EVH------
YDEVSE---
>hrr_E8
---MSRHNDGWEPRTRLGRKVQDGEISSMEQALNSGLPLKEAEIVDQLLPGLEDEVLDI-
--------------NMVQRMTDSGRRVKFRCVVAVGNRDGYLGYAQARDDQVGGAIQKAI
DVAKLNIISVDRGSGSWEDQPGGTNSLTRTAKGKAGSVTVEIKPAPQGLGLAAAETVRNI
LELAGVEDAWTNSDGNTRTTVNLAKATFNALENAAQSRTPQH--AR-----EVH------
YDEVSE---
>hrr_LG2
---MSRHNDGWEPRTRLGRKVQDGEISSMEQALNSGLPLKEAEIVDQLLPGLEDEVLDI-
--------------NMVQRMTDSGRRVKFRCVVAVGNRDGYLGYAQARDDQVGGAIQKAI
DVAKLNIISVDRGSGSWEDQPGGTNSLTRTAKGKAGSVTVEIKPAPQGLGLAAAETVRNI
LELAGVEDAWTNSDGNTRTTVNLAKATFNALENAAQSRTPQH--AR-----EVH------
YDEVSE---
>hrr_LG3
---MSRHNDGWEPRTRLGRKVQDGEISSMEQALNSGLPLKEAEIVDQLLPGLEDEVLDI-
--------------NMVQRMTDSGRRVKFRCVVAVGNRDGYLGYAQARDDQVGGAIQKAI
DVAKLNIISVDRGSGSWEDQPGGTNSLTRTAKGKAGSVTVEIKPAPQGLGLAAAETVRNI
LELAGVEDAWTNSDGNTRTTVNLAKATFNALENAAQSRTPQH--AR-----EVH------
YDEVSE---
>hrr_litoreum_JCM_13561
---MSRHNDGWEPRTRLGRKVQDGEISSMEQALNSGLPLKEAEIVDQLLPGLEDEVLDI-
--------------NMVQRMTDSGRRVKFRCVVAVGNRDGYLGYAQARDDQVGGAIQKAI
DVAKLNIISVDRGSGSWEDQPGGTNSLTRTAKGKAGSVTVEIKPAPQGLGLAAAETVRNI
LELAGVEDAWTNSDGNTRTTVNLAKATFNALENAAQSRTPQH--AR-----EVH------
YDEVSE---
>hrr_terrestre_JCM_10247
---MSRHNDGWEPRTRLGRKVQDGEISSMEQALNSGLPLKEAEIVDQLLPGLEDEVLDI-
--------------NMVQRMTDSGRRVKFRCVVAVGNRDGYLGYAQARDDQVGGAIQKAI
DVAKLNIISVDRGSGSWEDQPGGTNSLTRTAKGKAGSVTVEIKPAPQGLGLAAAETVRNI
LELAGVEDAWTNSDGNTRTTVNLAKATFNALENAAQSRTPQH--AR-----EVH------
YDEVSE---
>hrr_C3
----------------------------MEQALNSGLPLKEAEIVDQLLPGLEDEVLDI-
--------------NMVQRMTDSGRRVKFRCVVAVGNRDGYLGYAQARDDQVGGAIQKAI
DVAKLNIISVDRGSGSWEDQPGGTNSLTRTAKGKAGSVTVEIKPAPQGLGLAAAETVRNI
LELAGVEDAWTNSDGNTRTTVNLAKATFNALENAAQSRTPQH--AR-----EVH------
YDEVSE---
>hrr_C2_a
----------------------------MEQALQSGLPLKEAEIVDQLLPGLEDEVLDI-
--------------NMVQRMTDSGRRVKFRCVVAVGNRDGYLGYAQARDDQVGGAIQKAI
DVAKLNIISVDRGSGSWEDQPGGTNSLTRTAKGKAGSVTVEIKPAPQGLGLAAAETVRNI
LELAGVEDAWTNSDGNTRTTVNLAKATFNALENAAQSRTPQH--AR-----EVH------
YDEVSE---
>hrr_hochstenium_ATCC_700873
---MSRHNDGWEPRTRLGRKVQDGDITSMEQALESGLPLKEAEIVDQLLPGLEDEVLDI-
--------------NMVQRMTDSGRRVKFRCVVAVGNRDGYLGYAQARDDQVGGAIQKAI
DVAKLNIISVDRGSGSWEDQPGGTNSLTRTAKGKAGSVTVEVKPAPQGLGLAAAETVRNI
LELAGVEDAWTNSDGNTRTTVNLAKATFNALENAAQSRTPQH--AR-----EVH------
YDEVSE---
>hrr_tebenquichense_DSM_14210
---MSRHNDGWEPRTRLGRKVQDGDITSMEQALESGLPLKEAEIVDQLLPGLEDEVLDI-
--------------NMVQRMTDSGRRVKFRCVVAVGNRDGYLGYAQARDDQVGGAIQKAI
DVAKLNIISVDRGSGSWEDQPGGTNSLTRTAKGKAGSVTVEVKPAPQGLGLAAAETVRNI
LELAGVEDAWTNSDGNTRTTVNLAKATFNALENAAQSRTPQH--AR-----EVH------
YDEVSE---
>hrr_167
---MSRHNDGWEPRTRLGRKVQDGDITSMEQALNSGLPLKEAEIVDQLLPGLEDEVLDI-
--------------NMVQRMTDSGRRVKFRCVVAVGNRDGYLGYAQARDDQVGGAIQKAI
DVAKLNIISVDRGSGSWEDQPGGTNSLTRTAKGKAGSVTVEIKPAPQGLGLAAAETVRNI
LELAGVEDAWTNSDGNTRTTVNLAKATFNALENAAQSRTPQH--AR-----EVH------
YDEVSE---
>hrr_C2_b
---MSRHNDGWEPRTRLGRKVQDGDITSMEQALNSGLPLKEAEIVDQLLPGLEDEVLDI-
--------------NMVQRMTDSGRRVKFRCVVAVGNRDGYLGYAQARDDQVGGAIQKAI
DVAKLNIISVDRGSGSWEDQPGGTNSLTRTAKGKAGSVTVEIKPAPQGLGLAAAETVRNI
LELAGVEDAWTNSDGNTRTTVNLAKATFNALENAAQSRTPQH--AR-----EVH------
YDEVSE---
>hrr_coriense_DSM_10284
---MSRHNDGWEPRTRLGRKVQDGDITSMEQALESGLPLKEAEIVDQLLPGLEDEVLDI-
--------------NMVQRMTDSGRRVKFRCVVAVGNRDGYLGYAQARDDQVGGAIQKAI
DVAKLNIISVDRGSGSWEDQPGGTNSLTRTAKGKAGSVTVEIKPAPQGLGLAAAETVRNI
LELAGVEDAWTNSDGNTRTTVNLAKATFNALENAAQSRTPQH--AR-----EVH------
YDEVSE---
>hrr_SP5
---MSRHNDGWEPRTRLGRKVQDGDITSMEQALESGLPLKEAEIVDQLLPGLEDEVLDI-
--------------NMVQRMTDSGRRVKFRCVVAVGNRDGYLGYAQARDDQVGGAIQKAI
DVAKLNIISVDRGSGSWEDQPGGTNSLTRTAKGKAGSVTVEIKPAPQGLGLAAAETVRNI
LELAGVEDAWTNSDGNTRTTVNLAKATFNALENAAQSRTPQH--AR-----EVH------
YDEVSE---
>hrr_SP7
---MSRHNDGWEPRTRLGRKVQDGDITSMEQALESGLPLKEAEIVDQLLPGLEDEVLDI-
--------------NMVQRMTDSGRRVKFRCVVAVGNRDGYLGYAQARDDQVGGAIQKAI
DVAKLNIISVDRGSGSWEDQPGGTNSLTRTAKGKAGSVTVEIKPAPQGLGLAAAETVRNI
LELAGVEDAWTNSDGNTRTTVNLAKATFNALENAAQSRTPQH--AR-----EVH------
YDEVSE---
>hrr_Ec15
---MSRHNDGWEPRTRLGRKVQDGDITSMEQALQSGLPLKEAEIVDQLLPGLEDEVLDI-
--------------NMVQRMTDSGRRVKFRCVVAVGNRDGYLGYAQARDDQVGGAIQKAI
DVAKLNIISVDRGSGSWEDQPGGTNSLTRTAKGKAGSVTVEIKPAPQGLGLAAAETVRNI
LELAGVEDAWTNSDGNTRTTVNLAKATFNALENAAQSRTPQH--AR-----EVH------
YDEVSE---
>hrr_Fb21
---MSRHNDGWEPRTRLGRKVQDGDITSMEQALQSGLPLKEAEIVDQLLPGLEDEVLDI-
--------------NMVQRMTDSGRRVKFRCVVAVGNRDGYLGYAQARDDQVGGAIQKAI
DVAKLNIISVDRGSGSWEDQPGGTNSLTRTAKGKAGSVTVEIKPAPQGLGLAAAETVRNI
LELAGVEDAWTNSDGNTRTTVNLAKATFNALENAAQSRTPQH--AR-----EVH------
YDEVSE---
>hrr_G37
---MSRHNDGWEPRTRLGRKVQDGDITSMEQALQSGLPLKEAEIVDQLLPGLEDEVLDI-
--------------NMVQRMTDSGRRVKFRCVVAVGNRDGYLGYAQARDDQVGGAIQKAI
DVAKLNIISVDRGSGSWEDQPGGTNSLTRTAKGKAGSVTVEIKPAPQGLGLAAAETVRNI
LELAGVEDAWTNSDGNTRTTVNLAKATFNALENAAQSRTPQH--AR-----EVH------
YDEVSE---
>hrr_Ga2p
---MSRHNDGWEPRTRLGRKVQDGDITSMEQALQSGLPLKEAEIVDQLLPGLEDEVLDI-
--------------NMVQRMTDSGRRVKFRCVVAVGNRDGYLGYAQARDDQVGGAIQKAI
DVAKLNIISVDRGSGSWEDQPGGTNSLTRTAKGKAGSVTVEIKPAPQGLGLAAAETVRNI
LELAGVEDAWTNSDGNTRTTVNLAKATFNALENAAQSRTPQH--AR-----EVH------
YDEVSE---
>hrr_Ga36
---MSRHNDGWEPRTRLGRKVQDGDITSMEQALQSGLPLKEAEIVDQLLPGLEDEVLDI-
--------------NMVQRMTDSGRRVKFRCVVAVGNRDGYLGYAQARDDQVGGAIQKAI
DVAKLNIISVDRGSGSWEDQPGGTNSLTRTAKGKAGSVTVEIKPAPQGLGLAAAETVRNI
LELAGVEDAWTNSDGNTRTTVNLAKATFNALENAAQSRTPQH--AR-----EVH------
YDEVSE---
>hrr_LD3
---MSRHNDGWEPRTRLGRKVQDGDITSMEQALQSGLPLKEAEIVDQLLPGLEDEVLDI-
--------------NMVQRMTDSGRRVKFRCVVAVGNRDGYLGYAQARDDQVGGAIQKAI
DVAKLNIISVDRGSGSWEDQPGGTNSLTRTAKGKAGSVTVEIKPAPQGLGLAAAETVRNI
LELAGVEDAWTNSDGNTRTTVNLAKATFNALENAAQSRTPQH--AR-----EVH------
YDEVSE---
>hrr_LG1
---MSRHNDGWEPRTRLGRKVQDGDITSMEQALQSGLPLKEAEIVDQLLPGLEDEVLDI-
--------------NMVQRMTDSGRRVKFRCVVAVGNRDGYLGYAQARDDQVGGAIQKAI
DVAKLNIISVDRGSGSWEDQPGGTNSLTRTAKGKAGSVTVEIKPAPQGLGLAAAETVRNI
LELAGVEDAWTNSDGNTRTTVNLAKATFNALENAAQSRTPQH--AR-----EVH------
YDEVSE---
>hqr_walsbyi_C23
MSQSQRNSDGWTPRTRLGRMVQDGDVTSMEQALNSGLPLKEPELVDQLLPGLDDEVLDI-
--------------NMVQRMTDSGRRVKFRCVVAIGNRNGFLGYAEGRDDQVGSAIQKAI
DVAKLNLISVDRGSGSWEDSAGGVNSLTRNAEGKAGSVTVEVMPAPQGLGLAAAETVSNI
LELAGVEDAWTRSNGNTRTTVNLAKATYNALRNASQSRTPRRAAAK-----QRE------
-QEVSE---
>hqr_walsbyi_DSM_16790
MSQSQRNSDGWTPRTRLGRMVQDGDVTSMEQALNSGLPLKEPELVDQLLPGLDDEVLDI-
--------------NMVQRMTDSGRRVKFRCVVAIGNRNGFLGYAEGRDDQVGSAIQKAI
DVAKLNLISVDRGSGSWEDSAGGVNSLTRNAEGKAGSVTVEVMPAPQGLGLAAAETVSNI
LELAGVEDAWTRSNGNTRTTVNLAKATYNALRNASQSRTPRRAAAK-----QRE------
-QEVSE---
>hgm_borinquense_DSM_11551
--MSQRNSNGWEPRTRLGRMVQEGDVTSMEQALETGLPLKEAEIVDQLLPGLEDEVLDI-
--------------NMVQRMTDSGRRVKFRCVVAIGNRDGFLGYAEARDDQVGSAIQKAI
DVAKLNIIKVDRGSGSWEDSAGGLNSLTRKAEGKAGSVTVEIMPAPQGLGLAAAETVRNI
LELAGVQDAWTRSNGNTRTTVNLAKGTYNALKNASQSRTPRR--AR-----EKQ------
-REAGN---
>hsn_pallida_JCM_14848
--MSQRNSNGWEPRTRLGRMVQDGDVTSMKQALETGLPLKEPEIVDQLLPGLEDEVLDI-
--------------NMVQRMTDSGRRVKFRCVVAIGNRDGFLGYAEARDDQVGSAIQKAI
NVAKLNIIEVDRGSGSWEDSAGGVNSLTRKAEGKAGSVTVEIMPAPQGLGLAAAETVRNI
LELAGVQDAWTRSNGNTRTTVNLAKATYNALRNASQSRTPRR--AR-----EKQ------
-QEAGN---
>hgn_salarium_B_1
-MSRRNNNDGWEPRTRLGRKVQNGDISSMDQALESGLPLKEPEIIDQLLGGLDDEVLDI-
--------------NMVQRMTDSGRRVKFRCVCAVGNRDGYLGYAEARDDQVGGAIQKAI
EVAKLNIIKVDRGSGSWEDRPGGTHSLTRKANGKAGSVTVEIIPAPMGLGLAAAETVRKI
LELAGVQDAWTKSDGNTRTTVNLAKATYNALQNASQSRTPQR--AR-----EKQ------
-REVSD---
>hfx_BAB-2207
---MSSNNNGWEPRTRLGRMVQNGDVTSMDQALETGLPLKEPQLVDQLLPGLDDEVLDI-
--------------NMVQRMTDSGRRVKFRCVVAVGNRDGYLGYAEARDDQVGGAIQKAI
EVAKLNIIKVDRGSGSWEDRAGGLNSLSRKAEGKAGSVTVRIIPAPQGLGLAAAETVRNI
LELAGVQDAWTKSDGNTRTTVNLAKATYNALKNASQSRTPQR--AR-----EVR------
-QEVRE---
>hfx_ATCC_BAA-645
---MSSNNNGWEPRTRLGRMVQNGDVTSMDQALETGLPLKEPQLVDQLLPGLDDEVLDI-
--------------NMVQRMTDSGRRVKFRCVVAVGNRDGYLGYAEARDDQVGGAIQKAI
EVAKLNIIKVDRGSGSWEDRAGGLNSLSRKAEGKAGSVTVRIIPAPQGLGLAAAETVRNI
LELAGVQDAWTKSDGNTRTTVNLAKATYNALKNASQSRTPRR--AR-----EVR------
-QEVRE---
>hfx_volcanii_DS2
---MSSNNNGWEPRTRLGRMVQNGDVTSMDQALETGLPLKEPQLVDQLLPGLDDEVLDI-
--------------NMVQRMTDSGRRVKFRCVVAVGNRDGYLGYAEARDDQVGGAIQKAI
EVAKLNIIKVDRGSGSWEDRAGGLNSLSRKAEGKAGSVTVRIIPAPQGLGLAAAETVRNI
LELAGVQDAWTKSDGNTRTTVNLAKATYNALKNASQSRTPRR--AR-----EVR------
-QEVRE---
>hfx_denitrificans_ATCC_35960
-------------------MVQNGDVTSMDQALETGLPLKEPQLVDQLLPGLDDEVLDI-
--------------NMVQRMTDSGRRVKFRCVVAVGNRDGYLGYAEARDDQVGGAIQKAI
EVAKLNIIKVDRGSGSWEDRAGGLNSLSRKAEGKAGSVTVRIIPAPQGLGLAAAETVRNI
LELAGIQDAWTKSDGNTRTTVNLAKATYNALKNASQSRTPRR--AR-----EVR------
-QEVRE---
>hfx_ATCC_BAA-644
-------------------MVQNGDVTSMDQALETGLPLKEPQLVDQLLPGLDDEVLDI-
--------------NMVQRMTDSGRRVKFRCVVAVGNRDGYLGYAEARDDQVGGAIQKAI
EVAKLNIIKVDRGSGSWEDRAGGLNSLSRKAEGKAGSVTVRIIPAPQGLGLAAAETVRNI
LELAGVQDAWTKSDGNTRTTVNLAKATYNALKNASQSRTPRR--AR-----EVR------
-QEVRE---
>hfx_ATCC_BAA-646
-------------------MVQNGDVTSMDQALETGLPLKEPQLVDQLLPGLDDEVLDI-
--------------NMVQRMTDSGRRVKFRCVVAVGNRDGYLGYAEARDDQVGGAIQKAI
EVAKLNIIKVDRGSGSWEDRAGGLNSLSRKAEGKAGSVTVRIIPAPQGLGLAAAETVRNI
LELAGVQDAWTKSDGNTRTTVNLAKATYNALKNASQSRTPRR--AR-----EVR------
-QEVRE---
>hfx_alexandrinus_JCM_10717
-------------------MVQNGDVTSMDQALETGLPLKEPQLVDQLLPGLDDEVLDI-
--------------NMVQRMTDSGRRVKFRCVVAVGNRDGYLGYAEARDDQVGGAIQKAI
EVAKLNIIKVDRGSGSWEDRAGGLNSLSRKAEGKAGSVTVRIIPAPQGLGLAAAETVRNI
LELAGVQDAWTKSDGNTRTTVNLAKATYNALKNASQSRTPQR--AR-----EVR------
-QEVRE---
>hfx_lucentense_DSM_14919
-------------------MVQNGDVTSMDQALETGLPLKEPQLVDQLLPGLDDEVLDI-
--------------NMVQRMTDSGRRVKFRCVVAVGNRDGYLGYAEARDDQVGGAIQKAI
EVAKLNIIKVDRGSGSWEDRAGGLNSLSRKAEGKAGSVTVRIIPAPQGLGLAAAETVRNI
LELAGVQDAWTKSDGNTRTTVNLAKATYNALKNASQSRTPQR--AR-----EVR------
-QEVRE---
>hfx_gobbonsii_ATCC_33959
-------------------MVQNGDVTSMDQALETGLPLKEPQLVDQLLPGLDDEVLDI-
--------------NMVQRMTDSGRRVKFRCVVAVGNRDGYLGYAEARDDQVGGAIQKAI
EVAKLNIIKVDRGSGSWEDRAGGLNSLSRKAEGKAGSVTVRIIPAPQGLGLAAAETVRNI
LELAGIQDAWTKSDGNTRTTVNLAKATYNALKNASQSRTPQR--AR-----EVR------
-QEVRE---
>hfx_prahovense_DSM_18310
-------------------MVQNGDVTSMDQALETGLPLKEPQLVDQLLPGLDDEVLDI-
--------------NMVQRMTDSGRRVKFRCVVAVGNRDGYLGYAEARDDQVGGAIQKAI
EVAKLNIIKVDRGSGSWEDRAGGLNSLSRKAEGKAGSVTVRIIPAPQGLGLAAAETVRNI
LELAGIQDAWTKSDGNTRTTVNLAKATYNALKNASQSRTPQR--AR-----EVR------
-QEVRE---
>hfx_mediterranei_ATCC_33500
-------------------MVQNGDVTSMDQALETGLPLKEPQIVDQLLPGMDDEVLDI-
--------------NMVQRMTDSGRRVKFRCVVAVGNRDGYLGYAEARDDQVGGAIQKAI
EVAKLNIIKVDRGSGSWEDRAGGLNSLSRKAEGKAGSVTVRIIPAPQGLGLAAAETVRNI
LELAGIQDAWTKSDGNTRTTVNLAKATYNALKNASQSRTPRR--AR-----EIR------
-REVRE---
>hfx_mucosum_ATCC_BAA_1512
-------------------MVQNGDVTSMDHALETGLPLKEPQIVDQLLPGMDDEVLDI-
--------------NMVQRMTDSGRRVKFRCVVAVGNRDGYLGYAEARDDQVGGAIQKAI
EVAKLNIIKVDRGSGSWEDRAGGLNSLSRKAEGKAGSVTVRIIPAPQGLGLAAAETVRNI
LELAGVQDAWTKSDGNTRTTVNLAKATYNALKNASQSRTPRR--AR-----EIR------
-QEVRE---
>hfx_larsenii_JCM_13917
-------------------MVQNGDVTSMDHALETGLPLKEPQIVDQLLPGLDDEVLDI-
--------------NMVQRMTDSGRRVKFRCVVAVGNRDGYLGYAEARDDQVGGAIQKAI
EVAKLNIIKVDRGSGSWEDRAGGLNSLSRKAEGKAGSVTVKVIPAPQGLGLAAAETVRNI
LELAGVQDAWTKSDGNTRTTVNLAKATYNALMNASQSRTPRR--AR-----EIR------
-QEVRE---
>hfx_elongans_ATCC_BAA_1513
-------------------MVQNGDVTSMDHALETGLPLKEPQIVDQLLPGLDDEVLDI-
--------------NMVQRMTDSGRRVKFRCVVAVGNRDGYLGYAEARDDQVGGAIQKAI
EVAKLNIIKVDRGSGSWEDRAGGLNSLSRKAEGKAGSVTVKVIPAPQGLGLAAAETVRNI
LELAGVQDAWTKSDGNTRTTVNLAKATYNALKNASQSRTPRR--AR-----EIR------
-QEVRE---
