# Supplementary material for: Inteins as indicators of gene flow in the halobacteria
Source: Front Microbiol. 2014 Jun 26;5:299. doi: 10.3389/fmicb.2014.00299 (PMC4071816; doi:10.3389/fmicb.2014.00299)
Supplement: Supplementary file 1 [file DataSheet1.ZIP › data_file1/reference_tree_alignment/S6e-nog.aln]

>lcl|36546_2634 unnamed protein product
----------------------------MERFVGQQLVTEVGELLFD-------------
-------------------LVDLLEVDIDPRPAANH----GESA----------------
-------------------------VLALVERRVEDESGVRPGDLQPARVLGVLAHRTER
VDVVRELESERGVLVHVGERLVLPPGPA------------------------------GH
PDRVLAECEPRRVERVDAQIHHRAAARQRGVEP------------P---LVRVASEFAEH
RLRHRRVDVDHLAGDARVEEVAEPPDGGVGLHPVADHQ---------G------RP----
---------------------GVAAGRHQLPRALRRHLQRLLAEDRLPLLCGGLDVLQVG
RVR---------------------RRD-----VDGVVRVRG-------------------
-----------GPRSQF--LGREARQVALGGD--------------------RFDRRGVD
----------------------------------IADDGGLGVRRPRDAGQRPLPGEPAE
--ADDRDPDRVGDGGRVERLPVAARELVEVLREGGVHVAPSARGRQITTATPTRDATGRV
TDRAAVALVRAALTTARRSSPAAGPRRSRSRGASRPRAGPAPGRRGRGDRRSPRRTGPSS
PRRSRPSRAAGCPNAPPTSRRAGRTTRRRRRGSRRRPGRGVRTGRRTRTPRTASRP
>lcl|36548_1121 unnamed protein product
-------------------------------------MRQKVEEIAE-------------
----------------------------------AT----GERA----------------
------------------------------QFFVEEHGKAV-------------------
---------------YLARA--AGDQAV------------------------------RT
---------------------------DPGLGS----------------RIPL-------
-------------------------YAAS--------A---------G------KA----
-----------------------ILAE--LSEPDLFDM---------LERM--------S
FEP---------------------VTD-------HTITDPD-------------------
----------DLRAEIE--AGRERGYFFNREE--------------------SLRGTHAV
------------------------------GVAICGPDGEVIGGLSVTGPSHRLTGERFE
--SE----------------------LPDLLLGAA-------------------------
-----------------------------------------------------------N
ELELNIAHS-----------------------------------------------
>lcl|38015_2061 unnamed protein product
-----------------------------MGSVGTLLDRQYNILALA-------------
---------------------------------GQSPSMERPIV----------------
------------------------------ALVLAGGTGTR-------------------
LYPASRSDRPKQFLSFGEDESLLAETVS--------------------------------
---------------------------RVGLAD---------------ETYVL-------
-------------------------TRDSFADGVREHV---------PNAAVLTEPEPKD
TGPALAYAAHRIREQVGDCVLLCLPSDHRISGPFVRRS---RTAARVAVETEGLVTV--G
IEPDRPATGYGYIKPGP-------SEN-------------GFAPVETFH-----------
----------EKPDRET--AERYV------RE--------GFYWNAGLFAWTPTALLSAA
--------------------------------------------ASSPLAPMVERLDDGD
HDAAFAAVDPVSIDYAVLEDAENAFVVPAALDWDD-----------------------LG
SWDAFERILDKQDGNAVLGDAITIDADGNVLASDGHVSAVGVEDLVVASFDNRTLVVPKD
EAQRVREVVSELRDDERF--------------------------------------
>gi|541191481|gb|ERG99867.1| quinolinate synthetase complex, A subunit [Haloquadratum sp. J07HQX50]
-------------------------------------MPEMETAEFE---------TDLS
LFKYDNLEQLPREYRNLNQSERTERIEAALDTLGDDVVILGHNY----------------
------------------------------QRREIVEHAD--------------------
---------------FIGDSYGLSKEAA--------------------ATDADYVIFGGV
TFMAESADIITDDSQSVILPSMEASCPMAGMAE----------------ALQVDAAWAEL
TAVTDDTIVPITYMNSYADLKAFCAEQGGLVCTSSNAADAFEWAFDRG------EK----
---------------------VLFLPDKYLGTNTAHEL---------GMSEEIV-----E
WDP-----------------WDPESKDAMKAVHNDIILWEGYCQVHERFRKHHAEEVRAT
HPGANVIAHPECRREVV--ETADV------VG--------------------STATITET
------------------------------------------------------VENAEA
--GETWAIGTEIHLANHLDRWNPEVNVIPLC--GD-------------------------
-----------------------------------ACMDCNAMRQIDPNYLAWVLEELVE
ERERNVISVDPETKELAAVAMDRMMEL-----------------------------
>gi|541195425|gb|ERH03682.1| ribosomal protein S4E, partial [Halorubrum sp. J07HR59]
------------------MTQHQKRLSVPKSWPVERKTETFTVKADA-------------
------------------------------GPHGES----GVPL----------------
--------------LIILRDVLGYVDSTKEARYALGEDGVL-------------------
---------------VNGVA--VGDESR--------------------------------
---------------------------PIGMFD----------------IMAF-------
-------------PAREEYYRVFPDEGGRLALTEIDEE---------SAASRLGRV----
-----------------------IGKTQ-VPGGQTQLT---------LHDGETLHVEEGS
YTP------------DDSLVIDNESKE------IVAHFPYE-------------------
----------EGALVTA--VDGQH------AG--------------------QIGEVTSI
------------------------------------------------------DVTLGS
--GD----------------------NSVVV--EG-------------------------
---------------------------------------DDNSFETIEDYVVVIDENFTD
DDDDTGAAESAD--------------------------------------------
>lcl|36547_383 unnamed protein product
----------------------------------MSDDGERSEAAGD-------------
-----------DDPLRYHVDGDLVPAPEATVSVEDR----GFAY----------------
------------------------GDAAFETMRAYGGDVFR-------------------
---------------WEAHAERLADTCE--------------------------------
---------------------------TLALDH-------------GVADAEL-------
-------------------------KRRV------DETLAANDLADAYVKLSISRG----
-----------------------VQPGTLDPQPEVDPT--VVVIAKPLPRG-GV-----G
SDP---------------------VHD-------------G-------------------
----------PAALQTT--KTRKV------ADRAIPAAAKTHNYLNGILARLELRVTDAD
EALMLDPDGNVAEGATANLFFVDGTALKTPSLDGPILPGVTRRTVIEVAESEGIPVEEGT
YAPDAVREADEVFLTNSTWEIRPVATVDGIAVDGD-------------------------
---------------------------------------GEGVAGPLTTLLSRLFDRRIE
EESYDGERL-----------------------------------------------
>gi|515913804|ref|WP_017344387.1| mevalonate kinase [Halorubrum sp. T3]
----------------------------------MYLFGEHAVVYGEPAVPAAIERRATV
TAEPREDDHVRVEAEDLSLDGFTVEYAGGTGDRPDV----DVPTPLVEAAMGYVDAAVEQ
ARDAAGAPDAGFDITVESDIPLGAGLGSSAAVVVAGIDAA--------------------
-----------------TRA--LGEPLDRRELADRAYQAEFEVQDGQASRADTFCSTMGG
---------------------------AVRVEGDDCEPIDAPNLPF---VVGF-------
-------------------------DGGA------GDT---------GELVAGVRA----
-----------------------LREEHGFAADTVESIGDLVRTGEDLLADADP-----D
TPP---------------------TPDLLAELGELMDFNHG-------------------
----------LLAALGV--SGRSLDAMVWAAR--------------------DAGAHGAK
------------------------------------------------------LTGAGG
--GG----------------------CIVAL--DE-------------------------
-----------------------------------------------SDATETALSFTQG
CEEAFRAELATEGVRVVKP-------------------------------------
>lcl|36550_3090 unnamed protein product
MRAESAADGDESGGDAVGGSPATDANAAGPDANGASSDADPLVEVGDLTASFGDVPVVSG
VDLRLDRGELVGLVGPNGAGKTTVIRAIKGTLAPDS----GTVRLDGARADDLSAREAGR
RVASVPQETSLAFDFRVRHVVEMGRTPHLGRFDGHGADDDR-------------------
--AVREAMDAAGVARFADRS--IREVSG------------------------------GE
RQRVLLARALAQGTPALLLDEP-----TASLDA-----------NHAVRTLELVRNLVDD
GRGALAAIHDLDAAARYCDRIVVLANGGV------HAA---------G-------P----
-------------------------PDEVLTAGALRTA---------FDAEAFV-----G
RNPATGTPAVTAFDTVDAAGGGDAARD-------------G-------------------
---------DDQRRLHVVGTGREA------SR--------------------VVARLAAA
GHDLSVGVVPEGDAAAETARDAGAALVAAPPFEPVGPEAREAATALAREADATVVVDGAG
--GD----------------------TDRIE--GD-------------------------
------------------------------RPDPNGTVLAAADRVVEGD----------A
AADDGALLDAVRGLDDA---------------------------------------
>gi|339756434|gb|EGQ40017.1| ribosomal protein S6E, S10 [Candidatus Nanosalinarum sp. J07AB56]
-------------------------------------MF---VTVAQ-------------
----------------------------------ED----GSTA----------------
------------------------------QIQVE--EAPR-------------------
---------------IHDKQ--IGDEFD------------------------------GG
---------------------------ILGLDG---------------YTLEI-------
-------------------------TGGS------DAD---------G------FP----
-----------------------MRPT--IEGEERRRV---------LIEQ-GP-----G
VEG---------------------NED-------------G-------------------
----------ERRRKTV--RGNVV------SD--------------------EIEQLNTK
------------------------------------------------------VVEPGD
--HE----------------------IEEVL--AE-------------------------
-----------------------------------------------------------D
EEQE----------------------------------------------------
>gi|452207500|ref|YP_007487622.1| 30S ribosomal protein S6e [Natronomonas moolapensis 8.8.11]
-------------------------------------MADFQVIVGD-------------
----------------------------------DD----GTTY----------------
------------------------------SFEVDGQDANR-------------------
---------------FIGRS--IGETVD------------------------------GD
---------------------------AVGLSG---------------YEVEI-------
-------------------------TGGS------DQS---------G------RP----
-----------------------MHGE--VSGAETTTL---------LSTG-GV-----G
FEP---------------------TVD-------------G-------------------
----------ERKRITV--RGAEV------SE--------------------ETRQINAK
------------------------------------------------------VASRGD
--ES----------------------VEELL--GD-------------------------
-----------------------------------------------------------D
EDE-----------------------------------------------------
>gi|76801335|ref|YP_326343.1| 30S ribosomal protein S6e [Natronomonas pharaonis DSM 2160]
-------------------------------------MADFQVVVGD-------------
----------------------------------DD----GTAY----------------
------------------------------SFEVDGQDANR-------------------
---------------FIGRA--IGETVD------------------------------GD
---------------------------AVGLPG---------------YELEI-------
-------------------------TGGS------DQS---------G------RP----
-----------------------MHGD--INGAETAAI---------LSEG-GV-----G
FNP---------------------TVD-------------G-------------------
----------ERKRVTV--RGAEV------SE--------------------DTRQINAS
------------------------------------------------------IVSRGE
--QS----------------------IDDLL--GG-------------------------
-----------------------------------------------------------E
DDE-----------------------------------------------------
>gi|448731043|ref|ZP_21713346.1| 30S ribosomal protein S6e [Halococcus saccharolyticus DSM 5350]
-------------------------------------MADFTVVVAD-------------
---------------------------------PEE----GAAH----------------
------------------------------QRAVEGQDANR-------------------
---------------FIGRS--IGEEVD------------------------------GS
---------------------------AVGLDG---------------YTVEI-------
-------------------------TGGS------DTA---------G------RP----
-----------------------MRED--VAGSALTSI---------LVDG-GT-----G
YKP---------------------TRE-------------G-------------------
----------ERKRVTV--RGREV------GE--------------------ETRQINAS
------------------------------------------------------IADRGD
--QS----------------------VAELL--DD-------------------------
-----------------------------------------------ADA-------DDA
DDDE----------------------------------------------------
>gi|448734756|ref|ZP_21716977.1| 30S ribosomal protein S6e [Halococcus salifodinae DSM 8989]
-------------------------------------MADFTVVVAD-------------
---------------------------------PEE----GAAH----------------
------------------------------QRAVEGQDANR-------------------
---------------FIGRS--IGEEID------------------------------GS
---------------------------AVGLDG---------------YTVTI-------
-------------------------TGGS------DTA---------G------RP----
-----------------------MRED--VAGPALTSI---------LVDG-GT-----G
YKP---------------------TRE-------------G-------------------
----------ERKRITV--RGREI------GE--------------------ETRQINAS
------------------------------------------------------IADRGD
--QS----------------------VAELF--GD-------------------------
-----------------------------------------------GDADADADADDAS
DDDE----------------------------------------------------
>gi|409728346|ref|ZP_11271213.1| 30S ribosomal protein S6e [Halococcus hamelinensis 100A6]
-------------------------------------MADFTVVVAD-------------
---------------------------------PED----GAAY----------------
------------------------------QRAVEGQDANR-------------------
---------------FIGRS--IGDEVD------------------------------GG
---------------------------AVGLDG---------------YTVEL-------
-------------------------TGGS------DTA---------G------RP----
-----------------------MRED--VAGSTLSSV---------LLSG-GT-----G
YHP---------------------TSD-------------G-------------------
----------ERKRVTV--RGREV------GD--------------------ETRQINAT
------------------------------------------------------ITGRGD
--QS----------------------VDELF--GE-------------------------
-----------------------------------------------GD----------D
ADE-----------------------------------------------------
>gi|448725673|ref|ZP_21708120.1| 30S ribosomal protein S6e [Halococcus morrhuae DSM 1307]
-------------------------------------MADFTVVVAD-------------
---------------------------------PED----GAAY----------------
------------------------------QNAVEGQDANR-------------------
---------------FIGRS--IGEEVD------------------------------GD
---------------------------AVGLDG---------------YTLEL-------
-------------------------TGGS------DTA---------G------RP----
-----------------------MRED--IAGPALNAV---------LLSG-GT-----G
FKP---------------------TRD-------------G-------------------
----------ERKRVTV--RGREV------GD--------------------ETQQINAT
------------------------------------------------------ITARGD
--RS----------------------IDELLDADD-------------------------
-----------------------------------------------AD----------E
DDE-----------------------------------------------------
>gi|448738154|ref|ZP_21720184.1| 30S ribosomal protein S6e [Halococcus thailandensis JCM 13552]
-------------------------------------MADFTVVVAD-------------
---------------------------------PED----GAAY----------------
------------------------------QHAVEGQDANR-------------------
---------------FIGRS--IGEEVD------------------------------GG
---------------------------AVGLDG---------------YTLEL-------
-------------------------TGGS------DTA---------G------RP----
-----------------------MRED--IAGPALNAV---------LLSG-GT-----G
FNP---------------------TRD-------------G-------------------
----------ERKRVTV--RGREV------GE--------------------ETQQINAT
------------------------------------------------------ITARGD
--RS----------------------VDELLDAGD-------------------------
-----------------------------------------------AD----------E
DDE-----------------------------------------------------
>gi|448375151|ref|ZP_21558791.1| 30S ribosomal protein S6e [Halovivax asiaticus JCM 14624]
-------------------------------------MATFNVVVGD-------------
---------------------------------PDS----GLAY----------------
------------------------------QLEADGQDANR-------------------
---------------FMGKS--IGDEVD------------------------------GG
---------------------------ALGLDG---------------YTLEI-------
-------------------------TGGS------DET---------G------RP----
-----------------------LHAG--VTGSSLTEV---------MMRETGT-----G
YHQ---------------------RRD-------------G-------------------
----------ERRRVTV--RGREI------AD--------------------DVSQINAT
------------------------------------------------------VTESGS
--TA----------------------IDELL--GE-------------------------
-----------------------------------------------GD----------D
EAEE----------------------------------------------------
>gi|433637563|ref|YP_007283323.1| ribosomal protein S6E (S10) [Halovivax ruber XH-70]
-------------------------------------MATFNVVVGD-------------
---------------------------------PDS----GLAY----------------
------------------------------QLEADGQDANR-------------------
---------------FMGKS--IGDEVD------------------------------GG
---------------------------ALGLDG---------------YTLEI-------
-------------------------TGGS------DET---------G------RP----
-----------------------LHAG--VTGTSLTEV---------MMRESGT-----G
YHQ---------------------RRG-------------G-------------------
----------ERRRVTV--RGREI------AD--------------------DVSQINAT
------------------------------------------------------VTESGS
--TA----------------------IDELL--GE-------------------------
-----------------------------------------------GD----------D
EAAE----------------------------------------------------
>gi|429191879|ref|YP_007177557.1| ribosomal protein S6E (S10) [Natronobacterium gregoryi SP2]
-------------------------------------MASFTVVVGD-------------
---------------------------------PDS----GMTY----------------
------------------------------QLEAEEQDANR-------------------
---------------FIGKS--LGEEVE------------------------------GN
---------------------------AVGLDG---------------YTLEI-------
-------------------------TGGS------DEA---------G------RP----
-----------------------LSES--VPGANPNEV---------LMNERQT-----G
YHP---------------------DRD-------------G-------------------
----------ERRRITV--RGREI------SD--------------------AVAQVNAS
------------------------------------------------------IVDRGS
--TD----------------------VDELL--GE-------------------------
-----------------------------------------------------------D
DE------------------------------------------------------
>gi|448299529|ref|ZP_21489538.1| 30S ribosomal protein S6e [Natronorubrum tibetense GA33]
-------------------------------------MASFTVVVGD-------------
---------------------------------PDS----GSSY----------------
------------------------------QLEAEEQDANR-------------------
---------------FIGKS--IGEEVD------------------------------GS
---------------------------AVGLDG---------------YTLEI-------
-------------------------TGGS------DNA---------G------RP----
-----------------------LNPG--VAGGDLQEV---------LMKERQT-----G
YKP---------------------SRD-------------G-------------------
----------ERRRITV--RGSEV------SD--------------------AVAQINAA
------------------------------------------------------VVEHGS
--TG----------------------IDDLL--GD-------------------------
-----------------------------------------------GD----------A
EDDE----------------------------------------------------
>gi|448692549|ref|ZP_21696388.1| 30S ribosomal protein S6e [Halobiforma lacisalsi AJ5]
-------------------------------------MASFTVVVGD-------------
---------------------------------PDS----GMTY----------------
------------------------------QLEAEEQDANR-------------------
---------------FIGKS--IGDEVD------------------------------GG
---------------------------AVGLDG---------------YTLEI-------
-------------------------TGGS------DEA---------G------RP----
-----------------------LNED--VAGANLKEV---------LMSERQT-----G
YRP---------------------SRE-------------G-------------------
----------ERRRITV--RGREV------SG--------------------AVAQINAS
------------------------------------------------------IVDRGS
--TD----------------------VDDLL--GD-------------------------
-----------------------------------------------GE----------D
E-------------------------------------------------------
>gi|448720466|ref|ZP_21703350.1| 30S ribosomal protein S6e [Halobiforma nitratireducens JCM 10879]
-------------------------------------MASFTVVVGD-------------
---------------------------------PDS----GMTY----------------
------------------------------QLEAEEQDANR-------------------
---------------FIGKS--IGDEVD------------------------------GG
---------------------------AVDLDG---------------YTLEI-------
-------------------------TGGS------DEA---------G------RP----
-----------------------LNED--VAGANLKEV---------LMSERQT-----G
YRP---------------------NRD-------------G-------------------
----------ERRRITV--RGREV------SD--------------------AVAQINAS
------------------------------------------------------IVDRGS
--TD----------------------VDELL--GD-------------------------
-----------------------------------------------GE----------D
E-------------------------------------------------------
>gi|448315490|ref|ZP_21505138.1| 30S ribosomal protein S6e [Natronococcus jeotgali DSM 18795]
-------------------------------------MASFTVVVGD-------------
---------------------------------PDS----GSTY----------------
------------------------------QLEADDQDANR-------------------
---------------FIGKS--IGEEVD------------------------------GG
---------------------------AVGLDG---------------YTLEI-------
-------------------------TGGS------DEA---------G------RP----
-----------------------LNPD--IAGPNLEEV---------LMKGRQV-----G
YKP---------------------TRD-------------G-------------------
----------ERRRVTV--RGSEV------SD--------------------AVAQINAS
------------------------------------------------------VVESGS
--SD----------------------IDELL--GS-------------------------
-----------------------------------------------------------D
DE------------------------------------------------------
>gi|448319568|ref|ZP_21509064.1| 30S ribosomal protein S6e [Natronococcus amylolyticus DSM 10524]
-------------------------------------MASFTVVVGD-------------
---------------------------------PDS----GSTY----------------
------------------------------QLEAEEQDANR-------------------
---------------FIGKS--IGEEVD------------------------------GG
---------------------------AVGLDG---------------YTLEI-------
-------------------------TGGS------DEA---------G------RP----
-----------------------LSPD--VGGPNLEEV---------LMKGRQV-----G
YHP---------------------TRE-------------G-------------------
----------ERRRVTV--RGREV------SD--------------------AVAQINAS
------------------------------------------------------VVESGS
--SE----------------------IDELL--GG-------------------------
-----------------------------------------------------------D
DE------------------------------------------------------
>gi|435847639|ref|YP_007309889.1| ribosomal protein S6E (S10) [Natronococcus occultus SP4]
-------------------------------------MASFTVVVGD-------------
---------------------------------PDS----GSTY----------------
------------------------------QLEADDQDANR-------------------
---------------FIGKS--IGEEVD------------------------------GT
---------------------------AVGLDG---------------YTLEI-------
-------------------------TGGS------DEA---------G------RP----
-----------------------LSPD--VAGPNLEEV---------LMKGRQV-----G
YHP---------------------TRD-------------G-------------------
----------ERRRVTV--RGREV------SD--------------------AVAQINAS
------------------------------------------------------VVESGS
--SD----------------------IDELL--GG-------------------------
------------------------------------------------------------
-DDE----------------------------------------------------
>gi|336254921|ref|YP_004598028.1| 30S ribosomal protein S6e [Halopiger xanaduensis SH-6]
-------------------------------------MASFTVVVGD-------------
---------------------------------PDS----GSSY----------------
------------------------------QLEAEDQDANR-------------------
---------------FIGKS--IGEEVD------------------------------GG
---------------------------AVGLDG---------------YTLEI-------
-------------------------TGGS------DDA---------G------RP----
-----------------------LNPN--VPGANLTEV---------LMEGRQT-----G
YKP---------------------SRD-------------G-------------------
----------ERRRVTV--RGSEV------SD--------------------AVAQINAS
------------------------------------------------------IVDRGS
--AD----------------------VDELL--GE-------------------------
-----------------------------------------------------------G
EDDE----------------------------------------------------
>gi|448313116|ref|ZP_21502842.1| 30S ribosomal protein S6e [Natronolimnobius innermongolicus JCM 12255]
-------------------------------------MASFTVVVGD-------------
---------------------------------PDS----GSSY----------------
------------------------------QLEAEAQDANR-------------------
---------------FIGKS--IGEEVD------------------------------GG
---------------------------AVGLDG---------------YTLEI-------
-------------------------TGGS------DDA---------G------RP----
-----------------------LNSD--VAGANLKEV---------LMQGRQT-----G
YKP---------------------ARD-------------G-------------------
----------ERRRITV--RGSEV------SD--------------------AVAQINAS
------------------------------------------------------IVERGS
--AD----------------------VDELL--GE-------------------------
-----------------------------------------------GD----------A
EDDE----------------------------------------------------
>gi|448332535|ref|ZP_21521769.1| 30S ribosomal protein S6e [Natrinema pellirubrum DSM 15624]
-------------------------------------M----------------------
-------------------------------------------Y----------------
----------------------------------------K-------------------
------------------RQ----------------------------------------
------------------------------------------------------------
------------------------------------------------------KP----
------------------------------------------------------------
------------------------SRD-------------G-------------------
----------ERRRITV--RGREV------SD--------------------AVAQINAS
------------------------------------------------------ISERGS
--SD----------------------VDELL--GD-------------------------
-----------------------------------------------GD----------D
E-------------------------------------------------------
>gi|448378813|ref|ZP_21560845.1| 30S ribosomal protein S6e [Haloterrigena thermotolerans DSM 11522]
-------------------------------------MASFTVVVGD-------------
---------------------------------PDS----GSSY----------------
------------------------------QLEAEEQDANR-------------------
---------------FIGKS--IGEEVD------------------------------GG
---------------------------AVGLDG---------------YTLEI-------
-------------------------TGGS------DEA---------G------RP----
-----------------------LNDE--VAGSNLKEV---------LMNGRQT-----G
YKP---------------------SRD-------------G-------------------
----------ERRRITV--RGREV------SD--------------------AVAQINAS
------------------------------------------------------ISERGS
--SD----------------------VDELL--GD-------------------------
-----------------------------------------------GD----------D
E-------------------------------------------------------
>gi|448390149|ref|ZP_21565929.1| 30S ribosomal protein S6e [Haloterrigena salina JCM 13891]
-------------------------------------MASFTVVVGD-------------
---------------------------------PDS----GSSY----------------
------------------------------QLEAEEQDANR-------------------
---------------FIGKS--IGEEVD------------------------------GG
---------------------------AVGLDG---------------YTLEI-------
-------------------------TGGS------DDA---------G------RP----
-----------------------LNPE--VAGSNLKEV---------LMKERQT-----G
YKP---------------------SRD-------------G-------------------
----------ERRRITV--RGREV------SD--------------------AVAQINAS
------------------------------------------------------IVDRGS
--TD----------------------VDELL--GD-------------------------
-----------------------------------------------------------A
EDGE----------------------------------------------------
>gi|284166664|ref|YP_003404943.1| 30S ribosomal protein S6e [Haloterrigena turkmenica DSM 5511]
-------------------------------------MASFTVVVGD-------------
---------------------------------PDS----GSSH----------------
------------------------------QLEAEEQDANR-------------------
---------------FIGKS--IGEEVD------------------------------GG
---------------------------AVGLDG---------------YTLEI-------
-------------------------TGGS------DDA---------G------RP----
-----------------------LNPE--VAGSNLKEV---------LMKERQT-----G
YKP---------------------SRD-------------G-------------------
----------ERRRITV--RGREV------SD--------------------AVAQINAS
------------------------------------------------------IVDRGS
--TD----------------------VDELL--GE-------------------------
-----------------------------------------------GD----------A
EDGE----------------------------------------------------
>gi|448341720|ref|ZP_21530677.1| 30S ribosomal protein S6e [Natrinema gari JCM 14663]
-------------------------------------MASFTVVVGD-------------
---------------------------------PES----GLAH----------------
------------------------------QLEAEEQDANR-------------------
---------------FIGKS--IGEEVD------------------------------GG
---------------------------AVGLDG---------------YTLEI-------
-------------------------TGGS------DEA---------G------RP----
-----------------------LTDE--VAGPNLKEV---------MMTDEQT-----G
YKP---------------------SRD-------------G-------------------
----------ERRRITV--RGREV------SD--------------------AVAQINAS
------------------------------------------------------IVDRGS
--TD----------------------VDELL--GD-------------------------
-----------------------------------------------------------D
GDDE----------------------------------------------------
>gi|397774298|ref|YP_006541844.1| Ribosomal protein S6e [Natrinema sp. J7-2]
----------------------------MTDGRLPSGMASFTVVVGD-------------
---------------------------------PES----GLAH----------------
------------------------------QLEAEEQDANR-------------------
---------------FIGKS--IGEEVD------------------------------GG
---------------------------AVGLDG---------------YTLEI-------
-------------------------TGGS------DEA---------G------RP----
-----------------------LTDE--VAGPNLKEV---------MMTDEQT-----G
YKP---------------------SRD-------------G-------------------
----------ERRRITV--RGREV------SD--------------------AVAQINAS
------------------------------------------------------IVDRGS
--TD----------------------VDELL--GD-------------------------
-----------------------------------------------------------D
GDDE----------------------------------------------------
>gi|448338423|ref|ZP_21527470.1| 30S ribosomal protein S6e [Natrinema pallidum DSM 3751]
-------------------------------------MASFTVVVGD-------------
---------------------------------PES----GLAH----------------
------------------------------QLEAEEQDANR-------------------
---------------FIGKS--IGEEVD------------------------------GS
---------------------------AVGLDG---------------YTLEI-------
-------------------------TGGS------DEA---------G------RP----
-----------------------LTDE--VAGPNLKEV---------MMKDEQT-----G
YKP---------------------SRD-------------G-------------------
----------ERRRITV--RGREV------SD--------------------AVAQINAS
------------------------------------------------------IVDRGS
--TD----------------------VDELL--GD-------------------------
-----------------------------------------------------------D
GDDE----------------------------------------------------
>lcl|38023_316 unnamed protein product
----------------------------MSDGRLPSGMASFTVVVGD-------------
---------------------------------PDS----GLAH----------------
------------------------------QLEAEEQDANR-------------------
---------------FIGKS--IGEEVD------------------------------GS
---------------------------AVGLDG---------------YTLEI-------
-------------------------TGGS------DEA---------G------RP----
-----------------------LTDE--VAGPNLKEV---------MMKNEQT-----G
YKP---------------------SRD-------------G-------------------
----------ERRRITV--RGREV------SD--------------------AVAQINAS
------------------------------------------------------IVDRGS
--TD----------------------VDELL--GD-------------------------
-----------------------------------------------------------D
GDDE----------------------------------------------------
>gi|448347370|ref|ZP_21536242.1| 30S ribosomal protein S6e [Natrinema altunense JCM 12890]
-------------------------------------MASFTVVVGD-------------
---------------------------------PDS----GLAH----------------
------------------------------QLEAEEQDANR-------------------
---------------FIGKS--IGEEVD------------------------------GS
---------------------------AVGLDG---------------YTLEI-------
-------------------------TGGS------DEA---------G------RP----
-----------------------LTDE--VAGPNLKEV---------MMKNEQT-----G
YKP---------------------SRD-------------G-------------------
----------ERRRITV--RGREV------SD--------------------AVAQINAS
------------------------------------------------------IVDRGS
--TD----------------------VDELL--GD-------------------------
-----------------------------------------------------------D
GDDE----------------------------------------------------
>gi|448308081|ref|ZP_21497962.1| 30S ribosomal protein S6e [Natronorubrum bangense JCM 10635]
-------------------------------------MASFTVVVGD-------------
---------------------------------PDS----GSSY----------------
------------------------------QLEAEEQDANR-------------------
---------------FIGKS--IGEEVD------------------------------GG
---------------------------AVGLDG---------------YTLEI-------
-------------------------TGGS------DEA---------G------RP----
-----------------------LNPE--VAGSNLQEV---------LMKERQT-----G
YKP---------------------SRD-------------G-------------------
----------ERRRITV--RGREV------SD--------------------VVAQINAT
------------------------------------------------------VVESGS
--TD----------------------IDTLL--GD-------------------------
-----------------------------------------------GE----------D
ADE-----------------------------------------------------
>gi|448304395|ref|ZP_21494333.1| 30S ribosomal protein S6e [Natronorubrum sulfidifaciens JCM 14089]
-------------------------------------MASFTVVVGD-------------
---------------------------------PDS----GSSY----------------
------------------------------QLEAEEQDANR-------------------
---------------FIGKS--IGEEVD------------------------------GG
---------------------------AVGLDG---------------YTLEI-------
-------------------------TGGS------DEA---------G------RP----
-----------------------LNPD--VAGANLQEV---------LMKERQT-----G
YKP---------------------SRD-------------G-------------------
----------ERRRITV--RGREV------SD--------------------AVAQINAT
------------------------------------------------------VVEAGS
--TD----------------------IDTLL--GD-------------------------
-----------------------------------------------GE----------D
ADE-----------------------------------------------------
>gi|448399149|ref|ZP_21570464.1| 30S ribosomal protein S6e [Haloterrigena limicola JCM 13563]
-------------------------------------MASFTVVVGD-------------
---------------------------------PDS----GMAY----------------
------------------------------QLEAEDQDANR-------------------
---------------FIGKS--IGDEVD------------------------------GG
---------------------------SVGLDG---------------YTLEI-------
-------------------------TGGS------DEA---------G------RP----
-----------------------LNGE--VAGPNLQEV---------LMTGRQT-----G
YHP---------------------ERD-------------G-------------------
----------ERRRITV--RGREV------SD--------------------AVAQINAS
------------------------------------------------------ITERGS
--AD----------------------VDDLL--GE-------------------------
-----------------------------------------------GE----------D
-DE-----------------------------------------------------
>gi|448329015|ref|ZP_21518319.1| 30S ribosomal protein S6e, partial [Natrinema versiforme JCM 10478]
-------------------------------------MASFTVVVGD-------------
---------------------------------PES----GSSH----------------
------------------------------QLEAEDQDANR-------------------
---------------FIGKS--IGDEVD------------------------------GG
---------------------------SVGLDG---------------YTLEI-------
-------------------------TGGS------DEA----------------------
------------------------------------------------------------
------------------------------------------------------------
------------------------------------------------------------
------------------------------------------------------------
------------------------------------------------------------
------------------------------------------------------------
--------------------------------------------------------
>gi|448349118|ref|ZP_21537962.1| 30S ribosomal protein S6e [Natrialba taiwanensis DSM 12281]
-------------------------------------MASFTVVVGD-------------
---------------------------------PDS----GSSY----------------
------------------------------QLEAAEQDANR-------------------
---------------FVGKA--IGEEVD------------------------------GS
---------------------------AVGLDG---------------YTLEI-------
-------------------------TGGS------DDA---------G------RP----
-----------------------LNGA--VAGANLTEV---------LMEDRQT-----G
FRP---------------------SRD-------------G-------------------
----------ERRRITV--RGSEV------SD--------------------AVAQINAA
------------------------------------------------------IVGRGS
--TD----------------------IDDLL--GD-------------------------
-----------------------------------------------------------D
ADE-----------------------------------------------------
>gi|448361354|ref|ZP_21549974.1| 30S ribosomal protein S6e [Natrialba asiatica DSM 12278]
-------------------------------------MASFTVVVGD-------------
---------------------------------PDS----GSSY----------------
------------------------------QLEAAEQDANR-------------------
---------------FVGKA--IGEEVD------------------------------GT
---------------------------AVGLDG---------------YTLEI-------
-------------------------TGGS------DDA---------G------RP----
-----------------------LNGE--VAGANLTEV---------LMEDRQT-----G
FRP---------------------SRD-------------G-------------------
----------ERRRITV--RGSEV------SD--------------------AVAQINAA
------------------------------------------------------IVGRGS
--TD----------------------IDDLL--GD-------------------------
-----------------------------------------------------------D
ADE-----------------------------------------------------
>gi|448368682|ref|ZP_21555449.1| 30S ribosomal protein S6e [Natrialba aegyptia DSM 13077]
-------------------------------------MASFTVVVGD-------------
---------------------------------PDS----GSSY----------------
------------------------------QLEAAEQDANR-------------------
---------------FVGKA--IGEEVD------------------------------GS
---------------------------AVGLDG---------------YTLEI-------
-------------------------TGGS------DDA---------G------RP----
-----------------------LNGE--VPGANLTEV---------LMEGRQT-----G
FRP---------------------SRD-------------G-------------------
----------ERRRITV--RGSEV------SD--------------------AVAQINAA
------------------------------------------------------IVGRGS
--TD----------------------IDDLL--GD-------------------------
-----------------------------------------------------------D
ADE-----------------------------------------------------
>gi|289580993|ref|YP_003479459.1| 30S ribosomal protein S6e [Natrialba magadii ATCC 43099]
-------------------------------------MASFTVVVGD-------------
---------------------------------PES----GSSY----------------
------------------------------QLEAAEQDANR-------------------
---------------FIGKE--IGEEVD------------------------------GS
---------------------------AVGLDG---------------YTLEI-------
-------------------------TGGS------DAA---------G------RP----
-----------------------LNGE--VAGADLTEV---------LMEGRQT-----G
YKP---------------------ERD-------------G-------------------
----------ERRRITV--RGREV------SD--------------------AVAQINAS
------------------------------------------------------IVGRGS
--TD----------------------VDDLL--GE-------------------------
-----------------------------------------------GG----------D
EDDE----------------------------------------------------
>gi|448357656|ref|ZP_21546353.1| 30S ribosomal protein S6e [Natrialba chahannaoensis JCM 10990]
-------------------------------------MASFTVVVGD-------------
---------------------------------PES----GSSY----------------
------------------------------QLEAAEQDANR-------------------
---------------FLGKE--IGEEVD------------------------------GS
---------------------------AVGLDG---------------YTLEI-------
-------------------------TGGS------DDA---------G------RP----
-----------------------LNGE--VAGADLTEV---------LMEDRQT-----G
YKP---------------------ERD-------------G-------------------
----------ERRRITV--RGREV------SD--------------------AVAQVNAS
------------------------------------------------------ITDRGS
--TD----------------------VDDLL--GE-------------------------
-----------------------------------------------GE----------D
EDDE----------------------------------------------------
>gi|448353636|ref|ZP_21542411.1| 30S ribosomal protein S6e [Natrialba hulunbeirensis JCM 10989]
-------------------------------------MVSFTVVVGD-------------
---------------------------------PES----GSSY----------------
------------------------------QLEAAEQDANR-------------------
---------------FLGKE--IGEEVD------------------------------GS
---------------------------AVGLDG---------------YTLEI-------
-------------------------TGGS------DDA---------G------RP----
-----------------------LNGE--VAGANLTEV---------LMEGRQT-----G
YRP---------------------ERD-------------G-------------------
----------ERRRITV--RGREV------SD--------------------AVAQVNAS
------------------------------------------------------IVDRGS
--TD----------------------VDDLL--GE-------------------------
-----------------------------------------------GE----------D
GDDE----------------------------------------------------
>gi|322370255|ref|ZP_08044817.1| 30S ribosomal protein S6e [Haladaptatus paucihalophilus DX253]
-------------------------------------MANFQVVVAD-------------
---------------------------------PDS----GAAY----------------
------------------------------QREVDGQDANR-------------------
---------------FLGKS--IGEDVD------------------------------GS
---------------------------AVGLDG---------------YSVEI-------
-------------------------TGGS------DNA---------G------RP----
-----------------------MRDD--VAGPNLKDV---------LLEG-GT-----G
YNP---------------------ERD-------------G-------------------
----------ERRRISV--RGKEV------SE--------------------EVAQLNVR
------------------------------------------------------ISEYGD
--ES----------------------VESLY--GE-------------------------
-----------------------------------------------GD----------E
EDDE----------------------------------------------------
>gi|15791272|ref|NP_281096.1| 30S ribosomal protein S6 [Halobacterium sp. NRC-1]
-------------------------------------MATFQVAVAD-------------
---------------------------------PES----GRTY----------------
------------------------------QFEVDGQDANR-------------------
---------------FIGRE--IGAAVD------------------------------GG
---------------------------AVGLDG---------------YTVEI-------
-------------------------TGGS------DDA---------G------RP----
-----------------------MRED--VDGSDLMEV---------LLEG-GA-----G
FNP---------------------DED-------------G-------------------
----------ERKRVTV--RGKEV------SE--------------------AVAQLNVA
------------------------------------------------------IDEHGE
--EP----------------------VAELL--GA-------------------------
-----------------------------------------------------------D
GDDE----------------------------------------------------
>gi|169237030|ref|YP_001690230.1| 30S ribosomal protein S6e [Halobacterium salinarum R1]
-------------------------------------MATFQVAVAD-------------
---------------------------------PES----GRTY----------------
------------------------------QFEVDGQDANR-------------------
---------------FIGRE--IGAAVD------------------------------GG
---------------------------AVGLDG---------------YTVEI-------
-------------------------TGGS------DDA---------G------RP----
-----------------------MRED--VDGSDLMEV---------LLEG-GA-----G
FNP---------------------DED-------------G-------------------
----------ERKRVTV--RGKEV------SE--------------------AVAQLNVA
------------------------------------------------------IDEHGE
--EP----------------------VAELL--GA-------------------------
-----------------------------------------------------------D
GDDE----------------------------------------------------
>gi|354609610|ref|ZP_09027566.1| 30S ribosomal protein S6e [Halobacterium sp. DL1]
-------------------------------------MATFQVVVAD-------------
---------------------------------PES----GRTY----------------
------------------------------QREVDGQDANR-------------------
---------------FLGLD--IGDEVD------------------------------GE
---------------------------AVGLDG---------------YTVEI-------
-------------------------TGGS------DAA---------G------RP----
-----------------------MRPD--VDGAGLQDV---------LLSG-GP-----G
FKP---------------------TTD-------------G-------------------
----------ERKRVSV--RGKEV------SD--------------------ATVQLNVA
------------------------------------------------------VAERGD
--ES----------------------VASLY--GE-------------------------
-----------------------------------------------GE----------D
EEADEEAAEA----------------------------------------------
>gi|335436827|ref|ZP_08559616.1| 30S ribosomal protein S6e [Halorhabdus tiamatea SARL4B]
-------------------------------------MVDFTVALAD-------------
---------------------------------PDT----GETH----------------
------------------------------QVDIDGQDANR-------------------
---------------FMGRE--LGDEVD------------------------------GS
---------------------------AVGLDG---------------FTLEL-------
-------------------------AGGS------DDA---------G------RP----
-----------------------LRED--VRGAALKSI---------LLEG-GV-----G
FKP---------------------ERD-------------G-------------------
----------ERKRVTV--RGREI------SD--------------------AVRQLNAK
------------------------------------------------------IVDAGD
--GD----------------------VAELL--GE-------------------------
-----------------------------------------------------------E
SED-----------------------------------------------------
>gi|257052020|ref|YP_003129853.1| 30S ribosomal protein S6e [Halorhabdus utahensis DSM 12940]
-------------------------------------MVDFTVAVAD-------------
---------------------------------PDT----GETH----------------
------------------------------QVDIDGQDANR-------------------
---------------FVGRE--LGDEVE------------------------------GS
---------------------------AIGLDG---------------FTLEL-------
-------------------------TGGS------DDA---------G------RP----
-----------------------LRAD--VRGPNLKSI---------LLEG-GT-----G
FSP---------------------ERD-------------G-------------------
----------ERKRVTV--RGREI------SD--------------------AVRQLNVT
------------------------------------------------------IVEHGD
--GD----------------------VADLL--TE-------------------------
-----------------------------------------------------------E
--------------------------------------------------------
>gi|448296033|ref|ZP_21486094.1| 30S ribosomal protein S6e [Halalkalicoccus jeotgali B3]
-------------------------------------MADFKVVVSD-------------
---------------------------------PEA----GTTY----------------
------------------------------QRDVDGQDANR-------------------
---------------FLGRD--LGEEVD------------------------------GT
---------------------------AVGLSG---------------YSLEL-------
-------------------------TGGS------DTA---------G------RP----
-----------------------LRDD--VAGPNLKQV---------LLTG-GT-----G
YRP---------------------QRD-------------G-------------------
----------ERKRVTV--RGREI------SE--------------------EVVQINAK
------------------------------------------------------IAAYGD
--ES----------------------VEELL--GE-------------------------
----------------------------------------------GGE----------D
GEDEDADDE-----------------------------------------------
>gi|257386326|ref|YP_003176099.1| 30S ribosomal protein S6e [Halomicrobium mukohataei DSM 12286]
-------------------------------------MAEFTVALSD-------------
---------------------------------PET----GTTY----------------
------------------------------QLDVDGQDANR-------------------
---------------FMGRE--LGDEVE------------------------------GS
---------------------------AVGLDG---------------FTLEL-------
-------------------------TGGS------DTA---------G------RP----
-----------------------MRAD--VRGVGTKSI---------LTDG-GV-----G
YKP---------------------TRD-------------G-------------------
----------ERKRITI--RGREV------SE--------------------ETAQINAK
------------------------------------------------------VTERGS
--GD----------------------VADLL--GE-------------------------
-----------------------------------------------SD----------D
E-------------------------------------------------------
>gi|448637923|ref|ZP_21675974.1| 30S ribosomal protein S6e [Haloarcula sinaiiensis ATCC 33800]
-------------------------------------MAEFTVAVSD-------------
---------------------------------PED----GHTY----------------
------------------------------QIDVDGQDANR-------------------
---------------FIGRE--LGDEVD------------------------------GG
---------------------------AVGLDG---------------YSLEL-------
-------------------------TGGS------DTS---------G------RP----
-----------------------MRPD--VRGVATKEI---------MSDG-GV-----G
FKP---------------------TSD-------------G-------------------
----------ERKRITV--RGREV------SD--------------------DTRQINAK
------------------------------------------------------IASRGS
--ED----------------------VADLL--GD-------------------------
------------------------------------------------D----------D
E-------------------------------------------------------
>gi|448684174|ref|ZP_21692639.1| 30S ribosomal protein S6e [Haloarcula japonica DSM 6131]
-------------------------------------MAEFTVAVSD-------------
---------------------------------PED----GHTY----------------
------------------------------QIDVDGQDANR-------------------
---------------FIGRE--LGDEVD------------------------------GS
---------------------------AVGLDG---------------YTLEL-------
-------------------------TGGS------DTS---------G------RP----
-----------------------MRPD--VRGVTTKEI---------MSDG-GV-----G
FKP---------------------TTD-------------G-------------------
----------ERKRITV--RGREV------SD--------------------DTRQINAK
------------------------------------------------------ITARGS
--DD----------------------VADLL--GD-------------------------
------------------------------------------------D----------D
E-------------------------------------------------------
>gi|344212938|ref|YP_004797258.1| 30S ribosomal protein S6e [Haloarcula hispanica ATCC 33960]
-------------------------------------MAEFTVAVSD-------------
---------------------------------PED----GHTY----------------
------------------------------QIDVDGQDANR-------------------
---------------FIGRE--LGDEVD------------------------------GG
---------------------------AVGLDG---------------YTLEL-------
-------------------------TGGS------DTS---------G------RP----
-----------------------MRPD--VRGVMTKEI---------MSDG-GV-----G
FKP---------------------TTD-------------G-------------------
----------ERKRITV--RGREV------SD--------------------DTRQINAK
------------------------------------------------------ITARGS
--DD----------------------VAELL--GD-------------------------
------------------------------------------------D----------D
E-------------------------------------------------------
>gi|448664979|ref|ZP_21684505.1| 30S ribosomal protein S6e [Haloarcula amylolytica JCM 13557]
-------------------------------------MAEFTVAVSD-------------
---------------------------------PED----GHTY----------------
------------------------------QIDVDGQDANR-------------------
---------------FIGRE--LGDEVD------------------------------GG
---------------------------AVGLDG---------------YTLEL-------
-------------------------TGGS------DTS---------G------RP----
-----------------------MRPD--VRGVTTKEI---------MSDG-GV-----G
FKP---------------------TTD-------------G-------------------
----------ERKRITV--RGREV------SD--------------------DTRQINAK
------------------------------------------------------ITARGS
--DD----------------------VAELL--GD-------------------------
------------------------------------------------D----------D
E-------------------------------------------------------
>gi|448680649|ref|ZP_21690966.1| 30S ribosomal protein S6e [Haloarcula argentinensis DSM 12282]
-------------------------------------MAEFTVAVSD-------------
---------------------------------PED----GHTY----------------
------------------------------QIDVDGQDANR-------------------
---------------FIGRE--LGDEVD------------------------------GG
---------------------------AVGLDG---------------YTLEL-------
-------------------------TGGS------DTS---------G------RP----
-----------------------MRPD--VRGVATKEI---------MSDG-GV-----G
FKP---------------------TTD-------------G-------------------
----------ERKRITV--RGREV------SD--------------------DTRQINAK
------------------------------------------------------ITARGS
--DD----------------------VADLL--GD-------------------------
------------------------------------------------D----------D
E-------------------------------------------------------
>gi|448654933|ref|ZP_21681785.1| 30S ribosomal protein S6e [Haloarcula californiae ATCC 33799]
-------------------------------------MAEFTVAVSD-------------
---------------------------------PED----GHTY----------------
------------------------------QIDVDGQDANR-------------------
---------------FIGRE--LGDEVD------------------------------GG
---------------------------AVGLDG---------------YSLEL-------
-------------------------TGGS------DTS---------G------RP----
-----------------------MRPD--VRGVTTKEI---------MSDG-GV-----G
FEP---------------------TTD-------------G-------------------
----------ERKRITV--RGREV------SD--------------------DTRQINAK
------------------------------------------------------ITARGS
--DD----------------------VADLL--GD-------------------------
------------------------------------------------D----------D
E-------------------------------------------------------
>gi|55378902|ref|YP_136752.1| 30S ribosomal protein S6 [Haloarcula marismortui ATCC 43049]
-------------------------------------MAEFTVAVSD-------------
---------------------------------PED----GHTY----------------
------------------------------QIDVDGQDANR-------------------
---------------FIGRE--LGDEVD------------------------------GG
---------------------------AVGLDG---------------YSLEL-------
-------------------------TGGS------DTS---------G------RP----
-----------------------MRPD--VRGVTTKEI---------MSDG-GV-----G
FEP---------------------TTD-------------G-------------------
----------ERKRITV--RGREV------SD--------------------DTRQINAK
------------------------------------------------------ITARGS
--DD----------------------VADLL--GD-------------------------
------------------------------------------------D----------D
E-------------------------------------------------------
>gi|448626939|ref|ZP_21671614.1| 30S ribosomal protein S6e [Haloarcula vallismortis ATCC 29715]
-------------------------------------MAEFTVAVSD-------------
---------------------------------PED----GHTY----------------
------------------------------QIDVDGQDANR-------------------
---------------FIGRE--LGDEVD------------------------------GG
---------------------------AVGLDG---------------YTLEL-------
-------------------------TGGS------DTS---------G------RP----
-----------------------MRSD--VRGVMTKEI---------MSDG-GV-----G
FEP---------------------TTD-------------G-------------------
----------ERKRITV--RGREV------SD--------------------DTRQINAK
------------------------------------------------------ITARGS
--DD----------------------VADLL--GD-------------------------
------------------------------------------------D----------D
E-------------------------------------------------------
>gi|544638297|ref|WP_021072869.1| 30S ribosomal protein S6 [haloarchaeon 3A1_DGR]
-------------------------------------MAEFKVVVAD-------------
---------------------------------PEA----GETY----------------
------------------------------QRDVDGQDANR-------------------
---------------FLGRS--LGDEVD------------------------------GG
---------------------------AVGLDG---------------YTLEI-------
-------------------------TGGS------DET---------G------RP----
-----------------------MRAD--VPGTSLKEI---------LLDG-GV-----G
FKP---------------------TTD-------------G-------------------
----------ERKRVTV--RGAEI------AD--------------------DVAQVNVS
------------------------------------------------------VVD-GD
--GD----------------------VAAAL--GE-------------------------
-----------------------------------------------GD----------D
EAEADDAE------------------------------------------------
>lcl|38019_1613 unnamed protein product
-------------------------------------MAEFKVVVAD-------------
---------------------------------PET----GETF----------------
------------------------------QREVDGQDANR-------------------
---------------FLGRD--VGDEIG------------------------------GD
---------------------------AVGLSD---------------HTVEI-------
-------------------------TGGS------DET---------G------RP----
-----------------------MRED--VSGTRLKEL---------LLEG-GV-----G
FKP---------------------SRE-------------G-------------------
----------ERKRITV--RGREI------AD--------------------DVAQINVS
------------------------------------------------------VVD-GE
--GD----------------------VAAAF-----------------------------
-----------------------------------------------------------D
DE------------------------------------------------------
>gi|448474904|ref|ZP_21602669.1| ribosomal protein S6e [Halorubrum aidingense JCM 13560]
-------------------------------------MAEFKVVIAD-------------
---------------------------------PDS----GETF----------------
------------------------------QREVDGQDANR-------------------
---------------FLGRE--LGDEIG------------------------------GD
---------------------------AVGLPE---------------HTIAL-------
-------------------------TGGS------DET---------G------RP----
-----------------------MRED--VSGTRLKEL---------LLEG-GV-----G
FKP---------------------SRE-------------G-------------------
----------ERKRITV--RGREI------DD--------------------DIAQINVS
------------------------------------------------------VVD-GD
---D----------------------VAAAL--GE-------------------------
-----------------------------------------------DD----------G
D---ADEE------------------------------------------------
>gi|448501623|ref|ZP_21612325.1| ribosomal protein S6e [Halorubrum coriense DSM 10284]
-------------------------------------MAEFKVVVAD-------------
---------------------------------PET----GETF----------------
------------------------------QREVDGQDANR-------------------
---------------FLGRE--LGDEIG------------------------------GD
---------------------------AVGLPE---------------HTIEL-------
-------------------------TGGS------DET---------G------RP----
-----------------------MRED--VSGTRLKEL---------LLEG-GV-----G
FEP---------------------SRE-------------G-------------------
----------ERKRITV--RGREI------DD--------------------DIAQINAS
------------------------------------------------------VVD-GD
--GD----------------------VAAAL--GE-------------------------
-----------------------------------------------------------D
DAEADE--------------------------------------------------
>gi|448432270|ref|ZP_21585406.1| ribosomal protein S6e [Halorubrum tebenquichense DSM 14210]
-------------------------------------MAEFKVVVAD-------------
---------------------------------PET----GETF----------------
------------------------------QREVDGQDANR-------------------
---------------FLGRE--LGDEIG------------------------------GD
---------------------------AVGLPE---------------HTIEL-------
-------------------------TGGS------DET---------G------RP----
-----------------------MRED--VSGTRLKEL---------LLEG-GV-----G
FEP---------------------SRE-------------G-------------------
----------ERKRITV--RGREI------DD--------------------DVAQINAS
------------------------------------------------------VVD-GD
--GD----------------------VAAAL--GE-------------------------
-----------------------------------------------GDADG-------D
EADE----------------------------------------------------
>gi|448538383|ref|ZP_21622889.1| ribosomal protein S6e [Halorubrum hochstenium ATCC 700873]
-------------------------------------MAEFKVVVAD-------------
---------------------------------PET----GETF----------------
------------------------------QREVDGQDANR-------------------
---------------FLGRE--LGDEIG------------------------------GD
---------------------------AVGLPE---------------HTIEL-------
-------------------------TGGS------DET---------G------RP----
-----------------------MRED--VSGTRLKEL---------LLEG-GV-----G
FEP---------------------SRE-------------G-------------------
----------ERKRITV--RGREI------DD--------------------DVAQINAT
------------------------------------------------------VVD-GD
--GD----------------------VAAAL--GE-------------------------
-----------------------------------------------GD----------A
DDDEADE-------------------------------------------------
>lcl|18174_262 unnamed protein product
-------------------------------------MAEFKVVVAD-------------
---------------------------------PET----GETF----------------
------------------------------QREVDGQDANR-------------------
---------------FLGRE--LGDEIG------------------------------GD
---------------------------AVGLSD---------------HTIEL-------
-------------------------TGGS------DET---------G------RP----
-----------------------MRED--VSGTRLKEL---------LLEG-GV-----G
FEP---------------------SRD-------------G-------------------
----------ERKRITV--RGREI------DD--------------------DVAQINAS
------------------------------------------------------VVD-GD
--GD----------------------VAAAF--GE-------------------------
-----------------------------------------------GD----------A
EADE----------------------------------------------------
>lcl|18178_1933 unnamed protein product
-------------------------------------MAEFKVVVAD-------------
---------------------------------PET----GETF----------------
------------------------------QREVDGQDANR-------------------
---------------FLGRE--LGDEIG------------------------------GD
---------------------------AVGLSD---------------HTIEL-------
-------------------------TGGS------DET---------G------RP----
-----------------------MRED--VSGTRLKEL---------LLEG-GV-----G
FEP---------------------SRD-------------G-------------------
----------ERKRITV--RGREI------DD--------------------DVAQINAS
------------------------------------------------------VVD-GD
--GD----------------------VAAAF--GE-------------------------
-----------------------------------------------GD----------A
EADE----------------------------------------------------
>lcl|18175_1119 unnamed protein product
-----------------------------MRGHLGSRMAEFKVVVAD-------------
---------------------------------PET----GETF----------------
------------------------------QREVDGQDANR-------------------
---------------FLGRE--LGDEIG------------------------------GD
---------------------------AVGLPE---------------HTIEL-------
-------------------------TGGS------DET---------G------RP----
-----------------------MRED--VSGTRLKEL---------LLEG-GV-----G
FEP---------------------SRE-------------G-------------------
----------ERKRITV--RGREI------DD--------------------DIAQINAS
------------------------------------------------------VVD-GD
--GD----------------------VAAAL--GE-------------------------
-----------------------------------------------GD----------D
DADE----------------------------------------------------
>lcl|18176_2007 unnamed protein product
-----------------------------MRGHLGSRMAEFKVVVAD-------------
---------------------------------PET----GETF----------------
------------------------------QREVDGQDANR-------------------
---------------FLGRE--LGDEIG------------------------------GD
---------------------------AVGLPE---------------HTIEL-------
-------------------------TGGS------DET---------G------RP----
-----------------------MRED--VSGTRLKEL---------LLEG-GV-----G
FEP---------------------SRE-------------G-------------------
----------ERKRITV--RGREI------DD--------------------DIAQINAS
------------------------------------------------------VVD-GD
--GD----------------------VAAAL--GE-------------------------
-----------------------------------------------GD----------D
DADE----------------------------------------------------
>lcl|36557_2456 unnamed protein product
-----------------------------MRGGLRSGMAEFKVVVAD-------------
---------------------------------PET----GETF----------------
------------------------------QREVDGQDANR-------------------
---------------FLGRE--LGDEIG------------------------------GD
---------------------------AVGLSD---------------HTIEL-------
-------------------------TGGS------DET---------G------RP----
-----------------------MRED--VSGTRLKEL---------LLEG-GV-----G
FEP---------------------SRE-------------G-------------------
----------ERKRITV--RGREV------DD--------------------DIAQINAS
------------------------------------------------------VVD-GD
--GD----------------------VAAAL--GE-------------------------
-----------------------------------------------GD----------A
DADE----------------------------------------------------
>lcl|36174_3163 unnamed protein product
-----------------------------MRGGLRSGMAEFKVVVAD-------------
---------------------------------PET----GETF----------------
------------------------------QREVDGQDANR-------------------
---------------FLGRE--LGDEIG------------------------------GD
---------------------------AVGLSD---------------HTIEL-------
-------------------------TGGS------DET---------G------RP----
-----------------------MRED--VSGTRLKEL---------LLEG-GV-----G
FEP---------------------SRE-------------G-------------------
----------ERKRITV--RGREV------DD--------------------DIAQINAS
------------------------------------------------------VVD-GD
--GD----------------------VAAAL--GE-------------------------
-----------------------------------------------GD----------D
DADE----------------------------------------------------
>lcl|38022_2151 unnamed protein product
-----------------------------MRGGLRSGMAEFKVVVAD-------------
---------------------------------PET----GETF----------------
------------------------------QREVDGQDANR-------------------
---------------FLGRE--LGDEIG------------------------------GD
---------------------------AVGLSD---------------HTIEL-------
-------------------------TGGS------DET---------G------RP----
-----------------------MRED--VSGTRLKEL---------LLEG-GV-----G
FEP---------------------SRE-------------G-------------------
----------ERKRITV--RGREV------DD--------------------DIAQINAS
------------------------------------------------------VVD-GD
--GD----------------------VAAAL--GE-------------------------
-----------------------------------------------GD----------D
DADE----------------------------------------------------
>gi|495720753|ref|WP_008445332.1| ribosomal protein S6e [Halorubrum californiense]
-------------------------------------MAEFKVVVAD-------------
---------------------------------PET----GETF----------------
------------------------------QREVDGQDANR-------------------
---------------FLGRE--LGDEIG------------------------------GD
---------------------------AVGLSD---------------HTIEL-------
-------------------------TGGS------DET---------G------RP----
-----------------------MRED--VSGTRLKEL---------LLEG-GV-----G
FEP---------------------SRE-------------G-------------------
----------ERKRITV--RGREV------DD--------------------DIAQINAS
------------------------------------------------------VVD-GD
--GD----------------------VAAAFGEGD-------------------------
-----------------------------------------------AD----------D
EADE----------------------------------------------------
>lcl|38021_3541 unnamed protein product
-------------------------------------MAEFKVVVAD-------------
---------------------------------PET----GETF----------------
------------------------------QREVDGQDANR-------------------
---------------FLGRE--LGDEIG------------------------------GD
---------------------------AVGLSD---------------HTIEL-------
-------------------------TGGS------DET---------G------RP----
-----------------------MRED--VSGTRLKEL---------LLEG-GV-----G
FEP---------------------SRE-------------G-------------------
----------ERKRITV--RGREV------DD--------------------DIAQINAS
------------------------------------------------------VVD-GD
--GD----------------------VAAAL--GE-------------------------
-----------------------------------------------GD----------A
DADE----------------------------------------------------
>lcl|23591_2322 unnamed protein product
-------------------------------------MAEFKVVVAD-------------
---------------------------------PET----GETF----------------
------------------------------QREVDGQDANR-------------------
---------------FLGRE--LGDEIG------------------------------GD
---------------------------AVGLSD---------------HTIEL-------
-------------------------TGGS------DET---------G------RP----
-----------------------MRED--VSGTRLKEL---------LLEG-GV-----G
FEP---------------------SRE-------------G-------------------
----------ERKRITV--RGREV------DD--------------------DIAQINAS
------------------------------------------------------VVD-GD
--GD----------------------VAAAL--GE-------------------------
-----------------------------------------------GD----------A
DADE----------------------------------------------------
>lcl|36553_2076 unnamed protein product
-------------------------------------MAEFKVVVAD-------------
---------------------------------PET----GETF----------------
------------------------------QREVDGQDANR-------------------
---------------FLGRE--LGDEIG------------------------------GD
---------------------------AVGLSD---------------HTIEL-------
-------------------------TGGS------DET---------G------RP----
-----------------------MRED--VSGTRLKEL---------LLEG-GV-----G
FEP---------------------SRE-------------G-------------------
----------ERKRITV--RGREV------DD--------------------DIAQINAS
------------------------------------------------------VVD-GD
--GD----------------------VAAAL--GE-------------------------
-----------------------------------------------GD----------A
DADE----------------------------------------------------
>lcl|38024_1012 unnamed protein product
-------------------------------------MAEFKVVVAD-------------
---------------------------------PET----GETF----------------
------------------------------QREVDGQDANR-------------------
---------------FLGRE--LGDEIG------------------------------GD
---------------------------AVGLSD---------------HTIEL-------
-------------------------TGGS------DET---------G------RP----
-----------------------MRED--VSGTRLKEL---------LLEG-GV-----G
FEP---------------------SRE-------------G-------------------
----------ERKRITV--RGREV------DD--------------------DIAQINAS
------------------------------------------------------VVD-GD
--GD----------------------VAAAL--GE-------------------------
-----------------------------------------------GD----------A
DADE----------------------------------------------------
>lcl|38025_1793 unnamed protein product
-------------------------------------MAEFKVVVAD-------------
---------------------------------PET----GETF----------------
------------------------------QREVDGQDANR-------------------
---------------FLGRE--LGDEIG------------------------------GD
---------------------------AVGLSD---------------HTIEL-------
-------------------------TGGS------DET---------G------RP----
-----------------------MRED--VSGTRLKEL---------LLEG-GV-----G
FEP---------------------SRE-------------G-------------------
----------ERKRITV--RGREV------DD--------------------DIAQINAS
------------------------------------------------------VVD-GD
--GD----------------------VAAAL--GE-------------------------
-----------------------------------------------GD----------A
DADE----------------------------------------------------
>lcl|36556_5685 unnamed protein product
-------------------------------------MAEFKVVVAD-------------
---------------------------------PET----GETF----------------
------------------------------QREVDGQDANR-------------------
---------------FLGRE--LGDEIG------------------------------GD
---------------------------AVGLSD---------------HTIEL-------
-------------------------TGGS------DET---------G------RP----
-----------------------MRED--VSGTRLKEL---------LLEG-GV-----G
FEP---------------------SRE-------------G-------------------
----------ERKRITV--RGREV------DD--------------------DIAQINAS
------------------------------------------------------VVD-GD
--GD----------------------VAAAL--GE-------------------------
-----------------------------------------------GD----------A
DADE----------------------------------------------------
>lcl|38020_2059 unnamed protein product
-------------------------------------MAEFKVVVAD-------------
---------------------------------PET----GETF----------------
------------------------------QREVDGQDANR-------------------
---------------FLGRE--LGDEIG------------------------------GD
---------------------------AVGLSD---------------HTIEL-------
-------------------------TGGS------DET---------G------RP----
-----------------------MRED--VSGTRLKEL---------LLEG-GV-----G
FEP---------------------SRE-------------G-------------------
----------ERKRITV--RGREV------DD--------------------DIAQINAS
------------------------------------------------------VVD-GD
--GD----------------------VAAAL--GE-------------------------
-----------------------------------------------GD----------D
DADE----------------------------------------------------
>lcl|39407_2814 unnamed protein product
-----------------------------MRGGLGSRMAEFKVVVAD-------------
---------------------------------PET----GETF----------------
------------------------------QREVDGQDANR-------------------
---------------FLGRE--LGDEIG------------------------------GD
---------------------------AVGLSD---------------HTIEL-------
-------------------------TGGS------DET---------G------RP----
-----------------------MRED--VSGTRLKEL---------LLEG-GV-----G
FEP---------------------SRE-------------G-------------------
----------ERKRITV--RGREI------DD--------------------DIAQINAS
------------------------------------------------------VVD-GD
--GD----------------------VAAAL--GE-------------------------
-----------------------------------------------GD----------A
DDD-ADE-------------------------------------------------
>lcl|38016_324 unnamed protein product
-----------------------------MRGGLGSRMAEFKVVVAD-------------
---------------------------------PET----GETF----------------
------------------------------QREVDGQDANR-------------------
---------------FLGRE--LGDEIG------------------------------GD
---------------------------AVGLSD---------------HTIEL-------
-------------------------TGGS------DET---------G------RP----
-----------------------MRED--VSGTRLKEL---------LLEG-GV-----G
FEP---------------------SRE-------------G-------------------
----------ERKRITV--RGREI------DD--------------------DIAQINAS
------------------------------------------------------VVD-GD
--GD----------------------VAAAL--GE-------------------------
-----------------------------------------------GD----------A
DDD-ADE-------------------------------------------------
>lcl|36549_241 unnamed protein product
-----------------------------MRGRLGSRMAEFKVVVAD-------------
---------------------------------PET----GETF----------------
------------------------------QREVDGQDANR-------------------
---------------FLGRE--LGDEIG------------------------------GD
---------------------------AVGLSD---------------HTIEL-------
-------------------------TGGS------DET---------G------RP----
-----------------------MRED--VSGTRLKEL---------LLEG-GV-----G
FEP---------------------SRE-------------G-------------------
----------ERKRITV--RGREI------DD--------------------DIAQINAS
------------------------------------------------------VVD-GD
--GD----------------------VAAAL--GE-------------------------
-----------------------------------------------GD----------A
DDD-ADE-------------------------------------------------
>gi|448479939|ref|ZP_21604413.1| ribosomal protein S6e [Halorubrum arcis JCM 13916]
-------------------------------------MAEFKVVVAD-------------
---------------------------------PET----GETF----------------
------------------------------QREVDGQDANR-------------------
---------------FLGRE--LGDEIG------------------------------GD
---------------------------AVGLSD---------------HTIEL-------
-------------------------TGGS------DET---------G------RP----
-----------------------MRED--VSGTRLKEL---------LLEG-GV-----G
FEP---------------------SRE-------------G-------------------
----------ERKRITV--RGREI------DD--------------------DIAQINAS
------------------------------------------------------VVD-GD
--GD----------------------VAAALGEGD-------------------------
-----------------------------------------------AD----------D
DADE----------------------------------------------------
>gi|448523946|ref|ZP_21619133.1| ribosomal protein S6e [Halorubrum distributum JCM 10118]
-------------------------------------MAEFKVVVAD-------------
---------------------------------PET----GETF----------------
------------------------------QREVDGQDANR-------------------
---------------FLGRE--LGDEIG------------------------------GD
---------------------------AVGLSD---------------HTIEL-------
-------------------------TGGS------DET---------G------RP----
-----------------------MRED--VSGTRLKEL---------LLEG-GV-----G
FEP---------------------SRE-------------G-------------------
----------ERKRITV--RGREI------DD--------------------DIAQINAS
------------------------------------------------------VVD-GD
--GD----------------------VAAALGEGD-------------------------
-----------------------------------------------AD----------D
DADE----------------------------------------------------
>gi|448449319|ref|ZP_21591648.1| ribosomal protein S6e [Halorubrum litoreum JCM 13561]
-------------------------------------MAEFKVVVAD-------------
---------------------------------PET----GETF----------------
------------------------------QREVDGQDANR-------------------
---------------FLGRE--LGDEIG------------------------------GD
---------------------------AVGLSD---------------HTIEL-------
-------------------------TGGS------DET---------G------RP----
-----------------------MRED--VSGTRLKEL---------LLEG-GV-----G
FEP---------------------SRE-------------G-------------------
----------ERKRITV--RGREI------DD--------------------DIAQINAS
------------------------------------------------------VVD-GD
--GD----------------------VAAALGEGD-------------------------
-----------------------------------------------AD----------D
DADE----------------------------------------------------
>gi|448423332|ref|ZP_21581889.1| ribosomal protein S6e [Halorubrum terrestre JCM 10247]
-------------------------------------MAEFKVVVAD-------------
---------------------------------PET----GETF----------------
------------------------------QREVDGQDANR-------------------
---------------FLGRE--LGDEIG------------------------------GD
---------------------------AVGLSD---------------HTIEL-------
-------------------------TGGS------DET---------G------RP----
-----------------------MRED--VSGTRLKEL---------LLEG-GV-----G
FEP---------------------SRE-------------G-------------------
----------ERKRITV--RGREI------DD--------------------DIAQINAS
------------------------------------------------------VVD-GD
--GD----------------------VAAALGEGD-------------------------
-----------------------------------------------AD----------D
DADE----------------------------------------------------
>gi|448440597|ref|ZP_21588675.1| ribosomal protein S6e [Halorubrum saccharovorum DSM 1137]
-------------------------------------MAEFKVVIAD-------------
---------------------------------PNT----GETF----------------
------------------------------QREVDGQDANR-------------------
---------------FLGRE--IGDEIG------------------------------GD
---------------------------AVGLSE---------------HTVEI-------
-------------------------TGGS------DET---------G------RP----
-----------------------MRED--VSGTRLKEL---------LLEG-GV-----G
FDP---------------------SRE-------------G-------------------
----------ERKRITV--RGREI------DD--------------------DVAQINVS
------------------------------------------------------VVE-GD
---D----------------------VAAAL--GE-------------------------
-----------------------------------------------D------------
-DGDADEE------------------------------------------------
>gi|222480538|ref|YP_002566775.1| ribosomal protein S6e [Halorubrum lacusprofundi ATCC 49239]
-------------------------------------MAEFKVVIAD-------------
---------------------------------PNT----GETF----------------
------------------------------QREVDGQDANR-------------------
---------------FLGRD--IGDEIG------------------------------GD
---------------------------AVGLSE---------------HTIAI-------
-------------------------TGGS------DET---------G------RP----
-----------------------MRED--VSGTRLKEL---------LLEG-GV-----G
FEP---------------------SRE-------------G-------------------
----------ERKRITV--RGREI------DN--------------------DVAQINVS
------------------------------------------------------VVE-GD
---D----------------------VAAAL--GE-------------------------
-----------------------------------------------GD----------A
DADDADEE------------------------------------------------
>lcl|36551_1344 unnamed protein product
-------------------------------------MAEFKVVIAD-------------
---------------------------------PES----GETF----------------
------------------------------QREVDGQDANR-------------------
---------------FLGRE--IGDEIG------------------------------GD
---------------------------AVGLSE---------------HTIEI-------
-------------------------TGGS------DET---------G------RP----
-----------------------MRED--VSGTRLKEL---------LLEG-GV-----G
FKP---------------------SRE-------------G-------------------
----------ERKRITV--RGREV------DD--------------------DVAQINVS
------------------------------------------------------VVE-GD
---D----------------------VAAAL--GE-------------------------
-----------------------------------------------G------------
DADDADEE------------------------------------------------
>lcl|36552_94 unnamed protein product
-------------------------------------MAEFKVVIAD-------------
---------------------------------PES----GETF----------------
------------------------------QREVDGQDANR-------------------
---------------FLGRE--IGDEIG------------------------------GD
---------------------------AVGLSE---------------HTIEI-------
-------------------------TGGS------DET---------G------RP----
-----------------------MRED--VSGTRLKEL---------LLEG-GV-----G
FKP---------------------SRE-------------G-------------------
----------ERKRITV--RGREV------DD--------------------DVAQINVS
------------------------------------------------------VVE-GD
---D----------------------VAAAL--GE-------------------------
-----------------------------------------------G------------
DADDADEE------------------------------------------------
>lcl|36554_796 unnamed protein product
-------------------------------------MAEFKVVIAD-------------
---------------------------------PES----GETF----------------
------------------------------QREVDGQDANR-------------------
---------------FLGRE--IGDEIG------------------------------GD
---------------------------AVGLSE---------------HTIEI-------
-------------------------TGGS------DET---------G------RP----
-----------------------MRED--VSGTRLKEL---------LLEG-GV-----G
FKP---------------------SRE-------------G-------------------
----------ERKRITV--RGREV------DD--------------------DVAQINVS
------------------------------------------------------VVE-GD
---D----------------------VAAAL--GE-------------------------
-----------------------------------------------G------------
DADDADEE------------------------------------------------
>lcl|36555_1909 unnamed protein product
-------------------------------------MAEFKVVIAD-------------
---------------------------------PES----GETF----------------
------------------------------QREVDGQDANR-------------------
---------------FLGRE--IGDEIG------------------------------GD
---------------------------AVGLSE---------------HTIEI-------
-------------------------TGGS------DET---------G------RP----
-----------------------MRED--VSGTRLKEL---------LLEG-GV-----G
FKP---------------------SRE-------------G-------------------
----------ERKRITV--RGREV------DD--------------------DVAQINVS
------------------------------------------------------VVE-GD
---D----------------------VAAAL--GE-------------------------
-----------------------------------------------G------------
DADDADEE------------------------------------------------
>gi|448464586|ref|ZP_21598599.1| ribosomal protein S6e [Halorubrum kocurii JCM 14978]
-------------------------------------MAEFKVVIAD-------------
---------------------------------PDT----GETF----------------
------------------------------QREVDGQDANR-------------------
---------------FLGRE--IGDEIG------------------------------GD
---------------------------AVGLSE---------------HTIEI-------
-------------------------TGGS------DET---------G------RP----
-----------------------MRED--VSGTRLKEL---------LLEG-GV-----G
FEP---------------------SRE-------------G-------------------
----------ERKRITV--RGREI------DD--------------------DVAQINAS
------------------------------------------------------VVD-GD
---D----------------------VAAAL--GE-------------------------
-----------------------------------------------D-----------G
GDEE----------------------------------------------------
>lcl|38017_2113 unnamed protein product
-------------------------------------MAEFKVVIAD-------------
---------------------------------PDT----GETF----------------
------------------------------QREVDGQDANR-------------------
---------------FLGRE--IGDEIG------------------------------GD
---------------------------AVGLSE---------------HTIEI-------
-------------------------TGGS------DET---------G------RP----
-----------------------MRED--VSGTRLKEL---------LLEG-GV-----G
FEP---------------------SRE-------------G-------------------
----------ERKRVTV--RGREV------DD--------------------DVAQINVS
------------------------------------------------------VVD-GD
---D----------------------VAAAL--GE-------------------------
-----------------------------------------------G--DA-------D
ADEE----------------------------------------------------
>gi|448458732|ref|ZP_21596398.1| ribosomal protein S6e [Halorubrum lipolyticum DSM 21995]
-------------------------------------MAEFKVVIAD-------------
---------------------------------PDT----GETF----------------
------------------------------QREVDGQDANR-------------------
---------------FLGRE--IGDEIG------------------------------GD
---------------------------AVGLSE---------------HTIEI-------
-------------------------TGGS------DET---------G------RP----
-----------------------MRED--VSGTRLKEL---------LLEG-GV-----G
FEP---------------------SRE-------------G-------------------
----------ERKRITV--RGREI------DD--------------------DVAQINVS
------------------------------------------------------VVDGDD
--------------------------VAAAL--GE-------------------------
-----------------------------------------------GD----------A
DEE-----------------------------------------------------
>gi|399578037|ref|ZP_10771789.1| SSU ribosomal protein s6e [Halogranum salarium B-1]
-------------------------------------MADFKVVVAD-------------
---------------------------------PDS----GNTY----------------
------------------------------QVDVDGQDANR-------------------
---------------FLGRS--IGEEVD------------------------------GA
---------------------------AVGLDE---------------FTLEL-------
-------------------------TGGS------DKA---------G------RP----
-----------------------MRKD--IAGPNLKEV---------LLEG-GV-----G
YEP---------------------SRD-------------G-------------------
----------ERKRITV--RGREV------SE--------------------ETVQINVK
------------------------------------------------------AL--GD
--GD----------------------VATAL--GE-------------------------
-----------------------------------------------GD----------A
EDEGEDADE-----------------------------------------------
>gi|448593573|ref|ZP_21652528.1| 30S ribosomal protein S6e [Haloferax elongans ATCC BAA-1513]
-------------------------------------MAEFMVVVAD-------------
---------------------------------PDS----GETY----------------
------------------------------QVDVEGQDANR-------------------
---------------FLGRD--LGDEVD------------------------------GD
---------------------------AVGLDG---------------FTLEL-------
-------------------------TGGS------DKA---------G------RP----
-----------------------MHPD--VPGGNLKEV---------LAED-GI-----G
FNP---------------------SRE-------------G-------------------
----------ERKRITV--RGREI------NE--------------------ETVQINVK
------------------------------------------------------VVS-GD
--GD----------------------VAAAF--GE-------------------------
-----------------------------------------------GD----------D
EADEE---------------------------------------------------
>gi|448576545|ref|ZP_21642421.1| 30S ribosomal protein S6e [Haloferax larsenii JCM 13917]
-------------------------------------MAEFMVVVAD-------------
---------------------------------PDS----GETY----------------
------------------------------QVDVEGQDANR-------------------
---------------FLGRD--LGDEVD------------------------------GD
---------------------------AVGLDG---------------FTLEL-------
-------------------------TGGS------DKA---------G------RP----
-----------------------MHPD--VPGGNLKEV---------LAED-GI-----G
FNP---------------------SRE-------------G-------------------
----------ERKRITV--RGREI------NE--------------------ETVQINVK
-------------------------------------------------------VASGD
--GD----------------------VAAAF--GE-------------------------
-----------------------------------------------GD----------D
EADEE---------------------------------------------------
>gi|448584902|ref|ZP_21647645.1| 30S ribosomal protein S6e [Haloferax gibbonsii ATCC 33959]
-------------------------------------MAEFMVVVAD-------------
---------------------------------PDT----GATY----------------
------------------------------QVDVEGQDANR-------------------
---------------FLGRD--LGDEVD------------------------------GA
---------------------------AVGLDG---------------FTLEL-------
-------------------------TGGS------DKA---------G------RP----
-----------------------MHPD--VPGGALKEI---------LAKD-GI-----G
YKP---------------------SRD-------------G-------------------
----------ERKRVTV--RGREV------SG--------------------ETVQINAK
------------------------------------------------------VVS-GE
--GD----------------------VAAAF--GE-------------------------
-----------------------------------------------GD----------D
EEADE---------------------------------------------------
>gi|448566965|ref|ZP_21637220.1| 30S ribosomal protein S6e [Haloferax prahovense DSM 18310]
-------------------------------------MAEFMVVVAD-------------
---------------------------------PDT----GATY----------------
------------------------------QVDVEGQDANR-------------------
---------------FLGRD--LGDEVD------------------------------GA
---------------------------AVGLDG---------------FTLEL-------
-------------------------TGGS------DKA---------G------RP----
-----------------------MHPD--VPGGALKEI---------LAKD-GI-----G
YKP---------------------SRD-------------G-------------------
----------ERKRVTV--RGREV------SG--------------------ETVQINAK
------------------------------------------------------VVS-GE
--GD----------------------VAAAF--GE-------------------------
-----------------------------------------------GD----------D
EEADE---------------------------------------------------
>gi|448620424|ref|ZP_21667772.1| 30S ribosomal protein S6e [Haloferax denitrificans ATCC 35960]
-------------------------------------MAEFMVVVAD-------------
---------------------------------PDS----GATY----------------
------------------------------QVDVEGQDANR-------------------
---------------FLGRD--LGDEVD------------------------------GA
---------------------------AVGLDG---------------FTLEL-------
-------------------------TGGS------DKA---------G------RP----
-----------------------MHPN--VPGGALKEI---------LAKD-GI-----G
YKP---------------------SRD-------------G-------------------
----------ERKRVTV--RGREI------SG--------------------ETVQINAK
------------------------------------------------------VVA-GE
--GD----------------------VAAAF--GE-------------------------
-----------------------------------------------GD----------D
EEADE---------------------------------------------------
>gi|448599232|ref|ZP_21655222.1| 30S ribosomal protein S6e [Haloferax alexandrinus JCM 10717]
-------------------------------------MAEFMVVVAD-------------
---------------------------------PDS----GATY----------------
------------------------------QVDVEGQDANR-------------------
---------------FLGRD--LGDEVD------------------------------GA
---------------------------AVGLDG---------------FTLEL-------
-------------------------TGGS------DKA---------G------RP----
-----------------------MHPD--VPGGALKEI---------LAED-GI-----G
YKP---------------------SRD-------------G-------------------
----------ERKRVTV--RGREV------SD--------------------ETVQINAK
------------------------------------------------------VVA-GE
--GD----------------------VAAAF--GE-------------------------
-----------------------------------------------GD----------D
EEADE---------------------------------------------------
>gi|433417594|ref|ZP_20404787.1| 30S ribosomal protein S6e [Haloferax sp. BAB2207]
-------------------------------------MAEFMVVVAD-------------
---------------------------------PDS----GATY----------------
------------------------------QVDVEGQDANR-------------------
---------------FLGRD--LGDEVD------------------------------GA
---------------------------AVGLDG---------------FTLEL-------
-------------------------TGGS------DKA---------G------RP----
-----------------------MHPD--VPGGALKEI---------LAED-GI-----G
YKP---------------------SRD-------------G-------------------
----------ERKRVTV--RGREV------SD--------------------ETVQINAK
------------------------------------------------------VVA-GE
--GD----------------------VAAAF--GE-------------------------
-----------------------------------------------GD----------D
EEADE---------------------------------------------------
>gi|448570351|ref|ZP_21639268.1| 30S ribosomal protein S6e [Haloferax lucentense DSM 14919]
-------------------------------------MAEFMVVVAD-------------
---------------------------------PDS----GATY----------------
------------------------------QVDVEGQDANR-------------------
---------------FLGRD--LGDEVD------------------------------GA
---------------------------AVGLDG---------------FTLEL-------
-------------------------TGGS------DKA---------G------RP----
-----------------------MHPD--VPGGALKEI---------LAED-GI-----G
YKP---------------------SRD-------------G-------------------
----------ERKRVTV--RGREV------SD--------------------ETVQINAK
------------------------------------------------------VVA-GE
--GD----------------------VAAAF--GE-------------------------
-----------------------------------------------GD----------D
EEADE---------------------------------------------------
>gi|448289956|ref|ZP_21481114.1| 30S ribosomal protein S6e [Haloferax volcanii DS2]
-------------------------------------MAEFMVVVAD-------------
---------------------------------PDS----GATY----------------
------------------------------QVDVEGQDANR-------------------
---------------FLGRD--LGDEVD------------------------------GA
---------------------------AVGLDG---------------FTLEL-------
-------------------------TGGS------DKA---------G------RP----
-----------------------MHPD--VPGGALKEI---------LAED-GI-----G
YKP---------------------SRD-------------G-------------------
----------ERKRVTV--RGREV------SD--------------------ETVQINAK
------------------------------------------------------VVA-GE
--GD----------------------VAAAF--GE-------------------------
-----------------------------------------------GD----------D
EEADE---------------------------------------------------
>gi|448556055|ref|ZP_21631833.1| 30S ribosomal protein S6e [Haloferax sp. ATCC BAA-644]
-------------------------------------MAEFMVVVAD-------------
---------------------------------PDS----GATY----------------
------------------------------QVDVEGQDANR-------------------
---------------FLGRD--LGDEVD------------------------------GA
---------------------------AVGLDG---------------FTLEL-------
-------------------------TGGS------DKA---------G------RP----
-----------------------MHPD--VPGGALKEI---------LAED-GI-----G
YQP---------------------SRD-------------G-------------------
----------ERKRVTV--RGREV------SD--------------------ETVQINAK
------------------------------------------------------VVA-GE
--GD----------------------VAAAF--GE-------------------------
-----------------------------------------------GD----------D
E-------------------------------------------------------
>gi|448547197|ref|ZP_21626708.1| 30S ribosomal protein S6e [Haloferax sp. ATCC BAA-645]
-------------------------------------MAEFMVVVAD-------------
---------------------------------PDS----GATY----------------
------------------------------QVDVEGQDANR-------------------
---------------FLGRD--LGDEVD------------------------------GA
---------------------------AVGLDG---------------FTLEL-------
-------------------------TGGS------DKA---------G------RP----
-----------------------MHPD--VPGGALKEI---------LAED-GI-----G
YQP---------------------SRD-------------G-------------------
----------ERKRVTV--RGREV------SD--------------------ETVQINAK
------------------------------------------------------VVA-GE
--GD----------------------VAAAF--GE-------------------------
-----------------------------------------------GD----------D
E-------------------------------------------------------
>gi|448544775|ref|ZP_21625665.1| 30S ribosomal protein S6e [Haloferax sp. ATCC BAA-646]
-------------------------------------MAEFMVVVAD-------------
---------------------------------PDS----GATY----------------
------------------------------QVDVEGQDANR-------------------
---------------FLGRD--LGDEVD------------------------------GA
---------------------------AVGLDG---------------FTLEL-------
-------------------------TGGS------DKA---------G------RP----
-----------------------MHPD--VPGGALKEI---------LAED-GI-----G
YQP---------------------SRD-------------G-------------------
----------ERKRVTV--RGREV------SD--------------------ETVQINAK
------------------------------------------------------VVA-GE
--GD----------------------VAAAF--GE-------------------------
-----------------------------------------------GD----------D
E-------------------------------------------------------
>gi|448617102|ref|ZP_21665757.1| 30S ribosomal protein S6e [Haloferax mediterranei ATCC 33500]
-------------------------------------MAEFMVVVAD-------------
---------------------------------PDS----GETY----------------
------------------------------QVDVEGQDANR-------------------
---------------FLGRD--LGDEVD------------------------------GA
---------------------------AVGIDG---------------FTLEL-------
-------------------------TGGS------DKA---------G------RP----
-----------------------MHPD--VPGGNLKEI---------LAED-GI-----G
YKP---------------------ARD-------------G-------------------
----------ERKRVTV--RGREI------SE--------------------ETVQINAK
-------------------------------------------------------VASGE
--GD----------------------VAAAF--GE-------------------------
-----------------------------------------------GD----------D
EEADE---------------------------------------------------
>gi|448612617|ref|ZP_21662639.1| 30S ribosomal protein S6e [Haloferax mucosum ATCC BAA-1512]
------------------MVPRRAFDVLFIRDRFHPRMAEFMVVVAD-------------
---------------------------------PDS----GETY----------------
------------------------------QLDVEGQDANR-------------------
---------------FLGRD--LGDEVD------------------------------AG
---------------------------AVGLDG---------------FTLEL-------
-------------------------TGGS------DKA---------G------RP----
-----------------------MHPD--VPGGNLKEI---------LAED-GI-----G
YKP---------------------SRD-------------G-------------------
----------ERKRVTV--RGREI------SE--------------------ETVQINAK
-------------------------------------------------------VASGE
--GD----------------------VAAAL--GE-------------------------
-----------------------------------------------GD----------D
EEADE---------------------------------------------------
>gi|385802451|ref|YP_005838851.1| 30S ribosomal protein S6 [Haloquadratum walsbyi C23]
-------------------------------------MAEFKVVVSD-------------
----------------------------------ET----GHTR----------------
------------------------------QFEVDEQDANR-------------------
---------------FLGRN--LGNEVD------------------------------GN
---------------------------AVGLDG---------------ATLEL-------
-------------------------TGGS------DDA---------G------RP----
-----------------------MRED--VSGSDLKEL---------LLEG-GV-----G
YEP---------------------TRD-------------G-------------------
----------ERKRITV--RGRQV------SD--------------------ETAQVNAA
------------------------------------------------------VV--GE
--TP----------------------IAVLL--GE-------------------------
----------------------EEPEDADDDGDSDVDADDDGDSDVDADEATDTDAESEE
DNDDDIADAE----------------------------------------------
>gi|110667046|ref|YP_656857.1| 30S ribosomal protein S6e [Haloquadratum walsbyi DSM 16790]
-------------------------------------MAEFKVVVSD-------------
----------------------------------ET----GHTR----------------
------------------------------QFEVDEQDANR-------------------
---------------FLGRN--LGNEVD------------------------------GN
---------------------------AVGLDG---------------ATLEL-------
-------------------------TGGS------DDA---------G------RP----
-----------------------MRED--VSGSDLKEL---------LLEG-GV-----G
YEP---------------------TRD-------------G-------------------
----------ERKRITV--RGRQV------SD--------------------ETAQVNAA
------------------------------------------------------VV--GE
--TP----------------------IAVLL--GE-------------------------
--------------------------------EEPEDADDDGDSDVDADEATDTDAGSEE
DNDDDIADAE----------------------------------------------
>gi|541197109|gb|ERH05272.1| ribosomal protein S6E (S10) [Halonotius sp. J07HN4]
-------------------------------------MAEFQVVVAD-------------
---------------------------------PDG----GKTY----------------
------------------------------QHEVDGQSANR-------------------
---------------FLGRE--IGEEVD------------------------------AA
---------------------------AVDLDG---------------YTLEL-------
-------------------------TGGS------DET---------G------RP----
-----------------------MREN--VPGAEIKEL---------LLEG-GV-----G
FNP---------------------SRD-------------G-------------------
----------ERKRITV--RGRQV------SD--------------------ETAQVNAK
------------------------------------------------------IVD-GD
--DQ----------------------LLVAL--GEEEPEPDTDDEADADDAADETDADDT
EEDAADEAEEADETDDEEEDADDADEAEDTDADEEEAEADDEADADEAD----------D
EAEAADDDSADADDDTDDA-------------------------------------
>gi|541193487|gb|ERH01835.1| ribosomal protein S6E (S10) [Halonotius sp. J07HN6]
-------------------------------------MAEFQVVVAD-------------
---------------------------------PDG----GKTY----------------
------------------------------QHEVDGQSANR-------------------
---------------FLGRE--IGEEVD------------------------------AA
---------------------------AVDLDG---------------YTLEL-------
-------------------------TGGS------DET---------G------RP----
-----------------------MREN--VPGAEIKEL---------LLEG-GV-----G
FNP---------------------SRD-------------G-------------------
----------ERKRITV--RGRQV------SD--------------------ETAQVNAK
------------------------------------------------------IVD-GD
--DQ----------------------LLVAL--GEEEPEPDTDDEADADDAADETDADDT
EEDAADEAEEADETDDEEEDADDADEAEDTDADEEEAEADDEADADEAD----------D
EAEAADDDSADADDDTDDA-------------------------------------
>gi|448288992|ref|ZP_21480188.1| SSU ribosomal protein s6e [Halogeometricum borinquense DSM 11551]
-------------------------------------MAEFKVVVSD-------------
---------------------------------PDA----GDTH----------------
------------------------------QFEVDGQDANR-------------------
---------------FLGRD--IGDEVD------------------------------GG
---------------------------AVGLDG---------------FTLEI-------
-------------------------TGGS------DEA---------G------RP----
-----------------------MREN--VAGSNLKEL---------LLEG-GV-----G
YKP---------------------SRD-------------G-------------------
----------ERKRVTV--RGRQV------SD--------------------ETAQVNAK
------------------------------------------------------VIDGGD
--------------------------VAAAL--GE-------------------------
------------------------------------------------D----------D
EEDEADEE------------------------------------------------
>gi|448414818|ref|ZP_21577767.1| SSU ribosomal protein s6e [Halosarcina pallida JCM 14848]
-------------------------------------MAEFQVVVSD-------------
---------------------------------PDA----GDTH----------------
------------------------------QFEVDGQDANR-------------------
---------------FLGRD--IGDEVD------------------------------GG
---------------------------AVGLDG---------------FTLEI-------
-------------------------TGGS------DEA---------G------RP----
-----------------------MRAN--IAGSDLKEL---------LLEG-GV-----G
YKP---------------------SRD-------------G-------------------
----------ERKRVTV--RGRQV------SD--------------------ETAQVNAK
------------------------------------------------------VLDGGD
--------------------------VAAAL--GE-------------------------
-----------------------------------------------GD----------E
DEDADAEDDDE---------------------------------------------
>gi|541180921|gb|ERG89518.1| ribosomal protein S6E (S10) [halophilic archaeon J07HX5]
-------------------------------------MVELTVAVAD-------------
---------------------------------PDD----GVTR----------------
------------------------------QVEVTEQDANR-------------------
---------------FIGKS--LGDPVD------------------------------GS
---------------------------AVGLSG---------------YTLKL-------
-------------------------TGGS------DDA---------G------RP----
-----------------------MRAD--VSGSNLRSV---------LLTG-GT-----G
YNP---------------------SRD-------------G-------------------
----------ERRRVTV--RGGEV------SD--------------------ATRQINAK
------------------------------------------------------ITGRGD
--DP----------------------VEELL--AS-------------------------
-----------------------------------------------------------E
--------------------------------------------------------
>gi|541200536|gb|ERH08601.1| SSU ribosomal protein S6E [halophilic archaeon J07HX64]
-------------------------------------MAEFTVAVAD-------------
---------------------------------TEA----GVTR----------------
------------------------------QVEVSGQSANR-------------------
---------------FVGRE--LGDTVD------------------------------GN
---------------------------AVGLDG---------------YTLEL-------
-------------------------TGGT------DDA---------G------RP----
-----------------------MRED--IRGASLDEV---------LLEG-GT-----G
YEP---------------------SRD-------------G-------------------
----------ERKRVTL--RGREV------GD--------------------ATRQINVK
------------------------------------------------------ITEYGP
--GD----------------------AEDML-----------------------------
-----------------------------------------------------------D
--------------------------------------------------------
