# Supplementary material for: Inteins as indicators of gene flow in the halobacteria
Source: Front Microbiol. 2014 Jun 26;5:299. doi: 10.3389/fmicb.2014.00299 (PMC4071816; doi:10.3389/fmicb.2014.00299)
Supplement: Supplementary file 1 [file DataSheet1.ZIP › data_file1/reference_tree_alignment/S6e-nog.fasta]

>hrr_C2_a
----------------------------MERFVGQQLVTEVGELLFD-------------
-------------------LVDLLEVDIDPRPAANH----GESA----------------
-------------------------VLALVERRVEDESGVRPGDLQPARVLGVLAHRTER
VDVVRELESERGVLVHVGERLVLPPGPA------------------------------GH
PDRVLAECEPRRVERVDAQIHHRAAARQRGVEP------------P---LVRVASEFAEH
RLRHRRVDVDHLAGDARVEEVAEPPDGGVGLHPVADHQ---------G------RP----
---------------------GVAAGRHQLPRALRRHLQRLLAEDRLPLLCGGLDVLQVG
RVR---------------------RRD-----VDGVVRVRG-------------------
-----------GPRSQF--LGREARQVALGGD--------------------RFDRRGVD
----------------------------------IADDGGLGVRRPRDAGQRPLPGEPAE
--ADDRDPDRVGDGGRVERLPVAARELVEVLREGGVHVAPSARGRQITTATPTRDATGRV
TDRAAVALVRAALTTARRSSPAAGPRRSRSRGASRPRAGPAPGRRGRGDRRSPRRTGPSS
PRRSRPSRAAGCPNAPPTSRRAGRTTRRRRRGSRRRPGRGVRTGRRTRTPRTASRP
>hrr_E3
-------------------------------------MRQKVEEIAE-------------
----------------------------------AT----GERA----------------
------------------------------QFFVEEHGKAV-------------------
---------------YLARA--AGDQAV------------------------------RT
---------------------------DPGLGS----------------RIPL-------
-------------------------YAAS--------A---------G------KA----
-----------------------ILAE--LSEPDLFDM---------LERM--------S
FEP---------------------VTD-------HTITDPD-------------------
----------DLRAEIE--AGRERGYFFNREE--------------------SLRGTHAV
------------------------------GVAICGPDGEVIGGLSVTGPSHRLTGERFE
--SE----------------------LPDLLLGAA-------------------------
-----------------------------------------------------------N
ELELNIAHS-----------------------------------------------
>hrr_92
-----------------------------MGSVGTLLDRQYNILALA-------------
---------------------------------GQSPSMERPIV----------------
------------------------------ALVLAGGTGTR-------------------
LYPASRSDRPKQFLSFGEDESLLAETVS--------------------------------
---------------------------RVGLAD---------------ETYVL-------
-------------------------TRDSFADGVREHV---------PNAAVLTEPEPKD
TGPALAYAAHRIREQVGDCVLLCLPSDHRISGPFVRRS---RTAARVAVETEGLVTV--G
IEPDRPATGYGYIKPGP-------SEN-------------GFAPVETFH-----------
----------EKPDRET--AERYV------RE--------GFYWNAGLFAWTPTALLSAA
--------------------------------------------ASSPLAPMVERLDDGD
HDAAFAAVDPVSIDYAVLEDAENAFVVPAALDWDD-----------------------LG
SWDAFERILDKQDGNAVLGDAITIDADGNVLASDGHVSAVGVEDLVVASFDNRTLVVPKD
EAQRVREVVSELRDDERF--------------------------------------
>hqr_J07HQX50
-------------------------------------MPEMETAEFE---------TDLS
LFKYDNLEQLPREYRNLNQSERTERIEAALDTLGDDVVILGHNY----------------
------------------------------QRREIVEHAD--------------------
---------------FIGDSYGLSKEAA--------------------ATDADYVIFGGV
TFMAESADIITDDSQSVILPSMEASCPMAGMAE----------------ALQVDAAWAEL
TAVTDDTIVPITYMNSYADLKAFCAEQGGLVCTSSNAADAFEWAFDRG------EK----
---------------------VLFLPDKYLGTNTAHEL---------GMSEEIV-----E
WDP-----------------WDPESKDAMKAVHNDIILWEGYCQVHERFRKHHAEEVRAT
HPGANVIAHPECRREVV--ETADV------VG--------------------STATITET
------------------------------------------------------VENAEA
--GETWAIGTEIHLANHLDRWNPEVNVIPLC--GD-------------------------
-----------------------------------ACMDCNAMRQIDPNYLAWVLEELVE
ERERNVISVDPETKELAAVAMDRMMEL-----------------------------
>hrr_J07HR59
------------------MTQHQKRLSVPKSWPVERKTETFTVKADA-------------
------------------------------GPHGES----GVPL----------------
--------------LIILRDVLGYVDSTKEARYALGEDGVL-------------------
---------------VNGVA--VGDESR--------------------------------
---------------------------PIGMFD----------------IMAF-------
-------------PAREEYYRVFPDEGGRLALTEIDEE---------SAASRLGRV----
-----------------------IGKTQ-VPGGQTQLT---------LHDGETLHVEEGS
YTP------------DDSLVIDNESKE------IVAHFPYE-------------------
----------EGALVTA--VDGQH------AG--------------------QIGEVTSI
------------------------------------------------------DVTLGS
--GD----------------------NSVVV--EG-------------------------
---------------------------------------DDNSFETIEDYVVVIDENFTD
DDDDTGAAESAD--------------------------------------------
>hrr_C3
----------------------------------MSDDGERSEAAGD-------------
-----------DDPLRYHVDGDLVPAPEATVSVEDR----GFAY----------------
------------------------GDAAFETMRAYGGDVFR-------------------
---------------WEAHAERLADTCE--------------------------------
---------------------------TLALDH-------------GVADAEL-------
-------------------------KRRV------DETLAANDLADAYVKLSISRG----
-----------------------VQPGTLDPQPEVDPT--VVVIAKPLPRG-GV-----G
SDP---------------------VHD-------------G-------------------
----------PAALQTT--KTRKV------ADRAIPAAAKTHNYLNGILARLELRVTDAD
EALMLDPDGNVAEGATANLFFVDGTALKTPSLDGPILPGVTRRTVIEVAESEGIPVEEGT
YAPDAVREADEVFLTNSTWEIRPVATVDGIAVDGD-------------------------
---------------------------------------GEGVAGPLTTLLSRLFDRRIE
EESYDGERL-----------------------------------------------
>hrr_T3cd 
----------------------------------MYLFGEHAVVYGEPAVPAAIERRATV
TAEPREDDHVRVEAEDLSLDGFTVEYAGGTGDRPDV----DVPTPLVEAAMGYVDAAVEQ
ARDAAGAPDAGFDITVESDIPLGAGLGSSAAVVVAGIDAA--------------------
-----------------TRA--LGEPLDRRELADRAYQAEFEVQDGQASRADTFCSTMGG
---------------------------AVRVEGDDCEPIDAPNLPF---VVGF-------
-------------------------DGGA------GDT---------GELVAGVRA----
-----------------------LREEHGFAADTVESIGDLVRTGEDLLADADP-----D
TPP---------------------TPDLLAELGELMDFNHG-------------------
----------LLAALGV--SGRSLDAMVWAAR--------------------DAGAHGAK
------------------------------------------------------LTGAGG
--GG----------------------CIVAL--DE-------------------------
-----------------------------------------------SDATETALSFTQG
CEEAFRAELATEGVRVVKP-------------------------------------
>hrr_Ea1
MRAESAADGDESGGDAVGGSPATDANAAGPDANGASSDADPLVEVGDLTASFGDVPVVSG
VDLRLDRGELVGLVGPNGAGKTTVIRAIKGTLAPDS----GTVRLDGARADDLSAREAGR
RVASVPQETSLAFDFRVRHVVEMGRTPHLGRFDGHGADDDR-------------------
--AVREAMDAAGVARFADRS--IREVSG------------------------------GE
RQRVLLARALAQGTPALLLDEP-----TASLDA-----------NHAVRTLELVRNLVDD
GRGALAAIHDLDAAARYCDRIVVLANGGV------HAA---------G-------P----
-------------------------PDEVLTAGALRTA---------FDAEAFV-----G
RNPATGTPAVTAFDTVDAAGGGDAARD-------------G-------------------
---------DDQRRLHVVGTGREA------SR--------------------VVARLAAA
GHDLSVGVVPEGDAAAETARDAGAALVAAPPFEPVGPEAREAATALAREADATVVVDGAG
--GD----------------------TDRIE--GD-------------------------
------------------------------RPDPNGTVLAAADRVVEGD----------A
AADDGALLDAVRGLDDA---------------------------------------
>candidatus_nanosalinarum_J07AB56
-------------------------------------MF---VTVAQ-------------
----------------------------------ED----GSTA----------------
------------------------------QIQVE--EAPR-------------------
---------------IHDKQ--IGDEFD------------------------------GG
---------------------------ILGLDG---------------YTLEI-------
-------------------------TGGS------DAD---------G------FP----
-----------------------MRPT--IEGEERRRV---------LIEQ-GP-----G
VEG---------------------NED-------------G-------------------
----------ERRRKTV--RGNVV------SD--------------------EIEQLNTK
------------------------------------------------------VVEPGD
--HE----------------------IEEVL--AE-------------------------
-----------------------------------------------------------D
EEQE----------------------------------------------------
>nmn_moolapensis_8_8_11
-------------------------------------MADFQVIVGD-------------
----------------------------------DD----GTTY----------------
------------------------------SFEVDGQDANR-------------------
---------------FIGRS--IGETVD------------------------------GD
---------------------------AVGLSG---------------YEVEI-------
-------------------------TGGS------DQS---------G------RP----
-----------------------MHGE--VSGAETTTL---------LSTG-GV-----G
FEP---------------------TVD-------------G-------------------
----------ERKRITV--RGAEV------SE--------------------ETRQINAK
------------------------------------------------------VASRGD
--ES----------------------VEELL--GD-------------------------
-----------------------------------------------------------D
EDE-----------------------------------------------------
>nmn_pharaonis_DSM_2160
-------------------------------------MADFQVVVGD-------------
----------------------------------DD----GTAY----------------
------------------------------SFEVDGQDANR-------------------
---------------FIGRA--IGETVD------------------------------GD
---------------------------AVGLPG---------------YELEI-------
-------------------------TGGS------DQS---------G------RP----
-----------------------MHGD--INGAETAAI---------LSEG-GV-----G
FNP---------------------TVD-------------G-------------------
----------ERKRVTV--RGAEV------SE--------------------DTRQINAS
------------------------------------------------------IVSRGE
--QS----------------------IDDLL--GG-------------------------
-----------------------------------------------------------E
DDE-----------------------------------------------------
>hcc_saccharolyticus_DSM_5350
-------------------------------------MADFTVVVAD-------------
---------------------------------PEE----GAAH----------------
------------------------------QRAVEGQDANR-------------------
---------------FIGRS--IGEEVD------------------------------GS
---------------------------AVGLDG---------------YTVEI-------
-------------------------TGGS------DTA---------G------RP----
-----------------------MRED--VAGSALTSI---------LVDG-GT-----G
YKP---------------------TRE-------------G-------------------
----------ERKRVTV--RGREV------GE--------------------ETRQINAS
------------------------------------------------------IADRGD
--QS----------------------VAELL--DD-------------------------
-----------------------------------------------ADA-------DDA
DDDE----------------------------------------------------
>hcc_salifodinae_DSM_8989
-------------------------------------MADFTVVVAD-------------
---------------------------------PEE----GAAH----------------
------------------------------QRAVEGQDANR-------------------
---------------FIGRS--IGEEID------------------------------GS
---------------------------AVGLDG---------------YTVTI-------
-------------------------TGGS------DTA---------G------RP----
-----------------------MRED--VAGPALTSI---------LVDG-GT-----G
YKP---------------------TRE-------------G-------------------
----------ERKRITV--RGREI------GE--------------------ETRQINAS
------------------------------------------------------IADRGD
--QS----------------------VAELF--GD-------------------------
-----------------------------------------------GDADADADADDAS
DDDE----------------------------------------------------
>hcc_hamelinensis_100A6
-------------------------------------MADFTVVVAD-------------
---------------------------------PED----GAAY----------------
------------------------------QRAVEGQDANR-------------------
---------------FIGRS--IGDEVD------------------------------GG
---------------------------AVGLDG---------------YTVEL-------
-------------------------TGGS------DTA---------G------RP----
-----------------------MRED--VAGSTLSSV---------LLSG-GT-----G
YHP---------------------TSD-------------G-------------------
----------ERKRVTV--RGREV------GD--------------------ETRQINAT
------------------------------------------------------ITGRGD
--QS----------------------VDELF--GE-------------------------
-----------------------------------------------GD----------D
ADE-----------------------------------------------------
>hcc_morrhuae_DSM_1307
-------------------------------------MADFTVVVAD-------------
---------------------------------PED----GAAY----------------
------------------------------QNAVEGQDANR-------------------
---------------FIGRS--IGEEVD------------------------------GD
---------------------------AVGLDG---------------YTLEL-------
-------------------------TGGS------DTA---------G------RP----
-----------------------MRED--IAGPALNAV---------LLSG-GT-----G
FKP---------------------TRD-------------G-------------------
----------ERKRVTV--RGREV------GD--------------------ETQQINAT
------------------------------------------------------ITARGD
--RS----------------------IDELLDADD-------------------------
-----------------------------------------------AD----------E
DDE-----------------------------------------------------
>hcc_thailandensis_JCM_13552
-------------------------------------MADFTVVVAD-------------
---------------------------------PED----GAAY----------------
------------------------------QHAVEGQDANR-------------------
---------------FIGRS--IGEEVD------------------------------GG
---------------------------AVGLDG---------------YTLEL-------
-------------------------TGGS------DTA---------G------RP----
-----------------------MRED--IAGPALNAV---------LLSG-GT-----G
FNP---------------------TRD-------------G-------------------
----------ERKRVTV--RGREV------GE--------------------ETQQINAT
------------------------------------------------------ITARGD
--RS----------------------VDELLDAGD-------------------------
-----------------------------------------------AD----------E
DDE-----------------------------------------------------
>hvx_asiaticus_JCM_14624
-------------------------------------MATFNVVVGD-------------
---------------------------------PDS----GLAY----------------
------------------------------QLEADGQDANR-------------------
---------------FMGKS--IGDEVD------------------------------GG
---------------------------ALGLDG---------------YTLEI-------
-------------------------TGGS------DET---------G------RP----
-----------------------LHAG--VTGSSLTEV---------MMRETGT-----G
YHQ---------------------RRD-------------G-------------------
----------ERRRVTV--RGREI------AD--------------------DVSQINAT
------------------------------------------------------VTESGS
--TA----------------------IDELL--GE-------------------------
-----------------------------------------------GD----------D
EAEE----------------------------------------------------
>hvx_ruber_XH_70
-------------------------------------MATFNVVVGD-------------
---------------------------------PDS----GLAY----------------
------------------------------QLEADGQDANR-------------------
---------------FMGKS--IGDEVD------------------------------GG
---------------------------ALGLDG---------------YTLEI-------
-------------------------TGGS------DET---------G------RP----
-----------------------LHAG--VTGTSLTEV---------MMRESGT-----G
YHQ---------------------RRG-------------G-------------------
----------ERRRVTV--RGREI------AD--------------------DVSQINAT
------------------------------------------------------VTESGS
--TA----------------------IDELL--GE-------------------------
-----------------------------------------------GD----------D
EAAE----------------------------------------------------
>nbt_gregoryi_SP2
-------------------------------------MASFTVVVGD-------------
---------------------------------PDS----GMTY----------------
------------------------------QLEAEEQDANR-------------------
---------------FIGKS--LGEEVE------------------------------GN
---------------------------AVGLDG---------------YTLEI-------
-------------------------TGGS------DEA---------G------RP----
-----------------------LSES--VPGANPNEV---------LMNERQT-----G
YHP---------------------DRD-------------G-------------------
----------ERRRITV--RGREI------SD--------------------AVAQVNAS
------------------------------------------------------IVDRGS
--TD----------------------VDELL--GE-------------------------
-----------------------------------------------------------D
DE------------------------------------------------------
>nrr_tibetense_GA33
-------------------------------------MASFTVVVGD-------------
---------------------------------PDS----GSSY----------------
------------------------------QLEAEEQDANR-------------------
---------------FIGKS--IGEEVD------------------------------GS
---------------------------AVGLDG---------------YTLEI-------
-------------------------TGGS------DNA---------G------RP----
-----------------------LNPG--VAGGDLQEV---------LMKERQT-----G
YKP---------------------SRD-------------G-------------------
----------ERRRITV--RGSEV------SD--------------------AVAQINAA
------------------------------------------------------VVEHGS
--TG----------------------IDDLL--GD-------------------------
-----------------------------------------------GD----------A
EDDE----------------------------------------------------
>hbi_lacisalsi_AJ5
-------------------------------------MASFTVVVGD-------------
---------------------------------PDS----GMTY----------------
------------------------------QLEAEEQDANR-------------------
---------------FIGKS--IGDEVD------------------------------GG
---------------------------AVGLDG---------------YTLEI-------
-------------------------TGGS------DEA---------G------RP----
-----------------------LNED--VAGANLKEV---------LMSERQT-----G
YRP---------------------SRE-------------G-------------------
----------ERRRITV--RGREV------SG--------------------AVAQINAS
------------------------------------------------------IVDRGS
--TD----------------------VDDLL--GD-------------------------
-----------------------------------------------GE----------D
E-------------------------------------------------------
>hbi_nitrareducens_JCM_10879
-------------------------------------MASFTVVVGD-------------
---------------------------------PDS----GMTY----------------
------------------------------QLEAEEQDANR-------------------
---------------FIGKS--IGDEVD------------------------------GG
---------------------------AVDLDG---------------YTLEI-------
-------------------------TGGS------DEA---------G------RP----
-----------------------LNED--VAGANLKEV---------LMSERQT-----G
YRP---------------------NRD-------------G-------------------
----------ERRRITV--RGREV------SD--------------------AVAQINAS
------------------------------------------------------IVDRGS
--TD----------------------VDELL--GD-------------------------
-----------------------------------------------GE----------D
E-------------------------------------------------------
>ncc_jeotgali_DSM_18795
-------------------------------------MASFTVVVGD-------------
---------------------------------PDS----GSTY----------------
------------------------------QLEADDQDANR-------------------
---------------FIGKS--IGEEVD------------------------------GG
---------------------------AVGLDG---------------YTLEI-------
-------------------------TGGS------DEA---------G------RP----
-----------------------LNPD--IAGPNLEEV---------LMKGRQV-----G
YKP---------------------TRD-------------G-------------------
----------ERRRVTV--RGSEV------SD--------------------AVAQINAS
------------------------------------------------------VVESGS
--SD----------------------IDELL--GS-------------------------
-----------------------------------------------------------D
DE------------------------------------------------------
>ncc_amylolyticus_DSM_10524
-------------------------------------MASFTVVVGD-------------
---------------------------------PDS----GSTY----------------
------------------------------QLEAEEQDANR-------------------
---------------FIGKS--IGEEVD------------------------------GG
---------------------------AVGLDG---------------YTLEI-------
-------------------------TGGS------DEA---------G------RP----
-----------------------LSPD--VGGPNLEEV---------LMKGRQV-----G
YHP---------------------TRE-------------G-------------------
----------ERRRVTV--RGREV------SD--------------------AVAQINAS
------------------------------------------------------VVESGS
--SE----------------------IDELL--GG-------------------------
-----------------------------------------------------------D
DE------------------------------------------------------
>ncc_occultus_SP4
-------------------------------------MASFTVVVGD-------------
---------------------------------PDS----GSTY----------------
------------------------------QLEADDQDANR-------------------
---------------FIGKS--IGEEVD------------------------------GT
---------------------------AVGLDG---------------YTLEI-------
-------------------------TGGS------DEA---------G------RP----
-----------------------LSPD--VAGPNLEEV---------LMKGRQV-----G
YHP---------------------TRD-------------G-------------------
----------ERRRVTV--RGREV------SD--------------------AVAQINAS
------------------------------------------------------VVESGS
--SD----------------------IDELL--GG-------------------------
------------------------------------------------------------
-DDE----------------------------------------------------
>hpg_xanaduensis_SH_6
-------------------------------------MASFTVVVGD-------------
---------------------------------PDS----GSSY----------------
------------------------------QLEAEDQDANR-------------------
---------------FIGKS--IGEEVD------------------------------GG
---------------------------AVGLDG---------------YTLEI-------
-------------------------TGGS------DDA---------G------RP----
-----------------------LNPN--VPGANLTEV---------LMEGRQT-----G
YKP---------------------SRD-------------G-------------------
----------ERRRVTV--RGSEV------SD--------------------AVAQINAS
------------------------------------------------------IVDRGS
--AD----------------------VDELL--GE-------------------------
-----------------------------------------------------------G
EDDE----------------------------------------------------
>nln_innermongolicus_JCM_12255
-------------------------------------MASFTVVVGD-------------
---------------------------------PDS----GSSY----------------
------------------------------QLEAEAQDANR-------------------
---------------FIGKS--IGEEVD------------------------------GG
---------------------------AVGLDG---------------YTLEI-------
-------------------------TGGS------DDA---------G------RP----
-----------------------LNSD--VAGANLKEV---------LMQGRQT-----G
YKP---------------------ARD-------------G-------------------
----------ERRRITV--RGSEV------SD--------------------AVAQINAS
------------------------------------------------------IVERGS
--AD----------------------VDELL--GE-------------------------
-----------------------------------------------GD----------A
EDDE----------------------------------------------------
>nnm_pellirubrum_DSM_15624
-------------------------------------M----------------------
-------------------------------------------Y----------------
----------------------------------------K-------------------
------------------RQ----------------------------------------
------------------------------------------------------------
------------------------------------------------------KP----
------------------------------------------------------------
------------------------SRD-------------G-------------------
----------ERRRITV--RGREV------SD--------------------AVAQINAS
------------------------------------------------------ISERGS
--SD----------------------VDELL--GD-------------------------
-----------------------------------------------GD----------D
E-------------------------------------------------------
>htg_thermotolerans_DSM_11522
-------------------------------------MASFTVVVGD-------------
---------------------------------PDS----GSSY----------------
------------------------------QLEAEEQDANR-------------------
---------------FIGKS--IGEEVD------------------------------GG
---------------------------AVGLDG---------------YTLEI-------
-------------------------TGGS------DEA---------G------RP----
-----------------------LNDE--VAGSNLKEV---------LMNGRQT-----G
YKP---------------------SRD-------------G-------------------
----------ERRRITV--RGREV------SD--------------------AVAQINAS
------------------------------------------------------ISERGS
--SD----------------------VDELL--GD-------------------------
-----------------------------------------------GD----------D
E-------------------------------------------------------
>htg_salina_JCM_13891
-------------------------------------MASFTVVVGD-------------
---------------------------------PDS----GSSY----------------
------------------------------QLEAEEQDANR-------------------
---------------FIGKS--IGEEVD------------------------------GG
---------------------------AVGLDG---------------YTLEI-------
-------------------------TGGS------DDA---------G------RP----
-----------------------LNPE--VAGSNLKEV---------LMKERQT-----G
YKP---------------------SRD-------------G-------------------
----------ERRRITV--RGREV------SD--------------------AVAQINAS
------------------------------------------------------IVDRGS
--TD----------------------VDELL--GD-------------------------
-----------------------------------------------------------A
EDGE----------------------------------------------------
>htg_turkmenica_DSM_5511
-------------------------------------MASFTVVVGD-------------
---------------------------------PDS----GSSH----------------
------------------------------QLEAEEQDANR-------------------
---------------FIGKS--IGEEVD------------------------------GG
---------------------------AVGLDG---------------YTLEI-------
-------------------------TGGS------DDA---------G------RP----
-----------------------LNPE--VAGSNLKEV---------LMKERQT-----G
YKP---------------------SRD-------------G-------------------
----------ERRRITV--RGREV------SD--------------------AVAQINAS
------------------------------------------------------IVDRGS
--TD----------------------VDELL--GE-------------------------
-----------------------------------------------GD----------A
EDGE----------------------------------------------------
>nnm_gari_JCM_14663
-------------------------------------MASFTVVVGD-------------
---------------------------------PES----GLAH----------------
------------------------------QLEAEEQDANR-------------------
---------------FIGKS--IGEEVD------------------------------GG
---------------------------AVGLDG---------------YTLEI-------
-------------------------TGGS------DEA---------G------RP----
-----------------------LTDE--VAGPNLKEV---------MMTDEQT-----G
YKP---------------------SRD-------------G-------------------
----------ERRRITV--RGREV------SD--------------------AVAQINAS
------------------------------------------------------IVDRGS
--TD----------------------VDELL--GD-------------------------
-----------------------------------------------------------D
GDDE----------------------------------------------------
>nnm_sp_J7_2
----------------------------MTDGRLPSGMASFTVVVGD-------------
---------------------------------PES----GLAH----------------
------------------------------QLEAEEQDANR-------------------
---------------FIGKS--IGEEVD------------------------------GG
---------------------------AVGLDG---------------YTLEI-------
-------------------------TGGS------DEA---------G------RP----
-----------------------LTDE--VAGPNLKEV---------MMTDEQT-----G
YKP---------------------SRD-------------G-------------------
----------ERRRITV--RGREV------SD--------------------AVAQINAS
------------------------------------------------------IVDRGS
--TD----------------------VDELL--GD-------------------------
-----------------------------------------------------------D
GDDE----------------------------------------------------
>nnm_pallidum_DSM_3751
-------------------------------------MASFTVVVGD-------------
---------------------------------PES----GLAH----------------
------------------------------QLEAEEQDANR-------------------
---------------FIGKS--IGEEVD------------------------------GS
---------------------------AVGLDG---------------YTLEI-------
-------------------------TGGS------DEA---------G------RP----
-----------------------LTDE--VAGPNLKEV---------MMKDEQT-----G
YKP---------------------SRD-------------G-------------------
----------ERRRITV--RGREV------SD--------------------AVAQINAS
------------------------------------------------------IVDRGS
--TD----------------------VDELL--GD-------------------------
-----------------------------------------------------------D
GDDE----------------------------------------------------
>hrr_LB1
----------------------------MSDGRLPSGMASFTVVVGD-------------
---------------------------------PDS----GLAH----------------
------------------------------QLEAEEQDANR-------------------
---------------FIGKS--IGEEVD------------------------------GS
---------------------------AVGLDG---------------YTLEI-------
-------------------------TGGS------DEA---------G------RP----
-----------------------LTDE--VAGPNLKEV---------MMKNEQT-----G
YKP---------------------SRD-------------G-------------------
----------ERRRITV--RGREV------SD--------------------AVAQINAS
------------------------------------------------------IVDRGS
--TD----------------------VDELL--GD-------------------------
-----------------------------------------------------------D
GDDE----------------------------------------------------
>nnm_altunense_JCM_14663
-------------------------------------MASFTVVVGD-------------
---------------------------------PDS----GLAH----------------
------------------------------QLEAEEQDANR-------------------
---------------FIGKS--IGEEVD------------------------------GS
---------------------------AVGLDG---------------YTLEI-------
-------------------------TGGS------DEA---------G------RP----
-----------------------LTDE--VAGPNLKEV---------MMKNEQT-----G
YKP---------------------SRD-------------G-------------------
----------ERRRITV--RGREV------SD--------------------AVAQINAS
------------------------------------------------------IVDRGS
--TD----------------------VDELL--GD-------------------------
-----------------------------------------------------------D
GDDE----------------------------------------------------
>nrr_bangense_JCM_10635
-------------------------------------MASFTVVVGD-------------
---------------------------------PDS----GSSY----------------
------------------------------QLEAEEQDANR-------------------
---------------FIGKS--IGEEVD------------------------------GG
---------------------------AVGLDG---------------YTLEI-------
-------------------------TGGS------DEA---------G------RP----
-----------------------LNPE--VAGSNLQEV---------LMKERQT-----G
YKP---------------------SRD-------------G-------------------
----------ERRRITV--RGREV------SD--------------------VVAQINAT
------------------------------------------------------VVESGS
--TD----------------------IDTLL--GD-------------------------
-----------------------------------------------GE----------D
ADE-----------------------------------------------------
>nrr_sulfidifaciens_JCM_14089
-------------------------------------MASFTVVVGD-------------
---------------------------------PDS----GSSY----------------
------------------------------QLEAEEQDANR-------------------
---------------FIGKS--IGEEVD------------------------------GG
---------------------------AVGLDG---------------YTLEI-------
-------------------------TGGS------DEA---------G------RP----
-----------------------LNPD--VAGANLQEV---------LMKERQT-----G
YKP---------------------SRD-------------G-------------------
----------ERRRITV--RGREV------SD--------------------AVAQINAT
------------------------------------------------------VVEAGS
--TD----------------------IDTLL--GD-------------------------
-----------------------------------------------GE----------D
ADE-----------------------------------------------------
>htg_limicola_JCM_13563
-------------------------------------MASFTVVVGD-------------
---------------------------------PDS----GMAY----------------
------------------------------QLEAEDQDANR-------------------
---------------FIGKS--IGDEVD------------------------------GG
---------------------------SVGLDG---------------YTLEI-------
-------------------------TGGS------DEA---------G------RP----
-----------------------LNGE--VAGPNLQEV---------LMTGRQT-----G
YHP---------------------ERD-------------G-------------------
----------ERRRITV--RGREV------SD--------------------AVAQINAS
------------------------------------------------------ITERGS
--AD----------------------VDDLL--GE-------------------------
-----------------------------------------------GE----------D
-DE-----------------------------------------------------
>nnm_versiforme_JCM_10478
-------------------------------------MASFTVVVGD-------------
---------------------------------PES----GSSH----------------
------------------------------QLEAEDQDANR-------------------
---------------FIGKS--IGDEVD------------------------------GG
---------------------------SVGLDG---------------YTLEI-------
-------------------------TGGS------DEA----------------------
------------------------------------------------------------
------------------------------------------------------------
------------------------------------------------------------
------------------------------------------------------------
------------------------------------------------------------
------------------------------------------------------------
--------------------------------------------------------
>nab_taiwanensis_DSM_12281
-------------------------------------MASFTVVVGD-------------
---------------------------------PDS----GSSY----------------
------------------------------QLEAAEQDANR-------------------
---------------FVGKA--IGEEVD------------------------------GS
---------------------------AVGLDG---------------YTLEI-------
-------------------------TGGS------DDA---------G------RP----
-----------------------LNGA--VAGANLTEV---------LMEDRQT-----G
FRP---------------------SRD-------------G-------------------
----------ERRRITV--RGSEV------SD--------------------AVAQINAA
------------------------------------------------------IVGRGS
--TD----------------------IDDLL--GD-------------------------
-----------------------------------------------------------D
ADE-----------------------------------------------------
>nab_asiatica_DSM_12278
-------------------------------------MASFTVVVGD-------------
---------------------------------PDS----GSSY----------------
------------------------------QLEAAEQDANR-------------------
---------------FVGKA--IGEEVD------------------------------GT
---------------------------AVGLDG---------------YTLEI-------
-------------------------TGGS------DDA---------G------RP----
-----------------------LNGE--VAGANLTEV---------LMEDRQT-----G
FRP---------------------SRD-------------G-------------------
----------ERRRITV--RGSEV------SD--------------------AVAQINAA
------------------------------------------------------IVGRGS
--TD----------------------IDDLL--GD-------------------------
-----------------------------------------------------------D
ADE-----------------------------------------------------
>nab_aegyptia_DSM_13077
-------------------------------------MASFTVVVGD-------------
---------------------------------PDS----GSSY----------------
------------------------------QLEAAEQDANR-------------------
---------------FVGKA--IGEEVD------------------------------GS
---------------------------AVGLDG---------------YTLEI-------
-------------------------TGGS------DDA---------G------RP----
-----------------------LNGE--VPGANLTEV---------LMEGRQT-----G
FRP---------------------SRD-------------G-------------------
----------ERRRITV--RGSEV------SD--------------------AVAQINAA
------------------------------------------------------IVGRGS
--TD----------------------IDDLL--GD-------------------------
-----------------------------------------------------------D
ADE-----------------------------------------------------
>nab_magadii_ATCC_43099
-------------------------------------MASFTVVVGD-------------
---------------------------------PES----GSSY----------------
------------------------------QLEAAEQDANR-------------------
---------------FIGKE--IGEEVD------------------------------GS
---------------------------AVGLDG---------------YTLEI-------
-------------------------TGGS------DAA---------G------RP----
-----------------------LNGE--VAGADLTEV---------LMEGRQT-----G
YKP---------------------ERD-------------G-------------------
----------ERRRITV--RGREV------SD--------------------AVAQINAS
------------------------------------------------------IVGRGS
--TD----------------------VDDLL--GE-------------------------
-----------------------------------------------GG----------D
EDDE----------------------------------------------------
>nab_chahannaoensis_JCM_10990
-------------------------------------MASFTVVVGD-------------
---------------------------------PES----GSSY----------------
------------------------------QLEAAEQDANR-------------------
---------------FLGKE--IGEEVD------------------------------GS
---------------------------AVGLDG---------------YTLEI-------
-------------------------TGGS------DDA---------G------RP----
-----------------------LNGE--VAGADLTEV---------LMEDRQT-----G
YKP---------------------ERD-------------G-------------------
----------ERRRITV--RGREV------SD--------------------AVAQVNAS
------------------------------------------------------ITDRGS
--TD----------------------VDDLL--GE-------------------------
-----------------------------------------------GE----------D
EDDE----------------------------------------------------
>nab_hulunbeirensis_JCM_10989
-------------------------------------MVSFTVVVGD-------------
---------------------------------PES----GSSY----------------
------------------------------QLEAAEQDANR-------------------
---------------FLGKE--IGEEVD------------------------------GS
---------------------------AVGLDG---------------YTLEI-------
-------------------------TGGS------DDA---------G------RP----
-----------------------LNGE--VAGANLTEV---------LMEGRQT-----G
YRP---------------------ERD-------------G-------------------
----------ERRRITV--RGREV------SD--------------------AVAQVNAS
------------------------------------------------------IVDRGS
--TD----------------------VDDLL--GE-------------------------
-----------------------------------------------GE----------D
GDDE----------------------------------------------------
>hap_paucihalophilus_DX253
-------------------------------------MANFQVVVAD-------------
---------------------------------PDS----GAAY----------------
------------------------------QREVDGQDANR-------------------
---------------FLGKS--IGEDVD------------------------------GS
---------------------------AVGLDG---------------YSVEI-------
-------------------------TGGS------DNA---------G------RP----
-----------------------MRDD--VAGPNLKDV---------LLEG-GT-----G
YNP---------------------ERD-------------G-------------------
----------ERRRISV--RGKEV------SE--------------------EVAQLNVR
------------------------------------------------------ISEYGD
--ES----------------------VESLY--GE-------------------------
-----------------------------------------------GD----------E
EDDE----------------------------------------------------
>hbt_sp_NRC_1
-------------------------------------MATFQVAVAD-------------
---------------------------------PES----GRTY----------------
------------------------------QFEVDGQDANR-------------------
---------------FIGRE--IGAAVD------------------------------GG
---------------------------AVGLDG---------------YTVEI-------
-------------------------TGGS------DDA---------G------RP----
-----------------------MRED--VDGSDLMEV---------LLEG-GA-----G
FNP---------------------DED-------------G-------------------
----------ERKRVTV--RGKEV------SE--------------------AVAQLNVA
------------------------------------------------------IDEHGE
--EP----------------------VAELL--GA-------------------------
-----------------------------------------------------------D
GDDE----------------------------------------------------
>hbt_salinarum_R_1
-------------------------------------MATFQVAVAD-------------
---------------------------------PES----GRTY----------------
------------------------------QFEVDGQDANR-------------------
---------------FIGRE--IGAAVD------------------------------GG
---------------------------AVGLDG---------------YTVEI-------
-------------------------TGGS------DDA---------G------RP----
-----------------------MRED--VDGSDLMEV---------LLEG-GA-----G
FNP---------------------DED-------------G-------------------
----------ERKRVTV--RGKEV------SE--------------------AVAQLNVA
------------------------------------------------------IDEHGE
--EP----------------------VAELL--GA-------------------------
-----------------------------------------------------------D
GDDE----------------------------------------------------
>hbt_sp_DL_1
-------------------------------------MATFQVVVAD-------------
---------------------------------PES----GRTY----------------
------------------------------QREVDGQDANR-------------------
---------------FLGLD--IGDEVD------------------------------GE
---------------------------AVGLDG---------------YTVEI-------
-------------------------TGGS------DAA---------G------RP----
-----------------------MRPD--VDGAGLQDV---------LLSG-GP-----G
FKP---------------------TTD-------------G-------------------
----------ERKRVSV--RGKEV------SD--------------------ATVQLNVA
------------------------------------------------------VAERGD
--ES----------------------VASLY--GE-------------------------
-----------------------------------------------GE----------D
EEADEEAAEA----------------------------------------------
>hrd_tiamatea_SARL4B
-------------------------------------MVDFTVALAD-------------
---------------------------------PDT----GETH----------------
------------------------------QVDIDGQDANR-------------------
---------------FMGRE--LGDEVD------------------------------GS
---------------------------AVGLDG---------------FTLEL-------
-------------------------AGGS------DDA---------G------RP----
-----------------------LRED--VRGAALKSI---------LLEG-GV-----G
FKP---------------------ERD-------------G-------------------
----------ERKRVTV--RGREI------SD--------------------AVRQLNAK
------------------------------------------------------IVDAGD
--GD----------------------VAELL--GE-------------------------
-----------------------------------------------------------E
SED-----------------------------------------------------
>hrd_utahensis_DSM_12940
-------------------------------------MVDFTVAVAD-------------
---------------------------------PDT----GETH----------------
------------------------------QVDIDGQDANR-------------------
---------------FVGRE--LGDEVE------------------------------GS
---------------------------AIGLDG---------------FTLEL-------
-------------------------TGGS------DDA---------G------RP----
-----------------------LRAD--VRGPNLKSI---------LLEG-GT-----G
FSP---------------------ERD-------------G-------------------
----------ERKRVTV--RGREI------SD--------------------AVRQLNVT
------------------------------------------------------IVEHGD
--GD----------------------VADLL--TE-------------------------
-----------------------------------------------------------E
--------------------------------------------------------
>hac_jeotgali_B3
-------------------------------------MADFKVVVSD-------------
---------------------------------PEA----GTTY----------------
------------------------------QRDVDGQDANR-------------------
---------------FLGRD--LGEEVD------------------------------GT
---------------------------AVGLSG---------------YSLEL-------
-------------------------TGGS------DTA---------G------RP----
-----------------------LRDD--VAGPNLKQV---------LLTG-GT-----G
YRP---------------------QRD-------------G-------------------
----------ERKRVTV--RGREI------SE--------------------EVVQINAK
------------------------------------------------------IAAYGD
--ES----------------------VEELL--GE-------------------------
----------------------------------------------GGE----------D
GEDEDADDE-----------------------------------------------
>hmc_mukohataei_DSM_12286
-------------------------------------MAEFTVALSD-------------
---------------------------------PET----GTTY----------------
------------------------------QLDVDGQDANR-------------------
---------------FMGRE--LGDEVE------------------------------GS
---------------------------AVGLDG---------------FTLEL-------
-------------------------TGGS------DTA---------G------RP----
-----------------------MRAD--VRGVGTKSI---------LTDG-GV-----G
YKP---------------------TRD-------------G-------------------
----------ERKRITI--RGREV------SE--------------------ETAQINAK
------------------------------------------------------VTERGS
--GD----------------------VADLL--GE-------------------------
-----------------------------------------------SD----------D
E-------------------------------------------------------
>har_sinaiiensis_ATCC_33800
-------------------------------------MAEFTVAVSD-------------
---------------------------------PED----GHTY----------------
------------------------------QIDVDGQDANR-------------------
---------------FIGRE--LGDEVD------------------------------GG
---------------------------AVGLDG---------------YSLEL-------
-------------------------TGGS------DTS---------G------RP----
-----------------------MRPD--VRGVATKEI---------MSDG-GV-----G
FKP---------------------TSD-------------G-------------------
----------ERKRITV--RGREV------SD--------------------DTRQINAK
------------------------------------------------------IASRGS
--ED----------------------VADLL--GD-------------------------
------------------------------------------------D----------D
E-------------------------------------------------------
>har_japonica_DSM_6131
-------------------------------------MAEFTVAVSD-------------
---------------------------------PED----GHTY----------------
------------------------------QIDVDGQDANR-------------------
---------------FIGRE--LGDEVD------------------------------GS
---------------------------AVGLDG---------------YTLEL-------
-------------------------TGGS------DTS---------G------RP----
-----------------------MRPD--VRGVTTKEI---------MSDG-GV-----G
FKP---------------------TTD-------------G-------------------
----------ERKRITV--RGREV------SD--------------------DTRQINAK
------------------------------------------------------ITARGS
--DD----------------------VADLL--GD-------------------------
------------------------------------------------D----------D
E-------------------------------------------------------
>har_hispanica_ATCC_33960
-------------------------------------MAEFTVAVSD-------------
---------------------------------PED----GHTY----------------
------------------------------QIDVDGQDANR-------------------
---------------FIGRE--LGDEVD------------------------------GG
---------------------------AVGLDG---------------YTLEL-------
-------------------------TGGS------DTS---------G------RP----
-----------------------MRPD--VRGVMTKEI---------MSDG-GV-----G
FKP---------------------TTD-------------G-------------------
----------ERKRITV--RGREV------SD--------------------DTRQINAK
------------------------------------------------------ITARGS
--DD----------------------VAELL--GD-------------------------
------------------------------------------------D----------D
E-------------------------------------------------------
>har_amylolytica_JCM_13557
-------------------------------------MAEFTVAVSD-------------
---------------------------------PED----GHTY----------------
------------------------------QIDVDGQDANR-------------------
---------------FIGRE--LGDEVD------------------------------GG
---------------------------AVGLDG---------------YTLEL-------
-------------------------TGGS------DTS---------G------RP----
-----------------------MRPD--VRGVTTKEI---------MSDG-GV-----G
FKP---------------------TTD-------------G-------------------
----------ERKRITV--RGREV------SD--------------------DTRQINAK
------------------------------------------------------ITARGS
--DD----------------------VAELL--GD-------------------------
------------------------------------------------D----------D
E-------------------------------------------------------
>har_argentinensis_DSM_12282
-------------------------------------MAEFTVAVSD-------------
---------------------------------PED----GHTY----------------
------------------------------QIDVDGQDANR-------------------
---------------FIGRE--LGDEVD------------------------------GG
---------------------------AVGLDG---------------YTLEL-------
-------------------------TGGS------DTS---------G------RP----
-----------------------MRPD--VRGVATKEI---------MSDG-GV-----G
FKP---------------------TTD-------------G-------------------
----------ERKRITV--RGREV------SD--------------------DTRQINAK
------------------------------------------------------ITARGS
--DD----------------------VADLL--GD-------------------------
------------------------------------------------D----------D
E-------------------------------------------------------
>har_californiae_ATCC_3379
-------------------------------------MAEFTVAVSD-------------
---------------------------------PED----GHTY----------------
------------------------------QIDVDGQDANR-------------------
---------------FIGRE--LGDEVD------------------------------GG
---------------------------AVGLDG---------------YSLEL-------
-------------------------TGGS------DTS---------G------RP----
-----------------------MRPD--VRGVTTKEI---------MSDG-GV-----G
FEP---------------------TTD-------------G-------------------
----------ERKRITV--RGREV------SD--------------------DTRQINAK
------------------------------------------------------ITARGS
--DD----------------------VADLL--GD-------------------------
------------------------------------------------D----------D
E-------------------------------------------------------
>har_marismortui_ATCC_43049
-------------------------------------MAEFTVAVSD-------------
---------------------------------PED----GHTY----------------
------------------------------QIDVDGQDANR-------------------
---------------FIGRE--LGDEVD------------------------------GG
---------------------------AVGLDG---------------YSLEL-------
-------------------------TGGS------DTS---------G------RP----
-----------------------MRPD--VRGVTTKEI---------MSDG-GV-----G
FEP---------------------TTD-------------G-------------------
----------ERKRITV--RGREV------SD--------------------DTRQINAK
------------------------------------------------------ITARGS
--DD----------------------VADLL--GD-------------------------
------------------------------------------------D----------D
E-------------------------------------------------------
>har_vallismortis_ATCC_29715
-------------------------------------MAEFTVAVSD-------------
---------------------------------PED----GHTY----------------
------------------------------QIDVDGQDANR-------------------
---------------FIGRE--LGDEVD------------------------------GG
---------------------------AVGLDG---------------YTLEL-------
-------------------------TGGS------DTS---------G------RP----
-----------------------MRSD--VRGVMTKEI---------MSDG-GV-----G
FEP---------------------TTD-------------G-------------------
----------ERKRITV--RGREV------SD--------------------DTRQINAK
------------------------------------------------------ITARGS
--DD----------------------VADLL--GD-------------------------
------------------------------------------------D----------D
E-------------------------------------------------------
>haloarchaeon_3A1_DGR
-------------------------------------MAEFKVVVAD-------------
---------------------------------PEA----GETY----------------
------------------------------QRDVDGQDANR-------------------
---------------FLGRS--LGDEVD------------------------------GG
---------------------------AVGLDG---------------YTLEI-------
-------------------------TGGS------DET---------G------RP----
-----------------------MRAD--VPGTSLKEI---------LLDG-GV-----G
FKP---------------------TTD-------------G-------------------
----------ERKRVTV--RGAEI------AD--------------------DVAQVNVS
------------------------------------------------------VVD-GD
--GD----------------------VAAAL--GE-------------------------
-----------------------------------------------GD----------D
EAEADDAE------------------------------------------------
>hrr_Cb34
-------------------------------------MAEFKVVVAD-------------
---------------------------------PET----GETF----------------
------------------------------QREVDGQDANR-------------------
---------------FLGRD--VGDEIG------------------------------GD
---------------------------AVGLSD---------------HTVEI-------
-------------------------TGGS------DET---------G------RP----
-----------------------MRED--VSGTRLKEL---------LLEG-GV-----G
FKP---------------------SRE-------------G-------------------
----------ERKRITV--RGREI------AD--------------------DVAQINVS
------------------------------------------------------VVD-GE
--GD----------------------VAAAF-----------------------------
-----------------------------------------------------------D
DE------------------------------------------------------
>hrr_aidingense_JCM_13916
-------------------------------------MAEFKVVIAD-------------
---------------------------------PDS----GETF----------------
------------------------------QREVDGQDANR-------------------
---------------FLGRE--LGDEIG------------------------------GD
---------------------------AVGLPE---------------HTIAL-------
-------------------------TGGS------DET---------G------RP----
-----------------------MRED--VSGTRLKEL---------LLEG-GV-----G
FKP---------------------SRE-------------G-------------------
----------ERKRITV--RGREI------DD--------------------DIAQINVS
------------------------------------------------------VVD-GD
---D----------------------VAAAL--GE-------------------------
-----------------------------------------------DD----------G
D---ADEE------------------------------------------------
>hrr_coriense_DSM_10284
-------------------------------------MAEFKVVVAD-------------
---------------------------------PET----GETF----------------
------------------------------QREVDGQDANR-------------------
---------------FLGRE--LGDEIG------------------------------GD
---------------------------AVGLPE---------------HTIEL-------
-------------------------TGGS------DET---------G------RP----
-----------------------MRED--VSGTRLKEL---------LLEG-GV-----G
FEP---------------------SRE-------------G-------------------
----------ERKRITV--RGREI------DD--------------------DIAQINAS
------------------------------------------------------VVD-GD
--GD----------------------VAAAL--GE-------------------------
-----------------------------------------------------------D
DAEADE--------------------------------------------------
>hrr_tebenquichense_DSM_14210
-------------------------------------MAEFKVVVAD-------------
---------------------------------PET----GETF----------------
------------------------------QREVDGQDANR-------------------
---------------FLGRE--LGDEIG------------------------------GD
---------------------------AVGLPE---------------HTIEL-------
-------------------------TGGS------DET---------G------RP----
-----------------------MRED--VSGTRLKEL---------LLEG-GV-----G
FEP---------------------SRE-------------G-------------------
----------ERKRITV--RGREI------DD--------------------DVAQINAS
------------------------------------------------------VVD-GD
--GD----------------------VAAAL--GE-------------------------
-----------------------------------------------GDADG-------D
EADE----------------------------------------------------
>hrr_hochstenium_ATCC_700873
-------------------------------------MAEFKVVVAD-------------
---------------------------------PET----GETF----------------
------------------------------QREVDGQDANR-------------------
---------------FLGRE--LGDEIG------------------------------GD
---------------------------AVGLPE---------------HTIEL-------
-------------------------TGGS------DET---------G------RP----
-----------------------MRED--VSGTRLKEL---------LLEG-GV-----G
FEP---------------------SRE-------------G-------------------
----------ERKRITV--RGREI------DD--------------------DVAQINAT
------------------------------------------------------VVD-GD
--GD----------------------VAAAL--GE-------------------------
-----------------------------------------------GD----------A
DDDEADE-------------------------------------------------
>hrr_SP3
-------------------------------------MAEFKVVVAD-------------
---------------------------------PET----GETF----------------
------------------------------QREVDGQDANR-------------------
---------------FLGRE--LGDEIG------------------------------GD
---------------------------AVGLSD---------------HTIEL-------
-------------------------TGGS------DET---------G------RP----
-----------------------MRED--VSGTRLKEL---------LLEG-GV-----G
FEP---------------------SRD-------------G-------------------
----------ERKRITV--RGREI------DD--------------------DVAQINAS
------------------------------------------------------VVD-GD
--GD----------------------VAAAF--GE-------------------------
-----------------------------------------------GD----------A
EADE----------------------------------------------------
>hrr_SP9
-------------------------------------MAEFKVVVAD-------------
---------------------------------PET----GETF----------------
------------------------------QREVDGQDANR-------------------
---------------FLGRE--LGDEIG------------------------------GD
---------------------------AVGLSD---------------HTIEL-------
-------------------------TGGS------DET---------G------RP----
-----------------------MRED--VSGTRLKEL---------LLEG-GV-----G
FEP---------------------SRD-------------G-------------------
----------ERKRITV--RGREI------DD--------------------DVAQINAS
------------------------------------------------------VVD-GD
--GD----------------------VAAAF--GE-------------------------
-----------------------------------------------GD----------A
EADE----------------------------------------------------
>hrr_SP5
-----------------------------MRGHLGSRMAEFKVVVAD-------------
---------------------------------PET----GETF----------------
------------------------------QREVDGQDANR-------------------
---------------FLGRE--LGDEIG------------------------------GD
---------------------------AVGLPE---------------HTIEL-------
-------------------------TGGS------DET---------G------RP----
-----------------------MRED--VSGTRLKEL---------LLEG-GV-----G
FEP---------------------SRE-------------G-------------------
----------ERKRITV--RGREI------DD--------------------DIAQINAS
------------------------------------------------------VVD-GD
--GD----------------------VAAAL--GE-------------------------
-----------------------------------------------GD----------D
DADE----------------------------------------------------
>hrr_SP7
-----------------------------MRGHLGSRMAEFKVVVAD-------------
---------------------------------PET----GETF----------------
------------------------------QREVDGQDANR-------------------
---------------FLGRE--LGDEIG------------------------------GD
---------------------------AVGLPE---------------HTIEL-------
-------------------------TGGS------DET---------G------RP----
-----------------------MRED--VSGTRLKEL---------LLEG-GV-----G
FEP---------------------SRE-------------G-------------------
----------ERKRITV--RGREI------DD--------------------DIAQINAS
------------------------------------------------------VVD-GD
--GD----------------------VAAAL--GE-------------------------
-----------------------------------------------GD----------D
DADE----------------------------------------------------
>hrr_LG3
-----------------------------MRGGLRSGMAEFKVVVAD-------------
---------------------------------PET----GETF----------------
------------------------------QREVDGQDANR-------------------
---------------FLGRE--LGDEIG------------------------------GD
---------------------------AVGLSD---------------HTIEL-------
-------------------------TGGS------DET---------G------RP----
-----------------------MRED--VSGTRLKEL---------LLEG-GV-----G
FEP---------------------SRE-------------G-------------------
----------ERKRITV--RGREV------DD--------------------DIAQINAS
------------------------------------------------------VVD-GD
--GD----------------------VAAAL--GE-------------------------
-----------------------------------------------GD----------A
DADE----------------------------------------------------
>hrr_chaoviator_HaloG
-----------------------------MRGGLRSGMAEFKVVVAD-------------
---------------------------------PET----GETF----------------
------------------------------QREVDGQDANR-------------------
---------------FLGRE--LGDEIG------------------------------GD
---------------------------AVGLSD---------------HTIEL-------
-------------------------TGGS------DET---------G------RP----
-----------------------MRED--VSGTRLKEL---------LLEG-GV-----G
FEP---------------------SRE-------------G-------------------
----------ERKRITV--RGREV------DD--------------------DIAQINAS
------------------------------------------------------VVD-GD
--GD----------------------VAAAL--GE-------------------------
-----------------------------------------------GD----------D
DADE----------------------------------------------------
>hrr_G37
-----------------------------MRGGLRSGMAEFKVVVAD-------------
---------------------------------PET----GETF----------------
------------------------------QREVDGQDANR-------------------
---------------FLGRE--LGDEIG------------------------------GD
---------------------------AVGLSD---------------HTIEL-------
-------------------------TGGS------DET---------G------RP----
-----------------------MRED--VSGTRLKEL---------LLEG-GV-----G
FEP---------------------SRE-------------G-------------------
----------ERKRITV--RGREV------DD--------------------DIAQINAS
------------------------------------------------------VVD-GD
--GD----------------------VAAAL--GE-------------------------
-----------------------------------------------GD----------D
DADE----------------------------------------------------
>hrr_californiensis_DSM_19288
-------------------------------------MAEFKVVVAD-------------
---------------------------------PET----GETF----------------
------------------------------QREVDGQDANR-------------------
---------------FLGRE--LGDEIG------------------------------GD
---------------------------AVGLSD---------------HTIEL-------
-------------------------TGGS------DET---------G------RP----
-----------------------MRED--VSGTRLKEL---------LLEG-GV-----G
FEP---------------------SRE-------------G-------------------
----------ERKRITV--RGREV------DD--------------------DIAQINAS
------------------------------------------------------VVD-GD
--GD----------------------VAAAFGEGD-------------------------
-----------------------------------------------AD----------D
EADE----------------------------------------------------
>hrr_Fb21
-------------------------------------MAEFKVVVAD-------------
---------------------------------PET----GETF----------------
------------------------------QREVDGQDANR-------------------
---------------FLGRE--LGDEIG------------------------------GD
---------------------------AVGLSD---------------HTIEL-------
-------------------------TGGS------DET---------G------RP----
-----------------------MRED--VSGTRLKEL---------LLEG-GV-----G
FEP---------------------SRE-------------G-------------------
----------ERKRITV--RGREV------DD--------------------DIAQINAS
------------------------------------------------------VVD-GD
--GD----------------------VAAAL--GE-------------------------
-----------------------------------------------GD----------A
DADE----------------------------------------------------
>hrr_Ga2p
-------------------------------------MAEFKVVVAD-------------
---------------------------------PET----GETF----------------
------------------------------QREVDGQDANR-------------------
---------------FLGRE--LGDEIG------------------------------GD
---------------------------AVGLSD---------------HTIEL-------
-------------------------TGGS------DET---------G------RP----
-----------------------MRED--VSGTRLKEL---------LLEG-GV-----G
FEP---------------------SRE-------------G-------------------
----------ERKRITV--RGREV------DD--------------------DIAQINAS
------------------------------------------------------VVD-GD
--GD----------------------VAAAL--GE-------------------------
-----------------------------------------------GD----------A
DADE----------------------------------------------------
>hrr_Ga36
-------------------------------------MAEFKVVVAD-------------
---------------------------------PET----GETF----------------
------------------------------QREVDGQDANR-------------------
---------------FLGRE--LGDEIG------------------------------GD
---------------------------AVGLSD---------------HTIEL-------
-------------------------TGGS------DET---------G------RP----
-----------------------MRED--VSGTRLKEL---------LLEG-GV-----G
FEP---------------------SRE-------------G-------------------
----------ERKRITV--RGREV------DD--------------------DIAQINAS
------------------------------------------------------VVD-GD
--GD----------------------VAAAL--GE-------------------------
-----------------------------------------------GD----------A
DADE----------------------------------------------------
>hrr_LD3
-------------------------------------MAEFKVVVAD-------------
---------------------------------PET----GETF----------------
------------------------------QREVDGQDANR-------------------
---------------FLGRE--LGDEIG------------------------------GD
---------------------------AVGLSD---------------HTIEL-------
-------------------------TGGS------DET---------G------RP----
-----------------------MRED--VSGTRLKEL---------LLEG-GV-----G
FEP---------------------SRE-------------G-------------------
----------ERKRITV--RGREV------DD--------------------DIAQINAS
------------------------------------------------------VVD-GD
--GD----------------------VAAAL--GE-------------------------
-----------------------------------------------GD----------A
DADE----------------------------------------------------
>hrr_LG1
-------------------------------------MAEFKVVVAD-------------
---------------------------------PET----GETF----------------
------------------------------QREVDGQDANR-------------------
---------------FLGRE--LGDEIG------------------------------GD
---------------------------AVGLSD---------------HTIEL-------
-------------------------TGGS------DET---------G------RP----
-----------------------MRED--VSGTRLKEL---------LLEG-GV-----G
FEP---------------------SRE-------------G-------------------
----------ERKRITV--RGREV------DD--------------------DIAQINAS
------------------------------------------------------VVD-GD
--GD----------------------VAAAL--GE-------------------------
-----------------------------------------------GD----------A
DADE----------------------------------------------------
>hrr_LG2
-------------------------------------MAEFKVVVAD-------------
---------------------------------PET----GETF----------------
------------------------------QREVDGQDANR-------------------
---------------FLGRE--LGDEIG------------------------------GD
---------------------------AVGLSD---------------HTIEL-------
-------------------------TGGS------DET---------G------RP----
-----------------------MRED--VSGTRLKEL---------LLEG-GV-----G
FEP---------------------SRE-------------G-------------------
----------ERKRITV--RGREV------DD--------------------DIAQINAS
------------------------------------------------------VVD-GD
--GD----------------------VAAAL--GE-------------------------
-----------------------------------------------GD----------A
DADE----------------------------------------------------
>hrr_Ec15
-------------------------------------MAEFKVVVAD-------------
---------------------------------PET----GETF----------------
------------------------------QREVDGQDANR-------------------
---------------FLGRE--LGDEIG------------------------------GD
---------------------------AVGLSD---------------HTIEL-------
-------------------------TGGS------DET---------G------RP----
-----------------------MRED--VSGTRLKEL---------LLEG-GV-----G
FEP---------------------SRE-------------G-------------------
----------ERKRITV--RGREV------DD--------------------DIAQINAS
------------------------------------------------------VVD-GD
--GD----------------------VAAAL--GE-------------------------
-----------------------------------------------GD----------D
DADE----------------------------------------------------
>hrr_167
-----------------------------MRGGLGSRMAEFKVVVAD-------------
---------------------------------PET----GETF----------------
------------------------------QREVDGQDANR-------------------
---------------FLGRE--LGDEIG------------------------------GD
---------------------------AVGLSD---------------HTIEL-------
-------------------------TGGS------DET---------G------RP----
-----------------------MRED--VSGTRLKEL---------LLEG-GV-----G
FEP---------------------SRE-------------G-------------------
----------ERKRITV--RGREI------DD--------------------DIAQINAS
------------------------------------------------------VVD-GD
--GD----------------------VAAAL--GE-------------------------
-----------------------------------------------GD----------A
DDD-ADE-------------------------------------------------
>hrr_C2_b
-----------------------------MRGGLGSRMAEFKVVVAD-------------
---------------------------------PET----GETF----------------
------------------------------QREVDGQDANR-------------------
---------------FLGRE--LGDEIG------------------------------GD
---------------------------AVGLSD---------------HTIEL-------
-------------------------TGGS------DET---------G------RP----
-----------------------MRED--VSGTRLKEL---------LLEG-GV-----G
FEP---------------------SRE-------------G-------------------
----------ERKRITV--RGREI------DD--------------------DIAQINAS
------------------------------------------------------VVD-GD
--GD----------------------VAAAL--GE-------------------------
-----------------------------------------------GD----------A
DDD-ADE-------------------------------------------------
>hrr_E8
-----------------------------MRGRLGSRMAEFKVVVAD-------------
---------------------------------PET----GETF----------------
------------------------------QREVDGQDANR-------------------
---------------FLGRE--LGDEIG------------------------------GD
---------------------------AVGLSD---------------HTIEL-------
-------------------------TGGS------DET---------G------RP----
-----------------------MRED--VSGTRLKEL---------LLEG-GV-----G
FEP---------------------SRE-------------G-------------------
----------ERKRITV--RGREI------DD--------------------DIAQINAS
------------------------------------------------------VVD-GD
--GD----------------------VAAAL--GE-------------------------
-----------------------------------------------GD----------A
DDD-ADE-------------------------------------------------
>hrr_arcis_JCM_13916
-------------------------------------MAEFKVVVAD-------------
---------------------------------PET----GETF----------------
------------------------------QREVDGQDANR-------------------
---------------FLGRE--LGDEIG------------------------------GD
---------------------------AVGLSD---------------HTIEL-------
-------------------------TGGS------DET---------G------RP----
-----------------------MRED--VSGTRLKEL---------LLEG-GV-----G
FEP---------------------SRE-------------G-------------------
----------ERKRITV--RGREI------DD--------------------DIAQINAS
------------------------------------------------------VVD-GD
--GD----------------------VAAALGEGD-------------------------
-----------------------------------------------AD----------D
DADE----------------------------------------------------
>hrr_distributum_JCM_10118
-------------------------------------MAEFKVVVAD-------------
---------------------------------PET----GETF----------------
------------------------------QREVDGQDANR-------------------
---------------FLGRE--LGDEIG------------------------------GD
---------------------------AVGLSD---------------HTIEL-------
-------------------------TGGS------DET---------G------RP----
-----------------------MRED--VSGTRLKEL---------LLEG-GV-----G
FEP---------------------SRE-------------G-------------------
----------ERKRITV--RGREI------DD--------------------DIAQINAS
------------------------------------------------------VVD-GD
--GD----------------------VAAALGEGD-------------------------
-----------------------------------------------AD----------D
DADE----------------------------------------------------
>hrr_litoreum_JCM_13561
-------------------------------------MAEFKVVVAD-------------
---------------------------------PET----GETF----------------
------------------------------QREVDGQDANR-------------------
---------------FLGRE--LGDEIG------------------------------GD
---------------------------AVGLSD---------------HTIEL-------
-------------------------TGGS------DET---------G------RP----
-----------------------MRED--VSGTRLKEL---------LLEG-GV-----G
FEP---------------------SRE-------------G-------------------
----------ERKRITV--RGREI------DD--------------------DIAQINAS
------------------------------------------------------VVD-GD
--GD----------------------VAAALGEGD-------------------------
-----------------------------------------------AD----------D
DADE----------------------------------------------------
>hrr_terrestre_JCM_10247
-------------------------------------MAEFKVVVAD-------------
---------------------------------PET----GETF----------------
------------------------------QREVDGQDANR-------------------
---------------FLGRE--LGDEIG------------------------------GD
---------------------------AVGLSD---------------HTIEL-------
-------------------------TGGS------DET---------G------RP----
-----------------------MRED--VSGTRLKEL---------LLEG-GV-----G
FEP---------------------SRE-------------G-------------------
----------ERKRITV--RGREI------DD--------------------DIAQINAS
------------------------------------------------------VVD-GD
--GD----------------------VAAALGEGD-------------------------
-----------------------------------------------AD----------D
DADE----------------------------------------------------
>hrr_saccharovorum_DSM_1137
-------------------------------------MAEFKVVIAD-------------
---------------------------------PNT----GETF----------------
------------------------------QREVDGQDANR-------------------
---------------FLGRE--IGDEIG------------------------------GD
---------------------------AVGLSE---------------HTVEI-------
-------------------------TGGS------DET---------G------RP----
-----------------------MRED--VSGTRLKEL---------LLEG-GV-----G
FDP---------------------SRE-------------G-------------------
----------ERKRITV--RGREI------DD--------------------DVAQINVS
------------------------------------------------------VVE-GD
---D----------------------VAAAL--GE-------------------------
-----------------------------------------------D------------
-DGDADEE------------------------------------------------
>hrr_lacusprofundi_ATCC_49239
-------------------------------------MAEFKVVIAD-------------
---------------------------------PNT----GETF----------------
------------------------------QREVDGQDANR-------------------
---------------FLGRD--IGDEIG------------------------------GD
---------------------------AVGLSE---------------HTIAI-------
-------------------------TGGS------DET---------G------RP----
-----------------------MRED--VSGTRLKEL---------LLEG-GV-----G
FEP---------------------SRE-------------G-------------------
----------ERKRITV--RGREI------DN--------------------DVAQINVS
------------------------------------------------------VVE-GD
---D----------------------VAAAL--GE-------------------------
-----------------------------------------------GD----------A
DADDADEE------------------------------------------------
>hrr_Ea8
-------------------------------------MAEFKVVIAD-------------
---------------------------------PES----GETF----------------
------------------------------QREVDGQDANR-------------------
---------------FLGRE--IGDEIG------------------------------GD
---------------------------AVGLSE---------------HTIEI-------
-------------------------TGGS------DET---------G------RP----
-----------------------MRED--VSGTRLKEL---------LLEG-GV-----G
FKP---------------------SRE-------------G-------------------
----------ERKRITV--RGREV------DD--------------------DVAQINVS
------------------------------------------------------VVE-GD
---D----------------------VAAAL--GE-------------------------
-----------------------------------------------G------------
DADDADEE------------------------------------------------
>hrr_Eb13
-------------------------------------MAEFKVVIAD-------------
---------------------------------PES----GETF----------------
------------------------------QREVDGQDANR-------------------
---------------FLGRE--IGDEIG------------------------------GD
---------------------------AVGLSE---------------HTIEI-------
-------------------------TGGS------DET---------G------RP----
-----------------------MRED--VSGTRLKEL---------LLEG-GV-----G
FKP---------------------SRE-------------G-------------------
----------ERKRITV--RGREV------DD--------------------DVAQINVS
------------------------------------------------------VVE-GD
---D----------------------VAAAL--GE-------------------------
-----------------------------------------------G------------
DADDADEE------------------------------------------------
>hrr_hd13
-------------------------------------MAEFKVVIAD-------------
---------------------------------PES----GETF----------------
------------------------------QREVDGQDANR-------------------
---------------FLGRE--IGDEIG------------------------------GD
---------------------------AVGLSE---------------HTIEI-------
-------------------------TGGS------DET---------G------RP----
-----------------------MRED--VSGTRLKEL---------LLEG-GV-----G
FKP---------------------SRE-------------G-------------------
----------ERKRITV--RGREV------DD--------------------DVAQINVS
------------------------------------------------------VVE-GD
---D----------------------VAAAL--GE-------------------------
-----------------------------------------------G------------
DADDADEE------------------------------------------------
>hrr_IB24
-------------------------------------MAEFKVVIAD-------------
---------------------------------PES----GETF----------------
------------------------------QREVDGQDANR-------------------
---------------FLGRE--IGDEIG------------------------------GD
---------------------------AVGLSE---------------HTIEI-------
-------------------------TGGS------DET---------G------RP----
-----------------------MRED--VSGTRLKEL---------LLEG-GV-----G
FKP---------------------SRE-------------G-------------------
----------ERKRITV--RGREV------DD--------------------DVAQINVS
------------------------------------------------------VVE-GD
---D----------------------VAAAL--GE-------------------------
-----------------------------------------------G------------
DADDADEE------------------------------------------------
>hrr_kocurii_JCM_14978
-------------------------------------MAEFKVVIAD-------------
---------------------------------PDT----GETF----------------
------------------------------QREVDGQDANR-------------------
---------------FLGRE--IGDEIG------------------------------GD
---------------------------AVGLSE---------------HTIEI-------
-------------------------TGGS------DET---------G------RP----
-----------------------MRED--VSGTRLKEL---------LLEG-GV-----G
FEP---------------------SRE-------------G-------------------
----------ERKRITV--RGREI------DD--------------------DVAQINAS
------------------------------------------------------VVD-GD
---D----------------------VAAAL--GE-------------------------
-----------------------------------------------D-----------G
GDEE----------------------------------------------------
>hrr_C49
-------------------------------------MAEFKVVIAD-------------
---------------------------------PDT----GETF----------------
------------------------------QREVDGQDANR-------------------
---------------FLGRE--IGDEIG------------------------------GD
---------------------------AVGLSE---------------HTIEI-------
-------------------------TGGS------DET---------G------RP----
-----------------------MRED--VSGTRLKEL---------LLEG-GV-----G
FEP---------------------SRE-------------G-------------------
----------ERKRVTV--RGREV------DD--------------------DVAQINVS
------------------------------------------------------VVD-GD
---D----------------------VAAAL--GE-------------------------
-----------------------------------------------G--DA-------D
ADEE----------------------------------------------------
>hrr_lipolyticum_DSM_21995
-------------------------------------MAEFKVVIAD-------------
---------------------------------PDT----GETF----------------
------------------------------QREVDGQDANR-------------------
---------------FLGRE--IGDEIG------------------------------GD
---------------------------AVGLSE---------------HTIEI-------
-------------------------TGGS------DET---------G------RP----
-----------------------MRED--VSGTRLKEL---------LLEG-GV-----G
FEP---------------------SRE-------------G-------------------
----------ERKRITV--RGREI------DD--------------------DVAQINVS
------------------------------------------------------VVDGDD
--------------------------VAAAL--GE-------------------------
-----------------------------------------------GD----------A
DEE-----------------------------------------------------
>hgn_salarium_B_1
-------------------------------------MADFKVVVAD-------------
---------------------------------PDS----GNTY----------------
------------------------------QVDVDGQDANR-------------------
---------------FLGRS--IGEEVD------------------------------GA
---------------------------AVGLDE---------------FTLEL-------
-------------------------TGGS------DKA---------G------RP----
-----------------------MRKD--IAGPNLKEV---------LLEG-GV-----G
YEP---------------------SRD-------------G-------------------
----------ERKRITV--RGREV------SE--------------------ETVQINVK
------------------------------------------------------AL--GD
--GD----------------------VATAL--GE-------------------------
-----------------------------------------------GD----------A
EDEGEDADE-----------------------------------------------
>hfx_elongans_ATCC_BAA_1513
-------------------------------------MAEFMVVVAD-------------
---------------------------------PDS----GETY----------------
------------------------------QVDVEGQDANR-------------------
---------------FLGRD--LGDEVD------------------------------GD
---------------------------AVGLDG---------------FTLEL-------
-------------------------TGGS------DKA---------G------RP----
-----------------------MHPD--VPGGNLKEV---------LAED-GI-----G
FNP---------------------SRE-------------G-------------------
----------ERKRITV--RGREI------NE--------------------ETVQINVK
------------------------------------------------------VVS-GD
--GD----------------------VAAAF--GE-------------------------
-----------------------------------------------GD----------D
EADEE---------------------------------------------------
>hfx_larsenii_JCM_13917
-------------------------------------MAEFMVVVAD-------------
---------------------------------PDS----GETY----------------
------------------------------QVDVEGQDANR-------------------
---------------FLGRD--LGDEVD------------------------------GD
---------------------------AVGLDG---------------FTLEL-------
-------------------------TGGS------DKA---------G------RP----
-----------------------MHPD--VPGGNLKEV---------LAED-GI-----G
FNP---------------------SRE-------------G-------------------
----------ERKRITV--RGREI------NE--------------------ETVQINVK
-------------------------------------------------------VASGD
--GD----------------------VAAAF--GE-------------------------
-----------------------------------------------GD----------D
EADEE---------------------------------------------------
>hfx_gobbonsii_ATCC_33959
-------------------------------------MAEFMVVVAD-------------
---------------------------------PDT----GATY----------------
------------------------------QVDVEGQDANR-------------------
---------------FLGRD--LGDEVD------------------------------GA
---------------------------AVGLDG---------------FTLEL-------
-------------------------TGGS------DKA---------G------RP----
-----------------------MHPD--VPGGALKEI---------LAKD-GI-----G
YKP---------------------SRD-------------G-------------------
----------ERKRVTV--RGREV------SG--------------------ETVQINAK
------------------------------------------------------VVS-GE
--GD----------------------VAAAF--GE-------------------------
-----------------------------------------------GD----------D
EEADE---------------------------------------------------
>hfx_prahovense_DSM_18310
-------------------------------------MAEFMVVVAD-------------
---------------------------------PDT----GATY----------------
------------------------------QVDVEGQDANR-------------------
---------------FLGRD--LGDEVD------------------------------GA
---------------------------AVGLDG---------------FTLEL-------
-------------------------TGGS------DKA---------G------RP----
-----------------------MHPD--VPGGALKEI---------LAKD-GI-----G
YKP---------------------SRD-------------G-------------------
----------ERKRVTV--RGREV------SG--------------------ETVQINAK
------------------------------------------------------VVS-GE
--GD----------------------VAAAF--GE-------------------------
-----------------------------------------------GD----------D
EEADE---------------------------------------------------
>hfx_denitrificans_ATCC_35960
-------------------------------------MAEFMVVVAD-------------
---------------------------------PDS----GATY----------------
------------------------------QVDVEGQDANR-------------------
---------------FLGRD--LGDEVD------------------------------GA
---------------------------AVGLDG---------------FTLEL-------
-------------------------TGGS------DKA---------G------RP----
-----------------------MHPN--VPGGALKEI---------LAKD-GI-----G
YKP---------------------SRD-------------G-------------------
----------ERKRVTV--RGREI------SG--------------------ETVQINAK
------------------------------------------------------VVA-GE
--GD----------------------VAAAF--GE-------------------------
-----------------------------------------------GD----------D
EEADE---------------------------------------------------
>hfx_alexandrinus_JCM_10717
-------------------------------------MAEFMVVVAD-------------
---------------------------------PDS----GATY----------------
------------------------------QVDVEGQDANR-------------------
---------------FLGRD--LGDEVD------------------------------GA
---------------------------AVGLDG---------------FTLEL-------
-------------------------TGGS------DKA---------G------RP----
-----------------------MHPD--VPGGALKEI---------LAED-GI-----G
YKP---------------------SRD-------------G-------------------
----------ERKRVTV--RGREV------SD--------------------ETVQINAK
------------------------------------------------------VVA-GE
--GD----------------------VAAAF--GE-------------------------
-----------------------------------------------GD----------D
EEADE---------------------------------------------------
>hfx_BAB-2207
-------------------------------------MAEFMVVVAD-------------
---------------------------------PDS----GATY----------------
------------------------------QVDVEGQDANR-------------------
---------------FLGRD--LGDEVD------------------------------GA
---------------------------AVGLDG---------------FTLEL-------
-------------------------TGGS------DKA---------G------RP----
-----------------------MHPD--VPGGALKEI---------LAED-GI-----G
YKP---------------------SRD-------------G-------------------
----------ERKRVTV--RGREV------SD--------------------ETVQINAK
------------------------------------------------------VVA-GE
--GD----------------------VAAAF--GE-------------------------
-----------------------------------------------GD----------D
EEADE---------------------------------------------------
>hfx_lucentense_DSM_14919
-------------------------------------MAEFMVVVAD-------------
---------------------------------PDS----GATY----------------
------------------------------QVDVEGQDANR-------------------
---------------FLGRD--LGDEVD------------------------------GA
---------------------------AVGLDG---------------FTLEL-------
-------------------------TGGS------DKA---------G------RP----
-----------------------MHPD--VPGGALKEI---------LAED-GI-----G
YKP---------------------SRD-------------G-------------------
----------ERKRVTV--RGREV------SD--------------------ETVQINAK
------------------------------------------------------VVA-GE
--GD----------------------VAAAF--GE-------------------------
-----------------------------------------------GD----------D
EEADE---------------------------------------------------
>hfx_volcanii_DS2
-------------------------------------MAEFMVVVAD-------------
---------------------------------PDS----GATY----------------
------------------------------QVDVEGQDANR-------------------
---------------FLGRD--LGDEVD------------------------------GA
---------------------------AVGLDG---------------FTLEL-------
-------------------------TGGS------DKA---------G------RP----
-----------------------MHPD--VPGGALKEI---------LAED-GI-----G
YKP---------------------SRD-------------G-------------------
----------ERKRVTV--RGREV------SD--------------------ETVQINAK
------------------------------------------------------VVA-GE
--GD----------------------VAAAF--GE-------------------------
-----------------------------------------------GD----------D
EEADE---------------------------------------------------
>hfx_ATCC_BAA-644
-------------------------------------MAEFMVVVAD-------------
---------------------------------PDS----GATY----------------
------------------------------QVDVEGQDANR-------------------
---------------FLGRD--LGDEVD------------------------------GA
---------------------------AVGLDG---------------FTLEL-------
-------------------------TGGS------DKA---------G------RP----
-----------------------MHPD--VPGGALKEI---------LAED-GI-----G
YQP---------------------SRD-------------G-------------------
----------ERKRVTV--RGREV------SD--------------------ETVQINAK
------------------------------------------------------VVA-GE
--GD----------------------VAAAF--GE-------------------------
-----------------------------------------------GD----------D
E-------------------------------------------------------
>hfx_ATCC_BAA-645
-------------------------------------MAEFMVVVAD-------------
---------------------------------PDS----GATY----------------
------------------------------QVDVEGQDANR-------------------
---------------FLGRD--LGDEVD------------------------------GA
---------------------------AVGLDG---------------FTLEL-------
-------------------------TGGS------DKA---------G------RP----
-----------------------MHPD--VPGGALKEI---------LAED-GI-----G
YQP---------------------SRD-------------G-------------------
----------ERKRVTV--RGREV------SD--------------------ETVQINAK
------------------------------------------------------VVA-GE
--GD----------------------VAAAF--GE-------------------------
-----------------------------------------------GD----------D
E-------------------------------------------------------
>hfx_ATCC_BAA-646
-------------------------------------MAEFMVVVAD-------------
---------------------------------PDS----GATY----------------
------------------------------QVDVEGQDANR-------------------
---------------FLGRD--LGDEVD------------------------------GA
---------------------------AVGLDG---------------FTLEL-------
-------------------------TGGS------DKA---------G------RP----
-----------------------MHPD--VPGGALKEI---------LAED-GI-----G
YQP---------------------SRD-------------G-------------------
----------ERKRVTV--RGREV------SD--------------------ETVQINAK
------------------------------------------------------VVA-GE
--GD----------------------VAAAF--GE-------------------------
-----------------------------------------------GD----------D
E-------------------------------------------------------
>hfx_mediterranei_ATCC_33500
-------------------------------------MAEFMVVVAD-------------
---------------------------------PDS----GETY----------------
------------------------------QVDVEGQDANR-------------------
---------------FLGRD--LGDEVD------------------------------GA
---------------------------AVGIDG---------------FTLEL-------
-------------------------TGGS------DKA---------G------RP----
-----------------------MHPD--VPGGNLKEI---------LAED-GI-----G
YKP---------------------ARD-------------G-------------------
----------ERKRVTV--RGREI------SE--------------------ETVQINAK
-------------------------------------------------------VASGE
--GD----------------------VAAAF--GE-------------------------
-----------------------------------------------GD----------D
EEADE---------------------------------------------------
>hfx_mucosum_ATCC_BAA_1512
------------------MVPRRAFDVLFIRDRFHPRMAEFMVVVAD-------------
---------------------------------PDS----GETY----------------
------------------------------QLDVEGQDANR-------------------
---------------FLGRD--LGDEVD------------------------------AG
---------------------------AVGLDG---------------FTLEL-------
-------------------------TGGS------DKA---------G------RP----
-----------------------MHPD--VPGGNLKEI---------LAED-GI-----G
YKP---------------------SRD-------------G-------------------
----------ERKRVTV--RGREI------SE--------------------ETVQINAK
-------------------------------------------------------VASGE
--GD----------------------VAAAL--GE-------------------------
-----------------------------------------------GD----------D
EEADE---------------------------------------------------
>hqr_walsbyi_C23
-------------------------------------MAEFKVVVSD-------------
----------------------------------ET----GHTR----------------
------------------------------QFEVDEQDANR-------------------
---------------FLGRN--LGNEVD------------------------------GN
---------------------------AVGLDG---------------ATLEL-------
-------------------------TGGS------DDA---------G------RP----
-----------------------MRED--VSGSDLKEL---------LLEG-GV-----G
YEP---------------------TRD-------------G-------------------
----------ERKRITV--RGRQV------SD--------------------ETAQVNAA
------------------------------------------------------VV--GE
--TP----------------------IAVLL--GE-------------------------
----------------------EEPEDADDDGDSDVDADDDGDSDVDADEATDTDAESEE
DNDDDIADAE----------------------------------------------
>hqr_walsbyi_DSM_16790
-------------------------------------MAEFKVVVSD-------------
----------------------------------ET----GHTR----------------
------------------------------QFEVDEQDANR-------------------
---------------FLGRN--LGNEVD------------------------------GN
---------------------------AVGLDG---------------ATLEL-------
-------------------------TGGS------DDA---------G------RP----
-----------------------MRED--VSGSDLKEL---------LLEG-GV-----G
YEP---------------------TRD-------------G-------------------
----------ERKRITV--RGRQV------SD--------------------ETAQVNAA
------------------------------------------------------VV--GE
--TP----------------------IAVLL--GE-------------------------
--------------------------------EEPEDADDDGDSDVDADEATDTDAGSEE
DNDDDIADAE----------------------------------------------
>hns_J07HN4
-------------------------------------MAEFQVVVAD-------------
---------------------------------PDG----GKTY----------------
------------------------------QHEVDGQSANR-------------------
---------------FLGRE--IGEEVD------------------------------AA
---------------------------AVDLDG---------------YTLEL-------
-------------------------TGGS------DET---------G------RP----
-----------------------MREN--VPGAEIKEL---------LLEG-GV-----G
FNP---------------------SRD-------------G-------------------
----------ERKRITV--RGRQV------SD--------------------ETAQVNAK
------------------------------------------------------IVD-GD
--DQ----------------------LLVAL--GEEEPEPDTDDEADADDAADETDADDT
EEDAADEAEEADETDDEEEDADDADEAEDTDADEEEAEADDEADADEAD----------D
EAEAADDDSADADDDTDDA-------------------------------------
>hns_J07HN6
-------------------------------------MAEFQVVVAD-------------
---------------------------------PDG----GKTY----------------
------------------------------QHEVDGQSANR-------------------
---------------FLGRE--IGEEVD------------------------------AA
---------------------------AVDLDG---------------YTLEL-------
-------------------------TGGS------DET---------G------RP----
-----------------------MREN--VPGAEIKEL---------LLEG-GV-----G
FNP---------------------SRD-------------G-------------------
----------ERKRITV--RGRQV------SD--------------------ETAQVNAK
------------------------------------------------------IVD-GD
--DQ----------------------LLVAL--GEEEPEPDTDDEADADDAADETDADDT
EEDAADEAEEADETDDEEEDADDADEAEDTDADEEEAEADDEADADEAD----------D
EAEAADDDSADADDDTDDA-------------------------------------
>hgm_borinquense_DSM_11551
-------------------------------------MAEFKVVVSD-------------
---------------------------------PDA----GDTH----------------
------------------------------QFEVDGQDANR-------------------
---------------FLGRD--IGDEVD------------------------------GG
---------------------------AVGLDG---------------FTLEI-------
-------------------------TGGS------DEA---------G------RP----
-----------------------MREN--VAGSNLKEL---------LLEG-GV-----G
YKP---------------------SRD-------------G-------------------
----------ERKRVTV--RGRQV------SD--------------------ETAQVNAK
------------------------------------------------------VIDGGD
--------------------------VAAAL--GE-------------------------
------------------------------------------------D----------D
EEDEADEE------------------------------------------------
>hsn_pallida_JCM_14848
-------------------------------------MAEFQVVVSD-------------
---------------------------------PDA----GDTH----------------
------------------------------QFEVDGQDANR-------------------
---------------FLGRD--IGDEVD------------------------------GG
---------------------------AVGLDG---------------FTLEI-------
-------------------------TGGS------DEA---------G------RP----
-----------------------MRAN--IAGSDLKEL---------LLEG-GV-----G
YKP---------------------SRD-------------G-------------------
----------ERKRVTV--RGRQV------SD--------------------ETAQVNAK
------------------------------------------------------VLDGGD
--------------------------VAAAL--GE-------------------------
-----------------------------------------------GD----------E
DEDADAEDDDE---------------------------------------------
>halophilic_archaeon_J07HX5
-------------------------------------MVELTVAVAD-------------
---------------------------------PDD----GVTR----------------
------------------------------QVEVTEQDANR-------------------
---------------FIGKS--LGDPVD------------------------------GS
---------------------------AVGLSG---------------YTLKL-------
-------------------------TGGS------DDA---------G------RP----
-----------------------MRAD--VSGSNLRSV---------LLTG-GT-----G
YNP---------------------SRD-------------G-------------------
----------ERRRVTV--RGGEV------SD--------------------ATRQINAK
------------------------------------------------------ITGRGD
--DP----------------------VEELL--AS-------------------------
-----------------------------------------------------------E
--------------------------------------------------------
>halophilic_archaeon_J07HX64
-------------------------------------MAEFTVAVAD-------------
---------------------------------TEA----GVTR----------------
------------------------------QVEVSGQSANR-------------------
---------------FVGRE--LGDTVD------------------------------GN
---------------------------AVGLDG---------------YTLEL-------
-------------------------TGGT------DDA---------G------RP----
-----------------------MRED--IRGASLDEV---------LLEG-GT-----G
YEP---------------------SRD-------------G-------------------
----------ERKRVTL--RGREV------GD--------------------ATRQINVK
------------------------------------------------------ITEYGP
--GD----------------------AEDML-----------------------------
-----------------------------------------------------------D
--------------------------------------------------------
