# Supplementary material for: Inteins as indicators of gene flow in the halobacteria
Source: Front Microbiol. 2014 Jun 26;5:299. doi: 10.3389/fmicb.2014.00299 (PMC4071816; doi:10.3389/fmicb.2014.00299)
Supplement: Supplementary file 1 [file DataSheet1.ZIP › data_file1/reference_tree_alignment/S6e.aln]

>lcl|38015_2036 unnamed protein product
---------------------------MADRAVSEVLSFALVFSLIVASIILVSVS----
------G--LGALQNARDAE-----------------------------QMENAERAF--
------------------------------------------------------------
--------------------------------------------------DVL-------
---SDNIADLHKQGA-----------------------------------------PSRA
TEVSLGE-----AT--------LRTGENTTISVQVHDGTAPKDVGTWEIRPII-------
-------------------------------------------------YAG----SQER
ELVYE----------------------A-GA--VYR-T----------------------
--------------------------------------------------------NR--
------------DG--------------GVQKR---------------------------
------------------------------------------------------------
---------------------TPPILVSDDRVLITVV-GTTASGQQSL-----GGST---
---------VLV----------------------------RTNHRSSNVSFAIPVGTSNT
STSVSTRLHSARHSGSRTSSRKGSPVGPTAGVTSRRLPAASSGRTSSTTTLRSTSTSSRS
TTRWSR----------------------------------------------
>lcl|36546_2634 unnamed protein product
----------------------MERFVGQQ------------LVTEVGE--LLFDL----
------V---DLLE--VDIDPRPAANHGESAVLALVERRVEDESGVRPGDLQ-PARVL--
--------GVLAHRTERVDVVRELESERGVLVHVGERLVLPPGPAGHPDRVLAECEPRRV
ERVDAQIHHRAAARQRGVEPPLVRVASEFAEHRLRHRRVDVDHLAGDARVEEV-------
---AE-----PPDGG--------------------------------------VGLHPVA
DHQGRPGVAAGRHQLPRALRRHLQRLLAEDRLPLLCGGLDVLQVG----RVRR-------
-----------------------------------------RDVDGVVRVRG----GPRS
QFLGREARQVALGGDRFDRRGVDIADDG-GL--GVRRP----------------------
--------------------------------------------------------RDAG
QRPLPGEPAEADDR---------------DPDR---------------------------
------------------------------------------------------------
----VGDGGRVERLPVAARELVEVLREGGVHVAPSAR-GRQITTATPT-----RDAT---
-------GRVTDRAAVALVRAALTTARRSSPAAGPRRSRSRGASRPRAGPAPGRRGR---
----------------------------GDRRSPRRTGPSSPRRSRPSRAAGCPNAPPTS
RRAGRTTRRRRRGSRRRPGRGVRTGRRTRTPRTASRP---------------
>gi|541196332|gb|ERH04589.1| branched-chain amino acid aminotransferase/4-amino-4-deoxychorismate lyase, partial [Halorubrum sp. J07HR59]
--------------RAYGGSVFRWGAHAER------------LRQSCDA--LEIDH----
------GLDSATLR--ERID-----------------------------ETLAANEFQEA
YVKLSITRG---------------------------------------------------
--------------------------------------------------RQP-------
---GKLDPAPNSDPT--------------------------------------VVVYVSP
LAEGGTG-----GESVWDGPARLQ----------TVSTQRIPDEA----LPAQ-------
----------------AKTHNYLNEILARLELRETDADEALMLDLDGNIAEG----ATCN
IFFVD------------------------DD--GLRTP----------------------
--------------------------------------------------------RL--
------------DGSILPGITRETVLAIAEEER---------------------------
------------------------------------------------------------
---------------------------------IPVEQSQYEPARLREADEVFLTNSTWE
VRP------VAS--------------------VDGKTIGSGGP-----GPMTRLLSH---
----------------------------------LFDQRIDERHYRDSD-----------
----------------------------------------------------
>lcl|36547_383 unnamed protein product
MSDDGERSEAAGDDDPLRYHVDGDLVPAPE------------ATVSVEDRGFAYGDAAFE
TMRAYGG---DVFRWEAHAERLADTCETLALDHGVADAELKRRVDETLAANDLADAYV--
--KLSISRG---------------------------------------------------
--------------------------------------------------VQP-------
---GTLDPQPEVDPT-----------------------------------VVVIAKPLPR
GGVGSDPVHDGPAA--------LQ----------TTKTRK--VAD----RAIP-------
--------------AAAKTHNYLNGILARLELRVTDADEALMLDPDGNVAEG----ATAN
LFFVD------------------------GT--ALKTP----------------------
--------------------------------------------------------SL--
------------DGPILPGVTRRTVIEVAESEG---------------------------
------------------------------------------------------------
---------------------------------IPVEEGTYAPDAVREADEVFLTNSTWE
IRPVATVDGIAV----------------------------DGDGEGVAGPLTTLLSR---
----------------------------------LFDRRIEEESYDGERL----------
----------------------------------------------------
>gi|515911899|ref|WP_017342482.1| branched-chain amino acid aminotransferase [Halorubrum sp. T3]
-----------MSDDPLRYHVDGELVPAAE------------ATVSVEDRGFAYGDAAFE
TMRAYGG---DVFRWEAHADRLADTCETLGLDHGIADAELKRRVDETLAANDLADAYV--
--KLSISRG---------------------------------------------------
--------------------------------------------------VQP-------
---GTLDPQPEVDPT-----------------------------------VVVIAKPLPR
GGVGSDPAHDGPAA--------LQ----------TTKTRK--PAD----RALP-------
--------------AAAKTHNYLNGIVARLELRVTDADEALMLDPDGNVAEG----ATSN
LFFVD------------------------GT--ALKTP----------------------
--------------------------------------------------------SL--
------------DGPILPGVTRATVIDIAESEG---------------------------
------------------------------------------------------------
---------------------------------IPVEEGTYAPDAVREADEAFLTNSTWE
IRPVETVDGIAA----------------------------DGDGEGVAGPLTTLLSR---
--------------------------------------LFDRRIEEGYYDGGRL------
----------------------------------------------------
>lcl|36550_3771 unnamed protein product
---------------------------MSD------------HETSDTD----DAT----
------G---SDGK--RGAE----------------------------PTFE-AAEYA--
--------D---------------------------------------------------
--------------------------------------------------GTVTYPPHTV
SPNGA-----ERVGT---------------------------------------------
--VDLRE-----YE--------AR----------IVTWTM--STA----TP---------
--------------------------------------------PG---VRE----PNTL
AIVEF----------------------DMGD--EY-------------------------
------------------------------------------------------------
------------DG---------------PVVR---------------------------
------------------------------------------------------------
-----------------------------ALGQVAERGGADDAGEPGD-----VEVD---
---------IGD----------------------------RVE-----PVYADDLRE---
----------------------------PG----------AGIREPASQDWDGFRFRPVE
----------------------------------------------------
>gi|541205827|gb|ERH13807.1| acetyltransferase [halophilic archaeon J07HB67]
---------------------------MA---------------VTDGE----ADE----
------G---VVIRQARESD-----------------------------VDD-VVAFT--
------------------------------------------------------------
--------------------------------------------------RET-------
---WS-----DQEGA------------------------------------SDYLPETFP
EWIGTDGPEQRTFV--------AA----------VGGGAD--TDG----EPVG-------
------------------------LLQCVLLTETEAWAQGMRVAPA---HRGEGIAARLS
RTALAWARERGATVCRNMVFSWNVAGLGHSRDVGFD-PGTEFRYAMPEPDADAEPSMAVV
ADPDAGWSFWTDSDARTALAGLGLDAGESWAASELRRSDLRRAAADDALFVVQDGGTRGL
SLRAKTSTWETDDG---------------DRRR---------------------------
------------------------------------------------------------
-------------RATYAVGAWDSPAACAALMAAVARDAADLDADTAR-----VFVP---
----EGVGWVSD----------------------------LAAVRCPISDEPDFVMQ---
----------------------------------------ADLTEPGVSDTTGT------
----------------------------------------------------
>gi|541190028|gb|ERG98416.1| ribosomal protein L29 [Haloquadratum sp. J07HQX50]
---------------------------MA---------------ILYAE-----------
----------EIRD--MTAA-----------------------------ERE--------
------------------------------------------------------------
--------------------------------------------------AEL-------
----E-----ELETE---------------------------------------------
-LLNMKA---------------VQ----------AAGGAP--------------------
--------------------------------------------EN--------------
-------------------------------------P----------------------
--------------------------------------------------------GR--
------------VG---------------ELKR---------------------------
------------------------------------------------------------
---------------------------------TIAR----------------IKT----
---------IQQ------------------------------------EE----------
----------------------------------------DDSEG---------------
----------------------------------------------------
>lcl|36548_2987 unnamed protein product
--------MHVVVIGAGEVGTSIAASLASD------------HEVVVVD--VDPDR----
------A---EQLK--YELDVLTIAGDGTSSEIQSAAEVDRADMVIACTDDD-QTNLV--
--------A---------------------------------------------------
--------------------------------------------------CGT-------
---AK-----TLGGGFTIARVKSTDFLRTWQGNEGAFGVDFMVCTDLLTAENIVRVIGLP
AAVDVDP-----FAGGLVQMAEFE----------IAEGSP--VAG----QTVSEADRFES
LTFVGLFRDGEMTIPRGDTDIAVGDRAVVIGSPESVQSFATDVAPD---TTP----DRAD
EIVVV----------------------G-GTEIGYQ-T----------------------
--------------------------------------------------------ARLL
EEREFKPRLIEQDS---------------DRARWLAENLPDTVVMEHDPTDTEFLSREHV
DDADIVVTALGSDEKNLLISVLAKRLGVDRVIAVVDSPDYVTVFEEIGIDIAVNPRTVTA
EEITRFTYESVAENIAVLENDRAEVLELELTEGCGLV-GRPISEIVAE-----SDARFVI
GAITRNHELVTP----------------------------RGDTVLQAGDHVILLAE---
----------------------------------------SDSISAITSMA---------
----------------------------------------------------
>gi|339756434|gb|EGQ40017.1| ribosomal protein S6E, S10 [Candidatus Nanosalinarum sp. J07AB56]
-------------------------------------------MFVTVA----QED----
------G---STAQ--IQVE-------------------------------E-APRIH--
--------D---------------------------------------------------
--------------------------------------------------KQI-------
---GD-----EFDGG---------------------------------------------
-ILGLDG-----YT--------LE----------ITGGSD--ADG----FPMR-------
--------------------------------------------PT---IEG----EERR
RVLIE----------------------Q-GP--GVE-G----------------------
--------------------------------------------------------NE--
------------DG---------------ERRR---------------------------
------------------------------------------------------------
---------------------------------KTVR-GNVVSDEIEQ-----LNTK---
---------VVE----------------------------PGD-----HEIEEVLAE---
----------------------------------------DEEQE---------------
----------------------------------------------------
>gi|452207500|ref|YP_007487622.1| 30S ribosomal protein S6e [Natronomonas moolapensis 8.8.11]
---------------------------MAD------------FQVIVGD-----DD----
------G---TTYS--FEVD-----------------------------GQD-ANRFI--
--------G---------------------------------------------------
--------------------------------------------------RSI-------
---GE-----TVDGD---------------------------------------------
-AVGLSG-----YE--------VE----------ITGGSD--QSG----RPMH-------
--------------------------------------------GE---VSG----AETT
TLLST----------------------G-GV--GFE-P----------------------
--------------------------------------------------------TV--
------------DG---------------ERKR---------------------------
------------------------------------------------------------
---------------------------------ITVR-GAEVSEETRQ-----INAK---
---------VAS----------------------------RGD-----ESVEELLGD---
----------------------------------------DEDE----------------
----------------------------------------------------
>gi|76801335|ref|YP_326343.1| 30S ribosomal protein S6e [Natronomonas pharaonis DSM 2160]
---------------------------MAD------------FQVVVGD-----DD----
------G---TAYS--FEVD-----------------------------GQD-ANRFI--
--------G---------------------------------------------------
--------------------------------------------------RAI-------
---GE-----TVDGD---------------------------------------------
-AVGLPG-----YE--------LE----------ITGGSD--QSG----RPMH-------
--------------------------------------------GD---ING----AETA
AILSE----------------------G-GV--GFN-P----------------------
--------------------------------------------------------TV--
------------DG---------------ERKR---------------------------
------------------------------------------------------------
---------------------------------VTVR-GAEVSEDTRQ-----INAS---
---------IVS----------------------------RGE-----QSIDDLLGG---
----------------------------------------EDDE----------------
----------------------------------------------------
>gi|448731043|ref|ZP_21713346.1| 30S ribosomal protein S6e [Halococcus saccharolyticus DSM 5350]
---------------------------MAD------------FTVVVAD----PEE----
------G---AAHQ--RAVE-----------------------------GQD-ANRFI--
--------G---------------------------------------------------
--------------------------------------------------RSI-------
---GE-----EVDGS---------------------------------------------
-AVGLDG-----YT--------VE----------ITGGSD--TAG----RPMR-------
--------------------------------------------ED---VAG----SALT
SILVD----------------------G-GT--GYK-P----------------------
--------------------------------------------------------TR--
------------EG---------------ERKR---------------------------
------------------------------------------------------------
---------------------------------VTVR-GREVGEETRQ-----INAS---
---------IAD----------------------------RGD-----QSVAELLDD---
----------------------------ADA---------DDADDDE-------------
----------------------------------------------------
>gi|448734756|ref|ZP_21716977.1| 30S ribosomal protein S6e [Halococcus salifodinae DSM 8989]
---------------------------MAD------------FTVVVAD----PEE----
------G---AAHQ--RAVE-----------------------------GQD-ANRFI--
--------G---------------------------------------------------
--------------------------------------------------RSI-------
---GE-----EIDGS---------------------------------------------
-AVGLDG-----YT--------VT----------ITGGSD--TAG----RPMR-------
--------------------------------------------ED---VAG----PALT
SILVD----------------------G-GT--GYK-P----------------------
--------------------------------------------------------TR--
------------EG---------------ERKR---------------------------
------------------------------------------------------------
---------------------------------ITVR-GREIGEETRQ-----INAS---
---------IAD----------------------------RGD-----QSVAELFGD---
----------------------------GDADADADADDASDDDE---------------
----------------------------------------------------
>gi|409728346|ref|ZP_11271213.1| 30S ribosomal protein S6e [Halococcus hamelinensis 100A6]
---------------------------MAD------------FTVVVAD----PED----
------G---AAYQ--RAVE-----------------------------GQD-ANRFI--
--------G---------------------------------------------------
--------------------------------------------------RSI-------
---GD-----EVDGG---------------------------------------------
-AVGLDG-----YT--------VE----------LTGGSD--TAG----RPMR-------
--------------------------------------------ED---VAG----STLS
SVLLS----------------------G-GT--GYH-P----------------------
--------------------------------------------------------TS--
------------DG---------------ERKR---------------------------
------------------------------------------------------------
---------------------------------VTVR-GREVGDETRQ-----INAT---
---------ITG----------------------------RGD-----QSVDELFGE---
-----------------------------G----------DDADE---------------
----------------------------------------------------
>gi|448725673|ref|ZP_21708120.1| 30S ribosomal protein S6e [Halococcus morrhuae DSM 1307]
---------------------------MAD------------FTVVVAD----PED----
------G---AAYQ--NAVE-----------------------------GQD-ANRFI--
--------G---------------------------------------------------
--------------------------------------------------RSI-------
---GE-----EVDGD---------------------------------------------
-AVGLDG-----YT--------LE----------LTGGSD--TAG----RPMR-------
--------------------------------------------ED---IAG----PALN
AVLLS----------------------G-GT--GFK-P----------------------
--------------------------------------------------------TR--
------------DG---------------ERKR---------------------------
------------------------------------------------------------
---------------------------------VTVR-GREVGDETQQ-----INAT---
---------ITA----------------------------RGD-----RSIDELLDA---
----------------------------DDA---------DEDDE---------------
----------------------------------------------------
>gi|448738154|ref|ZP_21720184.1| 30S ribosomal protein S6e [Halococcus thailandensis JCM 13552]
---------------------------MAD------------FTVVVAD----PED----
------G---AAYQ--HAVE-----------------------------GQD-ANRFI--
--------G---------------------------------------------------
--------------------------------------------------RSI-------
---GE-----EVDGG---------------------------------------------
-AVGLDG-----YT--------LE----------LTGGSD--TAG----RPMR-------
--------------------------------------------ED---IAG----PALN
AVLLS----------------------G-GT--GFN-P----------------------
--------------------------------------------------------TR--
------------DG---------------ERKR---------------------------
------------------------------------------------------------
---------------------------------VTVR-GREVGEETQQ-----INAT---
---------ITA----------------------------RGD-----RSVDELLDA---
----------------------------GDA---------DEDDE---------------
----------------------------------------------------
>gi|448375151|ref|ZP_21558791.1| 30S ribosomal protein S6e [Halovivax asiaticus JCM 14624]
---------------------------MAT------------FNVVVGD----PDS----
------G---LAYQ--LEAD-----------------------------GQD-ANRFM--
--------G---------------------------------------------------
--------------------------------------------------KSI-------
---GD-----EVDGG---------------------------------------------
-ALGLDG-----YT--------LE----------ITGGSD--ETG----RPLH-------
--------------------------------------------AG---VTG----SSLT
EVMMR----------------------ETGT--GYH-Q----------------------
--------------------------------------------------------RR--
------------DG---------------ERRR---------------------------
------------------------------------------------------------
---------------------------------VTVR-GREIADDVSQ-----INAT---
---------VTE----------------------------SGS-----TAIDELLGE---
----------------------------GD----------DEAEE---------------
----------------------------------------------------
>gi|433637563|ref|YP_007283323.1| ribosomal protein S6E (S10) [Halovivax ruber XH-70]
---------------------------MAT------------FNVVVGD----PDS----
------G---LAYQ--LEAD-----------------------------GQD-ANRFM--
--------G---------------------------------------------------
--------------------------------------------------KSI-------
---GD-----EVDGG---------------------------------------------
-ALGLDG-----YT--------LE----------ITGGSD--ETG----RPLH-------
--------------------------------------------AG---VTG----TSLT
EVMMR----------------------ESGT--GYH-Q----------------------
--------------------------------------------------------RR--
------------GG---------------ERRR---------------------------
------------------------------------------------------------
---------------------------------VTVR-GREIADDVSQ-----INAT---
---------VTE----------------------------SGS-----TAIDELLGE---
----------------------------GD----------DEAAE---------------
----------------------------------------------------
>gi|429191879|ref|YP_007177557.1| ribosomal protein S6E (S10) [Natronobacterium gregoryi SP2]
---------------------------MAS------------FTVVVGD----PDS----
------G---MTYQ--LEAE-----------------------------EQD-ANRFI--
--------G---------------------------------------------------
--------------------------------------------------KSL-------
---GE-----EVEGN---------------------------------------------
-AVGLDG-----YT--------LE----------ITGGSD--EAG----RPLS-------
--------------------------------------------ES---VPG----ANPN
EVLMN----------------------ERQT--GYH-P----------------------
--------------------------------------------------------DR--
------------DG---------------ERRR---------------------------
------------------------------------------------------------
---------------------------------ITVR-GREISDAVAQ-----VNAS---
---------IVD----------------------------RGS-----TDVDELLGE---
----------------------------------------DDE-----------------
----------------------------------------------------
>gi|448299529|ref|ZP_21489538.1| 30S ribosomal protein S6e [Natronorubrum tibetense GA33]
---------------------------MAS------------FTVVVGD----PDS----
------G---SSYQ--LEAE-----------------------------EQD-ANRFI--
--------G---------------------------------------------------
--------------------------------------------------KSI-------
---GE-----EVDGS---------------------------------------------
-AVGLDG-----YT--------LE----------ITGGSD--NAG----RPLN-------
--------------------------------------------PG---VAG----GDLQ
EVLMK----------------------ERQT--GYK-P----------------------
--------------------------------------------------------SR--
------------DG---------------ERRR---------------------------
------------------------------------------------------------
---------------------------------ITVR-GSEVSDAVAQ-----INAA---
---------VVE----------------------------HGS-----TGIDDLLGD---
----------------------------GD----------AEDDE---------------
----------------------------------------------------
>gi|448692549|ref|ZP_21696388.1| 30S ribosomal protein S6e [Halobiforma lacisalsi AJ5]
---------------------------MAS------------FTVVVGD----PDS----
------G---MTYQ--LEAE-----------------------------EQD-ANRFI--
--------G---------------------------------------------------
--------------------------------------------------KSI-------
---GD-----EVDGG---------------------------------------------
-AVGLDG-----YT--------LE----------ITGGSD--EAG----RPLN-------
--------------------------------------------ED---VAG----ANLK
EVLMS----------------------ERQT--GYR-P----------------------
--------------------------------------------------------SR--
------------EG---------------ERRR---------------------------
------------------------------------------------------------
---------------------------------ITVR-GREVSGAVAQ-----INAS---
---------IVD----------------------------RGS-----TDVDDLLGD---
----------------------------GE----------DE------------------
----------------------------------------------------
>gi|448720466|ref|ZP_21703350.1| 30S ribosomal protein S6e [Halobiforma nitratireducens JCM 10879]
---------------------------MAS------------FTVVVGD----PDS----
------G---MTYQ--LEAE-----------------------------EQD-ANRFI--
--------G---------------------------------------------------
--------------------------------------------------KSI-------
---GD-----EVDGG---------------------------------------------
-AVDLDG-----YT--------LE----------ITGGSD--EAG----RPLN-------
--------------------------------------------ED---VAG----ANLK
EVLMS----------------------ERQT--GYR-P----------------------
--------------------------------------------------------NR--
------------DG---------------ERRR---------------------------
------------------------------------------------------------
---------------------------------ITVR-GREVSDAVAQ-----INAS---
---------IVD----------------------------RGS-----TDVDELLGD---
----------------------------GE----------DE------------------
----------------------------------------------------
>gi|448315490|ref|ZP_21505138.1| 30S ribosomal protein S6e [Natronococcus jeotgali DSM 18795]
---------------------------MAS------------FTVVVGD----PDS----
------G---STYQ--LEAD-----------------------------DQD-ANRFI--
--------G---------------------------------------------------
--------------------------------------------------KSI-------
---GE-----EVDGG---------------------------------------------
-AVGLDG-----YT--------LE----------ITGGSD--EAG----RPLN-------
--------------------------------------------PD---IAG----PNLE
EVLMK----------------------GRQV--GYK-P----------------------
--------------------------------------------------------TR--
------------DG---------------ERRR---------------------------
------------------------------------------------------------
---------------------------------VTVR-GSEVSDAVAQ-----INAS---
---------VVE----------------------------SGS-----SDIDELLGS---
----------------------------------------DDE-----------------
----------------------------------------------------
>gi|448319568|ref|ZP_21509064.1| 30S ribosomal protein S6e [Natronococcus amylolyticus DSM 10524]
---------------------------MAS------------FTVVVGD----PDS----
------G---STYQ--LEAE-----------------------------EQD-ANRFI--
--------G---------------------------------------------------
--------------------------------------------------KSI-------
---GE-----EVDGG---------------------------------------------
-AVGLDG-----YT--------LE----------ITGGSD--EAG----RPLS-------
--------------------------------------------PD---VGG----PNLE
EVLMK----------------------GRQV--GYH-P----------------------
--------------------------------------------------------TR--
------------EG---------------ERRR---------------------------
------------------------------------------------------------
---------------------------------VTVR-GREVSDAVAQ-----INAS---
---------VVE----------------------------SGS-----SEIDELLGG---
----------------------------------------DDE-----------------
----------------------------------------------------
>gi|435847639|ref|YP_007309889.1| ribosomal protein S6E (S10) [Natronococcus occultus SP4]
---------------------------MAS------------FTVVVGD----PDS----
------G---STYQ--LEAD-----------------------------DQD-ANRFI--
--------G---------------------------------------------------
--------------------------------------------------KSI-------
---GE-----EVDGT---------------------------------------------
-AVGLDG-----YT--------LE----------ITGGSD--EAG----RPLS-------
--------------------------------------------PD---VAG----PNLE
EVLMK----------------------GRQV--GYH-P----------------------
--------------------------------------------------------TR--
------------DG---------------ERRR---------------------------
------------------------------------------------------------
---------------------------------VTVR-GREVSDAVAQ-----INAS---
---------VVE----------------------------SGS-----SDIDELLGG---
----------------------------------------DDE-----------------
----------------------------------------------------
>gi|336254921|ref|YP_004598028.1| 30S ribosomal protein S6e [Halopiger xanaduensis SH-6]
---------------------------MAS------------FTVVVGD----PDS----
------G---SSYQ--LEAE-----------------------------DQD-ANRFI--
--------G---------------------------------------------------
--------------------------------------------------KSI-------
---GE-----EVDGG---------------------------------------------
-AVGLDG-----YT--------LE----------ITGGSD--DAG----RPLN-------
--------------------------------------------PN---VPG----ANLT
EVLME----------------------GRQT--GYK-P----------------------
--------------------------------------------------------SR--
------------DG---------------ERRR---------------------------
------------------------------------------------------------
---------------------------------VTVR-GSEVSDAVAQ-----INAS---
---------IVD----------------------------RGS-----ADVDELLGE---
----------------------------------------GEDDE---------------
----------------------------------------------------
>gi|448313116|ref|ZP_21502842.1| 30S ribosomal protein S6e [Natronolimnobius innermongolicus JCM 12255]
---------------------------MAS------------FTVVVGD----PDS----
------G---SSYQ--LEAE-----------------------------AQD-ANRFI--
--------G---------------------------------------------------
--------------------------------------------------KSI-------
---GE-----EVDGG---------------------------------------------
-AVGLDG-----YT--------LE----------ITGGSD--DAG----RPLN-------
--------------------------------------------SD---VAG----ANLK
EVLMQ----------------------GRQT--GYK-P----------------------
--------------------------------------------------------AR--
------------DG---------------ERRR---------------------------
------------------------------------------------------------
---------------------------------ITVR-GSEVSDAVAQ-----INAS---
---------IVE----------------------------RGS-----ADVDELLGE---
----------------------------GD----------AEDDE---------------
----------------------------------------------------
>gi|448332535|ref|ZP_21521769.1| 30S ribosomal protein S6e [Natrinema pellirubrum DSM 15624]
---------------------------M--------------------------------
------------YK----------------------------------------------
------------------------------------------------------------
--------------------------------------------------RQK-------
------------------------------------------------------------
------------------------------------------------------------
------------------------------------------------------------
-------------------------------------P----------------------
--------------------------------------------------------SR--
------------DG---------------ERRR---------------------------
------------------------------------------------------------
---------------------------------ITVR-GREVSDAVAQ-----INAS---
---------ISE----------------------------RGS-----SDVDELLGD---
----------------------------GD----------DE------------------
----------------------------------------------------
>gi|448378813|ref|ZP_21560845.1| 30S ribosomal protein S6e [Haloterrigena thermotolerans DSM 11522]
---------------------------MAS------------FTVVVGD----PDS----
------G---SSYQ--LEAE-----------------------------EQD-ANRFI--
--------G---------------------------------------------------
--------------------------------------------------KSI-------
---GE-----EVDGG---------------------------------------------
-AVGLDG-----YT--------LE----------ITGGSD--EAG----RPLN-------
--------------------------------------------DE---VAG----SNLK
EVLMN----------------------GRQT--GYK-P----------------------
--------------------------------------------------------SR--
------------DG---------------ERRR---------------------------
------------------------------------------------------------
---------------------------------ITVR-GREVSDAVAQ-----INAS---
---------ISE----------------------------RGS-----SDVDELLGD---
----------------------------GD----------DE------------------
----------------------------------------------------
>gi|448390149|ref|ZP_21565929.1| 30S ribosomal protein S6e [Haloterrigena salina JCM 13891]
---------------------------MAS------------FTVVVGD----PDS----
------G---SSYQ--LEAE-----------------------------EQD-ANRFI--
--------G---------------------------------------------------
--------------------------------------------------KSI-------
---GE-----EVDGG---------------------------------------------
-AVGLDG-----YT--------LE----------ITGGSD--DAG----RPLN-------
--------------------------------------------PE---VAG----SNLK
EVLMK----------------------ERQT--GYK-P----------------------
--------------------------------------------------------SR--
------------DG---------------ERRR---------------------------
------------------------------------------------------------
---------------------------------ITVR-GREVSDAVAQ-----INAS---
---------IVD----------------------------RGS-----TDVDELLGD---
----------------------------------------AEDGE---------------
----------------------------------------------------
>gi|284166664|ref|YP_003404943.1| 30S ribosomal protein S6e [Haloterrigena turkmenica DSM 5511]
---------------------------MAS------------FTVVVGD----PDS----
------G---SSHQ--LEAE-----------------------------EQD-ANRFI--
--------G---------------------------------------------------
--------------------------------------------------KSI-------
---GE-----EVDGG---------------------------------------------
-AVGLDG-----YT--------LE----------ITGGSD--DAG----RPLN-------
--------------------------------------------PE---VAG----SNLK
EVLMK----------------------ERQT--GYK-P----------------------
--------------------------------------------------------SR--
------------DG---------------ERRR---------------------------
------------------------------------------------------------
---------------------------------ITVR-GREVSDAVAQ-----INAS---
---------IVD----------------------------RGS-----TDVDELLGE---
----------------------------GD----------AEDGE---------------
----------------------------------------------------
>gi|448341720|ref|ZP_21530677.1| 30S ribosomal protein S6e [Natrinema gari JCM 14663]
---------------------------MAS------------FTVVVGD----PES----
------G---LAHQ--LEAE-----------------------------EQD-ANRFI--
--------G---------------------------------------------------
--------------------------------------------------KSI-------
---GE-----EVDGG---------------------------------------------
-AVGLDG-----YT--------LE----------ITGGSD--EAG----RPLT-------
--------------------------------------------DE---VAG----PNLK
EVMMT----------------------DEQT--GYK-P----------------------
--------------------------------------------------------SR--
------------DG---------------ERRR---------------------------
------------------------------------------------------------
---------------------------------ITVR-GREVSDAVAQ-----INAS---
---------IVD----------------------------RGS-----TDVDELLGD---
----------------------------------------DGDDE---------------
----------------------------------------------------
>gi|397774298|ref|YP_006541844.1| Ribosomal protein S6e [Natrinema sp. J7-2]
------------------MTDGRLPSGMAS------------FTVVVGD----PES----
------G---LAHQ--LEAE-----------------------------EQD-ANRFI--
--------G---------------------------------------------------
--------------------------------------------------KSI-------
---GE-----EVDGG---------------------------------------------
-AVGLDG-----YT--------LE----------ITGGSD--EAG----RPLT-------
--------------------------------------------DE---VAG----PNLK
EVMMT----------------------DEQT--GYK-P----------------------
--------------------------------------------------------SR--
------------DG---------------ERRR---------------------------
------------------------------------------------------------
---------------------------------ITVR-GREVSDAVAQ-----INAS---
---------IVD----------------------------RGS-----TDVDELLGD---
----------------------------------------DGDDE---------------
----------------------------------------------------
>gi|448338423|ref|ZP_21527470.1| 30S ribosomal protein S6e [Natrinema pallidum DSM 3751]
---------------------------MAS------------FTVVVGD----PES----
------G---LAHQ--LEAE-----------------------------EQD-ANRFI--
--------G---------------------------------------------------
--------------------------------------------------KSI-------
---GE-----EVDGS---------------------------------------------
-AVGLDG-----YT--------LE----------ITGGSD--EAG----RPLT-------
--------------------------------------------DE---VAG----PNLK
EVMMK----------------------DEQT--GYK-P----------------------
--------------------------------------------------------SR--
------------DG---------------ERRR---------------------------
------------------------------------------------------------
---------------------------------ITVR-GREVSDAVAQ-----INAS---
---------IVD----------------------------RGS-----TDVDELLGD---
----------------------------------------DGDDE---------------
----------------------------------------------------
>lcl|38023_316 unnamed protein product
------------------MSDGRLPSGMAS------------FTVVVGD----PDS----
------G---LAHQ--LEAE-----------------------------EQD-ANRFI--
--------G---------------------------------------------------
--------------------------------------------------KSI-------
---GE-----EVDGS---------------------------------------------
-AVGLDG-----YT--------LE----------ITGGSD--EAG----RPLT-------
--------------------------------------------DE---VAG----PNLK
EVMMK----------------------NEQT--GYK-P----------------------
--------------------------------------------------------SR--
------------DG---------------ERRR---------------------------
------------------------------------------------------------
---------------------------------ITVR-GREVSDAVAQ-----INAS---
---------IVD----------------------------RGS-----TDVDELLGD---
----------------------------------------DGDDE---------------
----------------------------------------------------
>gi|448347370|ref|ZP_21536242.1| 30S ribosomal protein S6e [Natrinema altunense JCM 12890]
---------------------------MAS------------FTVVVGD----PDS----
------G---LAHQ--LEAE-----------------------------EQD-ANRFI--
--------G---------------------------------------------------
--------------------------------------------------KSI-------
---GE-----EVDGS---------------------------------------------
-AVGLDG-----YT--------LE----------ITGGSD--EAG----RPLT-------
--------------------------------------------DE---VAG----PNLK
EVMMK----------------------NEQT--GYK-P----------------------
--------------------------------------------------------SR--
------------DG---------------ERRR---------------------------
------------------------------------------------------------
---------------------------------ITVR-GREVSDAVAQ-----INAS---
---------IVD----------------------------RGS-----TDVDELLGD---
----------------------------------------DGDDE---------------
----------------------------------------------------
>gi|448308081|ref|ZP_21497962.1| 30S ribosomal protein S6e [Natronorubrum bangense JCM 10635]
---------------------------MAS------------FTVVVGD----PDS----
------G---SSYQ--LEAE-----------------------------EQD-ANRFI--
--------G---------------------------------------------------
--------------------------------------------------KSI-------
---GE-----EVDGG---------------------------------------------
-AVGLDG-----YT--------LE----------ITGGSD--EAG----RPLN-------
--------------------------------------------PE---VAG----SNLQ
EVLMK----------------------ERQT--GYK-P----------------------
--------------------------------------------------------SR--
------------DG---------------ERRR---------------------------
------------------------------------------------------------
---------------------------------ITVR-GREVSDVVAQ-----INAT---
---------VVE----------------------------SGS-----TDIDTLLGD---
----------------------------GE----------DADE----------------
----------------------------------------------------
>gi|448304395|ref|ZP_21494333.1| 30S ribosomal protein S6e [Natronorubrum sulfidifaciens JCM 14089]
---------------------------MAS------------FTVVVGD----PDS----
------G---SSYQ--LEAE-----------------------------EQD-ANRFI--
--------G---------------------------------------------------
--------------------------------------------------KSI-------
---GE-----EVDGG---------------------------------------------
-AVGLDG-----YT--------LE----------ITGGSD--EAG----RPLN-------
--------------------------------------------PD---VAG----ANLQ
EVLMK----------------------ERQT--GYK-P----------------------
--------------------------------------------------------SR--
------------DG---------------ERRR---------------------------
------------------------------------------------------------
---------------------------------ITVR-GREVSDAVAQ-----INAT---
---------VVE----------------------------AGS-----TDIDTLLGD---
----------------------------GE----------DADE----------------
----------------------------------------------------
>gi|448399149|ref|ZP_21570464.1| 30S ribosomal protein S6e [Haloterrigena limicola JCM 13563]
---------------------------MAS------------FTVVVGD----PDS----
------G---MAYQ--LEAE-----------------------------DQD-ANRFI--
--------G---------------------------------------------------
--------------------------------------------------KSI-------
---GD-----EVDGG---------------------------------------------
-SVGLDG-----YT--------LE----------ITGGSD--EAG----RPLN-------
--------------------------------------------GE---VAG----PNLQ
EVLMT----------------------GRQT--GYH-P----------------------
--------------------------------------------------------ER--
------------DG---------------ERRR---------------------------
------------------------------------------------------------
---------------------------------ITVR-GREVSDAVAQ-----INAS---
---------ITE----------------------------RGS-----ADVDDLLGE---
----------------------------------------GEDDE---------------
----------------------------------------------------
>gi|448329015|ref|ZP_21518319.1| 30S ribosomal protein S6e, partial [Natrinema versiforme JCM 10478]
---------------------------MAS------------FTVVVGD----PES----
------G---SSHQ--LEAE-----------------------------DQD-ANRFI--
--------G---------------------------------------------------
--------------------------------------------------KSI-------
---GD-----EVDGG---------------------------------------------
-SVGLDG-----YT--------LE----------ITGGSD--------------------
------------------------------------------------------------
------------------------------------------------------------
------------------------------------------------------------
------------EA----------------------------------------------
------------------------------------------------------------
------------------------------------------------------------
------------------------------------------------------------
------------------------------------------------------------
----------------------------------------------------
>gi|448349118|ref|ZP_21537962.1| 30S ribosomal protein S6e [Natrialba taiwanensis DSM 12281]
---------------------------MAS------------FTVVVGD----PDS----
------G---SSYQ--LEAA-----------------------------EQD-ANRFV--
--------G---------------------------------------------------
--------------------------------------------------KAI-------
---GE-----EVDGS---------------------------------------------
-AVGLDG-----YT--------LE----------ITGGSD--DAG----RPLN-------
--------------------------------------------GA---VAG----ANLT
EVLME----------------------DRQT--GFR-P----------------------
--------------------------------------------------------SR--
------------DG---------------ERRR---------------------------
------------------------------------------------------------
---------------------------------ITVR-GSEVSDAVAQ-----INAA---
---------IVG----------------------------RGS-----TDIDDLLGD---
----------------------------------------DADE----------------
----------------------------------------------------
>gi|448361354|ref|ZP_21549974.1| 30S ribosomal protein S6e [Natrialba asiatica DSM 12278]
---------------------------MAS------------FTVVVGD----PDS----
------G---SSYQ--LEAA-----------------------------EQD-ANRFV--
--------G---------------------------------------------------
--------------------------------------------------KAI-------
---GE-----EVDGT---------------------------------------------
-AVGLDG-----YT--------LE----------ITGGSD--DAG----RPLN-------
--------------------------------------------GE---VAG----ANLT
EVLME----------------------DRQT--GFR-P----------------------
--------------------------------------------------------SR--
------------DG---------------ERRR---------------------------
------------------------------------------------------------
---------------------------------ITVR-GSEVSDAVAQ-----INAA---
---------IVG----------------------------RGS-----TDIDDLLGD---
----------------------------------------DADE----------------
----------------------------------------------------
>gi|448368682|ref|ZP_21555449.1| 30S ribosomal protein S6e [Natrialba aegyptia DSM 13077]
---------------------------MAS------------FTVVVGD----PDS----
------G---SSYQ--LEAA-----------------------------EQD-ANRFV--
--------G---------------------------------------------------
--------------------------------------------------KAI-------
---GE-----EVDGS---------------------------------------------
-AVGLDG-----YT--------LE----------ITGGSD--DAG----RPLN-------
--------------------------------------------GE---VPG----ANLT
EVLME----------------------GRQT--GFR-P----------------------
--------------------------------------------------------SR--
------------DG---------------ERRR---------------------------
------------------------------------------------------------
---------------------------------ITVR-GSEVSDAVAQ-----INAA---
---------IVG----------------------------RGS-----TDIDDLLGD---
----------------------------------------DADE----------------
----------------------------------------------------
>gi|289580993|ref|YP_003479459.1| 30S ribosomal protein S6e [Natrialba magadii ATCC 43099]
---------------------------MAS------------FTVVVGD----PES----
------G---SSYQ--LEAA-----------------------------EQD-ANRFI--
--------G---------------------------------------------------
--------------------------------------------------KEI-------
---GE-----EVDGS---------------------------------------------
-AVGLDG-----YT--------LE----------ITGGSD--AAG----RPLN-------
--------------------------------------------GE---VAG----ADLT
EVLME----------------------GRQT--GYK-P----------------------
--------------------------------------------------------ER--
------------DG---------------ERRR---------------------------
------------------------------------------------------------
---------------------------------ITVR-GREVSDAVAQ-----INAS---
---------IVG----------------------------RGS-----TDVDDLLGE---
----------------------------GG----------DEDDE---------------
----------------------------------------------------
>gi|448357656|ref|ZP_21546353.1| 30S ribosomal protein S6e [Natrialba chahannaoensis JCM 10990]
---------------------------MAS------------FTVVVGD----PES----
------G---SSYQ--LEAA-----------------------------EQD-ANRFL--
--------G---------------------------------------------------
--------------------------------------------------KEI-------
---GE-----EVDGS---------------------------------------------
-AVGLDG-----YT--------LE----------ITGGSD--DAG----RPLN-------
--------------------------------------------GE---VAG----ADLT
EVLME----------------------DRQT--GYK-P----------------------
--------------------------------------------------------ER--
------------DG---------------ERRR---------------------------
------------------------------------------------------------
---------------------------------ITVR-GREVSDAVAQ-----VNAS---
---------ITD----------------------------RGS-----TDVDDLLGE---
----------------------------GE----------DEDDE---------------
----------------------------------------------------
>gi|448353636|ref|ZP_21542411.1| 30S ribosomal protein S6e [Natrialba hulunbeirensis JCM 10989]
---------------------------MVS------------FTVVVGD----PES----
------G---SSYQ--LEAA-----------------------------EQD-ANRFL--
--------G---------------------------------------------------
--------------------------------------------------KEI-------
---GE-----EVDGS---------------------------------------------
-AVGLDG-----YT--------LE----------ITGGSD--DAG----RPLN-------
--------------------------------------------GE---VAG----ANLT
EVLME----------------------GRQT--GYR-P----------------------
--------------------------------------------------------ER--
------------DG---------------ERRR---------------------------
------------------------------------------------------------
---------------------------------ITVR-GREVSDAVAQ-----VNAS---
---------IVD----------------------------RGS-----TDVDDLLGE---
----------------------------GE----------DGDDE---------------
----------------------------------------------------
>gi|322370255|ref|ZP_08044817.1| 30S ribosomal protein S6e [Haladaptatus paucihalophilus DX253]
---------------------------MAN------------FQVVVAD----PDS----
------G---AAYQ--REVD-----------------------------GQD-ANRFL--
--------G---------------------------------------------------
--------------------------------------------------KSI-------
---GE-----DVDGS---------------------------------------------
-AVGLDG-----YS--------VE----------ITGGSD--NAG----RPMR-------
--------------------------------------------DD---VAG----PNLK
DVLLE----------------------G-GT--GYN-P----------------------
--------------------------------------------------------ER--
------------DG---------------ERRR---------------------------
------------------------------------------------------------
---------------------------------ISVR-GKEVSEEVAQ-----LNVR---
---------ISE----------------------------YGD-----ESVESLYGE---
----------------------------GD----------EEDDE---------------
----------------------------------------------------
>gi|15791272|ref|NP_281096.1| 30S ribosomal protein S6 [Halobacterium sp. NRC-1]
---------------------------MAT------------FQVAVAD----PES----
------G---RTYQ--FEVD-----------------------------GQD-ANRFI--
--------G---------------------------------------------------
--------------------------------------------------REI-------
---GA-----AVDGG---------------------------------------------
-AVGLDG-----YT--------VE----------ITGGSD--DAG----RPMR-------
--------------------------------------------ED---VDG----SDLM
EVLLE----------------------G-GA--GFN-P----------------------
--------------------------------------------------------DE--
------------DG---------------ERKR---------------------------
------------------------------------------------------------
---------------------------------VTVR-GKEVSEAVAQ-----LNVA---
---------IDE----------------------------HGE-----EPVAELLGA---
----------------------------------------DGDDE---------------
----------------------------------------------------
>gi|169237030|ref|YP_001690230.1| 30S ribosomal protein S6e [Halobacterium salinarum R1]
---------------------------MAT------------FQVAVAD----PES----
------G---RTYQ--FEVD-----------------------------GQD-ANRFI--
--------G---------------------------------------------------
--------------------------------------------------REI-------
---GA-----AVDGG---------------------------------------------
-AVGLDG-----YT--------VE----------ITGGSD--DAG----RPMR-------
--------------------------------------------ED---VDG----SDLM
EVLLE----------------------G-GA--GFN-P----------------------
--------------------------------------------------------DE--
------------DG---------------ERKR---------------------------
------------------------------------------------------------
---------------------------------VTVR-GKEVSEAVAQ-----LNVA---
---------IDE----------------------------HGE-----EPVAELLGA---
----------------------------------------DGDDE---------------
----------------------------------------------------
>gi|354609610|ref|ZP_09027566.1| 30S ribosomal protein S6e [Halobacterium sp. DL1]
---------------------------MAT------------FQVVVAD----PES----
------G---RTYQ--REVD-----------------------------GQD-ANRFL--
--------G---------------------------------------------------
--------------------------------------------------LDI-------
---GD-----EVDGE---------------------------------------------
-AVGLDG-----YT--------VE----------ITGGSD--AAG----RPMR-------
--------------------------------------------PD---VDG----AGLQ
DVLLS----------------------G-GP--GFK-P----------------------
--------------------------------------------------------TT--
------------DG---------------ERKR---------------------------
------------------------------------------------------------
---------------------------------VSVR-GKEVSDATVQ-----LNVA---
---------VAE----------------------------RGD-----ESVASLYGE---
----------------------------GE----------DEEADEEAAEA---------
----------------------------------------------------
>gi|335436827|ref|ZP_08559616.1| 30S ribosomal protein S6e [Halorhabdus tiamatea SARL4B]
---------------------------MVD------------FTVALAD----PDT----
------G---ETHQ--VDID-----------------------------GQD-ANRFM--
--------G---------------------------------------------------
--------------------------------------------------REL-------
---GD-----EVDGS---------------------------------------------
-AVGLDG-----FT--------LE----------LAGGSD--DAG----RPLR-------
--------------------------------------------ED---VRG----AALK
SILLE----------------------G-GV--GFK-P----------------------
--------------------------------------------------------ER--
------------DG---------------ERKR---------------------------
------------------------------------------------------------
---------------------------------VTVR-GREISDAVRQ-----LNAK---
---------IVD----------------------------AGD-----GDVAELLGE---
----------------------------ES----------ED------------------
----------------------------------------------------
>gi|257052020|ref|YP_003129853.1| 30S ribosomal protein S6e [Halorhabdus utahensis DSM 12940]
---------------------------MVD------------FTVAVAD----PDT----
------G---ETHQ--VDID-----------------------------GQD-ANRFV--
--------G---------------------------------------------------
--------------------------------------------------REL-------
---GD-----EVEGS---------------------------------------------
-AIGLDG-----FT--------LE----------LTGGSD--DAG----RPLR-------
--------------------------------------------AD---VRG----PNLK
SILLE----------------------G-GT--GFS-P----------------------
--------------------------------------------------------ER--
------------DG---------------ERKR---------------------------
------------------------------------------------------------
---------------------------------VTVR-GREISDAVRQ-----LNVT---
---------IVE----------------------------HGD-----GDVADLLTE---
----------------------------------------E-------------------
----------------------------------------------------
>gi|448296033|ref|ZP_21486094.1| 30S ribosomal protein S6e [Halalkalicoccus jeotgali B3]
---------------------------MAD------------FKVVVSD----PEA----
------G---TTYQ--RDVD-----------------------------GQD-ANRFL--
--------G---------------------------------------------------
--------------------------------------------------RDL-------
---GE-----EVDGT---------------------------------------------
-AVGLSG-----YS--------LE----------LTGGSD--TAG----RPLR-------
--------------------------------------------DD---VAG----PNLK
QVLLT----------------------G-GT--GYR-P----------------------
--------------------------------------------------------QR--
------------DG---------------ERKR---------------------------
------------------------------------------------------------
---------------------------------VTVR-GREISEEVVQ-----INAK---
---------IAA----------------------------YGD-----ESVEELLGE---
----------------------------GG----------EDGEDEDADDE---------
----------------------------------------------------
>gi|257386326|ref|YP_003176099.1| 30S ribosomal protein S6e [Halomicrobium mukohataei DSM 12286]
---------------------------MAE------------FTVALSD----PET----
------G---TTYQ--LDVD-----------------------------GQD-ANRFM--
--------G---------------------------------------------------
--------------------------------------------------REL-------
---GD-----EVEGS---------------------------------------------
-AVGLDG-----FT--------LE----------LTGGSD--TAG----RPMR-------
--------------------------------------------AD---VRG----VGTK
SILTD----------------------G-GV--GYK-P----------------------
--------------------------------------------------------TR--
------------DG---------------ERKR---------------------------
------------------------------------------------------------
---------------------------------ITIR-GREVSEETAQ-----INAK---
---------VTE----------------------------RGS-----GDVADLLGE---
----------------------------SD----------DE------------------
----------------------------------------------------
>gi|448637923|ref|ZP_21675974.1| 30S ribosomal protein S6e [Haloarcula sinaiiensis ATCC 33800]
---------------------------MAE------------FTVAVSD----PED----
------G---HTYQ--IDVD-----------------------------GQD-ANRFI--
--------G---------------------------------------------------
--------------------------------------------------REL-------
---GD-----EVDGG---------------------------------------------
-AVGLDG-----YS--------LE----------LTGGSD--TSG----RPMR-------
--------------------------------------------PD---VRG----VATK
EIMSD----------------------G-GV--GFK-P----------------------
--------------------------------------------------------TS--
------------DG---------------ERKR---------------------------
------------------------------------------------------------
---------------------------------ITVR-GREVSDDTRQ-----INAK---
---------IAS----------------------------RGS-----EDVADLLGD---
-----------------------------D----------DE------------------
----------------------------------------------------
>gi|448684174|ref|ZP_21692639.1| 30S ribosomal protein S6e [Haloarcula japonica DSM 6131]
---------------------------MAE------------FTVAVSD----PED----
------G---HTYQ--IDVD-----------------------------GQD-ANRFI--
--------G---------------------------------------------------
--------------------------------------------------REL-------
---GD-----EVDGS---------------------------------------------
-AVGLDG-----YT--------LE----------LTGGSD--TSG----RPMR-------
--------------------------------------------PD---VRG----VTTK
EIMSD----------------------G-GV--GFK-P----------------------
--------------------------------------------------------TT--
------------DG---------------ERKR---------------------------
------------------------------------------------------------
---------------------------------ITVR-GREVSDDTRQ-----INAK---
---------ITA----------------------------RGS-----DDVADLLGD---
-----------------------------D----------DE------------------
----------------------------------------------------
>gi|344212938|ref|YP_004797258.1| 30S ribosomal protein S6e [Haloarcula hispanica ATCC 33960]
---------------------------MAE------------FTVAVSD----PED----
------G---HTYQ--IDVD-----------------------------GQD-ANRFI--
--------G---------------------------------------------------
--------------------------------------------------REL-------
---GD-----EVDGG---------------------------------------------
-AVGLDG-----YT--------LE----------LTGGSD--TSG----RPMR-------
--------------------------------------------PD---VRG----VMTK
EIMSD----------------------G-GV--GFK-P----------------------
--------------------------------------------------------TT--
------------DG---------------ERKR---------------------------
------------------------------------------------------------
---------------------------------ITVR-GREVSDDTRQ-----INAK---
---------ITA----------------------------RGS-----DDVAELLGD---
-----------------------------D----------DE------------------
----------------------------------------------------
>gi|448664979|ref|ZP_21684505.1| 30S ribosomal protein S6e [Haloarcula amylolytica JCM 13557]
---------------------------MAE------------FTVAVSD----PED----
------G---HTYQ--IDVD-----------------------------GQD-ANRFI--
--------G---------------------------------------------------
--------------------------------------------------REL-------
---GD-----EVDGG---------------------------------------------
-AVGLDG-----YT--------LE----------LTGGSD--TSG----RPMR-------
--------------------------------------------PD---VRG----VTTK
EIMSD----------------------G-GV--GFK-P----------------------
--------------------------------------------------------TT--
------------DG---------------ERKR---------------------------
------------------------------------------------------------
---------------------------------ITVR-GREVSDDTRQ-----INAK---
---------ITA----------------------------RGS-----DDVAELLGD---
-----------------------------D----------DE------------------
----------------------------------------------------
>gi|448680649|ref|ZP_21690966.1| 30S ribosomal protein S6e [Haloarcula argentinensis DSM 12282]
---------------------------MAE------------FTVAVSD----PED----
------G---HTYQ--IDVD-----------------------------GQD-ANRFI--
--------G---------------------------------------------------
--------------------------------------------------REL-------
---GD-----EVDGG---------------------------------------------
-AVGLDG-----YT--------LE----------LTGGSD--TSG----RPMR-------
--------------------------------------------PD---VRG----VATK
EIMSD----------------------G-GV--GFK-P----------------------
--------------------------------------------------------TT--
------------DG---------------ERKR---------------------------
------------------------------------------------------------
---------------------------------ITVR-GREVSDDTRQ-----INAK---
---------ITA----------------------------RGS-----DDVADLLGD---
-----------------------------D----------DE------------------
----------------------------------------------------
>gi|448654933|ref|ZP_21681785.1| 30S ribosomal protein S6e [Haloarcula californiae ATCC 33799]
---------------------------MAE------------FTVAVSD----PED----
------G---HTYQ--IDVD-----------------------------GQD-ANRFI--
--------G---------------------------------------------------
--------------------------------------------------REL-------
---GD-----EVDGG---------------------------------------------
-AVGLDG-----YS--------LE----------LTGGSD--TSG----RPMR-------
--------------------------------------------PD---VRG----VTTK
EIMSD----------------------G-GV--GFE-P----------------------
--------------------------------------------------------TT--
------------DG---------------ERKR---------------------------
------------------------------------------------------------
---------------------------------ITVR-GREVSDDTRQ-----INAK---
---------ITA----------------------------RGS-----DDVADLLGD---
-----------------------------D----------DE------------------
----------------------------------------------------
>gi|55378902|ref|YP_136752.1| 30S ribosomal protein S6 [Haloarcula marismortui ATCC 43049]
---------------------------MAE------------FTVAVSD----PED----
------G---HTYQ--IDVD-----------------------------GQD-ANRFI--
--------G---------------------------------------------------
--------------------------------------------------REL-------
---GD-----EVDGG---------------------------------------------
-AVGLDG-----YS--------LE----------LTGGSD--TSG----RPMR-------
--------------------------------------------PD---VRG----VTTK
EIMSD----------------------G-GV--GFE-P----------------------
--------------------------------------------------------TT--
------------DG---------------ERKR---------------------------
------------------------------------------------------------
---------------------------------ITVR-GREVSDDTRQ-----INAK---
---------ITA----------------------------RGS-----DDVADLLGD---
-----------------------------D----------DE------------------
----------------------------------------------------
>gi|448626939|ref|ZP_21671614.1| 30S ribosomal protein S6e [Haloarcula vallismortis ATCC 29715]
---------------------------MAE------------FTVAVSD----PED----
------G---HTYQ--IDVD-----------------------------GQD-ANRFI--
--------G---------------------------------------------------
--------------------------------------------------REL-------
---GD-----EVDGG---------------------------------------------
-AVGLDG-----YT--------LE----------LTGGSD--TSG----RPMR-------
--------------------------------------------SD---VRG----VMTK
EIMSD----------------------G-GV--GFE-P----------------------
--------------------------------------------------------TT--
------------DG---------------ERKR---------------------------
------------------------------------------------------------
---------------------------------ITVR-GREVSDDTRQ-----INAK---
---------ITA----------------------------RGS-----DDVADLLGD---
-----------------------------D----------DE------------------
----------------------------------------------------
>gi|544638297|ref|WP_021072869.1| 30S ribosomal protein S6 [haloarchaeon 3A1_DGR]
---------------------------MAE------------FKVVVAD----PEA----
------G---ETYQ--RDVD-----------------------------GQD-ANRFL--
--------G---------------------------------------------------
--------------------------------------------------RSL-------
---GD-----EVDGG---------------------------------------------
-AVGLDG-----YT--------LE----------ITGGSD--ETG----RPMR-------
--------------------------------------------AD---VPG----TSLK
EILLD----------------------G-GV--GFK-P----------------------
--------------------------------------------------------TT--
------------DG---------------ERKR---------------------------
------------------------------------------------------------
---------------------------------VTVR-GAEIADDVAQ-----VNVS---
---------VVD-----------------------------GD-----GDVAAALGE---
----------------------------GD----------DEAEADDAE-----------
----------------------------------------------------
>lcl|38019_1613 unnamed protein product
---------------------------MAE------------FKVVVAD----PET----
------G---ETFQ--REVD-----------------------------GQD-ANRFL--
--------G---------------------------------------------------
--------------------------------------------------RDV-------
---GD-----EIGGD---------------------------------------------
-AVGLSD-----HT--------VE----------ITGGSD--ETG----RPMR-------
--------------------------------------------ED---VSG----TRLK
ELLLE----------------------G-GV--GFK-P----------------------
--------------------------------------------------------SR--
------------EG---------------ERKR---------------------------
------------------------------------------------------------
---------------------------------ITVR-GREIADDVAQ-----INVS---
---------VVD-----------------------------GE-----GDVAAAFDD---
----------------------------------------E-------------------
----------------------------------------------------
>gi|448474904|ref|ZP_21602669.1| ribosomal protein S6e [Halorubrum aidingense JCM 13560]
---------------------------MAE------------FKVVIAD----PDS----
------G---ETFQ--REVD-----------------------------GQD-ANRFL--
--------G---------------------------------------------------
--------------------------------------------------REL-------
---GD-----EIGGD---------------------------------------------
-AVGLPE-----HT--------IA----------LTGGSD--ETG----RPMR-------
--------------------------------------------ED---VSG----TRLK
ELLLE----------------------G-GV--GFK-P----------------------
--------------------------------------------------------SR--
------------EG---------------ERKR---------------------------
------------------------------------------------------------
---------------------------------ITVR-GREIDDDIAQ-----INVS---
---------VVD-----------------------------GD------DVAAALGE---
----------------------------------------DDGDADEE------------
----------------------------------------------------
>gi|448501623|ref|ZP_21612325.1| ribosomal protein S6e [Halorubrum coriense DSM 10284]
---------------------------MAE------------FKVVVAD----PET----
------G---ETFQ--REVD-----------------------------GQD-ANRFL--
--------G---------------------------------------------------
--------------------------------------------------REL-------
---GD-----EIGGD---------------------------------------------
-AVGLPE-----HT--------IE----------LTGGSD--ETG----RPMR-------
--------------------------------------------ED---VSG----TRLK
ELLLE----------------------G-GV--GFE-P----------------------
--------------------------------------------------------SR--
------------EG---------------ERKR---------------------------
------------------------------------------------------------
---------------------------------ITVR-GREIDDDIAQ-----INAS---
---------VVD-----------------------------GD-----GDVAAALGE---
----------------------------------------DDAEADE-------------
----------------------------------------------------
>gi|448432270|ref|ZP_21585406.1| ribosomal protein S6e [Halorubrum tebenquichense DSM 14210]
---------------------------MAE------------FKVVVAD----PET----
------G---ETFQ--REVD-----------------------------GQD-ANRFL--
--------G---------------------------------------------------
--------------------------------------------------REL-------
---GD-----EIGGD---------------------------------------------
-AVGLPE-----HT--------IE----------LTGGSD--ETG----RPMR-------
--------------------------------------------ED---VSG----TRLK
ELLLE----------------------G-GV--GFE-P----------------------
--------------------------------------------------------SR--
------------EG---------------ERKR---------------------------
------------------------------------------------------------
---------------------------------ITVR-GREIDDDVAQ-----INAS---
---------VVD-----------------------------GD-----GDVAAALGE---
----------------------------GDADG-------DEADE---------------
----------------------------------------------------
>gi|448538383|ref|ZP_21622889.1| ribosomal protein S6e [Halorubrum hochstenium ATCC 700873]
---------------------------MAE------------FKVVVAD----PET----
------G---ETFQ--REVD-----------------------------GQD-ANRFL--
--------G---------------------------------------------------
--------------------------------------------------REL-------
---GD-----EIGGD---------------------------------------------
-AVGLPE-----HT--------IE----------LTGGSD--ETG----RPMR-------
--------------------------------------------ED---VSG----TRLK
ELLLE----------------------G-GV--GFE-P----------------------
--------------------------------------------------------SR--
------------EG---------------ERKR---------------------------
------------------------------------------------------------
---------------------------------ITVR-GREIDDDVAQ-----INAT---
---------VVD-----------------------------GD-----GDVAAALGE---
----------------------------GDADD-------DEADE---------------
----------------------------------------------------
>lcl|18174_262 unnamed protein product
---------------------------MAE------------FKVVVAD----PET----
------G---ETFQ--REVD-----------------------------GQD-ANRFL--
--------G---------------------------------------------------
--------------------------------------------------REL-------
---GD-----EIGGD---------------------------------------------
-AVGLSD-----HT--------IE----------LTGGSD--ETG----RPMR-------
--------------------------------------------ED---VSG----TRLK
ELLLE----------------------G-GV--GFE-P----------------------
--------------------------------------------------------SR--
------------DG---------------ERKR---------------------------
------------------------------------------------------------
---------------------------------ITVR-GREIDDDVAQ-----INAS---
---------VVD-----------------------------GD-----GDVAAAFGE---
----------------------------GD----------AEADE---------------
----------------------------------------------------
>lcl|18178_1933 unnamed protein product
---------------------------MAE------------FKVVVAD----PET----
------G---ETFQ--REVD-----------------------------GQD-ANRFL--
--------G---------------------------------------------------
--------------------------------------------------REL-------
---GD-----EIGGD---------------------------------------------
-AVGLSD-----HT--------IE----------LTGGSD--ETG----RPMR-------
--------------------------------------------ED---VSG----TRLK
ELLLE----------------------G-GV--GFE-P----------------------
--------------------------------------------------------SR--
------------DG---------------ERKR---------------------------
------------------------------------------------------------
---------------------------------ITVR-GREIDDDVAQ-----INAS---
---------VVD-----------------------------GD-----GDVAAAFGE---
----------------------------GD----------AEADE---------------
----------------------------------------------------
>lcl|18175_1119 unnamed protein product
-------------------MRGHLGSRMAE------------FKVVVAD----PET----
------G---ETFQ--REVD-----------------------------GQD-ANRFL--
--------G---------------------------------------------------
--------------------------------------------------REL-------
---GD-----EIGGD---------------------------------------------
-AVGLPE-----HT--------IE----------LTGGSD--ETG----RPMR-------
--------------------------------------------ED---VSG----TRLK
ELLLE----------------------G-GV--GFE-P----------------------
--------------------------------------------------------SR--
------------EG---------------ERKR---------------------------
------------------------------------------------------------
---------------------------------ITVR-GREIDDDIAQ-----INAS---
---------VVD-----------------------------GD-----GDVAAALGE---
----------------------------GD----------DDADE---------------
----------------------------------------------------
>lcl|18176_2007 unnamed protein product
-------------------MRGHLGSRMAE------------FKVVVAD----PET----
------G---ETFQ--REVD-----------------------------GQD-ANRFL--
--------G---------------------------------------------------
--------------------------------------------------REL-------
---GD-----EIGGD---------------------------------------------
-AVGLPE-----HT--------IE----------LTGGSD--ETG----RPMR-------
--------------------------------------------ED---VSG----TRLK
ELLLE----------------------G-GV--GFE-P----------------------
--------------------------------------------------------SR--
------------EG---------------ERKR---------------------------
------------------------------------------------------------
---------------------------------ITVR-GREIDDDIAQ-----INAS---
---------VVD-----------------------------GD-----GDVAAALGE---
----------------------------GD----------DDADE---------------
----------------------------------------------------
>lcl|36557_2456 unnamed protein product
-------------------MRGGLRSGMAE------------FKVVVAD----PET----
------G---ETFQ--REVD-----------------------------GQD-ANRFL--
--------G---------------------------------------------------
--------------------------------------------------REL-------
---GD-----EIGGD---------------------------------------------
-AVGLSD-----HT--------IE----------LTGGSD--ETG----RPMR-------
--------------------------------------------ED---VSG----TRLK
ELLLE----------------------G-GV--GFE-P----------------------
--------------------------------------------------------SR--
------------EG---------------ERKR---------------------------
------------------------------------------------------------
---------------------------------ITVR-GREVDDDIAQ-----INAS---
---------VVD-----------------------------GD-----GDVAAALGE---
----------------------------GD----------ADADE---------------
----------------------------------------------------
>lcl|36174_3163 unnamed protein product
-------------------MRGGLRSGMAE------------FKVVVAD----PET----
------G---ETFQ--REVD-----------------------------GQD-ANRFL--
--------G---------------------------------------------------
--------------------------------------------------REL-------
---GD-----EIGGD---------------------------------------------
-AVGLSD-----HT--------IE----------LTGGSD--ETG----RPMR-------
--------------------------------------------ED---VSG----TRLK
ELLLE----------------------G-GV--GFE-P----------------------
--------------------------------------------------------SR--
------------EG---------------ERKR---------------------------
------------------------------------------------------------
---------------------------------ITVR-GREVDDDIAQ-----INAS---
---------VVD-----------------------------GD-----GDVAAALGE---
----------------------------GD----------DDADE---------------
----------------------------------------------------
>lcl|38022_2151 unnamed protein product
-------------------MRGGLRSGMAE------------FKVVVAD----PET----
------G---ETFQ--REVD-----------------------------GQD-ANRFL--
--------G---------------------------------------------------
--------------------------------------------------REL-------
---GD-----EIGGD---------------------------------------------
-AVGLSD-----HT--------IE----------LTGGSD--ETG----RPMR-------
--------------------------------------------ED---VSG----TRLK
ELLLE----------------------G-GV--GFE-P----------------------
--------------------------------------------------------SR--
------------EG---------------ERKR---------------------------
------------------------------------------------------------
---------------------------------ITVR-GREVDDDIAQ-----INAS---
---------VVD-----------------------------GD-----GDVAAALGE---
----------------------------GD----------DDADE---------------
----------------------------------------------------
>gi|495720753|ref|WP_008445332.1| ribosomal protein S6e [Halorubrum californiense]
---------------------------MAE------------FKVVVAD----PET----
------G---ETFQ--REVD-----------------------------GQD-ANRFL--
--------G---------------------------------------------------
--------------------------------------------------REL-------
---GD-----EIGGD---------------------------------------------
-AVGLSD-----HT--------IE----------LTGGSD--ETG----RPMR-------
--------------------------------------------ED---VSG----TRLK
ELLLE----------------------G-GV--GFE-P----------------------
--------------------------------------------------------SR--
------------EG---------------ERKR---------------------------
------------------------------------------------------------
---------------------------------ITVR-GREVDDDIAQ-----INAS---
---------VVD-----------------------------GD-----GDVAAAFGE---
----------------------------GDAD--------DEADE---------------
----------------------------------------------------
>lcl|38021_3541 unnamed protein product
---------------------------MAE------------FKVVVAD----PET----
------G---ETFQ--REVD-----------------------------GQD-ANRFL--
--------G---------------------------------------------------
--------------------------------------------------REL-------
---GD-----EIGGD---------------------------------------------
-AVGLSD-----HT--------IE----------LTGGSD--ETG----RPMR-------
--------------------------------------------ED---VSG----TRLK
ELLLE----------------------G-GV--GFE-P----------------------
--------------------------------------------------------SR--
------------EG---------------ERKR---------------------------
------------------------------------------------------------
---------------------------------ITVR-GREVDDDIAQ-----INAS---
---------VVD-----------------------------GD-----GDVAAALGE---
----------------------------GD----------ADADE---------------
----------------------------------------------------
>lcl|23591_2322 unnamed protein product
---------------------------MAE------------FKVVVAD----PET----
------G---ETFQ--REVD-----------------------------GQD-ANRFL--
--------G---------------------------------------------------
--------------------------------------------------REL-------
---GD-----EIGGD---------------------------------------------
-AVGLSD-----HT--------IE----------LTGGSD--ETG----RPMR-------
--------------------------------------------ED---VSG----TRLK
ELLLE----------------------G-GV--GFE-P----------------------
--------------------------------------------------------SR--
------------EG---------------ERKR---------------------------
------------------------------------------------------------
---------------------------------ITVR-GREVDDDIAQ-----INAS---
---------VVD-----------------------------GD-----GDVAAALGE---
----------------------------GD----------ADADE---------------
----------------------------------------------------
>lcl|36553_2076 unnamed protein product
---------------------------MAE------------FKVVVAD----PET----
------G---ETFQ--REVD-----------------------------GQD-ANRFL--
--------G---------------------------------------------------
--------------------------------------------------REL-------
---GD-----EIGGD---------------------------------------------
-AVGLSD-----HT--------IE----------LTGGSD--ETG----RPMR-------
--------------------------------------------ED---VSG----TRLK
ELLLE----------------------G-GV--GFE-P----------------------
--------------------------------------------------------SR--
------------EG---------------ERKR---------------------------
------------------------------------------------------------
---------------------------------ITVR-GREVDDDIAQ-----INAS---
---------VVD-----------------------------GD-----GDVAAALGE---
----------------------------GD----------ADADE---------------
----------------------------------------------------
>lcl|38024_1012 unnamed protein product
---------------------------MAE------------FKVVVAD----PET----
------G---ETFQ--REVD-----------------------------GQD-ANRFL--
--------G---------------------------------------------------
--------------------------------------------------REL-------
---GD-----EIGGD---------------------------------------------
-AVGLSD-----HT--------IE----------LTGGSD--ETG----RPMR-------
--------------------------------------------ED---VSG----TRLK
ELLLE----------------------G-GV--GFE-P----------------------
--------------------------------------------------------SR--
------------EG---------------ERKR---------------------------
------------------------------------------------------------
---------------------------------ITVR-GREVDDDIAQ-----INAS---
---------VVD-----------------------------GD-----GDVAAALGE---
----------------------------GD----------ADADE---------------
----------------------------------------------------
>lcl|38025_1793 unnamed protein product
---------------------------MAE------------FKVVVAD----PET----
------G---ETFQ--REVD-----------------------------GQD-ANRFL--
--------G---------------------------------------------------
--------------------------------------------------REL-------
---GD-----EIGGD---------------------------------------------
-AVGLSD-----HT--------IE----------LTGGSD--ETG----RPMR-------
--------------------------------------------ED---VSG----TRLK
ELLLE----------------------G-GV--GFE-P----------------------
--------------------------------------------------------SR--
------------EG---------------ERKR---------------------------
------------------------------------------------------------
---------------------------------ITVR-GREVDDDIAQ-----INAS---
---------VVD-----------------------------GD-----GDVAAALGE---
----------------------------GD----------ADADE---------------
----------------------------------------------------
>lcl|36556_5685 unnamed protein product
---------------------------MAE------------FKVVVAD----PET----
------G---ETFQ--REVD-----------------------------GQD-ANRFL--
--------G---------------------------------------------------
--------------------------------------------------REL-------
---GD-----EIGGD---------------------------------------------
-AVGLSD-----HT--------IE----------LTGGSD--ETG----RPMR-------
--------------------------------------------ED---VSG----TRLK
ELLLE----------------------G-GV--GFE-P----------------------
--------------------------------------------------------SR--
------------EG---------------ERKR---------------------------
------------------------------------------------------------
---------------------------------ITVR-GREVDDDIAQ-----INAS---
---------VVD-----------------------------GD-----GDVAAALGE---
----------------------------GD----------ADADE---------------
----------------------------------------------------
>lcl|38020_2059 unnamed protein product
---------------------------MAE------------FKVVVAD----PET----
------G---ETFQ--REVD-----------------------------GQD-ANRFL--
--------G---------------------------------------------------
--------------------------------------------------REL-------
---GD-----EIGGD---------------------------------------------
-AVGLSD-----HT--------IE----------LTGGSD--ETG----RPMR-------
--------------------------------------------ED---VSG----TRLK
ELLLE----------------------G-GV--GFE-P----------------------
--------------------------------------------------------SR--
------------EG---------------ERKR---------------------------
------------------------------------------------------------
---------------------------------ITVR-GREVDDDIAQ-----INAS---
---------VVD-----------------------------GD-----GDVAAALGE---
----------------------------GD----------DDADE---------------
----------------------------------------------------
>lcl|39407_2814 unnamed protein product
-------------------MRGGLGSRMAE------------FKVVVAD----PET----
------G---ETFQ--REVD-----------------------------GQD-ANRFL--
--------G---------------------------------------------------
--------------------------------------------------REL-------
---GD-----EIGGD---------------------------------------------
-AVGLSD-----HT--------IE----------LTGGSD--ETG----RPMR-------
--------------------------------------------ED---VSG----TRLK
ELLLE----------------------G-GV--GFE-P----------------------
--------------------------------------------------------SR--
------------EG---------------ERKR---------------------------
------------------------------------------------------------
---------------------------------ITVR-GREIDDDIAQ-----INAS---
---------VVD-----------------------------GD-----GDVAAALGE---
----------------------------GDAD--------DDADE---------------
----------------------------------------------------
>lcl|38016_324 unnamed protein product
-------------------MRGGLGSRMAE------------FKVVVAD----PET----
------G---ETFQ--REVD-----------------------------GQD-ANRFL--
--------G---------------------------------------------------
--------------------------------------------------REL-------
---GD-----EIGGD---------------------------------------------
-AVGLSD-----HT--------IE----------LTGGSD--ETG----RPMR-------
--------------------------------------------ED---VSG----TRLK
ELLLE----------------------G-GV--GFE-P----------------------
--------------------------------------------------------SR--
------------EG---------------ERKR---------------------------
------------------------------------------------------------
---------------------------------ITVR-GREIDDDIAQ-----INAS---
---------VVD-----------------------------GD-----GDVAAALGE---
----------------------------GDAD--------DDADE---------------
----------------------------------------------------
>lcl|36549_241 unnamed protein product
-------------------MRGRLGSRMAE------------FKVVVAD----PET----
------G---ETFQ--REVD-----------------------------GQD-ANRFL--
--------G---------------------------------------------------
--------------------------------------------------REL-------
---GD-----EIGGD---------------------------------------------
-AVGLSD-----HT--------IE----------LTGGSD--ETG----RPMR-------
--------------------------------------------ED---VSG----TRLK
ELLLE----------------------G-GV--GFE-P----------------------
--------------------------------------------------------SR--
------------EG---------------ERKR---------------------------
------------------------------------------------------------
---------------------------------ITVR-GREIDDDIAQ-----INAS---
---------VVD-----------------------------GD-----GDVAAALGE---
----------------------------GDAD--------DDADE---------------
----------------------------------------------------
>gi|448479939|ref|ZP_21604413.1| ribosomal protein S6e [Halorubrum arcis JCM 13916]
---------------------------MAE------------FKVVVAD----PET----
------G---ETFQ--REVD-----------------------------GQD-ANRFL--
--------G---------------------------------------------------
--------------------------------------------------REL-------
---GD-----EIGGD---------------------------------------------
-AVGLSD-----HT--------IE----------LTGGSD--ETG----RPMR-------
--------------------------------------------ED---VSG----TRLK
ELLLE----------------------G-GV--GFE-P----------------------
--------------------------------------------------------SR--
------------EG---------------ERKR---------------------------
------------------------------------------------------------
---------------------------------ITVR-GREIDDDIAQ-----INAS---
---------VVD-----------------------------GD-----GDVAAALGE---
----------------------------GDAD--------DDADE---------------
----------------------------------------------------
>gi|448523946|ref|ZP_21619133.1| ribosomal protein S6e [Halorubrum distributum JCM 10118]
---------------------------MAE------------FKVVVAD----PET----
------G---ETFQ--REVD-----------------------------GQD-ANRFL--
--------G---------------------------------------------------
--------------------------------------------------REL-------
---GD-----EIGGD---------------------------------------------
-AVGLSD-----HT--------IE----------LTGGSD--ETG----RPMR-------
--------------------------------------------ED---VSG----TRLK
ELLLE----------------------G-GV--GFE-P----------------------
--------------------------------------------------------SR--
------------EG---------------ERKR---------------------------
------------------------------------------------------------
---------------------------------ITVR-GREIDDDIAQ-----INAS---
---------VVD-----------------------------GD-----GDVAAALGE---
----------------------------GDAD--------DDADE---------------
----------------------------------------------------
>gi|448449319|ref|ZP_21591648.1| ribosomal protein S6e [Halorubrum litoreum JCM 13561]
---------------------------MAE------------FKVVVAD----PET----
------G---ETFQ--REVD-----------------------------GQD-ANRFL--
--------G---------------------------------------------------
--------------------------------------------------REL-------
---GD-----EIGGD---------------------------------------------
-AVGLSD-----HT--------IE----------LTGGSD--ETG----RPMR-------
--------------------------------------------ED---VSG----TRLK
ELLLE----------------------G-GV--GFE-P----------------------
--------------------------------------------------------SR--
------------EG---------------ERKR---------------------------
------------------------------------------------------------
---------------------------------ITVR-GREIDDDIAQ-----INAS---
---------VVD-----------------------------GD-----GDVAAALGE---
----------------------------GDAD--------DDADE---------------
----------------------------------------------------
>gi|448423332|ref|ZP_21581889.1| ribosomal protein S6e [Halorubrum terrestre JCM 10247]
---------------------------MAE------------FKVVVAD----PET----
------G---ETFQ--REVD-----------------------------GQD-ANRFL--
--------G---------------------------------------------------
--------------------------------------------------REL-------
---GD-----EIGGD---------------------------------------------
-AVGLSD-----HT--------IE----------LTGGSD--ETG----RPMR-------
--------------------------------------------ED---VSG----TRLK
ELLLE----------------------G-GV--GFE-P----------------------
--------------------------------------------------------SR--
------------EG---------------ERKR---------------------------
------------------------------------------------------------
---------------------------------ITVR-GREIDDDIAQ-----INAS---
---------VVD-----------------------------GD-----GDVAAALGE---
----------------------------GDAD--------DDADE---------------
----------------------------------------------------
>gi|448440597|ref|ZP_21588675.1| ribosomal protein S6e [Halorubrum saccharovorum DSM 1137]
---------------------------MAE------------FKVVIAD----PNT----
------G---ETFQ--REVD-----------------------------GQD-ANRFL--
--------G---------------------------------------------------
--------------------------------------------------REI-------
---GD-----EIGGD---------------------------------------------
-AVGLSE-----HT--------VE----------ITGGSD--ETG----RPMR-------
--------------------------------------------ED---VSG----TRLK
ELLLE----------------------G-GV--GFD-P----------------------
--------------------------------------------------------SR--
------------EG---------------ERKR---------------------------
------------------------------------------------------------
---------------------------------ITVR-GREIDDDVAQ-----INVS---
---------VVE-----------------------------GD------DVAAALGE---
----------------------------------------DDGDADEE------------
----------------------------------------------------
>gi|222480538|ref|YP_002566775.1| ribosomal protein S6e [Halorubrum lacusprofundi ATCC 49239]
---------------------------MAE------------FKVVIAD----PNT----
------G---ETFQ--REVD-----------------------------GQD-ANRFL--
--------G---------------------------------------------------
--------------------------------------------------RDI-------
---GD-----EIGGD---------------------------------------------
-AVGLSE-----HT--------IA----------ITGGSD--ETG----RPMR-------
--------------------------------------------ED---VSG----TRLK
ELLLE----------------------G-GV--GFE-P----------------------
--------------------------------------------------------SR--
------------EG---------------ERKR---------------------------
------------------------------------------------------------
---------------------------------ITVR-GREIDNDVAQ-----INVS---
---------VVE-----------------------------GD------DVAAALGE---
----------------------------GDADA-------DDADEE--------------
----------------------------------------------------
>lcl|36551_1344 unnamed protein product
---------------------------MAE------------FKVVIAD----PES----
------G---ETFQ--REVD-----------------------------GQD-ANRFL--
--------G---------------------------------------------------
--------------------------------------------------REI-------
---GD-----EIGGD---------------------------------------------
-AVGLSE-----HT--------IE----------ITGGSD--ETG----RPMR-------
--------------------------------------------ED---VSG----TRLK
ELLLE----------------------G-GV--GFK-P----------------------
--------------------------------------------------------SR--
------------EG---------------ERKR---------------------------
------------------------------------------------------------
---------------------------------ITVR-GREVDDDVAQ-----INVS---
---------VVE-----------------------------GD------DVAAALGE---
----------------------------GDA---------DDADEE--------------
----------------------------------------------------
>lcl|36552_94 unnamed protein product
---------------------------MAE------------FKVVIAD----PES----
------G---ETFQ--REVD-----------------------------GQD-ANRFL--
--------G---------------------------------------------------
--------------------------------------------------REI-------
---GD-----EIGGD---------------------------------------------
-AVGLSE-----HT--------IE----------ITGGSD--ETG----RPMR-------
--------------------------------------------ED---VSG----TRLK
ELLLE----------------------G-GV--GFK-P----------------------
--------------------------------------------------------SR--
------------EG---------------ERKR---------------------------
------------------------------------------------------------
---------------------------------ITVR-GREVDDDVAQ-----INVS---
---------VVE-----------------------------GD------DVAAALGE---
----------------------------GDA---------DDADEE--------------
----------------------------------------------------
>lcl|36554_796 unnamed protein product
---------------------------MAE------------FKVVIAD----PES----
------G---ETFQ--REVD-----------------------------GQD-ANRFL--
--------G---------------------------------------------------
--------------------------------------------------REI-------
---GD-----EIGGD---------------------------------------------
-AVGLSE-----HT--------IE----------ITGGSD--ETG----RPMR-------
--------------------------------------------ED---VSG----TRLK
ELLLE----------------------G-GV--GFK-P----------------------
--------------------------------------------------------SR--
------------EG---------------ERKR---------------------------
------------------------------------------------------------
---------------------------------ITVR-GREVDDDVAQ-----INVS---
---------VVE-----------------------------GD------DVAAALGE---
----------------------------GDA---------DDADEE--------------
----------------------------------------------------
>lcl|36555_1909 unnamed protein product
---------------------------MAE------------FKVVIAD----PES----
------G---ETFQ--REVD-----------------------------GQD-ANRFL--
--------G---------------------------------------------------
--------------------------------------------------REI-------
---GD-----EIGGD---------------------------------------------
-AVGLSE-----HT--------IE----------ITGGSD--ETG----RPMR-------
--------------------------------------------ED---VSG----TRLK
ELLLE----------------------G-GV--GFK-P----------------------
--------------------------------------------------------SR--
------------EG---------------ERKR---------------------------
------------------------------------------------------------
---------------------------------ITVR-GREVDDDVAQ-----INVS---
---------VVE-----------------------------GD------DVAAALGE---
----------------------------GDA---------DDADEE--------------
----------------------------------------------------
>gi|448464586|ref|ZP_21598599.1| ribosomal protein S6e [Halorubrum kocurii JCM 14978]
---------------------------MAE------------FKVVIAD----PDT----
------G---ETFQ--REVD-----------------------------GQD-ANRFL--
--------G---------------------------------------------------
--------------------------------------------------REI-------
---GD-----EIGGD---------------------------------------------
-AVGLSE-----HT--------IE----------ITGGSD--ETG----RPMR-------
--------------------------------------------ED---VSG----TRLK
ELLLE----------------------G-GV--GFE-P----------------------
--------------------------------------------------------SR--
------------EG---------------ERKR---------------------------
------------------------------------------------------------
---------------------------------ITVR-GREIDDDVAQ-----INAS---
---------VVD-----------------------------GD------DVAAALGE---
-----------------------------D----------GGDEE---------------
----------------------------------------------------
>lcl|38017_2113 unnamed protein product
---------------------------MAE------------FKVVIAD----PDT----
------G---ETFQ--REVD-----------------------------GQD-ANRFL--
--------G---------------------------------------------------
--------------------------------------------------REI-------
---GD-----EIGGD---------------------------------------------
-AVGLSE-----HT--------IE----------ITGGSD--ETG----RPMR-------
--------------------------------------------ED---VSG----TRLK
ELLLE----------------------G-GV--GFE-P----------------------
--------------------------------------------------------SR--
------------EG---------------ERKR---------------------------
------------------------------------------------------------
---------------------------------VTVR-GREVDDDVAQ-----INVS---
---------VVD-----------------------------GD------DVAAALGE---
----------------------------GD----------ADADEE--------------
----------------------------------------------------
>gi|448458732|ref|ZP_21596398.1| ribosomal protein S6e [Halorubrum lipolyticum DSM 21995]
---------------------------MAE------------FKVVIAD----PDT----
------G---ETFQ--REVD-----------------------------GQD-ANRFL--
--------G---------------------------------------------------
--------------------------------------------------REI-------
---GD-----EIGGD---------------------------------------------
-AVGLSE-----HT--------IE----------ITGGSD--ETG----RPMR-------
--------------------------------------------ED---VSG----TRLK
ELLLE----------------------G-GV--GFE-P----------------------
--------------------------------------------------------SR--
------------EG---------------ERKR---------------------------
------------------------------------------------------------
---------------------------------ITVR-GREIDDDVAQ-----INVS---
---------VVD-----------------------------GD------DVAAALGE---
----------------------------GD----------ADEE----------------
----------------------------------------------------
>gi|399578037|ref|ZP_10771789.1| SSU ribosomal protein s6e [Halogranum salarium B-1]
---------------------------MAD------------FKVVVAD----PDS----
------G---NTYQ--VDVD-----------------------------GQD-ANRFL--
--------G---------------------------------------------------
--------------------------------------------------RSI-------
---GE-----EVDGA---------------------------------------------
-AVGLDE-----FT--------LE----------LTGGSD--KAG----RPMR-------
--------------------------------------------KD---IAG----PNLK
EVLLE----------------------G-GV--GYE-P----------------------
--------------------------------------------------------SR--
------------DG---------------ERKR---------------------------
------------------------------------------------------------
---------------------------------ITVR-GREVSEETVQ-----INVK---
-----------A----------------------------LGD-----GDVATALGE---
----------------------------GD----------AEDEGEDADE----------
----------------------------------------------------
>gi|448593573|ref|ZP_21652528.1| 30S ribosomal protein S6e [Haloferax elongans ATCC BAA-1513]
---------------------------MAE------------FMVVVAD----PDS----
------G---ETYQ--VDVE-----------------------------GQD-ANRFL--
--------G---------------------------------------------------
--------------------------------------------------RDL-------
---GD-----EVDGD---------------------------------------------
-AVGLDG-----FT--------LE----------LTGGSD--KAG----RPMH-------
--------------------------------------------PD---VPG----GNLK
EVLAE----------------------D-GI--GFN-P----------------------
--------------------------------------------------------SR--
------------EG---------------ERKR---------------------------
------------------------------------------------------------
---------------------------------ITVR-GREINEETVQ-----INVK---
---------VVS-----------------------------GD-----GDVAAAFGE---
----------------------------GD----------DEADEE--------------
----------------------------------------------------
>gi|448576545|ref|ZP_21642421.1| 30S ribosomal protein S6e [Haloferax larsenii JCM 13917]
---------------------------MAE------------FMVVVAD----PDS----
------G---ETYQ--VDVE-----------------------------GQD-ANRFL--
--------G---------------------------------------------------
--------------------------------------------------RDL-------
---GD-----EVDGD---------------------------------------------
-AVGLDG-----FT--------LE----------LTGGSD--KAG----RPMH-------
--------------------------------------------PD---VPG----GNLK
EVLAE----------------------D-GI--GFN-P----------------------
--------------------------------------------------------SR--
------------EG---------------ERKR---------------------------
------------------------------------------------------------
---------------------------------ITVR-GREINEETVQ-----INVK---
---------VAS-----------------------------GD-----GDVAAAFGE---
----------------------------GD----------DEADEE--------------
----------------------------------------------------
>gi|448584902|ref|ZP_21647645.1| 30S ribosomal protein S6e [Haloferax gibbonsii ATCC 33959]
---------------------------MAE------------FMVVVAD----PDT----
------G---ATYQ--VDVE-----------------------------GQD-ANRFL--
--------G---------------------------------------------------
--------------------------------------------------RDL-------
---GD-----EVDGA---------------------------------------------
-AVGLDG-----FT--------LE----------LTGGSD--KAG----RPMH-------
--------------------------------------------PD---VPG----GALK
EILAK----------------------D-GI--GYK-P----------------------
--------------------------------------------------------SR--
------------DG---------------ERKR---------------------------
------------------------------------------------------------
---------------------------------VTVR-GREVSGETVQ-----INAK---
---------VVS-----------------------------GE-----GDVAAAFGE---
----------------------------GD----------DEEADE--------------
----------------------------------------------------
>gi|448566965|ref|ZP_21637220.1| 30S ribosomal protein S6e [Haloferax prahovense DSM 18310]
---------------------------MAE------------FMVVVAD----PDT----
------G---ATYQ--VDVE-----------------------------GQD-ANRFL--
--------G---------------------------------------------------
--------------------------------------------------RDL-------
---GD-----EVDGA---------------------------------------------
-AVGLDG-----FT--------LE----------LTGGSD--KAG----RPMH-------
--------------------------------------------PD---VPG----GALK
EILAK----------------------D-GI--GYK-P----------------------
--------------------------------------------------------SR--
------------DG---------------ERKR---------------------------
------------------------------------------------------------
---------------------------------VTVR-GREVSGETVQ-----INAK---
---------VVS-----------------------------GE-----GDVAAAFGE---
----------------------------GD----------DEEADE--------------
----------------------------------------------------
>gi|448620424|ref|ZP_21667772.1| 30S ribosomal protein S6e [Haloferax denitrificans ATCC 35960]
---------------------------MAE------------FMVVVAD----PDS----
------G---ATYQ--VDVE-----------------------------GQD-ANRFL--
--------G---------------------------------------------------
--------------------------------------------------RDL-------
---GD-----EVDGA---------------------------------------------
-AVGLDG-----FT--------LE----------LTGGSD--KAG----RPMH-------
--------------------------------------------PN---VPG----GALK
EILAK----------------------D-GI--GYK-P----------------------
--------------------------------------------------------SR--
------------DG---------------ERKR---------------------------
------------------------------------------------------------
---------------------------------VTVR-GREISGETVQ-----INAK---
---------VVA-----------------------------GE-----GDVAAAFGE---
----------------------------GD----------DEEADE--------------
----------------------------------------------------
>gi|448599232|ref|ZP_21655222.1| 30S ribosomal protein S6e [Haloferax alexandrinus JCM 10717]
---------------------------MAE------------FMVVVAD----PDS----
------G---ATYQ--VDVE-----------------------------GQD-ANRFL--
--------G---------------------------------------------------
--------------------------------------------------RDL-------
---GD-----EVDGA---------------------------------------------
-AVGLDG-----FT--------LE----------LTGGSD--KAG----RPMH-------
--------------------------------------------PD---VPG----GALK
EILAE----------------------D-GI--GYK-P----------------------
--------------------------------------------------------SR--
------------DG---------------ERKR---------------------------
------------------------------------------------------------
---------------------------------VTVR-GREVSDETVQ-----INAK---
---------VVA-----------------------------GE-----GDVAAAFGE---
----------------------------GD----------DEEADE--------------
----------------------------------------------------
>gi|433417594|ref|ZP_20404787.1| 30S ribosomal protein S6e [Haloferax sp. BAB2207]
---------------------------MAE------------FMVVVAD----PDS----
------G---ATYQ--VDVE-----------------------------GQD-ANRFL--
--------G---------------------------------------------------
--------------------------------------------------RDL-------
---GD-----EVDGA---------------------------------------------
-AVGLDG-----FT--------LE----------LTGGSD--KAG----RPMH-------
--------------------------------------------PD---VPG----GALK
EILAE----------------------D-GI--GYK-P----------------------
--------------------------------------------------------SR--
------------DG---------------ERKR---------------------------
------------------------------------------------------------
---------------------------------VTVR-GREVSDETVQ-----INAK---
---------VVA-----------------------------GE-----GDVAAAFGE---
----------------------------GD----------DEEADE--------------
----------------------------------------------------
>gi|448570351|ref|ZP_21639268.1| 30S ribosomal protein S6e [Haloferax lucentense DSM 14919]
---------------------------MAE------------FMVVVAD----PDS----
------G---ATYQ--VDVE-----------------------------GQD-ANRFL--
--------G---------------------------------------------------
--------------------------------------------------RDL-------
---GD-----EVDGA---------------------------------------------
-AVGLDG-----FT--------LE----------LTGGSD--KAG----RPMH-------
--------------------------------------------PD---VPG----GALK
EILAE----------------------D-GI--GYK-P----------------------
--------------------------------------------------------SR--
------------DG---------------ERKR---------------------------
------------------------------------------------------------
---------------------------------VTVR-GREVSDETVQ-----INAK---
---------VVA-----------------------------GE-----GDVAAAFGE---
----------------------------GD----------DEEADE--------------
----------------------------------------------------
>gi|448289956|ref|ZP_21481114.1| 30S ribosomal protein S6e [Haloferax volcanii DS2]
---------------------------MAE------------FMVVVAD----PDS----
------G---ATYQ--VDVE-----------------------------GQD-ANRFL--
--------G---------------------------------------------------
--------------------------------------------------RDL-------
---GD-----EVDGA---------------------------------------------
-AVGLDG-----FT--------LE----------LTGGSD--KAG----RPMH-------
--------------------------------------------PD---VPG----GALK
EILAE----------------------D-GI--GYK-P----------------------
--------------------------------------------------------SR--
------------DG---------------ERKR---------------------------
------------------------------------------------------------
---------------------------------VTVR-GREVSDETVQ-----INAK---
---------VVA-----------------------------GE-----GDVAAAFGE---
----------------------------GD----------DEEADE--------------
----------------------------------------------------
>gi|448556055|ref|ZP_21631833.1| 30S ribosomal protein S6e [Haloferax sp. ATCC BAA-644]
---------------------------MAE------------FMVVVAD----PDS----
------G---ATYQ--VDVE-----------------------------GQD-ANRFL--
--------G---------------------------------------------------
--------------------------------------------------RDL-------
---GD-----EVDGA---------------------------------------------
-AVGLDG-----FT--------LE----------LTGGSD--KAG----RPMH-------
--------------------------------------------PD---VPG----GALK
EILAE----------------------D-GI--GYQ-P----------------------
--------------------------------------------------------SR--
------------DG---------------ERKR---------------------------
------------------------------------------------------------
---------------------------------VTVR-GREVSDETVQ-----INAK---
---------VVA-----------------------------GE-----GDVAAAFGE---
----------------------------GD----------DE------------------
----------------------------------------------------
>gi|448547197|ref|ZP_21626708.1| 30S ribosomal protein S6e [Haloferax sp. ATCC BAA-645]
---------------------------MAE------------FMVVVAD----PDS----
------G---ATYQ--VDVE-----------------------------GQD-ANRFL--
--------G---------------------------------------------------
--------------------------------------------------RDL-------
---GD-----EVDGA---------------------------------------------
-AVGLDG-----FT--------LE----------LTGGSD--KAG----RPMH-------
--------------------------------------------PD---VPG----GALK
EILAE----------------------D-GI--GYQ-P----------------------
--------------------------------------------------------SR--
------------DG---------------ERKR---------------------------
------------------------------------------------------------
---------------------------------VTVR-GREVSDETVQ-----INAK---
---------VVA-----------------------------GE-----GDVAAAFGE---
----------------------------GD----------DE------------------
----------------------------------------------------
>gi|448544775|ref|ZP_21625665.1| 30S ribosomal protein S6e [Haloferax sp. ATCC BAA-646]
---------------------------MAE------------FMVVVAD----PDS----
------G---ATYQ--VDVE-----------------------------GQD-ANRFL--
--------G---------------------------------------------------
--------------------------------------------------RDL-------
---GD-----EVDGA---------------------------------------------
-AVGLDG-----FT--------LE----------LTGGSD--KAG----RPMH-------
--------------------------------------------PD---VPG----GALK
EILAE----------------------D-GI--GYQ-P----------------------
--------------------------------------------------------SR--
------------DG---------------ERKR---------------------------
------------------------------------------------------------
---------------------------------VTVR-GREVSDETVQ-----INAK---
---------VVA-----------------------------GE-----GDVAAAFGE---
----------------------------GD----------DE------------------
----------------------------------------------------
>gi|448617102|ref|ZP_21665757.1| 30S ribosomal protein S6e [Haloferax mediterranei ATCC 33500]
---------------------------MAE------------FMVVVAD----PDS----
------G---ETYQ--VDVE-----------------------------GQD-ANRFL--
--------G---------------------------------------------------
--------------------------------------------------RDL-------
---GD-----EVDGA---------------------------------------------
-AVGIDG-----FT--------LE----------LTGGSD--KAG----RPMH-------
--------------------------------------------PD---VPG----GNLK
EILAE----------------------D-GI--GYK-P----------------------
--------------------------------------------------------AR--
------------DG---------------ERKR---------------------------
------------------------------------------------------------
---------------------------------VTVR-GREISEETVQ-----INAK---
---------VAS-----------------------------GE-----GDVAAAFGE---
----------------------------GD----------DEEADE--------------
----------------------------------------------------
>gi|448612617|ref|ZP_21662639.1| 30S ribosomal protein S6e [Haloferax mucosum ATCC BAA-1512]
--------MVPRRAFDVLFIRDRFHPRMAE------------FMVVVAD----PDS----
------G---ETYQ--LDVE-----------------------------GQD-ANRFL--
--------G---------------------------------------------------
--------------------------------------------------RDL-------
---GD-----EVDAG---------------------------------------------
-AVGLDG-----FT--------LE----------LTGGSD--KAG----RPMH-------
--------------------------------------------PD---VPG----GNLK
EILAE----------------------D-GI--GYK-P----------------------
--------------------------------------------------------SR--
------------DG---------------ERKR---------------------------
------------------------------------------------------------
---------------------------------VTVR-GREISEETVQ-----INAK---
---------VAS-----------------------------GE-----GDVAAALGE---
----------------------------GD----------DEEADE--------------
----------------------------------------------------
>gi|385802451|ref|YP_005838851.1| 30S ribosomal protein S6 [Haloquadratum walsbyi C23]
---------------------------MAE------------FKVVVSD-----ET----
------G---HTRQ--FEVD-----------------------------EQD-ANRFL--
--------G---------------------------------------------------
--------------------------------------------------RNL-------
---GN-----EVDGN---------------------------------------------
-AVGLDG-----AT--------LE----------LTGGSD--DAG----RPMR-------
--------------------------------------------ED---VSG----SDLK
ELLLE----------------------G-GV--GYE-P----------------------
--------------------------------------------------------TR--
------------DG---------------ERKR---------------------------
------------------------------------------------------------
---------------------------------ITVR-GRQVSDETAQ-----VNAA---
---------VV------------------------------GE-----TPIAVLLGEEEP
EDADDDGDSDVDA---------------DD----------DGDSDVDADEATDTDAESEE
DNDDDIADAE------------------------------------------
>gi|110667046|ref|YP_656857.1| 30S ribosomal protein S6e [Haloquadratum walsbyi DSM 16790]
---------------------------MAE------------FKVVVSD-----ET----
------G---HTRQ--FEVD-----------------------------EQD-ANRFL--
--------G---------------------------------------------------
--------------------------------------------------RNL-------
---GN-----EVDGN---------------------------------------------
-AVGLDG-----AT--------LE----------LTGGSD--DAG----RPMR-------
--------------------------------------------ED---VSG----SDLK
ELLLE----------------------G-GV--GYE-P----------------------
--------------------------------------------------------TR--
------------DG---------------ERKR---------------------------
------------------------------------------------------------
---------------------------------ITVR-GRQVSDETAQ-----VNAA---
---------VV------------------------------GE-----TPIAVLLGE---
-------------EEPEDADDDGDSDVDADEATDTDAGSEEDNDDDIADAE---------
----------------------------------------------------
>gi|541197109|gb|ERH05272.1| ribosomal protein S6E (S10) [Halonotius sp. J07HN4]
---------------------------MAE------------FQVVVAD----PDG----
------G---KTYQ--HEVD-----------------------------GQS-ANRFL--
--------G---------------------------------------------------
--------------------------------------------------REI-------
---GE-----EVDAA---------------------------------------------
-AVDLDG-----YT--------LE----------LTGGSD--ETG----RPMR-------
--------------------------------------------EN---VPG----AEIK
ELLLE----------------------G-GV--GFN-P----------------------
--------------------------------------------------------SR--
------------DG---------------ERKR---------------------------
------------------------------------------------------------
---------------------------------ITVR-GRQVSDETAQ-----VNAK---
---------IVD-----------------------------GD-----DQLLVALGE---
------------------EEPEPDTDDEADADDAADETDADDTEEDAADEAEEADETDDE
EEDADDADEAEDTDADEEEAEADDEADADEADDEAEAADDDSADADDDTDDA
>gi|541193487|gb|ERH01835.1| ribosomal protein S6E (S10) [Halonotius sp. J07HN6]
---------------------------MAE------------FQVVVAD----PDG----
------G---KTYQ--HEVD-----------------------------GQS-ANRFL--
--------G---------------------------------------------------
--------------------------------------------------REI-------
---GE-----EVDAA---------------------------------------------
-AVDLDG-----YT--------LE----------LTGGSD--ETG----RPMR-------
--------------------------------------------EN---VPG----AEIK
ELLLE----------------------G-GV--GFN-P----------------------
--------------------------------------------------------SR--
------------DG---------------ERKR---------------------------
------------------------------------------------------------
---------------------------------ITVR-GRQVSDETAQ-----VNAK---
---------IVD-----------------------------GD-----DQLLVALGE---
------------------EEPEPDTDDEADADDAADETDADDTEEDAADEAEEADETDDE
EEDADDADEAEDTDADEEEAEADDEADADEADDEAEAADDDSADADDDTDDA
>gi|448288992|ref|ZP_21480188.1| SSU ribosomal protein s6e [Halogeometricum borinquense DSM 11551]
---------------------------MAE------------FKVVVSD----PDA----
------G---DTHQ--FEVD-----------------------------GQD-ANRFL--
--------G---------------------------------------------------
--------------------------------------------------RDI-------
---GD-----EVDGG---------------------------------------------
-AVGLDG-----FT--------LE----------ITGGSD--EAG----RPMR-------
--------------------------------------------EN---VAG----SNLK
ELLLE----------------------G-GV--GYK-P----------------------
--------------------------------------------------------SR--
------------DG---------------ERKR---------------------------
------------------------------------------------------------
---------------------------------VTVR-GRQVSDETAQ-----VNAK---
---------VID-----------------------------GG------DVAAALGE---
----------------------------DD----------EEDEADEE------------
----------------------------------------------------
>gi|448414818|ref|ZP_21577767.1| SSU ribosomal protein s6e [Halosarcina pallida JCM 14848]
---------------------------MAE------------FQVVVSD----PDA----
------G---DTHQ--FEVD-----------------------------GQD-ANRFL--
--------G---------------------------------------------------
--------------------------------------------------RDI-------
---GD-----EVDGG---------------------------------------------
-AVGLDG-----FT--------LE----------ITGGSD--EAG----RPMR-------
--------------------------------------------AN---IAG----SDLK
ELLLE----------------------G-GV--GYK-P----------------------
--------------------------------------------------------SR--
------------DG---------------ERKR---------------------------
------------------------------------------------------------
---------------------------------VTVR-GRQVSDETAQ-----VNAK---
---------VLD----------------------------GGD-------VAAALGE---
----------------------------GD----------EDEDADAEDDDE--------
----------------------------------------------------
>gi|541180921|gb|ERG89518.1| ribosomal protein S6E (S10) [halophilic archaeon J07HX5]
---------------------------MVE------------LTVAVAD----PDD----
------G---VTRQ--VEVT-----------------------------EQD-ANRFI--
--------G---------------------------------------------------
--------------------------------------------------KSL-------
---GD-----PVDGS---------------------------------------------
-AVGLSG-----YT--------LK----------LTGGSD--DAG----RPMR-------
--------------------------------------------AD---VSG----SNLR
SVLLT----------------------G-GT--GYN-P----------------------
--------------------------------------------------------SR--
------------DG---------------ERRR---------------------------
------------------------------------------------------------
---------------------------------VTVR-GGEVSDATRQ-----INAK---
---------ITG----------------------------RGD-----DPVEELLAS---
----------------------------------------E-------------------
----------------------------------------------------
>gi|541200536|gb|ERH08601.1| SSU ribosomal protein S6E [halophilic archaeon J07HX64]
---------------------------MAE------------FTVAVAD----TEA----
------G---VTRQ--VEVS-----------------------------GQS-ANRFV--
--------G---------------------------------------------------
--------------------------------------------------REL-------
---GD-----TVDGN---------------------------------------------
-AVGLDG-----YT--------LE----------LTGGTD--DAG----RPMR-------
--------------------------------------------ED---IRG----ASLD
EVLLE----------------------G-GT--GYE-P----------------------
--------------------------------------------------------SR--
------------DG---------------ERKR---------------------------
------------------------------------------------------------
---------------------------------VTLR-GREVGDATRQ-----INVK---
---------ITE----------------------------YGP-----GDAEDMLD----
------------------------------------------------------------
----------------------------------------------------
