# Supplementary material for: Inteins as indicators of gene flow in the halobacteria
Source: Front Microbiol. 2014 Jun 26;5:299. doi: 10.3389/fmicb.2014.00299 (PMC4071816; doi:10.3389/fmicb.2014.00299)
Supplement: Supplementary file 1 [file DataSheet1.ZIP › data_file1/reference_tree_alignment/S6e.fasta]

>candidatus_nanosalinarum_J07AB56
-----------------------MFVTVAQEDGSTAQIQVE--EAPRIHDKQIGDEFDGG
ILGLDGYTLEITGGSDADGFPMRPTIEGEERRRVLIEQ-GPGVEGNEDGERRRKTVRGNV
VSDEIEQLNTKVVEPGDHEIEEVLAE----------------------------DEEQE-
------------------------------------------------------------
------
>nmn_moolapensis_8_8_11
-------------------MADFQVIVGD-DDGTTYSFEVDGQDANRFIGRSIGETVDGD
AVGLSGYEVEITGGSDQSGRPMHGEVSGAETTTLLSTG-GVGFEPTVDGERKRITVRGAE
VSEETRQINAKVASRGDESVEELLGD----------------------------DEDE--
------------------------------------------------------------
------
>nmn_pharaonis_DSM_2160
-------------------MADFQVVVGD-DDGTAYSFEVDGQDANRFIGRAIGETVDGD
AVGLPGYELEITGGSDQSGRPMHGDINGAETAAILSEG-GVGFNPTVDGERKRVTVRGAE
VSEDTRQINASIVSRGEQSIDDLLGG----------------------------EDDE--
------------------------------------------------------------
------
>hcc_saccharolyticus_DSM_5350
-------------------MADFTVVVADPEEGAAHQRAVEGQDANRFIGRSIGEEVDGS
AVGLDGYTVEITGGSDTAGRPMREDVAGSALTSILVDG-GTGYKPTREGERKRVTVRGRE
VGEETRQINASIADRGDQSVAELLDD----------------ADADD-------ADDDE-
------------------------------------------------------------
------
>hcc_salifodinae_DSM_8989
-------------------MADFTVVVADPEEGAAHQRAVEGQDANRFIGRSIGEEIDGS
AVGLDGYTVTITGGSDTAGRPMREDVAGPALTSILVDG-GTGYKPTREGERKRITVRGRE
IGEETRQINASIADRGDQSVAELFGD----------------GDADADADADDASDDDE-
------------------------------------------------------------
------
>hcc_hamelinensis_100A6
-------------------MADFTVVVADPEDGAAYQRAVEGQDANRFIGRSIGDEVDGG
AVGLDGYTVELTGGSDTAGRPMREDVAGSTLSSVLLSG-GTGYHPTSDGERKRVTVRGRE
VGDETRQINATITGRGDQSVDELFGE----------------G-----------DDADE-
------------------------------------------------------------
------
>hcc_morrhuae_DSM_1307
-------------------MADFTVVVADPEDGAAYQNAVEGQDANRFIGRSIGEEVDGD
AVGLDGYTLELTGGSDTAGRPMREDIAGPALNAVLLSG-GTGFKPTRDGERKRVTVRGRE
VGDETQQINATITARGDRSIDELLDA----------------DDA---------DEDDE-
------------------------------------------------------------
------
>hcc_thailandensis_JCM_13552
-------------------MADFTVVVADPEDGAAYQHAVEGQDANRFIGRSIGEEVDGG
AVGLDGYTLELTGGSDTAGRPMREDIAGPALNAVLLSG-GTGFNPTRDGERKRVTVRGRE
VGEETQQINATITARGDRSVDELLDA----------------GDA---------DEDDE-
------------------------------------------------------------
------
>hvx_asiaticus_JCM_14624
-------------------MATFNVVVGDPDSGLAYQLEADGQDANRFMGKSIGDEVDGG
ALGLDGYTLEITGGSDETGRPLHAGVTGSSLTEVMMRETGTGYHQRRDGERRRVTVRGRE
IADDVSQINATVTESGSTAIDELLGE----------------GD----------DEAEE-
------------------------------------------------------------
------
>hvx_ruber_XH_70
-------------------MATFNVVVGDPDSGLAYQLEADGQDANRFMGKSIGDEVDGG
ALGLDGYTLEITGGSDETGRPLHAGVTGTSLTEVMMRESGTGYHQRRGGERRRVTVRGRE
IADDVSQINATVTESGSTAIDELLGE----------------GD----------DEAAE-
------------------------------------------------------------
------
>nbt_gregoryi_SP2
-------------------MASFTVVVGDPDSGMTYQLEAEEQDANRFIGKSLGEEVEGN
AVGLDGYTLEITGGSDEAGRPLSESVPGANPNEVLMNERQTGYHPDRDGERRRITVRGRE
ISDAVAQVNASIVDRGSTDVDELLGE----------------------------DDE---
------------------------------------------------------------
------
>nrr_tibetense_GA33
-------------------MASFTVVVGDPDSGSSYQLEAEEQDANRFIGKSIGEEVDGS
AVGLDGYTLEITGGSDNAGRPLNPGVAGGDLQEVLMKERQTGYKPSRDGERRRITVRGSE
VSDAVAQINAAVVEHGSTGIDDLLGD----------------GD----------AEDDE-
------------------------------------------------------------
------
>hbi_lacisalsi_AJ5
-------------------MASFTVVVGDPDSGMTYQLEAEEQDANRFIGKSIGDEVDGG
AVGLDGYTLEITGGSDEAGRPLNEDVAGANLKEVLMSERQTGYRPSREGERRRITVRGRE
VSGAVAQINASIVDRGSTDVDDLLGD----------------GE----------DE----
------------------------------------------------------------
------
>hbi_nitrareducens_JCM_10879
-------------------MASFTVVVGDPDSGMTYQLEAEEQDANRFIGKSIGDEVDGG
AVDLDGYTLEITGGSDEAGRPLNEDVAGANLKEVLMSERQTGYRPNRDGERRRITVRGRE
VSDAVAQINASIVDRGSTDVDELLGD----------------GE----------DE----
------------------------------------------------------------
------
>ncc_jeotgali_DSM_18795
-------------------MASFTVVVGDPDSGSTYQLEADDQDANRFIGKSIGEEVDGG
AVGLDGYTLEITGGSDEAGRPLNPDIAGPNLEEVLMKGRQVGYKPTRDGERRRVTVRGSE
VSDAVAQINASVVESGSSDIDELLGS----------------------------DDE---
------------------------------------------------------------
------
>ncc_amylolyticus_DSM_10524
-------------------MASFTVVVGDPDSGSTYQLEAEEQDANRFIGKSIGEEVDGG
AVGLDGYTLEITGGSDEAGRPLSPDVGGPNLEEVLMKGRQVGYHPTREGERRRVTVRGRE
VSDAVAQINASVVESGSSEIDELLGG----------------------------DDE---
------------------------------------------------------------
------
>ncc_occultus_SP4
-------------------MASFTVVVGDPDSGSTYQLEADDQDANRFIGKSIGEEVDGT
AVGLDGYTLEITGGSDEAGRPLSPDVAGPNLEEVLMKGRQVGYHPTRDGERRRVTVRGRE
VSDAVAQINASVVESGSSDIDELLGG------------------------------DDE-
------------------------------------------------------------
------
>hpg_xanaduensis_SH_6
-------------------MASFTVVVGDPDSGSSYQLEAEDQDANRFIGKSIGEEVDGG
AVGLDGYTLEITGGSDDAGRPLNPNVPGANLTEVLMEGRQTGYKPSRDGERRRVTVRGSE
VSDAVAQINASIVDRGSADVDELLGE----------------------------GEDDE-
------------------------------------------------------------
------
>nln_innermongolicus_JCM_12255
-------------------MASFTVVVGDPDSGSSYQLEAEAQDANRFIGKSIGEEVDGG
AVGLDGYTLEITGGSDDAGRPLNSDVAGANLKEVLMQGRQTGYKPARDGERRRITVRGSE
VSDAVAQINASIVERGSADVDELLGE----------------GD----------AEDDE-
------------------------------------------------------------
------
>nnm_pellirubrum_DSM_15624
----------------------------------MYKRQ---------------------
-------------------------------------------KPSRDGERRRITVRGRE
VSDAVAQINASISERGSSDVDELLGD----------------GD----------DE----
------------------------------------------------------------
------
>htg_thermotolerans_DSM_11522
-------------------MASFTVVVGDPDSGSSYQLEAEEQDANRFIGKSIGEEVDGG
AVGLDGYTLEITGGSDEAGRPLNDEVAGSNLKEVLMNGRQTGYKPSRDGERRRITVRGRE
VSDAVAQINASISERGSSDVDELLGD----------------GD----------DE----
------------------------------------------------------------
------
>htg_salina_JCM_13891
-------------------MASFTVVVGDPDSGSSYQLEAEEQDANRFIGKSIGEEVDGG
AVGLDGYTLEITGGSDDAGRPLNPEVAGSNLKEVLMKERQTGYKPSRDGERRRITVRGRE
VSDAVAQINASIVDRGSTDVDELLGD----------------------------AEDGE-
------------------------------------------------------------
------
>htg_turkmenica_DSM_5511
-------------------MASFTVVVGDPDSGSSHQLEAEEQDANRFIGKSIGEEVDGG
AVGLDGYTLEITGGSDDAGRPLNPEVAGSNLKEVLMKERQTGYKPSRDGERRRITVRGRE
VSDAVAQINASIVDRGSTDVDELLGE----------------GD----------AEDGE-
------------------------------------------------------------
------
>nnm_gari_JCM_14663
-------------------MASFTVVVGDPESGLAHQLEAEEQDANRFIGKSIGEEVDGG
AVGLDGYTLEITGGSDEAGRPLTDEVAGPNLKEVMMTDEQTGYKPSRDGERRRITVRGRE
VSDAVAQINASIVDRGSTDVDELLGD----------------------------DGDDE-
------------------------------------------------------------
------
>nnm_sp_J7_2
----------MTDGRLPSGMASFTVVVGDPESGLAHQLEAEEQDANRFIGKSIGEEVDGG
AVGLDGYTLEITGGSDEAGRPLTDEVAGPNLKEVMMTDEQTGYKPSRDGERRRITVRGRE
VSDAVAQINASIVDRGSTDVDELLGD----------------------------DGDDE-
------------------------------------------------------------
------
>nnm_pallidum_DSM_3751
-------------------MASFTVVVGDPESGLAHQLEAEEQDANRFIGKSIGEEVDGS
AVGLDGYTLEITGGSDEAGRPLTDEVAGPNLKEVMMKDEQTGYKPSRDGERRRITVRGRE
VSDAVAQINASIVDRGSTDVDELLGD----------------------------DGDDE-
------------------------------------------------------------
------
>hrr_LB1
----------MSDGRLPSGMASFTVVVGDPDSGLAHQLEAEEQDANRFIGKSIGEEVDGS
AVGLDGYTLEITGGSDEAGRPLTDEVAGPNLKEVMMKNEQTGYKPSRDGERRRITVRGRE
VSDAVAQINASIVDRGSTDVDELLGD----------------------------DGDDE-
------------------------------------------------------------
------
>nnm_altunense_JCM_14663
-------------------MASFTVVVGDPDSGLAHQLEAEEQDANRFIGKSIGEEVDGS
AVGLDGYTLEITGGSDEAGRPLTDEVAGPNLKEVMMKNEQTGYKPSRDGERRRITVRGRE
VSDAVAQINASIVDRGSTDVDELLGD----------------------------DGDDE-
------------------------------------------------------------
------
>nrr_bangense_JCM_10635
-------------------MASFTVVVGDPDSGSSYQLEAEEQDANRFIGKSIGEEVDGG
AVGLDGYTLEITGGSDEAGRPLNPEVAGSNLQEVLMKERQTGYKPSRDGERRRITVRGRE
VSDVVAQINATVVESGSTDIDTLLGD----------------G-----------EDADE-
------------------------------------------------------------
------
>nrr_sulfidifaciens_JCM_14089
-------------------MASFTVVVGDPDSGSSYQLEAEEQDANRFIGKSIGEEVDGG
AVGLDGYTLEITGGSDEAGRPLNPDVAGANLQEVLMKERQTGYKPSRDGERRRITVRGRE
VSDAVAQINATVVEAGSTDIDTLLGD----------------G-----------EDADE-
------------------------------------------------------------
------
>htg_limicola_JCM_13563
-------------------MASFTVVVGDPDSGMAYQLEAEDQDANRFIGKSIGDEVDGG
SVGLDGYTLEITGGSDEAGRPLNGEVAGPNLQEVLMTGRQTGYHPERDGERRRITVRGRE
VSDAVAQINASITERGSADVDDLLGE----------------------------GEDDE-
------------------------------------------------------------
------
>nnm_versiforme_JCM_10478
-------------------MASFTVVVGDPESGSSHQLEAEDQDANRFIGKSIGDEVDGG
SVGLDGYTLEITGGSDEA------------------------------------------
------------------------------------------------------------
------------------------------------------------------------
------
>nab_taiwanensis_DSM_12281
-------------------MASFTVVVGDPDSGSSYQLEAAEQDANRFVGKAIGEEVDGS
AVGLDGYTLEITGGSDDAGRPLNGAVAGANLTEVLMEDRQTGFRPSRDGERRRITVRGSE
VSDAVAQINAAIVGRGSTDIDDLLG-----------------------------DDADE-
------------------------------------------------------------
------
>nab_asiatica_DSM_12278
-------------------MASFTVVVGDPDSGSSYQLEAAEQDANRFVGKAIGEEVDGT
AVGLDGYTLEITGGSDDAGRPLNGEVAGANLTEVLMEDRQTGFRPSRDGERRRITVRGSE
VSDAVAQINAAIVGRGSTDIDDLLG-----------------------------DDADE-
------------------------------------------------------------
------
>nab_aegyptia_DSM_13077
-------------------MASFTVVVGDPDSGSSYQLEAAEQDANRFVGKAIGEEVDGS
AVGLDGYTLEITGGSDDAGRPLNGEVPGANLTEVLMEGRQTGFRPSRDGERRRITVRGSE
VSDAVAQINAAIVGRGSTDIDDLLG-----------------------------DDADE-
------------------------------------------------------------
------
>nab_magadii_ATCC_43099
-------------------MASFTVVVGDPESGSSYQLEAAEQDANRFIGKEIGEEVDGS
AVGLDGYTLEITGGSDAAGRPLNGEVAGADLTEVLMEGRQTGYKPERDGERRRITVRGRE
VSDAVAQINASIVGRGSTDVDDLLGE----------------GG----------DEDDE-
------------------------------------------------------------
------
>nab_chahannaoensis_JCM_10990
-------------------MASFTVVVGDPESGSSYQLEAAEQDANRFLGKEIGEEVDGS
AVGLDGYTLEITGGSDDAGRPLNGEVAGADLTEVLMEDRQTGYKPERDGERRRITVRGRE
VSDAVAQVNASITDRGSTDVDDLLGE----------------GE----------DEDDE-
------------------------------------------------------------
------
>nab_hulunbeirensis_JCM_10989
-------------------MVSFTVVVGDPESGSSYQLEAAEQDANRFLGKEIGEEVDGS
AVGLDGYTLEITGGSDDAGRPLNGEVAGANLTEVLMEGRQTGYRPERDGERRRITVRGRE
VSDAVAQVNASIVDRGSTDVDDLLGE----------------GE----------DGDDE-
------------------------------------------------------------
------
>hap_paucihalophilus_DX253
-------------------MANFQVVVADPDSGAAYQREVDGQDANRFLGKSIGEDVDGS
AVGLDGYSVEITGGSDNAGRPMRDDVAGPNLKDVLLEG-GTGYNPERDGERRRISVRGKE
VSEEVAQLNVRISEYGDESVESLYGE----------------GD----------EEDDE-
------------------------------------------------------------
------
>hbt_sp_NRC_1
-------------------MATFQVAVADPESGRTYQFEVDGQDANRFIGREIGAAVDGG
AVGLDGYTVEITGGSDDAGRPMREDVDGSDLMEVLLEG-GAGFNPDEDGERKRVTVRGKE
VSEAVAQLNVAIDEHGEEPVAELLGA----------------------------DGDDE-
------------------------------------------------------------
------
>hbt_salinarum_R_1
-------------------MATFQVAVADPESGRTYQFEVDGQDANRFIGREIGAAVDGG
AVGLDGYTVEITGGSDDAGRPMREDVDGSDLMEVLLEG-GAGFNPDEDGERKRVTVRGKE
VSEAVAQLNVAIDEHGEEPVAELLGA----------------------------DGDDE-
------------------------------------------------------------
------
>hbt_sp_DL_1
-------------------MATFQVVVADPESGRTYQREVDGQDANRFLGLDIGDEVDGE
AVGLDGYTVEITGGSDAAGRPMRPDVDGAGLQDVLLSG-GPGFKPTTDGERKRVSVRGKE
VSDATVQLNVAVAERGDESVASLYGE----------------GE----------DEEADE
EAAEA-------------------------------------------------------
------
>hrd_tiamatea_SARL4B
-------------------MVDFTVALADPDTGETHQVDIDGQDANRFMGRELGDEVDGS
AVGLDGFTLELAGGSDDAGRPLREDVRGAALKSILLEG-GVGFKPERDGERKRVTVRGRE
ISDAVRQLNAKIVDAGDGDVAELLGE----------------------------ESED--
------------------------------------------------------------
------
>hrd_utahensis_DSM_12940
-------------------MVDFTVAVADPDTGETHQVDIDGQDANRFVGRELGDEVEGS
AIGLDGFTLELTGGSDDAGRPLRADVRGPNLKSILLEG-GTGFSPERDGERKRVTVRGRE
ISDAVRQLNVTIVEHGDGDVADLLTE----------------------------E-----
------------------------------------------------------------
------
>hac_jeotgali_B3
-------------------MADFKVVVSDPEAGTTYQRDVDGQDANRFLGRDLGEEVDGT
AVGLSGYSLELTGGSDTAGRPLRDDVAGPNLKQVLLTG-GTGYRPQRDGERKRVTVRGRE
ISEEVVQINAKIAAYGDESVEELLGE----------------GGEDGED-----EDADDE
------------------------------------------------------------
------
>hmc_mukohataei_DSM_12286
-------------------MAEFTVALSDPETGTTYQLDVDGQDANRFMGRELGDEVEGS
AVGLDGFTLELTGGSDTAGRPMRADVRGVGTKSILTDG-GVGYKPTRDGERKRITIRGRE
VSEETAQINAKVTERGSGDVADLLGE----------------SD----------DE----
------------------------------------------------------------
------
>har_sinaiiensis_ATCC_33800
-------------------MAEFTVAVSDPEDGHTYQIDVDGQDANRFIGRELGDEVDGG
AVGLDGYSLELTGGSDTSGRPMRPDVRGVATKEIMSDG-GVGFKPTSDGERKRITVRGRE
VSDDTRQINAKIASRGSEDVADLLGD-----------------D----------DE----
------------------------------------------------------------
------
>har_japonica_DSM_6131
-------------------MAEFTVAVSDPEDGHTYQIDVDGQDANRFIGRELGDEVDGS
AVGLDGYTLELTGGSDTSGRPMRPDVRGVTTKEIMSDG-GVGFKPTTDGERKRITVRGRE
VSDDTRQINAKITARGSDDVADLLGD-----------------D----------DE----
------------------------------------------------------------
------
>har_hispanica_ATCC_33960
-------------------MAEFTVAVSDPEDGHTYQIDVDGQDANRFIGRELGDEVDGG
AVGLDGYTLELTGGSDTSGRPMRPDVRGVMTKEIMSDG-GVGFKPTTDGERKRITVRGRE
VSDDTRQINAKITARGSDDVAELLGD-----------------D----------DE----
------------------------------------------------------------
------
>har_amylolytica_JCM_13557
-------------------MAEFTVAVSDPEDGHTYQIDVDGQDANRFIGRELGDEVDGG
AVGLDGYTLELTGGSDTSGRPMRPDVRGVTTKEIMSDG-GVGFKPTTDGERKRITVRGRE
VSDDTRQINAKITARGSDDVAELLGD-----------------D----------DE----
------------------------------------------------------------
------
>har_argentinensis_DSM_12282
-------------------MAEFTVAVSDPEDGHTYQIDVDGQDANRFIGRELGDEVDGG
AVGLDGYTLELTGGSDTSGRPMRPDVRGVATKEIMSDG-GVGFKPTTDGERKRITVRGRE
VSDDTRQINAKITARGSDDVADLLGD-----------------D----------DE----
------------------------------------------------------------
------
>har_californiae_ATCC_3379
-------------------MAEFTVAVSDPEDGHTYQIDVDGQDANRFIGRELGDEVDGG
AVGLDGYSLELTGGSDTSGRPMRPDVRGVTTKEIMSDG-GVGFEPTTDGERKRITVRGRE
VSDDTRQINAKITARGSDDVADLLGD-----------------D----------DE----
------------------------------------------------------------
------
>har_marismortui_ATCC_43049
-------------------MAEFTVAVSDPEDGHTYQIDVDGQDANRFIGRELGDEVDGG
AVGLDGYSLELTGGSDTSGRPMRPDVRGVTTKEIMSDG-GVGFEPTTDGERKRITVRGRE
VSDDTRQINAKITARGSDDVADLLGD-----------------D----------DE----
------------------------------------------------------------
------
>har_vallismortis_ATCC_29715
-------------------MAEFTVAVSDPEDGHTYQIDVDGQDANRFIGRELGDEVDGG
AVGLDGYTLELTGGSDTSGRPMRSDVRGVMTKEIMSDG-GVGFEPTTDGERKRITVRGRE
VSDDTRQINAKITARGSDDVADLLGD-----------------D----------DE----
------------------------------------------------------------
------
>haloarchaeon_3A1_DGR
-------------------MAEFKVVVADPEAGETYQRDVDGQDANRFLGRSLGDEVDGG
AVGLDGYTLEITGGSDETGRPMRADVPGTSLKEILLDG-GVGFKPTTDGERKRVTVRGAE
IADDVAQVNVSVVD-GDGDVAAALGE----------------GD----------DEAEAD
DAE---------------------------------------------------------
------
>hrr_Cb34
-------------------MAEFKVVVADPETGETFQREVDGQDANRFLGRDVGDEIGGD
AVGLSDHTVEITGGSDETGRPMREDVSGTRLKELLLEG-GVGFKPSREGERKRITVRGRE
IADDVAQINVSVVD-GEGDVAAAFDD----------------------------E-----
------------------------------------------------------------
------
>hrr_aidingense_JCM_13916
-------------------MAEFKVVIADPDSGETFQREVDGQDANRFLGRELGDEIGGD
AVGLPEHTIALTGGSDETGRPMREDVSGTRLKELLLEG-GVGFKPSREGERKRITVRGRE
IDDDIAQINVSVVD-GD-DVAAALGE----------------DD----------GDADEE
------------------------------------------------------------
------
>hrr_coriense_DSM_10284
-------------------MAEFKVVVADPETGETFQREVDGQDANRFLGRELGDEIGGD
AVGLPEHTIELTGGSDETGRPMREDVSGTRLKELLLEG-GVGFEPSREGERKRITVRGRE
IDDDIAQINASVVD-GDGDVAAALGE----------------DD----------AEADE-
------------------------------------------------------------
------
>hrr_tebenquichense_DSM_14210
-------------------MAEFKVVVADPETGETFQREVDGQDANRFLGRELGDEIGGD
AVGLPEHTIELTGGSDETGRPMREDVSGTRLKELLLEG-GVGFEPSREGERKRITVRGRE
IDDDVAQINASVVD-GDGDVAAALGE----------------GDADG-------DEADE-
------------------------------------------------------------
------
>hrr_hochstenium_ATCC_700873
-------------------MAEFKVVVADPETGETFQREVDGQDANRFLGRELGDEIGGD
AVGLPEHTIELTGGSDETGRPMREDVSGTRLKELLLEG-GVGFEPSREGERKRITVRGRE
IDDDVAQINATVVD-GDGDVAAALGE----------------GDADD-------DEADE-
------------------------------------------------------------
------
>hrr_SP3
-------------------MAEFKVVVADPETGETFQREVDGQDANRFLGRELGDEIGGD
AVGLSDHTIELTGGSDETGRPMREDVSGTRLKELLLEG-GVGFEPSRDGERKRITVRGRE
IDDDVAQINASVVD-GDGDVAAAFGE----------------GD----------AEADE-
------------------------------------------------------------
------
>hrr_SP9
-------------------MAEFKVVVADPETGETFQREVDGQDANRFLGRELGDEIGGD
AVGLSDHTIELTGGSDETGRPMREDVSGTRLKELLLEG-GVGFEPSRDGERKRITVRGRE
IDDDVAQINASVVD-GDGDVAAAFGE----------------GD----------AEADE-
------------------------------------------------------------
------
>hrr_SP5
-----------MRGHLGSRMAEFKVVVADPETGETFQREVDGQDANRFLGRELGDEIGGD
AVGLPEHTIELTGGSDETGRPMREDVSGTRLKELLLEG-GVGFEPSREGERKRITVRGRE
IDDDIAQINASVVD-GDGDVAAALGE----------------GD----------DDADE-
------------------------------------------------------------
------
>hrr_SP7
-----------MRGHLGSRMAEFKVVVADPETGETFQREVDGQDANRFLGRELGDEIGGD
AVGLPEHTIELTGGSDETGRPMREDVSGTRLKELLLEG-GVGFEPSREGERKRITVRGRE
IDDDIAQINASVVD-GDGDVAAALGE----------------GD----------DDADE-
------------------------------------------------------------
------
>hrr_LG3
-----------MRGGLRSGMAEFKVVVADPETGETFQREVDGQDANRFLGRELGDEIGGD
AVGLSDHTIELTGGSDETGRPMREDVSGTRLKELLLEG-GVGFEPSREGERKRITVRGRE
VDDDIAQINASVVD-GDGDVAAALGE----------------GD----------ADADE-
------------------------------------------------------------
------
>hrr_chaoviator_HaloG
-----------MRGGLRSGMAEFKVVVADPETGETFQREVDGQDANRFLGRELGDEIGGD
AVGLSDHTIELTGGSDETGRPMREDVSGTRLKELLLEG-GVGFEPSREGERKRITVRGRE
VDDDIAQINASVVD-GDGDVAAALGE----------------GD----------DDADE-
------------------------------------------------------------
------
>hrr_G37
-----------MRGGLRSGMAEFKVVVADPETGETFQREVDGQDANRFLGRELGDEIGGD
AVGLSDHTIELTGGSDETGRPMREDVSGTRLKELLLEG-GVGFEPSREGERKRITVRGRE
VDDDIAQINASVVD-GDGDVAAALGE----------------GD----------DDADE-
------------------------------------------------------------
------
>hrr_californiensis_DSM_19288
-------------------MAEFKVVVADPETGETFQREVDGQDANRFLGRELGDEIGGD
AVGLSDHTIELTGGSDETGRPMREDVSGTRLKELLLEG-GVGFEPSREGERKRITVRGRE
VDDDIAQINASVVD-GDGDVAAAFGE----------------GDAD--------DEADE-
------------------------------------------------------------
------
>hrr_Fb21
-------------------MAEFKVVVADPETGETFQREVDGQDANRFLGRELGDEIGGD
AVGLSDHTIELTGGSDETGRPMREDVSGTRLKELLLEG-GVGFEPSREGERKRITVRGRE
VDDDIAQINASVVD-GDGDVAAALGE----------------GD----------ADADE-
------------------------------------------------------------
------
>hrr_Ga2p
-------------------MAEFKVVVADPETGETFQREVDGQDANRFLGRELGDEIGGD
AVGLSDHTIELTGGSDETGRPMREDVSGTRLKELLLEG-GVGFEPSREGERKRITVRGRE
VDDDIAQINASVVD-GDGDVAAALGE----------------GD----------ADADE-
------------------------------------------------------------
------
>hrr_Ga36
-------------------MAEFKVVVADPETGETFQREVDGQDANRFLGRELGDEIGGD
AVGLSDHTIELTGGSDETGRPMREDVSGTRLKELLLEG-GVGFEPSREGERKRITVRGRE
VDDDIAQINASVVD-GDGDVAAALGE----------------GD----------ADADE-
------------------------------------------------------------
------
>hrr_LD3
-------------------MAEFKVVVADPETGETFQREVDGQDANRFLGRELGDEIGGD
AVGLSDHTIELTGGSDETGRPMREDVSGTRLKELLLEG-GVGFEPSREGERKRITVRGRE
VDDDIAQINASVVD-GDGDVAAALGE----------------GD----------ADADE-
------------------------------------------------------------
------
>hrr_LG1
-------------------MAEFKVVVADPETGETFQREVDGQDANRFLGRELGDEIGGD
AVGLSDHTIELTGGSDETGRPMREDVSGTRLKELLLEG-GVGFEPSREGERKRITVRGRE
VDDDIAQINASVVD-GDGDVAAALGE----------------GD----------ADADE-
------------------------------------------------------------
------
>hrr_LG2
-------------------MAEFKVVVADPETGETFQREVDGQDANRFLGRELGDEIGGD
AVGLSDHTIELTGGSDETGRPMREDVSGTRLKELLLEG-GVGFEPSREGERKRITVRGRE
VDDDIAQINASVVD-GDGDVAAALGE----------------GD----------ADADE-
------------------------------------------------------------
------
>hrr_Ec15
-------------------MAEFKVVVADPETGETFQREVDGQDANRFLGRELGDEIGGD
AVGLSDHTIELTGGSDETGRPMREDVSGTRLKELLLEG-GVGFEPSREGERKRITVRGRE
VDDDIAQINASVVD-GDGDVAAALGE----------------GD----------DDADE-
------------------------------------------------------------
------
>hrr_167
-----------MRGGLGSRMAEFKVVVADPETGETFQREVDGQDANRFLGRELGDEIGGD
AVGLSDHTIELTGGSDETGRPMREDVSGTRLKELLLEG-GVGFEPSREGERKRITVRGRE
IDDDIAQINASVVD-GDGDVAAALGE----------------GDAD--------DDADE-
------------------------------------------------------------
------
>hrr_C2_b
-----------MRGGLGSRMAEFKVVVADPETGETFQREVDGQDANRFLGRELGDEIGGD
AVGLSDHTIELTGGSDETGRPMREDVSGTRLKELLLEG-GVGFEPSREGERKRITVRGRE
IDDDIAQINASVVD-GDGDVAAALGE----------------GDAD--------DDADE-
------------------------------------------------------------
------
>hrr_E8
-----------MRGRLGSRMAEFKVVVADPETGETFQREVDGQDANRFLGRELGDEIGGD
AVGLSDHTIELTGGSDETGRPMREDVSGTRLKELLLEG-GVGFEPSREGERKRITVRGRE
IDDDIAQINASVVD-GDGDVAAALGE----------------GDAD--------DDADE-
------------------------------------------------------------
------
>hrr_arcis_JCM_13916
-------------------MAEFKVVVADPETGETFQREVDGQDANRFLGRELGDEIGGD
AVGLSDHTIELTGGSDETGRPMREDVSGTRLKELLLEG-GVGFEPSREGERKRITVRGRE
IDDDIAQINASVVD-GDGDVAAALGE----------------GDAD--------DDADE-
------------------------------------------------------------
------
>hrr_distributum_JCM_10118
-------------------MAEFKVVVADPETGETFQREVDGQDANRFLGRELGDEIGGD
AVGLSDHTIELTGGSDETGRPMREDVSGTRLKELLLEG-GVGFEPSREGERKRITVRGRE
IDDDIAQINASVVD-GDGDVAAALGE----------------GDAD--------DDADE-
------------------------------------------------------------
------
>hrr_litoreum_JCM_13561
-------------------MAEFKVVVADPETGETFQREVDGQDANRFLGRELGDEIGGD
AVGLSDHTIELTGGSDETGRPMREDVSGTRLKELLLEG-GVGFEPSREGERKRITVRGRE
IDDDIAQINASVVD-GDGDVAAALGE----------------GDAD--------DDADE-
------------------------------------------------------------
------
>hrr_terrestre_JCM_10247
-------------------MAEFKVVVADPETGETFQREVDGQDANRFLGRELGDEIGGD
AVGLSDHTIELTGGSDETGRPMREDVSGTRLKELLLEG-GVGFEPSREGERKRITVRGRE
IDDDIAQINASVVD-GDGDVAAALGE----------------GDAD--------DDADE-
------------------------------------------------------------
------
>hrr_saccharovorum_DSM_1137
-------------------MAEFKVVIADPNTGETFQREVDGQDANRFLGREIGDEIGGD
AVGLSEHTVEITGGSDETGRPMREDVSGTRLKELLLEG-GVGFDPSREGERKRITVRGRE
IDDDVAQINVSVVE-GD-DVAAALGE----------------DD----------GDADEE
------------------------------------------------------------
------
>hrr_lacusprofundi_ATCC_49239
-------------------MAEFKVVIADPNTGETFQREVDGQDANRFLGRDIGDEIGGD
AVGLSEHTIAITGGSDETGRPMREDVSGTRLKELLLEG-GVGFEPSREGERKRITVRGRE
IDNDVAQINVSVVE-GD-DVAAALGE----------------GDADA-------DDADEE
------------------------------------------------------------
------
>hrr_Ea8
-------------------MAEFKVVIADPESGETFQREVDGQDANRFLGREIGDEIGGD
AVGLSEHTIEITGGSDETGRPMREDVSGTRLKELLLEG-GVGFKPSREGERKRITVRGRE
VDDDVAQINVSVVE-GD-DVAAALGE----------------GDA---------DDADEE
------------------------------------------------------------
------
>hrr_Eb13
-------------------MAEFKVVIADPESGETFQREVDGQDANRFLGREIGDEIGGD
AVGLSEHTIEITGGSDETGRPMREDVSGTRLKELLLEG-GVGFKPSREGERKRITVRGRE
VDDDVAQINVSVVE-GD-DVAAALGE----------------GDA---------DDADEE
------------------------------------------------------------
------
>hrr_hd13
-------------------MAEFKVVIADPESGETFQREVDGQDANRFLGREIGDEIGGD
AVGLSEHTIEITGGSDETGRPMREDVSGTRLKELLLEG-GVGFKPSREGERKRITVRGRE
VDDDVAQINVSVVE-GD-DVAAALGE----------------GDA---------DDADEE
------------------------------------------------------------
------
>hrr_IB24
-------------------MAEFKVVIADPESGETFQREVDGQDANRFLGREIGDEIGGD
AVGLSEHTIEITGGSDETGRPMREDVSGTRLKELLLEG-GVGFKPSREGERKRITVRGRE
VDDDVAQINVSVVE-GD-DVAAALGE----------------GDA---------DDADEE
------------------------------------------------------------
------
>hrr_kocurii_JCM_14978
-------------------MAEFKVVIADPDTGETFQREVDGQDANRFLGREIGDEIGGD
AVGLSEHTIEITGGSDETGRPMREDVSGTRLKELLLEG-GVGFEPSREGERKRITVRGRE
IDDDVAQINASVVD-GD-DVAAALGE----------------------------DGGDEE
------------------------------------------------------------
------
>hrr_C49
-------------------MAEFKVVIADPDTGETFQREVDGQDANRFLGREIGDEIGGD
AVGLSEHTIEITGGSDETGRPMREDVSGTRLKELLLEG-GVGFEPSREGERKRVTVRGRE
VDDDVAQINVSVVD-GD-DVAAALGE----------------GD----------ADADEE
------------------------------------------------------------
------
>hrr_lipolyticum_DSM_21995
-------------------MAEFKVVIADPDTGETFQREVDGQDANRFLGREIGDEIGGD
AVGLSEHTIEITGGSDETGRPMREDVSGTRLKELLLEG-GVGFEPSREGERKRITVRGRE
IDDDVAQINVSVVD-GD-DVAAALGE----------------GDA---------DEE---
------------------------------------------------------------
------
>hgn_salarium_B_1
-------------------MADFKVVVADPDSGNTYQVDVDGQDANRFLGRSIGEEVDGA
AVGLDEFTLELTGGSDKAGRPMRKDIAGPNLKEVLLEG-GVGYEPSRDGERKRITVRGRE
VSEETVQINVKAL--GDGDVATALGE----------------GDAEDEG-----EDADE-
------------------------------------------------------------
------
>hfx_elongans_ATCC_BAA_1513
-------------------MAEFMVVVADPDSGETYQVDVEGQDANRFLGRDLGDEVDGD
AVGLDGFTLELTGGSDKAGRPMHPDVPGGNLKEVLAED-GIGFNPSREGERKRITVRGRE
INEETVQINVKVVS-GDGDVAAAFGE----------------GD----------DEADEE
------------------------------------------------------------
------
>hfx_larsenii_JCM_13917
-------------------MAEFMVVVADPDSGETYQVDVEGQDANRFLGRDLGDEVDGD
AVGLDGFTLELTGGSDKAGRPMHPDVPGGNLKEVLAED-GIGFNPSREGERKRITVRGRE
INEETVQINVKVAS-GDGDVAAAFGE----------------GD----------DEADEE
------------------------------------------------------------
------
>hfx_gobbonsii_ATCC_33959
-------------------MAEFMVVVADPDTGATYQVDVEGQDANRFLGRDLGDEVDGA
AVGLDGFTLELTGGSDKAGRPMHPDVPGGALKEILAKD-GIGYKPSRDGERKRVTVRGRE
VSGETVQINAKVVS-GEGDVAAAFGE----------------GDD---------EEADE-
------------------------------------------------------------
------
>hfx_prahovense_DSM_18310
-------------------MAEFMVVVADPDTGATYQVDVEGQDANRFLGRDLGDEVDGA
AVGLDGFTLELTGGSDKAGRPMHPDVPGGALKEILAKD-GIGYKPSRDGERKRVTVRGRE
VSGETVQINAKVVS-GEGDVAAAFGE----------------GDD---------EEADE-
------------------------------------------------------------
------
>hfx_denitrificans_ATCC_35960
-------------------MAEFMVVVADPDSGATYQVDVEGQDANRFLGRDLGDEVDGA
AVGLDGFTLELTGGSDKAGRPMHPNVPGGALKEILAKD-GIGYKPSRDGERKRVTVRGRE
ISGETVQINAKVVA-GEGDVAAAFGE----------------GD----------DEEADE
------------------------------------------------------------
------
>hfx_alexandrinus_JCM_10717
-------------------MAEFMVVVADPDSGATYQVDVEGQDANRFLGRDLGDEVDGA
AVGLDGFTLELTGGSDKAGRPMHPDVPGGALKEILAED-GIGYKPSRDGERKRVTVRGRE
VSDETVQINAKVVA-GEGDVAAAFGE----------------GDD---------EEADE-
------------------------------------------------------------
------
>hfx_BAB-2207
-------------------MAEFMVVVADPDSGATYQVDVEGQDANRFLGRDLGDEVDGA
AVGLDGFTLELTGGSDKAGRPMHPDVPGGALKEILAED-GIGYKPSRDGERKRVTVRGRE
VSDETVQINAKVVA-GEGDVAAAFGE----------------GDD---------EEADE-
------------------------------------------------------------
------
>hfx_lucentense_DSM_14919
-------------------MAEFMVVVADPDSGATYQVDVEGQDANRFLGRDLGDEVDGA
AVGLDGFTLELTGGSDKAGRPMHPDVPGGALKEILAED-GIGYKPSRDGERKRVTVRGRE
VSDETVQINAKVVA-GEGDVAAAFGE----------------GDD---------EEADE-
------------------------------------------------------------
------
>hfx_volcanii_DS2
-------------------MAEFMVVVADPDSGATYQVDVEGQDANRFLGRDLGDEVDGA
AVGLDGFTLELTGGSDKAGRPMHPDVPGGALKEILAED-GIGYKPSRDGERKRVTVRGRE
VSDETVQINAKVVA-GEGDVAAAFGE----------------GDD---------EEADE-
------------------------------------------------------------
------
>hfx_ATCC_BAA-644
-------------------MAEFMVVVADPDSGATYQVDVEGQDANRFLGRDLGDEVDGA
AVGLDGFTLELTGGSDKAGRPMHPDVPGGALKEILAED-GIGYQPSRDGERKRVTVRGRE
VSDETVQINAKVVA-GEGDVAAAFGE----------------GD----------DE----
------------------------------------------------------------
------
>hfx_ATCC_BAA-645
-------------------MAEFMVVVADPDSGATYQVDVEGQDANRFLGRDLGDEVDGA
AVGLDGFTLELTGGSDKAGRPMHPDVPGGALKEILAED-GIGYQPSRDGERKRVTVRGRE
VSDETVQINAKVVA-GEGDVAAAFGE----------------GD----------DE----
------------------------------------------------------------
------
>hfx_ATCC_BAA-646
-------------------MAEFMVVVADPDSGATYQVDVEGQDANRFLGRDLGDEVDGA
AVGLDGFTLELTGGSDKAGRPMHPDVPGGALKEILAED-GIGYQPSRDGERKRVTVRGRE
VSDETVQINAKVVA-GEGDVAAAFGE----------------GD----------DE----
------------------------------------------------------------
------
>hfx_mediterranei_ATCC_33500
-------------------MAEFMVVVADPDSGETYQVDVEGQDANRFLGRDLGDEVDGA
AVGIDGFTLELTGGSDKAGRPMHPDVPGGNLKEILAED-GIGYKPARDGERKRVTVRGRE
ISEETVQINAKVAS-GEGDVAAAFGE----------------GDD---------EEADE-
------------------------------------------------------------
------
>hfx_mucosum_ATCC_BAA_1512
MVPRRAFDVLFIRDRFHPRMAEFMVVVADPDSGETYQLDVEGQDANRFLGRDLGDEVDAG
AVGLDGFTLELTGGSDKAGRPMHPDVPGGNLKEILAED-GIGYKPSRDGERKRVTVRGRE
ISEETVQINAKVAS-GEGDVAAALGE----------------GD----------DEEADE
------------------------------------------------------------
------
>hqr_walsbyi_C23
-------------------MAEFKVVVSD-ETGHTRQFEVDEQDANRFLGRNLGNEVDGN
AVGLDGATLELTGGSDDAGRPMREDVSGSDLKELLLEG-GVGYEPTRDGERKRITVRGRQ
VSDETAQVNAAVV--GETPIAVLLGE-----------EEPEDADDDGDSDVDADDDGDSD
VDADEATDTDAESEEDNDDDIADAE-----------------------------------
------
>hqr_walsbyi_DSM_16790
-------------------MAEFKVVVSD-ETGHTRQFEVDEQDANRFLGRNLGNEVDGN
AVGLDGATLELTGGSDDAGRPMREDVSGSDLKELLLEG-GVGYEPTRDGERKRITVRGRQ
VSDETAQVNAAVV--GETPIAVLLGEEEPEDADDDGDSDVDADEATDTDAGSEEDNDDDI
ADAE--------------------------------------------------------
------
>hns_J07HN4
-------------------MAEFQVVVADPDGGKTYQHEVDGQSANRFLGREIGEEVDAA
AVDLDGYTLELTGGSDETGRPMRENVPGAEIKELLLEG-GVGFNPSRDGERKRITVRGRQ
VSDETAQVNAKIVD-GDDQLLVALGE------EEPEPDTDDEADADDAADETDADDTEED
AADEAEEADETDDEEEDADDADEAEDTDADEEEAEADDEADADEADDEAEAADDDSADAD
DDTDDA
>hns_J07HN6
-------------------MAEFQVVVADPDGGKTYQHEVDGQSANRFLGREIGEEVDAA
AVDLDGYTLELTGGSDETGRPMRENVPGAEIKELLLEG-GVGFNPSRDGERKRITVRGRQ
VSDETAQVNAKIVD-GDDQLLVALGE------EEPEPDTDDEADADDAADETDADDTEED
AADEAEEADETDDEEEDADDADEAEDTDADEEEAEADDEADADEADDEAEAADDDSADAD
DDTDDA
>hgm_borinquense_DSM_11551
-------------------MAEFKVVVSDPDAGDTHQFEVDGQDANRFLGRDIGDEVDGG
AVGLDGFTLEITGGSDEAGRPMRENVAGSNLKELLLEG-GVGYKPSRDGERKRVTVRGRQ
VSDETAQVNAKVIDGG--DVAAALGE----------------DDEE--------DEADEE
------------------------------------------------------------
------
>hsn_pallida_JCM_14848
-------------------MAEFQVVVSDPDAGDTHQFEVDGQDANRFLGRDIGDEVDGG
AVGLDGFTLEITGGSDEAGRPMRANIAGSDLKELLLEG-GVGYKPSRDGERKRVTVRGRQ
VSDETAQVNAKVLDGG--DVAAALGE----------------GDEDEDADA---EDDDE-
------------------------------------------------------------
------
>halophilic_archaeon_J07HX5
-------------------MVELTVAVADPDDGVTRQVEVTEQDANRFIGKSLGDPVDGS
AVGLSGYTLKLTGGSDDAGRPMRADVSGSNLRSVLLTG-GTGYNPSRDGERRRVTVRGGE
VSDATRQINAKITGRGDDPVEELLAS----------------------------E-----
------------------------------------------------------------
------
>halophilic_archaeon_J07HX64
-------------------MAEFTVAVADTEAGVTRQVEVSGQSANRFVGRELGDTVDGN
AVGLDGYTLELTGGTDDAGRPMREDIRGASLDEVLLEG-GTGYEPSRDGERKRVTLRGRE
VGDATRQINVKITEYGPGDAEDMLD-----------------------------------
------------------------------------------------------------
------
