# Supplementary material for: Inteins as indicators of gene flow in the halobacteria
Source: Front Microbiol. 2014 Jun 26;5:299. doi: 10.3389/fmicb.2014.00299 (PMC4071816; doi:10.3389/fmicb.2014.00299)
Supplement: Supplementary file 1 [file DataSheet1.ZIP › data_file1/reference_tree_alignment/S8e.aln]

>gi|399577873|ref|ZP_10771625.1| spermidine/putrescine ABC transporter ATPase component [Halogranum salarium B-1]
MTSDSLDVDVRARFTAEGTEPFTVDAELSVREGETLVVLGPSGSGKTLLLETVAGFHAHE
GHISHRGRDLTGTPPEK--------------------------------------RGFGF
VFQDYALFPHLTVRENVAFG-SRYHDDTTDPDELLAEL-----------GVSDLADRTPK
TLSGGE-----QQRVALARSLAIHPEALLLDEPLSALDVPTRQTLRADLVDLLDGVTSLY
VTHNRTT------ARALADRI---------------------------------------
--------------------------------------------AVM---HDGQLVQVGT
PEEVFESPVSPFV-------------ARFTGANVLS------------------------
------------------------------------------------------------
------------------------------------------------------------
------------------------------------------------------------
---------------------------------ESAL-----------------------
------------------------------------------------------------
------------------------------------------------------------
------------SAVGDGEAEMVAIRPEHVVLDPATADFEAAVERVVREDATFRVSLSVD
SGVGET---------------TLDAFSDDPPAVGDRVGVGLPGRYLTRFTKM
>lcl|38015_2236 unnamed protein product
--------------------------MLPTAEPPFDPIFVDEPLLIPNYEETIISTVDLP
FYADVTRPDEAPADERE-----------------------RTIDLAERILRAGGVRT---
-------------------GFGHHEEVRTSMEAWAPNADEECDADSGYWRSHVLLM-SPQ
EMNFGQLDGEPEVRYKKAKTVLALARE---------------------------------
---CIDSDVLQEIERSQAEDI---------------------------------------
--------------------------------------------KQAWYDAAEAELSQRE
IEQFAEDPPEALDGWTRLDADHDAVKVAYVADNHGT------------------------
------------------------------------------------------------
------------------------------------------------------------
------------------------------------------------------------
--------------------------PSVAAVFEGADSELEAREFTLEE-----------
------------------------------------------------------------
------------------------------------------------------------
------------WQENDGNPH-AA-RP---------------------------------
---NRYCVTTDGDGAY----AQLRSHLLTFEVEPMERLEV------------
>lcl|36549_1097 unnamed protein product
------------------------------------------------------------
------MKSL-AEETRE----------------SAA-------------------EI---
-------------------S-GRIEEVQTA-------------------SAETAADAEEM
ETQVAE-------GVETIESTLREFEG---------------------------------
---VVED------VTTVDETV---------------------------------------
--------------------------------------------QEI---SDATDDQART
TQEVVDMVDG----------------VASVSRQTAT------------------------
------------------------------------------------------------
------------------------------------------------------------
------------------------------------------------------------
--------------EAETVAAAAEEQTATVSEVTGQVHTLSDQSDELLARLNEFEV----
------------------------------------------------------------
------------------------------------------------------------
------------PDGSDGSATAVG-GP---------------------------------
---ANGS-------------GTRSATGADDD---------------------
>lcl|36547_3048 unnamed protein product
-----------------------------------------------------MRDDRVE
AKREAEALDEPAREARELAERLGLAPYPVRYWVVDHDQMNELIAYGGFQRRYPHWRW---
-------------------G-MNYERQKKK-------------------DRHGLGK-AFE
IVNNDD-----P-AHAFLQE-----SN---------------------------------
---SAAD------QKAVITHVEAHADFFANNEWFGLYADRGEDGPNAAARLERNADRIAA
IAERTDVDRDEVERLIDAVSALEDTIDQHSPVDAARSVEEPGVAADV---SDGDEDPLAA
IEDRIDDLDL----------------SEEVRRDVFDDEWLEERGEGVEPEEPRPDVLAFL
RDHGKRYDPDSGKAVDREPWETTVIDAVREEAYYFAGQKQTKVMNEGWATYWESVMMGGE
GFAGPDEFLTYADHMSRVLGSPGLNPYKLGFELWTHVELRAARREVLDKLLRVEGVTPEN
FHARIDLDEVAALLDPHPAIAGAGPATLDELAEMAADGDPRVDAEAVDRALSAGDEADAG
AESAGVDVERYPWKLLTREGLAERHYVLSRPEHRGALRNVSREALEEQARYLFDVDRYDT
VAAAIDDIDRAAGWERMFEVRESHNDVTFIDAFLTDEFVREGNYFTYEYSRAAGEHRVAS
VDADDVRKKLLLRFTNFGKPTIVVLDGNFRNRGELLLGHRYNGVELDAERAKATLKRVFE
LWGRPVNLATIRVEYDDGEVRRAK-RR---------------------------------
---GEEPAGTEVGVRYQYDGGDVTEHDLDAETESRIAADDVDYDTKPDDWLA
>gi|339756220|gb|EGQ39803.1| ribosomal protein S8E [Candidatus Nanosalinarum sp. J07AB56]
------------------------------------------------------------
------MTENHGRSTRT--------------------------------------KS---
-------------------G-SRNRRYRKP-------------------RKHEMGS-AFS
APQIGD-----EFRTEDKET-----RG---------------------------------
---GDKK------NFVRTSDR---------------------------------------
--------------------------------------------VNL---AVDGEVKNVD
IQAVEDNPAN----------------SEFVRRSLLT------------------------
------------------------------------------------------------
------------------------------------------------------------
------------------------------------------------------------
---------------------------------KGTI-----------------------
------------------------------------------------------------
------------------------------------------------------------
------------IQTTEGKARITS-RP---------------------------------
---GQD--------------GNINAVSVD-----------------------
>gi|541203577|gb|ERH11557.1| ribosomal protein S8.e [halophilic archaeon J07HB67]
------------------------------------------------------------
------MTDQSGRRKRK--------------------------------------RT---
-------------------G-GRRVPSSDK-------------------RANQRGG-EPT
ETTVGD-----R-RLKTVEA-----RG---------------------------------
---NDQK------VRALSTDI---------------------------------------
--------------------------------------------AQV---ATGDETETVE
IEDVVENPAN----------------VNYVRRNIIT------------------------
------------------------------------------------------------
------------------------------------------------------------
------------------------------------------------------------
---------------------------------RGAV-----------------------
------------------------------------------------------------
------------------------------------------------------------
------------IETSAGRARVTS-RP---------------------------------
---GQS--------------GQVNAVLVDE----------------------
>gi|452207750|ref|YP_007487872.1| 30S ribosomal protein S8e [Natronomonas moolapensis 8.8.11]
------------------------------------------------------------
-------MNH-ARSTKK--------------------------------------RT---
-------------------G-GRRRTVRKK-------------------RKHELGS-APT
ETQVGE-----Q-QLKVVET-----HG---------------------------------
---GNEK------VRAVETDV---------------------------------------
--------------------------------------------ASV---ATDDGVERAT
IEDVVENASN----------------PNYVRRNIIT------------------------
------------------------------------------------------------
------------------------------------------------------------
------------------------------------------------------------
---------------------------------KGAV-----------------------
------------------------------------------------------------
------------------------------------------------------------
------------IDTGAGRARVTS-RP---------------------------------
---GQD--------------GQVNAVRLEG----------------------
>gi|76803029|ref|YP_331124.1| 30S ribosomal protein S8e [Natronomonas pharaonis DSM 2160]
------------------------------------------------------------
-------MNH-ARSTKK--------------------------------------RT---
-------------------G-GRRRAVRKK-------------------RKHELGS-APT
ETQVGD-----Q-KLKVVET-----HG---------------------------------
---GNAK------VRAVAKNT---------------------------------------
--------------------------------------------ASV---ATDDGVEPAT
IEDVAENPSN----------------PNYVRRNIIT------------------------
------------------------------------------------------------
------------------------------------------------------------
------------------------------------------------------------
---------------------------------KGAI-----------------------
------------------------------------------------------------
------------------------------------------------------------
------------IETDMGRARVTS-RP---------------------------------
---GQD--------------GQVNAVLVDE----------------------
>gi|15790616|ref|NP_280440.1| 30S ribosomal protein S8 [Halobacterium sp. NRC-1]
------------------------------------------------------------
------MQYQ-GRSKRS--------------------------------------KT---
-------------------G-ARLRPRSKK-------------------SKSELGR-EPT
ETTVGE-----P-RFRTVDV-----RG---------------------------------
---DAEK------VRVLSTNV---------------------------------------
--------------------------------------------VNV---ATDSGAERAT
IEDVSANDAN----------------PNYARRNIIT------------------------
------------------------------------------------------------
------------------------------------------------------------
------------------------------------------------------------
---------------------------------KGAI-----------------------
------------------------------------------------------------
------------------------------------------------------------
------------IETDAGTARVTS-RP---------------------------------
---GQD--------------GQVNATRVDE----------------------
>gi|169236354|ref|YP_001689554.1| 30S ribosomal protein S8e [Halobacterium salinarum R1]
------------------------------------------------------------
------MQYQ-GRSKRS--------------------------------------KT---
-------------------G-ARLRPRSKK-------------------SKSELGR-EPT
ETTVGE-----P-RFRTVDV-----RG---------------------------------
---DAEK------VRVLSTNV---------------------------------------
--------------------------------------------VNV---ATDSGAERAT
IEDVSANDAN----------------PNYARRNIIT------------------------
------------------------------------------------------------
------------------------------------------------------------
------------------------------------------------------------
---------------------------------KGAI-----------------------
------------------------------------------------------------
------------------------------------------------------------
------------IETDAGTARVTS-RP---------------------------------
---GQD--------------GQVNATRVDE----------------------
>gi|354610559|ref|ZP_09028515.1| 30S ribosomal protein S8e [Halobacterium sp. DL1]
------------------------------------------------------------
------MQYQ-GRSKRS--------------------------------------KT---
-------------------G-ARLRPQNKK-------------------KKSKTGR-SPT
ETTVGE-----S-RYRTVDA-----RG---------------------------------
---NVDK------VRALSTDV---------------------------------------
--------------------------------------------ANV---ATDDGTERAT
IEDVTENGAN----------------PNYARRNIIT------------------------
------------------------------------------------------------
------------------------------------------------------------
------------------------------------------------------------
---------------------------------KGAI-----------------------
------------------------------------------------------------
------------------------------------------------------------
------------IETDAGTARVTS-RP---------------------------------
---GQN--------------GQVNAVLVE-----------------------
>gi|541201269|gb|ERH09334.1| SSU ribosomal protein S8E [halophilic archaeon J07HX64]
------------------------------------------------------------
------MANH-RRSLRK--------------------------------------RT---
-------------------G-GRLRPNRDR-------------------RKHELGS-EPT
ETQVGE-----T-KLKTVDT-----RG---------------------------------
---TGGK------VRALRVDT---------------------------------------
--------------------------------------------ASV---ATDDGVVSTE
LDDVVENPSD----------------PNYARRNIVT------------------------
------------------------------------------------------------
------------------------------------------------------------
------------------------------------------------------------
---------------------------------KGAI-----------------------
------------------------------------------------------------
------------------------------------------------------------
------------VQTGAGQARVTS-RP---------------------------------
---GQD--------------GQVNAVLVE-----------------------
>gi|541181316|gb|ERG89913.1| ribosomal protein S8.e [halophilic archaeon J07HX5]
------------------------------------------------------------
------MTNH-GRSPRK--------------------------------------RT---
-------------------G-GRRRPNRDR-------------------RKHEIGS-EPT
ETRIGE-----P-SLKTVAT-----RG---------------------------------
---TEQK------VRALQTNT---------------------------------------
--------------------------------------------ANV---ATDDGVTDAE
LIDVVENPAD----------------PNYVRRNIVT------------------------
------------------------------------------------------------
------------------------------------------------------------
------------------------------------------------------------
---------------------------------KGAV-----------------------
------------------------------------------------------------
------------------------------------------------------------
------------IETSEGQARVTS-RP---------------------------------
---GQD--------------GQVNAVLL------------------------
>gi|541195342|gb|ERH03599.1| ribosomal protein S8.e [Halorubrum sp. J07HR59]
--------------------------------------MKTCRRQGRTAKTDEVEQFKFT
VTEDTHMTDQ-SRSTRK--------------------------------------RT---
-------------------G-GRRQTFRKK-------------------KRHELGR-QPT
ETTVGE-----E-RIRTIDV-----RG---------------------------------
---NEEK------TRALSTNI---------------------------------------
--------------------------------------------AQV---ADGGETVEAE
IENVVENPAN----------------VNYVRRNIVT------------------------
------------------------------------------------------------
------------------------------------------------------------
------------------------------------------------------------
---------------------------------NGAI-----------------------
------------------------------------------------------------
------------------------------------------------------------
------------IETSEGRARVTS-RP---------------------------------
---GQT--------------GQVNAVKVE-----------------------
>gi|541190111|gb|ERG98499.1| ribosomal protein S8.e [Haloquadratum sp. J07HQX50]
------------------------------------------------------------
------MKDQ-GRSTRK--------------------------------------RT---
-------------------G-GRLHRSSKK-------------------KRHQLGR-EPA
ETTVGE-----P-KFQIIDS-----MG---------------------------------
---NEKK------VRALSTNE---------------------------------------
--------------------------------------------AQI---SDGETTTSAT
IQNVIENPAN----------------VNYIRRNIIT------------------------
------------------------------------------------------------
------------------------------------------------------------
------------------------------------------------------------
---------------------------------KGAV-----------------------
------------------------------------------------------------
------------------------------------------------------------
------------IETNEGNARVTS-RP---------------------------------
---GQT--------------GQVNAVLIE-----------------------
>gi|541199841|gb|ERH08002.1| ribosomal protein S8.e [Halonotius sp. J07HN4]
------------------------------------------------------------
------MKDQ-GRSARK--------------------------------------RT---
-------------------G-GRLKHASKK-------------------KRHELGR-EPA
ETTVGD-----P-RFQIIDS-----RG---------------------------------
---TEDK------LRALSTNI---------------------------------------
--------------------------------------------AQL---ADGGETREVT
IEDVVENPAN----------------VNYARRNIIT------------------------
------------------------------------------------------------
------------------------------------------------------------
------------------------------------------------------------
---------------------------------KGAI-----------------------
------------------------------------------------------------
------------------------------------------------------------
------------IETSDGQARVTS-RP---------------------------------
---GQV--------------GQVNAVALE-----------------------
>gi|541192026|gb|ERH00375.1| ribosomal protein S8.e [Halonotius sp. J07HN6]
------------------------------------------------------------
------MKDQ-GRSDRR--------------------------------------RT---
-------------------G-GRLKHASKK-------------------KRHELGR-EPA
ETTVDE-----P-KLQVIDA-----RG---------------------------------
---SEDK------LRALSTNV---------------------------------------
--------------------------------------------AQL---ADGGETTVVE
IEDVVENPAN----------------VNYARRNIIT------------------------
------------------------------------------------------------
------------------------------------------------------------
------------------------------------------------------------
---------------------------------KGAI-----------------------
------------------------------------------------------------
------------------------------------------------------------
------------VRTSEGEARVTS-RP---------------------------------
---GQT--------------GQVSAVALD-----------------------
>gi|544640171|ref|WP_021074712.1| 30S ribosomal protein S8 [haloarchaeon 3A1_DGR]
------------------------------------------------------------
------MKDQ-GRSTRK--------------------------------------RT---
-------------------G-GRLRPAHDK-------------------KRHQLGR-EAA
ETTVGE-----P-RFQYIDA-----RG---------------------------------
---TDEK------VRALSTNV---------------------------------------
--------------------------------------------AQV---SVDGETVSAE
IENVVENPAN----------------VNYVRRNIIT------------------------
------------------------------------------------------------
------------------------------------------------------------
------------------------------------------------------------
---------------------------------KGAI-----------------------
------------------------------------------------------------
------------------------------------------------------------
------------IETTEGRARVTS-RP---------------------------------
---GQT--------------GLVNAVAVDE----------------------
>gi|448617796|ref|ZP_21666256.1| 30S ribosomal protein S8e [Haloferax mediterranei ATCC 33500]
------------------------------------------------------------
------MKDQ-GRSKRK--------------------------------------RT---
-------------------G-GRRKPFRNK-------------------KRYQLGR-EPA
ATTVGE-----H-RFQIIDS-----RG---------------------------------
---NNEK------IRALSTDV---------------------------------------
--------------------------------------------AQV---ADGAEVTQAD
IEGVIDNPSN----------------VNYARRNIIT------------------------
------------------------------------------------------------
------------------------------------------------------------
------------------------------------------------------------
---------------------------------KGSI-----------------------
------------------------------------------------------------
------------------------------------------------------------
------------IDTSAGRARVTS-RP---------------------------------
---GQD--------------GQVNAVRIDEE---------------------
>gi|448610003|ref|ZP_21660853.1| 30S ribosomal protein S8e [Haloferax mucosum ATCC BAA-1512]
------------------------------------------------------------
------MKDQ-GRSKRK--------------------------------------RT---
-------------------G-GRLKPSRNK-------------------KRYQLGR-EPA
ATTVGE-----H-RFQIIDS-----RG---------------------------------
---NNEK------VRALSTDV---------------------------------------
--------------------------------------------AQV---ADGAEVTQAD
IEGVVDNPSN----------------VNYARRNIIT------------------------
------------------------------------------------------------
------------------------------------------------------------
------------------------------------------------------------
---------------------------------KGSI-----------------------
------------------------------------------------------------
------------------------------------------------------------
------------IDTSAGRARVTS-RP---------------------------------
---GQD--------------GQVNAVRIDEE---------------------
>gi|448592994|ref|ZP_21652041.1| 30S ribosomal protein S8e [Haloferax elongans ATCC BAA-1513]
------------------------------------------------------------
------MKDQ-GRSKRK--------------------------------------RT---
-------------------G-GRLKPSSNK-------------------KRYQLGR-EPA
ATTVGE-----P-RFQTIDS-----RG---------------------------------
---DNEK------LRTLSTNV---------------------------------------
--------------------------------------------AQV---ADGAEVTQAD
IEGVIDNPSN----------------VNYARRNIIT------------------------
------------------------------------------------------------
------------------------------------------------------------
------------------------------------------------------------
---------------------------------KGSI-----------------------
------------------------------------------------------------
------------------------------------------------------------
------------IDTSAGRARVTS-RP---------------------------------
---GQD--------------GQVNAVAVDEE---------------------
>gi|448577976|ref|ZP_21643411.1| 30S ribosomal protein S8e [Haloferax larsenii JCM 13917]
------------------------------------------------------------
------MKDQ-GRSKRK--------------------------------------RT---
-------------------G-GRLKPSSNK-------------------KRYQLGR-EPA
ATTVGE-----P-RFQTIDS-----RG---------------------------------
---NNEK------LRTLSTNV---------------------------------------
--------------------------------------------AQV---ADGAEVTQAD
IEGVIDNPSN----------------VNYARRNIIT------------------------
------------------------------------------------------------
------------------------------------------------------------
------------------------------------------------------------
---------------------------------KGSI-----------------------
------------------------------------------------------------
------------------------------------------------------------
------------IDTSAGRARVTS-RP---------------------------------
---GQD--------------GQVNAVVVDEE---------------------
>gi|448583804|ref|ZP_21647027.1| 30S ribosomal protein S8e [Haloferax gibbonsii ATCC 33959]
------------------------------------------------------------
------MKDQ-GRSKRK--------------------------------------RT---
-------------------G-GRRKPSRNK-------------------KRYQLGR-EPA
ATTVGE-----P-RFQIIDS-----RG---------------------------------
---NNEK------VRALSTNV---------------------------------------
--------------------------------------------AQV---ADGSDVTQAD
IEGVIDNPSN----------------VNYARRNIIT------------------------
------------------------------------------------------------
------------------------------------------------------------
------------------------------------------------------------
---------------------------------KGSI-----------------------
------------------------------------------------------------
------------------------------------------------------------
------------IDTSAGRARVTS-RP---------------------------------
---GQD--------------GQVNAVVVDEE---------------------
>gi|448565826|ref|ZP_21636608.1| 30S ribosomal protein S8e [Haloferax prahovense DSM 18310]
------------------------------------------------------------
------MKDQ-GRSKRK--------------------------------------RT---
-------------------G-GRRKPSRNK-------------------KRYQLGR-EPA
ATTVGE-----P-RFQIIDS-----RG---------------------------------
---NNEK------VRALSTNV---------------------------------------
--------------------------------------------AQV---ADGSDVTQAD
IEGVFDNPSN----------------VNYARRNIIT------------------------
------------------------------------------------------------
------------------------------------------------------------
------------------------------------------------------------
---------------------------------KGSI-----------------------
------------------------------------------------------------
------------------------------------------------------------
------------IDTSAGRARVTS-RP---------------------------------
---GQD--------------GQVNAVVVDEE---------------------
>gi|448600103|ref|ZP_21655816.1| 30S ribosomal protein S8e [Haloferax alexandrinus JCM 10717]
------------------------------------------------------------
------MKDQ-GRSKRK--------------------------------------RT---
-------------------G-GRRKPSRNK-------------------KRYQLGR-EPA
ATTVGE-----P-RFQIIDS-----RG---------------------------------
---NNEK------LRALSTNV---------------------------------------
--------------------------------------------AQV---ADGADVTQAD
IEGVVDNPSN----------------VNYARRNIIT------------------------
------------------------------------------------------------
------------------------------------------------------------
------------------------------------------------------------
---------------------------------KGSI-----------------------
------------------------------------------------------------
------------------------------------------------------------
------------IDTSAGRARVTS-RP---------------------------------
---GQD--------------GQVNAVVVDDE---------------------
>gi|448556732|ref|ZP_21632326.1| 30S ribosomal protein S8e [Haloferax sp. ATCC BAA-644]
------------------------------------------------------------
------MKDQ-GRSKRK--------------------------------------RT---
-------------------G-GRRKPSRNK-------------------KRYQLGR-EPA
ATTVGE-----P-RFQIIDS-----RG---------------------------------
---NNEK------LRALSTNV---------------------------------------
--------------------------------------------AQV---ADGADVTQAD
IEGVVDNPSN----------------VNYARRNIIT------------------------
------------------------------------------------------------
------------------------------------------------------------
------------------------------------------------------------
---------------------------------KGSI-----------------------
------------------------------------------------------------
------------------------------------------------------------
------------IDTSAGRARVTS-RP---------------------------------
---GQD--------------GQVNAVVVDDE---------------------
>gi|448547827|ref|ZP_21627213.1| 30S ribosomal protein S8e [Haloferax sp. ATCC BAA-645]
------------------------------------------------------------
------MKDQ-GRSKRK--------------------------------------RT---
-------------------G-GRRKPSRNK-------------------KRYQLGR-EPA
ATTVGE-----P-RFQIIDS-----RG---------------------------------
---NNEK------LRALSTNV---------------------------------------
--------------------------------------------AQV---ADGADVTQAD
IEGVVDNPSN----------------VNYARRNIIT------------------------
------------------------------------------------------------
------------------------------------------------------------
------------------------------------------------------------
---------------------------------KGSI-----------------------
------------------------------------------------------------
------------------------------------------------------------
------------IDTSAGRARVTS-RP---------------------------------
---GQD--------------GQVNAVVVDDE---------------------
>gi|448545626|ref|ZP_21626125.1| 30S ribosomal protein S8e [Haloferax sp. ATCC BAA-646]
------------------------------------------------------------
------MKDQ-GRSKRK--------------------------------------RT---
-------------------G-GRRKPSRNK-------------------KRYQLGR-EPA
ATTVGE-----P-RFQIIDS-----RG---------------------------------
---NNEK------LRALSTNV---------------------------------------
--------------------------------------------AQV---ADGADVTQAD
IEGVVDNPSN----------------VNYARRNIIT------------------------
------------------------------------------------------------
------------------------------------------------------------
------------------------------------------------------------
---------------------------------KGSI-----------------------
------------------------------------------------------------
------------------------------------------------------------
------------IDTSAGRARVTS-RP---------------------------------
---GQD--------------GQVNAVVVDDE---------------------
>gi|433418345|ref|ZP_20404993.1| 30S ribosomal protein S8e [Haloferax sp. BAB2207]
------------------------------------------------------------
------MKDQ-GRSKRK--------------------------------------RT---
-------------------G-GRRKPSRNK-------------------KRYQLGR-EPA
ATTVGE-----P-RFQIIDS-----RG---------------------------------
---NNEK------LRALSTNV---------------------------------------
--------------------------------------------AQV---ADGADVTQAD
IEGVVDNPSN----------------VNYARRNIIT------------------------
------------------------------------------------------------
------------------------------------------------------------
------------------------------------------------------------
---------------------------------KGSI-----------------------
------------------------------------------------------------
------------------------------------------------------------
------------IDTSAGRARVTS-RP---------------------------------
---GQD--------------GQVNAVVVDDE---------------------
>gi|448569448|ref|ZP_21638708.1| 30S ribosomal protein S8e [Haloferax lucentense DSM 14919]
------------------------------------------------------------
------MKDQ-GRSKRK--------------------------------------RT---
-------------------G-GRRKPSRNK-------------------KRYQLGR-EPA
ATTVGE-----P-RFQIIDS-----RG---------------------------------
---NNEK------LRALSTNV---------------------------------------
--------------------------------------------AQV---ADGADVTQAD
IEGVVDNPSN----------------VNYARRNIIT------------------------
------------------------------------------------------------
------------------------------------------------------------
------------------------------------------------------------
---------------------------------KGSI-----------------------
------------------------------------------------------------
------------------------------------------------------------
------------IDTSAGRARVTS-RP---------------------------------
---GQD--------------GQVNAVVVDDE---------------------
>gi|448290500|ref|ZP_21481648.1| 30S ribosomal protein S8e [Haloferax volcanii DS2]
------------------------------------------------------------
------MKDQ-GRSKRK--------------------------------------RT---
-------------------G-GRRKPSRNK-------------------KRYQLGR-EPA
ATTVGE-----P-RFQIIDS-----RG---------------------------------
---NNEK------LRALSTNV---------------------------------------
--------------------------------------------AQV---ADGADVTQAD
IEGVVDNPSN----------------VNYARRNIIT------------------------
------------------------------------------------------------
------------------------------------------------------------
------------------------------------------------------------
---------------------------------KGSI-----------------------
------------------------------------------------------------
------------------------------------------------------------
------------IDTSAGRARVTS-RP---------------------------------
---GQD--------------GQVNAVVVDDE---------------------
>gi|448623299|ref|ZP_21669842.1| 30S ribosomal protein S8e [Haloferax denitrificans ATCC 35960]
------------------------------------------------------------
------MKDQ-GRSKRK--------------------------------------RT---
-------------------G-GRRKPSRNK-------------------KRYQLGR-EPA
ATTVGE-----P-RFQIIDS-----RG---------------------------------
---NNEK------LRALSTNV---------------------------------------
--------------------------------------------AQV---ADGADVTQAD
IEGVVDNPSN----------------VNYARRNIIT------------------------
------------------------------------------------------------
------------------------------------------------------------
------------------------------------------------------------
---------------------------------KGSI-----------------------
------------------------------------------------------------
------------------------------------------------------------
------------IDTSAGRARVTS-RP---------------------------------
---GQD--------------GQVNAVVVDEE---------------------
>gi|448285415|ref|ZP_21476658.1| 30S ribosomal protein S8e [Halogeometricum borinquense DSM 11551]
------------------------------------------------------------
------MKDQ-GRSKRK--------------------------------------RT---
-------------------G-GRLRPSHKK-------------------KRYQLGR-EPT
ETTVGE-----P-RFRVVDS-----RG---------------------------------
---NQKK------LRALSTNV---------------------------------------
--------------------------------------------AQV---ADGGDVSEAE
IENVVDNPSN----------------VNYIRRNIIT------------------------
------------------------------------------------------------
------------------------------------------------------------
------------------------------------------------------------
---------------------------------KGAI-----------------------
------------------------------------------------------------
------------------------------------------------------------
------------IETSAGRARVTS-RP---------------------------------
---GQD--------------GQVNAVLVDEE---------------------
>gi|448415354|ref|ZP_21578154.1| 30S ribosomal protein S8e [Halosarcina pallida JCM 14848]
------------------------------------------------------------
------MKDQ-GRSKRK--------------------------------------RT---
-------------------G-GRLRPSHKK-------------------KRHQLGR-QPT
ETTVGE-----P-RFRVVDS-----RG---------------------------------
---SKKK------VRALSTNV---------------------------------------
--------------------------------------------AQV---ADGGEVNEAD
IENVVDNPSN----------------VNYIRRNIIT------------------------
------------------------------------------------------------
------------------------------------------------------------
------------------------------------------------------------
---------------------------------KGAI-----------------------
------------------------------------------------------------
------------------------------------------------------------
------------IDTSEGRARVTS-RP---------------------------------
---GQD--------------GQVNAVLVDEE---------------------
>gi|385804756|ref|YP_005841156.1| 30S ribosomal protein S8 [Haloquadratum walsbyi C23]
------------------------------------------------------------
------MKDQ-GRSTRK--------------------------------------RT---
-------------------G-GRLHDVSKK-------------------KRHQLGR-EPA
ETTVDD-----P-RFQVIDA-----RG---------------------------------
---SDDK------LRALSTNI---------------------------------------
--------------------------------------------AQV---ADSGEVTTEE
IENVVDNPAN----------------VNYIRRNIIT------------------------
------------------------------------------------------------
------------------------------------------------------------
------------------------------------------------------------
---------------------------------KGAI-----------------------
------------------------------------------------------------
------------------------------------------------------------
------------IETSAGQARVTS-RP---------------------------------
---GQT--------------GQVSAVLLEDS---------------------
>gi|110669187|ref|YP_658998.1| 30S ribosomal protein S8e [Haloquadratum walsbyi DSM 16790]
------------------------------------------------------------
------MKDQ-GRSTRK--------------------------------------RT---
-------------------G-GRLHDVSKK-------------------KRHQLGR-EPA
ETTVDD-----P-RFQVIDA-----RG---------------------------------
---SDDK------LRALSTNI---------------------------------------
--------------------------------------------AQV---ADSGEVTTEE
IENVVDNPAN----------------VNYIRRNIIT------------------------
------------------------------------------------------------
------------------------------------------------------------
------------------------------------------------------------
---------------------------------KGAI-----------------------
------------------------------------------------------------
------------------------------------------------------------
------------IETSAGQARVTS-RP---------------------------------
---GQT--------------GQVSAVLLEDS---------------------
>lcl|38019_1853 unnamed protein product
----------------MTAGLSSVGRVDSSVPDRYPGSVRIGRDRPRDATPSGVERFKYS
LAVRRDMKDQ-GRSTRK--------------------------------------RT---
-------------------G-GRLKHASNK-------------------KRHQLGR-EPA
ETTVGE-----T-RVQYIDS-----RG---------------------------------
---NERK------VRALATNV---------------------------------------
--------------------------------------------AQV---ADGDEVVEAD
IEDVVENPSN----------------VNYVRRNIVT------------------------
------------------------------------------------------------
------------------------------------------------------------
------------------------------------------------------------
---------------------------------KGAV-----------------------
------------------------------------------------------------
------------------------------------------------------------
------------IETSEGRARVTS-RP---------------------------------
---GQT--------------GQVNAVLIE-----------------------
>gi|448475116|ref|ZP_21602834.1| 30S ribosomal protein S8e [Halorubrum aidingense JCM 13560]
------------------------------------------------------------
------MKDQ-GRSTRK--------------------------------------RT---
-------------------G-GRLKHASNK-------------------KRHQLGR-EPA
ETTVGE-----T-RVQYIDS-----RG---------------------------------
---TESK------VRALSTNV---------------------------------------
--------------------------------------------AQV---AQDGEVSEAE
IENVLDNPSN----------------VNYARRNIIT------------------------
------------------------------------------------------------
------------------------------------------------------------
------------------------------------------------------------
---------------------------------KGAI-----------------------
------------------------------------------------------------
------------------------------------------------------------
------------IETSAGRARVTS-RP---------------------------------
---GQS--------------GQVNAVLLD-----------------------
>lcl|18174_2080 unnamed protein product
------------------------------------------------------------
------MKDQ-GRSARK--------------------------------------RT---
-------------------G-GRLKHASNK-------------------KRHQLGR-EPA
ETTVGE-----T-RLQYIDA-----RG---------------------------------
---TDKK------VRALSTNV---------------------------------------
--------------------------------------------AQV---AADGDVSEAD
IENVVDNPAN----------------VNYARRNIVT------------------------
------------------------------------------------------------
------------------------------------------------------------
------------------------------------------------------------
---------------------------------KGAI-----------------------
------------------------------------------------------------
------------------------------------------------------------
------------IETSAGRARVTS-RP---------------------------------
---GQT--------------GQVNAVLID-----------------------
>lcl|18178_2592 unnamed protein product
------------------------------------------------------------
------MKDQ-GRSARK--------------------------------------RT---
-------------------G-GRLKHASNK-------------------KRHQLGR-EPA
ETTVGE-----T-RLQYIDA-----RG---------------------------------
---TDKK------VRALSTNV---------------------------------------
--------------------------------------------AQV---AADGDVSEAD
IENVVDNPAN----------------VNYARRNIVT------------------------
------------------------------------------------------------
------------------------------------------------------------
------------------------------------------------------------
---------------------------------KGAI-----------------------
------------------------------------------------------------
------------------------------------------------------------
------------IETSAGRARVTS-RP---------------------------------
---GQT--------------GQVNAVLID-----------------------
>lcl|18175_1662 unnamed protein product
------------------------------------------------------------
------MKDQ-GRSARK--------------------------------------RT---
-------------------G-GRLKHASNK-------------------KRHQLGR-EPA
ETTVGE-----T-RLQYIDS-----RG---------------------------------
---TDKK------VRALSTNV---------------------------------------
--------------------------------------------AQV---ADDGEVSEAE
IENVVDNPAN----------------VNYARRNIVT------------------------
------------------------------------------------------------
------------------------------------------------------------
------------------------------------------------------------
---------------------------------KGAI-----------------------
------------------------------------------------------------
------------------------------------------------------------
------------IETSAGRARVTS-RP---------------------------------
---GQT--------------GQVNAVLLD-----------------------
>lcl|18176_344 unnamed protein product
------------------------------------------------------------
------MKDQ-GRSARK--------------------------------------RT---
-------------------G-GRLKHASNK-------------------KRHQLGR-EPA
ETTVGE-----T-RLQYIDS-----RG---------------------------------
---TDKK------VRALSTNV---------------------------------------
--------------------------------------------AQV---ADDGEVSEAE
IENVVDNPAN----------------VNYARRNIVT------------------------
------------------------------------------------------------
------------------------------------------------------------
------------------------------------------------------------
---------------------------------KGAI-----------------------
------------------------------------------------------------
------------------------------------------------------------
------------IETSAGRARVTS-RP---------------------------------
---GQT--------------GQVNAVLLD-----------------------
>gi|515913465|ref|WP_017344048.1| 30S ribosomal protein S8 [Halorubrum sp. T3]
------------------------------------------------------------
------MKDQ-GRSARK--------------------------------------RT---
-------------------G-GRLKHASNK-------------------KRHQLGR-EPA
ETTVGE-----T-RLQYIDA-----RG---------------------------------
---TDKK------VRALSTNV---------------------------------------
--------------------------------------------AQV---ADDGEVSEAE
IENVVDNPAN----------------VNYARRNIVT------------------------
------------------------------------------------------------
------------------------------------------------------------
------------------------------------------------------------
---------------------------------KGAI-----------------------
------------------------------------------------------------
------------------------------------------------------------
------------IETSAGRARVTS-RP---------------------------------
---GQT--------------GQVSAVLLD-----------------------
>lcl|39407_1721 unnamed protein product
------------------------------------------------------------
------MKDQ-GRSARK--------------------------------------RT---
-------------------G-GRLKHASNK-------------------KRHQLGR-EPA
ETTVGE-----T-RLQYIDA-----RG---------------------------------
---TDKK------VRALSTNV---------------------------------------
--------------------------------------------AQV---ADDGEVSEAE
IENVADNPAN----------------VNYARRNIVT------------------------
------------------------------------------------------------
------------------------------------------------------------
------------------------------------------------------------
---------------------------------KGAI-----------------------
------------------------------------------------------------
------------------------------------------------------------
------------IETSAGRARVTS-RP---------------------------------
---GQT--------------GQVSAVLLD-----------------------
>lcl|38016_1220 unnamed protein product
------------------------------------------------------------
------MKDQ-GRSARK--------------------------------------RT---
-------------------G-GRLKHASNK-------------------KRHQLGR-EPA
ETTVGE-----T-RLQYIDA-----RG---------------------------------
---TDKK------VRALSTNV---------------------------------------
--------------------------------------------AQV---ADDGEVSEAE
IENVADNPAN----------------VNYARRNIVT------------------------
------------------------------------------------------------
------------------------------------------------------------
------------------------------------------------------------
---------------------------------KGAI-----------------------
------------------------------------------------------------
------------------------------------------------------------
------------IETSAGRARVTS-RP---------------------------------
---GQT--------------GQVSAVLLD-----------------------
>gi|448518458|ref|ZP_21617535.1| 30S ribosomal protein S8e [Halorubrum distributum JCM 10118]
------------------------------------------------------------
------MKDQ-GRSARK--------------------------------------RT---
-------------------G-GRLKHASNK-------------------KRHQLGR-EPA
ETTVGE-----T-SLQYIDA-----RG---------------------------------
---TDKK------VRALSTNV---------------------------------------
--------------------------------------------AQV---ADDGEVSEAE
IENVADNPAN----------------VNYARRNIVT------------------------
------------------------------------------------------------
------------------------------------------------------------
------------------------------------------------------------
---------------------------------KGAI-----------------------
------------------------------------------------------------
------------------------------------------------------------
------------IETSAGRARVTS-RP---------------------------------
---GQT--------------GQVNAVLLD-----------------------
>gi|448484904|ref|ZP_21606305.1| 30S ribosomal protein S8e [Halorubrum arcis JCM 13916]
------------------------------------------------------------
------MKDQ-GRSARK--------------------------------------RT---
-------------------G-GRLKHASNK-------------------KRHQLGR-EPA
ETTVGE-----T-RLQYIDA-----RG---------------------------------
---TDKK------VRALSTNV---------------------------------------
--------------------------------------------AQV---ADDGEVSEAE
IENVADNPAN----------------VNYARRNIVT------------------------
------------------------------------------------------------
------------------------------------------------------------
------------------------------------------------------------
---------------------------------KGAI-----------------------
------------------------------------------------------------
------------------------------------------------------------
------------IETSAGRARVTS-RP---------------------------------
---GQT--------------GQVNAVLLD-----------------------
>lcl|36556_230 unnamed protein product
------------------------------------------------------------
------MKDQ-GRSARK--------------------------------------RT---
-------------------G-GRLKHASNK-------------------KRHQLGR-EPA
ETTVGE-----T-RLQYIDA-----RG---------------------------------
---TDKK------VRALSTNV---------------------------------------
--------------------------------------------AQV---ADDGEVSEAE
IENVADNPAN----------------VNYARRNIVT------------------------
------------------------------------------------------------
------------------------------------------------------------
------------------------------------------------------------
---------------------------------KGAI-----------------------
------------------------------------------------------------
------------------------------------------------------------
------------IETSAGRARVTS-RP---------------------------------
---GQT--------------GQVNAVLLD-----------------------
>lcl|36557_2867 unnamed protein product
------------------------------------------------------------
------MKDQ-GRSARK--------------------------------------RT---
-------------------G-GRLKHASNK-------------------KRHQLGR-EPA
ETTVGE-----T-RLQYIDA-----RG---------------------------------
---TDKK------VRALSTNV---------------------------------------
--------------------------------------------AQV---ADDGEVSEAE
IENVADNPAN----------------VNYARRNIVT------------------------
------------------------------------------------------------
------------------------------------------------------------
------------------------------------------------------------
---------------------------------KGAI-----------------------
------------------------------------------------------------
------------------------------------------------------------
------------IETSAGRARVTS-RP---------------------------------
---GQT--------------GQVNAVLLD-----------------------
>gi|448452544|ref|ZP_21593406.1| 30S ribosomal protein S8e [Halorubrum litoreum JCM 13561]
------------------------------------------------------------
------MKDQ-GRSARK--------------------------------------RT---
-------------------G-GRLKHASNK-------------------KRHQLGR-EPA
ETTVGE-----T-RLQYIDA-----RG---------------------------------
---TDKK------VRALSTNV---------------------------------------
--------------------------------------------AQV---ADDGEVSEAE
IENVADNPAN----------------VNYARRNIVT------------------------
------------------------------------------------------------
------------------------------------------------------------
------------------------------------------------------------
---------------------------------KGAI-----------------------
------------------------------------------------------------
------------------------------------------------------------
------------IETSAGRARVTS-RP---------------------------------
---GQT--------------GQVNAVLLD-----------------------
>gi|448426156|ref|ZP_21583102.1| 30S ribosomal protein S8e [Halorubrum terrestre JCM 10247]
------------------------------------------------------------
------MKDQ-GRSARK--------------------------------------RT---
-------------------G-GRLKHASNK-------------------KRHQLGR-EPA
ETTVGE-----T-RLQYIDA-----RG---------------------------------
---TDKK------VRALSTNV---------------------------------------
--------------------------------------------AQV---ADDGEVSEAE
IENVADNPAN----------------VNYARRNIVT------------------------
------------------------------------------------------------
------------------------------------------------------------
------------------------------------------------------------
---------------------------------KGAI-----------------------
------------------------------------------------------------
------------------------------------------------------------
------------IETSAGRARVTS-RP---------------------------------
---GQT--------------GQVNAVLLD-----------------------
>gi|448500119|ref|ZP_21611598.1| 30S ribosomal protein S8e [Halorubrum coriense DSM 10284]
------------------------------------------------------------
------MKDQ-GRSTRK--------------------------------------RT---
-------------------G-GRLKHASNK-------------------KRHQLGR-EPA
ETTVGE-----T-RLQYIDS-----RG---------------------------------
---TEKK------VRALSTDV---------------------------------------
--------------------------------------------AQV---ATDGEVSEAE
IENVVDNPAN----------------VNYARRNIIT------------------------
------------------------------------------------------------
------------------------------------------------------------
------------------------------------------------------------
---------------------------------KGAV-----------------------
------------------------------------------------------------
------------------------------------------------------------
------------IETSAGRARVTS-RP---------------------------------
---GQT--------------GQVNAVLLD-----------------------
>gi|448534699|ref|ZP_21621857.1| 30S ribosomal protein S8e [Halorubrum hochstenium ATCC 700873]
------------------------------------------------------------
------MKDQ-GRSTRK--------------------------------------RT---
-------------------G-GRLKHASNK-------------------KRHQLGR-EPA
ETTVGE-----T-RLQYIDA-----RG---------------------------------
---TDKK------VRALSTNV---------------------------------------
--------------------------------------------AQV---ADGGEVSEAE
IENVVDNPAN----------------VNYARRNIVT------------------------
------------------------------------------------------------
------------------------------------------------------------
------------------------------------------------------------
---------------------------------KGAV-----------------------
------------------------------------------------------------
------------------------------------------------------------
------------IETSAGRARVTS-RP---------------------------------
---GQT--------------GQVNAVLLD-----------------------
>gi|448437394|ref|ZP_21587417.1| 30S ribosomal protein S8e [Halorubrum tebenquichense DSM 14210]
------------------------------------------------------------
------MKDQ-GRSTRK--------------------------------------RT---
-------------------G-GRLKHASNK-------------------KRHQLGR-EPA
ETTVGE-----T-RLQYIDA-----RG---------------------------------
---TDKK------VRALSTNV---------------------------------------
--------------------------------------------AQV---ADGGEVSEAE
IENVVDNPAN----------------VNYARRNIVT------------------------
------------------------------------------------------------
------------------------------------------------------------
------------------------------------------------------------
---------------------------------KGAV-----------------------
------------------------------------------------------------
------------------------------------------------------------
------------IETSAGRARVTS-RP---------------------------------
---GQT--------------GQVNAVLLD-----------------------
>gi|495717014|ref|WP_008441593.1| 30S ribosomal protein S8e [Halorubrum californiense]
------------------------------------------------------------
------MKDQ-GRSTRK--------------------------------------RT---
-------------------G-GRLKHASNK-------------------KRHQLGR-EPA
ETTVGE-----T-RLQYIDS-----RG---------------------------------
---TEKK------VRALSTNV---------------------------------------
--------------------------------------------AQV---ADGGEVTEAE
IENVADNPAN----------------VNYARRNIVT------------------------
------------------------------------------------------------
------------------------------------------------------------
------------------------------------------------------------
---------------------------------KGAV-----------------------
------------------------------------------------------------
------------------------------------------------------------
------------IETSAGRARVTS-RP---------------------------------
---GQT--------------GQVNAVLLD-----------------------
>lcl|36546_1634 unnamed protein product
------------------------------------------------------------
------MKDQ-GRSTRK--------------------------------------RT---
-------------------G-GRLKHASNK-------------------KRHQLGR-EPA
ETTVGE-----T-RLQYIDS-----RG---------------------------------
---TEKK------VRALSTNV---------------------------------------
--------------------------------------------AQV---ADDGEVSEAE
IENVVDNPAN----------------VNYARRNIVT------------------------
------------------------------------------------------------
------------------------------------------------------------
------------------------------------------------------------
---------------------------------KGAV-----------------------
------------------------------------------------------------
------------------------------------------------------------
------------IETSAGRARVTS-RP---------------------------------
---GQT--------------GQVNAVLLD-----------------------
>lcl|36174_1842 unnamed protein product
------------------------------------------------------------
------MKDQ-GRSTRK--------------------------------------RT---
-------------------G-GRLKHASNK-------------------KRHQLGR-EPA
ETTVGE-----T-RLQYIDS-----RG---------------------------------
---TEKK------VRALSTNV---------------------------------------
--------------------------------------------AQV---ADDGEVSEAE
IENVVDNPAN----------------VNYARRNIVT------------------------
------------------------------------------------------------
------------------------------------------------------------
------------------------------------------------------------
---------------------------------KGAV-----------------------
------------------------------------------------------------
------------------------------------------------------------
------------IETSAGRARVTS-RP---------------------------------
---GQT--------------GQVNAVLLD-----------------------
>lcl|38020_1685 unnamed protein product
------------------------------------------------------------
------MKDQ-GRSTRK--------------------------------------RT---
-------------------G-GRLKHASNK-------------------KRHQLGR-EPA
ETTVGE-----T-RLQYIDS-----RG---------------------------------
---TEKK------VRALSTNV---------------------------------------
--------------------------------------------AQV---ADDGEVSEAE
IENVVDNPAN----------------VNYARRNIVT------------------------
------------------------------------------------------------
------------------------------------------------------------
------------------------------------------------------------
---------------------------------KGAV-----------------------
------------------------------------------------------------
------------------------------------------------------------
------------IETSAGRARVTS-RP---------------------------------
---GQT--------------GQVNAVLLD-----------------------
>lcl|38021_2720 unnamed protein product
------------------------------------------------------------
------MKDQ-GRSTRK--------------------------------------RT---
-------------------G-GRLKHASNK-------------------KRHQLGR-EPA
ETTVGE-----T-RLQYIDS-----RG---------------------------------
---TEKK------VRALSTNV---------------------------------------
--------------------------------------------AQV---ADDGEVSEAE
IENVVDNPAN----------------VNYARRNIVT------------------------
------------------------------------------------------------
------------------------------------------------------------
------------------------------------------------------------
---------------------------------KGAV-----------------------
------------------------------------------------------------
------------------------------------------------------------
------------IETSAGRARVTS-RP---------------------------------
---GQT--------------GQVNAVLLD-----------------------
>lcl|38022_3394 unnamed protein product
------------------------------------------------------------
------MKDQ-GRSTRK--------------------------------------RT---
-------------------G-GRLKHASNK-------------------KRHQLGR-EPA
ETTVGE-----T-RLQYIDS-----RG---------------------------------
---TEKK------VRALSTNV---------------------------------------
--------------------------------------------AQV---ADDGEVSEAE
IENVVDNPAN----------------VNYARRNIVT------------------------
------------------------------------------------------------
------------------------------------------------------------
------------------------------------------------------------
---------------------------------KGAV-----------------------
------------------------------------------------------------
------------------------------------------------------------
------------IETSAGRARVTS-RP---------------------------------
---GQT--------------GQVNAVLLD-----------------------
>lcl|23591_3188 unnamed protein product
------------------------------------------------------------
------MKDQ-GRSTRK--------------------------------------RT---
-------------------G-GRLKHASNK-------------------KRHQLGR-EPA
ETTVGE-----T-RLQYIDS-----RG---------------------------------
---TEKK------VRALSTNV---------------------------------------
--------------------------------------------AQV---ADDGEVSEAE
IENVVDNPAN----------------VNYARRNIVT------------------------
------------------------------------------------------------
------------------------------------------------------------
------------------------------------------------------------
---------------------------------KGAV-----------------------
------------------------------------------------------------
------------------------------------------------------------
------------IETSAGRARVTS-RP---------------------------------
---GQT--------------GQVNAVLLD-----------------------
>lcl|36553_703 unnamed protein product
------------------------------------------------------------
------MKDQ-GRSTRK--------------------------------------RT---
-------------------G-GRLKHASNK-------------------KRHQLGR-EPA
ETTVGE-----T-RLQYIDS-----RG---------------------------------
---TEKK------VRALSTNV---------------------------------------
--------------------------------------------AQV---ADDGEVSEAE
IENVVDNPAN----------------VNYARRNIVT------------------------
------------------------------------------------------------
------------------------------------------------------------
------------------------------------------------------------
---------------------------------KGAV-----------------------
------------------------------------------------------------
------------------------------------------------------------
------------IETSAGRARVTS-RP---------------------------------
---GQT--------------GQVNAVLLD-----------------------
>lcl|38024_314 unnamed protein product
------------------------------------------------------------
------MKDQ-GRSTRK--------------------------------------RT---
-------------------G-GRLKHASNK-------------------KRHQLGR-EPA
ETTVGE-----T-RLQYIDS-----RG---------------------------------
---TEKK------VRALSTNV---------------------------------------
--------------------------------------------AQV---ADDGEVSEAE
IENVVDNPAN----------------VNYARRNIVT------------------------
------------------------------------------------------------
------------------------------------------------------------
------------------------------------------------------------
---------------------------------KGAV-----------------------
------------------------------------------------------------
------------------------------------------------------------
------------IETSAGRARVTS-RP---------------------------------
---GQT--------------GQVNAVLLD-----------------------
>lcl|38025_4224 unnamed protein product
------------------------------------------------------------
------MKDQ-GRSTRK--------------------------------------RT---
-------------------G-GRLKHASNK-------------------KRHQLGR-EPA
ETTVGE-----T-RLQYIDS-----RG---------------------------------
---TEKK------VRALSTNV---------------------------------------
--------------------------------------------AQV---ADDGEVSEAE
IENVVDNPAN----------------VNYARRNIVT------------------------
------------------------------------------------------------
------------------------------------------------------------
------------------------------------------------------------
---------------------------------KGAV-----------------------
------------------------------------------------------------
------------------------------------------------------------
------------IETSAGRARVTS-RP---------------------------------
---GQT--------------GQVNAVLLD-----------------------
>lcl|36550_2007 unnamed protein product
------------------------------------------------------------
------MKDQ-GRSTRK--------------------------------------RT---
-------------------G-GRLKHASNK-------------------KRHQLGR-EPA
ETTVGE-----T-RVQYIDS-----RG---------------------------------
---TERK------VRALSTNV---------------------------------------
--------------------------------------------AQV---ADGGEVSEAE
IENVVDNPSN----------------VNYARRNIVT------------------------
------------------------------------------------------------
------------------------------------------------------------
------------------------------------------------------------
---------------------------------KGAV-----------------------
------------------------------------------------------------
------------------------------------------------------------
------------IDTSAGRARVTS-RP---------------------------------
---GQT--------------GQVNAVLID-----------------------
>lcl|36551_3008 unnamed protein product
------------------------------------------------------------
------MKDQ-GRSTRK--------------------------------------RT---
-------------------G-GRLKHASNK-------------------KRHQLGR-EPA
ETTVGE-----T-RVQYIDS-----RG---------------------------------
---TERK------VRALSTNV---------------------------------------
--------------------------------------------AQV---ADGGEVSEAE
IENVVDNPSN----------------VNYARRNIVT------------------------
------------------------------------------------------------
------------------------------------------------------------
------------------------------------------------------------
---------------------------------KGAV-----------------------
------------------------------------------------------------
------------------------------------------------------------
------------IDTSAGRARVTS-RP---------------------------------
---GQT--------------GQVNAVLID-----------------------
>lcl|36554_3311 unnamed protein product
------------------------------------------------------------
------MKDQ-GRSTRK--------------------------------------RT---
-------------------G-GRLKHASNK-------------------KRHQLGR-EPA
ETTVGE-----T-RVQYIDS-----RG---------------------------------
---TERK------VRALSTNV---------------------------------------
--------------------------------------------AQV---ADGGEVSEAE
IENVVDNPSN----------------VNYARRNIVT------------------------
------------------------------------------------------------
------------------------------------------------------------
------------------------------------------------------------
---------------------------------KGAV-----------------------
------------------------------------------------------------
------------------------------------------------------------
------------IDTSAGRARVTS-RP---------------------------------
---GQT--------------GQVNAVLID-----------------------
>lcl|36552_2249 unnamed protein product
------------------------------------------------------------
------MKDQ-GRSTRK--------------------------------------RT---
-------------------G-GRLKHASNK-------------------KRHQLGR-EPA
ETTVGE-----T-RVQYIDS-----RG---------------------------------
---TERK------IRALSTNV---------------------------------------
--------------------------------------------AQV---ADGGEVSEAD
IENVVDNPSN----------------VNYARRNIVT------------------------
------------------------------------------------------------
------------------------------------------------------------
------------------------------------------------------------
---------------------------------KGAV-----------------------
------------------------------------------------------------
------------------------------------------------------------
------------IDTSAGRARVTS-RP---------------------------------
---GQT--------------GQVNAVLID-----------------------
>lcl|36555_763 unnamed protein product
------------------------------------------------------------
------MKDQ-GRSTRK--------------------------------------RT---
-------------------G-GRLKHASNK-------------------KRHQLGR-EPA
ETTVGE-----T-RVQYIDS-----RG---------------------------------
---TERK------IRALSTNV---------------------------------------
--------------------------------------------AQV---ADGGEVSEAD
IENVVDNPSN----------------VNYARRNIVT------------------------
------------------------------------------------------------
------------------------------------------------------------
------------------------------------------------------------
---------------------------------KGAV-----------------------
------------------------------------------------------------
------------------------------------------------------------
------------IDTSAGRARVTS-RP---------------------------------
---GQT--------------GQVNAVLID-----------------------
>gi|222480378|ref|YP_002566615.1| 30S ribosomal protein S8e [Halorubrum lacusprofundi ATCC 49239]
------------------------------------------------------------
------MKDQ-GRSTRK--------------------------------------RT---
-------------------G-GRLKHASNK-------------------KRHQLGR-EPA
ETTVGE-----T-RVQYIDS-----RG---------------------------------
---NEKK------VRALSTNV---------------------------------------
--------------------------------------------AQV---ADGDAVSEAE
IENVVDNPSN----------------VNYARRNIIT------------------------
------------------------------------------------------------
------------------------------------------------------------
------------------------------------------------------------
---------------------------------KGAI-----------------------
------------------------------------------------------------
------------------------------------------------------------
------------IETSAGRARVSS-RP---------------------------------
---GQT--------------GQVNAVLID-----------------------
>gi|448465150|ref|ZP_21598717.1| 30S ribosomal protein S8e [Halorubrum kocurii JCM 14978]
------------------------------------------------------------
------MKDQ-GRSTRK--------------------------------------RT---
-------------------G-GRLKHASNK-------------------KRHQLGR-EPA
ETTVGE-----T-RVQYIDS-----RG---------------------------------
---TEKK------VRALSTNV---------------------------------------
--------------------------------------------AQV---ADGDEVSEAE
IENVVDNPSN----------------VNYARRNIVT------------------------
------------------------------------------------------------
------------------------------------------------------------
------------------------------------------------------------
---------------------------------KGAV-----------------------
------------------------------------------------------------
------------------------------------------------------------
------------IETSAGRARVTS-RP---------------------------------
---GQT--------------GQVNAVLLD-----------------------
>gi|448458613|ref|ZP_21596279.1| 30S ribosomal protein S8e [Halorubrum lipolyticum DSM 21995]
------------------------------------------------------------
------MKDQ-GRSTRK--------------------------------------RT---
-------------------G-GRLKHASNK-------------------KRHQLGR-EPA
ETTVGE-----T-RVQYIDS-----RG---------------------------------
---NEKK------VRALSTNV---------------------------------------
--------------------------------------------AQV---ADGDEVSEAE
IENVVDNPSN----------------VNYARRNIVT------------------------
------------------------------------------------------------
------------------------------------------------------------
------------------------------------------------------------
---------------------------------KGAI-----------------------
------------------------------------------------------------
------------------------------------------------------------
------------IETSAGRARVTS-RP---------------------------------
---GQT--------------GQVNAVLLD-----------------------
>gi|448440395|ref|ZP_21588558.1| 30S ribosomal protein S8e [Halorubrum saccharovorum DSM 1137]
------------------------------------------------------------
------MKDQ-GRSTRK--------------------------------------RT---
-------------------G-GRLKHASNK-------------------KRHQLGR-EPA
ETTVGE-----T-RVQYIDS-----RG---------------------------------
---NEKK------VRALSTNV---------------------------------------
--------------------------------------------AQV---ADGDEVSEAE
IENVSDNPSN----------------VNYARRNIIT------------------------
------------------------------------------------------------
------------------------------------------------------------
------------------------------------------------------------
---------------------------------KGAV-----------------------
------------------------------------------------------------
------------------------------------------------------------
------------IETSAGRARVTS-RP---------------------------------
---GQT--------------GQVNAVLLD-----------------------
>lcl|36548_1075 unnamed protein product
---------------------------------------------MGSSMPTRVERFKYS
LGVRPCMKDQ-GRSTRK--------------------------------------RT---
-------------------G-GRLKHASNK-------------------KRHQLGR-EPA
ETILGE-----T-RVQYIDA-----RG---------------------------------
---TDKK------VRALATNV---------------------------------------
--------------------------------------------AQV---ADDGEVSEAE
IENVADNPAN----------------VNYARRNIIT------------------------
------------------------------------------------------------
------------------------------------------------------------
------------------------------------------------------------
---------------------------------KGAI-----------------------
------------------------------------------------------------
------------------------------------------------------------
------------IETSAGRARVTS-RP---------------------------------
---GQT--------------GQVNAVLLD-----------------------
>lcl|38017_172 unnamed protein product
-------------------------------------------------MPTRVERFKYS
LGVRPCMKDQ-GRSTRK--------------------------------------RT---
-------------------G-GRLKHASNK-------------------KRHQLGR-EPA
ETILGE-----T-RVQYIDS-----RG---------------------------------
---TDKK------VRALATNV---------------------------------------
--------------------------------------------AQV---ADGSEVSEAE
IENVVDNPSN----------------VNYARRNIIT------------------------
------------------------------------------------------------
------------------------------------------------------------
------------------------------------------------------------
---------------------------------KGAI-----------------------
------------------------------------------------------------
------------------------------------------------------------
------------IETSAGRARVTS-RP---------------------------------
---GQT--------------GQVNAVLLD-----------------------
>gi|257387845|ref|YP_003177618.1| 30S ribosomal protein S8e [Halomicrobium mukohataei DSM 12286]
------------------------------------------------------------
------MKDQ-GRSTRK--------------------------------------RT---
-------------------G-GRVRPSRNK-------------------RKYELGN-EST
ETTVGD-----Q-KLKTVDA-----RG---------------------------------
---NTEK------FRAVTTNV---------------------------------------
--------------------------------------------ASV---ADGGEVVEAT
IEDVVENASD----------------PNYARRNIVT------------------------
------------------------------------------------------------
------------------------------------------------------------
------------------------------------------------------------
---------------------------------KGAI-----------------------
------------------------------------------------------------
------------------------------------------------------------
------------VETSEGRARVTS-RP---------------------------------
---GQD--------------GQVNAVLIE-----------------------
>gi|448685328|ref|ZP_21693320.1| 30S ribosomal protein S8e [Haloarcula japonica DSM 6131]
------------------------------------------------------------
------MKDQ-GRSPRK--------------------------------------RT---
-------------------G-GRRRPNHKK-------------------KKHELGK-DTV
ETQVGE-----Q-RLKTVDS-----RG---------------------------------
---NTQK------VRAVKTNV---------------------------------------
--------------------------------------------ASI---ADGAETIEAT
IENVVENPSN----------------PNYARRNIIT------------------------
------------------------------------------------------------
------------------------------------------------------------
------------------------------------------------------------
---------------------------------KGAI-----------------------
------------------------------------------------------------
------------------------------------------------------------
------------LETSEGRARVTS-RP---------------------------------
---GQQ--------------GQVNAVLVE-----------------------
>gi|448634025|ref|ZP_21674480.1| 30S ribosomal protein S8e [Haloarcula vallismortis ATCC 29715]
------------------------------------------------------------
------MKDQ-GRSPRK--------------------------------------RT---
-------------------G-GRRRPNHKK-------------------KKHELGK-DTV
ETQVGE-----Q-RLKTVDS-----RG---------------------------------
---NTQK------VRAVKTNV---------------------------------------
--------------------------------------------ASI---ADGAETIEAT
IENVVENPSN----------------PNYARRNIIT------------------------
------------------------------------------------------------
------------------------------------------------------------
------------------------------------------------------------
---------------------------------KGAI-----------------------
------------------------------------------------------------
------------------------------------------------------------
------------LETSEGQARVTS-RP---------------------------------
---GQH--------------GQVNAVLVE-----------------------
>gi|448669829|ref|ZP_21686685.1| 30S ribosomal protein S8e [Haloarcula amylolytica JCM 13557]
------------------------------------------------------------
------MKDQ-GRSPRK--------------------------------------RT---
-------------------G-GRRRPNHKK-------------------KKHELGK-DTV
ETQVGE-----Q-RLKTVDS-----RG---------------------------------
---NTQK------VRAVKTDV---------------------------------------
--------------------------------------------ASI---ADGAETIEAT
IENVVENPSN----------------PNYARRNIIT------------------------
------------------------------------------------------------
------------------------------------------------------------
------------------------------------------------------------
---------------------------------KGAI-----------------------
------------------------------------------------------------
------------------------------------------------------------
------------LDTSEGQARVTS-RP---------------------------------
---GQH--------------GQVNAVLVE-----------------------
>gi|344212343|ref|YP_004796663.1| 30S ribosomal protein S8e [Haloarcula hispanica ATCC 33960]
------------------------------------------------------------
------MKDQ-GRSPRK--------------------------------------RT---
-------------------G-GRRRPNHKK-------------------KKHELGK-DTV
ETQVGE-----Q-RLKTVDS-----RG---------------------------------
---NTQK------VRAVKTDV---------------------------------------
--------------------------------------------ASI---ADGAETIEAT
IENVVENPSN----------------PNYARRNIIT------------------------
------------------------------------------------------------
------------------------------------------------------------
------------------------------------------------------------
---------------------------------KGAI-----------------------
------------------------------------------------------------
------------------------------------------------------------
------------LDTSEGQARVTS-RP---------------------------------
---GQH--------------GQVNAVLVE-----------------------
>gi|448681530|ref|ZP_21691621.1| 30S ribosomal protein S8e [Haloarcula argentinensis DSM 12282]
------------------------------------------------------------
------MKDQ-GRSPRK--------------------------------------RT---
-------------------G-GRRRPNHKK-------------------KKHELGK-DTV
ETQVGE-----Q-RLKTVDS-----RG---------------------------------
---NTQK------VRAVKTDV---------------------------------------
--------------------------------------------ASI---ADGAETIEAT
IENVVENPSN----------------PNYARRNIIT------------------------
------------------------------------------------------------
------------------------------------------------------------
------------------------------------------------------------
---------------------------------KGAI-----------------------
------------------------------------------------------------
------------------------------------------------------------
------------LETSEGQARVTS-RP---------------------------------
---GQH--------------GQVNAVLVE-----------------------
>gi|448661530|ref|ZP_21683685.1| 30S ribosomal protein S8e [Haloarcula californiae ATCC 33799]
------------------------------------------------------------
------MKDQ-GRSPRK--------------------------------------RT---
-------------------G-GRRRPNHKK-------------------KKHELGK-DTV
ETQVGE-----Q-RLKTVDS-----RG---------------------------------
---NTQK------VRAVKTDV---------------------------------------
--------------------------------------------ASI---ADGAETIEAT
IENVVENPSN----------------PNYARRNIIT------------------------
------------------------------------------------------------
------------------------------------------------------------
------------------------------------------------------------
---------------------------------KGAI-----------------------
------------------------------------------------------------
------------------------------------------------------------
------------LETSEGQARVTS-RP---------------------------------
---GQH--------------GQVNAVLVE-----------------------
>gi|55378288|ref|YP_136138.1| 30S ribosomal protein S8 [Haloarcula marismortui ATCC 43049]
------------------------------------------------------------
------MKDQ-GRSPRK--------------------------------------RT---
-------------------G-GRRRPNHKK-------------------KKHELGK-DTV
ETQVGE-----Q-RLKTVDS-----RG---------------------------------
---NTQK------VRAVKTDV---------------------------------------
--------------------------------------------ASI---ADGAETIEAT
IENVVENPSN----------------PNYARRNIIT------------------------
------------------------------------------------------------
------------------------------------------------------------
------------------------------------------------------------
---------------------------------KGAI-----------------------
------------------------------------------------------------
------------------------------------------------------------
------------LETSEGQARVTS-RP---------------------------------
---GQH--------------GQVNAVLVE-----------------------
>gi|448636908|ref|ZP_21675356.1| 30S ribosomal protein S8e [Haloarcula sinaiiensis ATCC 33800]
------------------------------------------------------------
------MKDQ-GRSPRK--------------------------------------RT---
-------------------G-GRRRPNHKK-------------------KKHELGK-DTV
ETQVGE-----Q-RLKTVDS-----RG---------------------------------
---NTQK------VRAVKTDV---------------------------------------
--------------------------------------------ASI---ADGAETIEAT
IENVVENPSN----------------PNYARRNIIT------------------------
------------------------------------------------------------
------------------------------------------------------------
------------------------------------------------------------
---------------------------------KGAI-----------------------
------------------------------------------------------------
------------------------------------------------------------
------------LETSEGQARVTS-RP---------------------------------
---GQH--------------GQVNAVLVE-----------------------
>gi|322372281|ref|ZP_08046822.1| ribosomal protein S8e [Haladaptatus paucihalophilus DX253]
------------------------------------------------------------
------MKDQ-GRSTRK--------------------------------------RT---
-------------------G-GRLKPLDKK-------------------KKHQLGR-EPT
ETQVGE-----P-RYRTTDA-----RG---------------------------------
---RNSK------IRALTTDV---------------------------------------
--------------------------------------------ANV---TTDGETVSAT
IQDVLENGAN----------------PNYARRNIIT------------------------
------------------------------------------------------------
------------------------------------------------------------
------------------------------------------------------------
---------------------------------KGAI-----------------------
------------------------------------------------------------
------------------------------------------------------------
------------IVTDEGKARVTS-RP---------------------------------
---GQT--------------GQVNAVLLDDE---------------------
>gi|448377666|ref|ZP_21560362.1| 30S ribosomal protein S8e [Halovivax asiaticus JCM 14624]
------------------------------------------------------------
------MQDQ-GRSTRK--------------------------------------RT---
-------------------G-GRLKHARNP-------------------RKDELGR-EPT
ETQVGE-----P-RFQTVDS-----RG---------------------------------
---NGSK------TRALATDV---------------------------------------
--------------------------------------------AQV---NDGEETISAT
IENVVENDAN----------------PNYVRRNIIT------------------------
------------------------------------------------------------
------------------------------------------------------------
------------------------------------------------------------
---------------------------------KGAV-----------------------
------------------------------------------------------------
------------------------------------------------------------
------------IETSEGTARVTS-RP---------------------------------
---GQT--------------AQVNAVLLE-----------------------
>gi|433639063|ref|YP_007284823.1| ribosomal protein S8.e [Halovivax ruber XH-70]
------------------------------------------------------------
------MQDQ-GRSTRK--------------------------------------RT---
-------------------G-GRLKHARNP-------------------RKDELGR-EPT
ETQVGE-----P-RFQTVDS-----RG---------------------------------
---NGSK------TRALATDV---------------------------------------
--------------------------------------------VQV---NDGEETVAAT
IENVVENDAN----------------PNYVRRNIIT------------------------
------------------------------------------------------------
------------------------------------------------------------
------------------------------------------------------------
---------------------------------KGAV-----------------------
------------------------------------------------------------
------------------------------------------------------------
------------IETSEGTARVTS-RP---------------------------------
---GQT--------------AQVNAVLLE-----------------------
>gi|448720928|ref|ZP_21703522.1| 30S ribosomal protein S8e [Halobiforma nitratireducens JCM 10879]
------------------------------------------------------------
------MQDQ-GRSTRK--------------------------------------RT---
-------------------G-GRLKNVRKR-------------------RKSELGR-HPT
ETQVGE-----P-RFRTVDA-----RG---------------------------------
---NDTK------TRALATDV---------------------------------------
--------------------------------------------ASV---NKGGETVTVE
IEDVVENEAN----------------PNYVRRNIIT------------------------
------------------------------------------------------------
------------------------------------------------------------
------------------------------------------------------------
---------------------------------KGAV-----------------------
------------------------------------------------------------
------------------------------------------------------------
------------IETTEGTARVTS-RP---------------------------------
---GQT--------------GQVNAVLLEDE---------------------
>gi|448321358|ref|ZP_21510838.1| 30S ribosomal protein S8e [Natronococcus amylolyticus DSM 10524]
------------------------------------------------------------
------MQNQ-GRSTRK--------------------------------------RT---
-------------------G-GRLKNVRKR-------------------RKNELGR-LPT
ETQVGE-----P-RFRVVDV-----RG---------------------------------
---SNTK------TRALATNV---------------------------------------
--------------------------------------------ASV---NKDGETVTAE
IEDVVENDAN----------------PNYVRRNIIT------------------------
------------------------------------------------------------
------------------------------------------------------------
------------------------------------------------------------
---------------------------------KGAV-----------------------
------------------------------------------------------------
------------------------------------------------------------
------------VETSEGQARVTS-RP---------------------------------
---GQT--------------GQVNAVLLE-----------------------
>gi|448318459|ref|ZP_21507980.1| 30S ribosomal protein S8e [Natronococcus jeotgali DSM 18795]
------------------------------------------------------------
------MQNQ-GRSTRK--------------------------------------RT---
-------------------G-GRLKNVRKR-------------------RKNELGR-LPT
ETQVGE-----P-RFRVVDV-----RG---------------------------------
---TDTK------TRALATNV---------------------------------------
--------------------------------------------ANV---NEGGETVTAE
IEDVVENDAN----------------PNYVRRNIIT------------------------
------------------------------------------------------------
------------------------------------------------------------
------------------------------------------------------------
---------------------------------KGAV-----------------------
------------------------------------------------------------
------------------------------------------------------------
------------IETSEGQARVTS-RP---------------------------------
---GQT--------------GQVNAVLLE-----------------------
>gi|435846746|ref|YP_007308996.1| ribosomal protein S8.e [Natronococcus occultus SP4]
------------------------------------------------------------
------MQDQ-GRSTRK--------------------------------------RT---
-------------------G-GRLKNVRKR-------------------RKNELGR-LPT
ETQVGE-----P-RFRVVDV-----RG---------------------------------
---TDTK------TRALATDV---------------------------------------
--------------------------------------------ANV---NDGGETITAE
IEDVVENDAN----------------PNYVRRNIIT------------------------
------------------------------------------------------------
------------------------------------------------------------
------------------------------------------------------------
---------------------------------KGAV-----------------------
------------------------------------------------------------
------------------------------------------------------------
------------IETSEGQARVTS-RP---------------------------------
---GQT--------------GQVNAVLLD-----------------------
>gi|429190383|ref|YP_007176061.1| ribosomal protein S8.e [Natronobacterium gregoryi SP2]
------------------------------------------------------------
------MQDQ-GRSTRK--------------------------------------RT---
-------------------G-GRLKNVRKR-------------------RKNELGR-LPT
ETQVGE-----P-RFRTVDA-----RG---------------------------------
---NDTK------TRALATNV---------------------------------------
--------------------------------------------ASV---NEGGETVSAE
IEDVVENEAN----------------PNYVRRNIIT------------------------
------------------------------------------------------------
------------------------------------------------------------
------------------------------------------------------------
---------------------------------KGAV-----------------------
------------------------------------------------------------
------------------------------------------------------------
------------IETSEGKARVMS-RP---------------------------------
---GQT--------------GQVNAVLLKD----------------------
>gi|448697090|ref|ZP_21698246.1| 30S ribosomal protein S8e [Halobiforma lacisalsi AJ5]
------------------------------------------------------------
------MQDQ-GRSTRK--------------------------------------RT---
-------------------G-GRLKNVRKR-------------------RKNELGR-LPT
ETQVGE-----P-RFRTVDV-----RG---------------------------------
---NDTK------TRALATNV---------------------------------------
--------------------------------------------ASV---NKGEETVTAE
IEDVVENEAN----------------PNYVRRNIIT------------------------
------------------------------------------------------------
------------------------------------------------------------
------------------------------------------------------------
---------------------------------KGAV-----------------------
------------------------------------------------------------
------------------------------------------------------------
------------IETSEGTARVTS-RP---------------------------------
---GQT--------------GQVNAVLEADK---------------------
>gi|336255673|ref|YP_004598780.1| 30S ribosomal protein S8e [Halopiger xanaduensis SH-6]
------------------------------------------------------------
------MQDQ-GRSTRK--------------------------------------RT---
-------------------G-GRLKNVRKR-------------------RKDELGR-LPT
ETQVGE-----P-RFRTIDV-----RG---------------------------------
---NGTK------TRALATDI---------------------------------------
--------------------------------------------ASV---NKSGETVSAE
IEDVVENEAN----------------PNYVRRNIIT------------------------
------------------------------------------------------------
------------------------------------------------------------
------------------------------------------------------------
---------------------------------KGAV-----------------------
------------------------------------------------------------
------------------------------------------------------------
------------IETSEGRARVTS-RP---------------------------------
---GQT--------------GQVNAVLLEE----------------------
>gi|448314327|ref|ZP_21504026.1| 30S ribosomal protein S8e [Natronolimnobius innermongolicus JCM 12255]
------------------------------------------------------------
------MQDQ-GRSTRK--------------------------------------RT---
-------------------G-GRLKNVRKR-------------------RKDELGR-LPT
ETQVGE-----P-RFRTVDV-----RG---------------------------------
---NGTK------TRALATNV---------------------------------------
--------------------------------------------ASV---NQDGETVAAE
IEDVVENDAN----------------PNYVRRNIIT------------------------
------------------------------------------------------------
------------------------------------------------------------
------------------------------------------------------------
---------------------------------KGAV-----------------------
------------------------------------------------------------
------------------------------------------------------------
------------IETAEGTARVTS-RP---------------------------------
---GQT--------------GQVNAVLLD-----------------------
>gi|448369465|ref|ZP_21556017.1| 30S ribosomal protein S8e [Natrialba aegyptia DSM 13077]
------------------------------------------------------------
------MQDQ-GRSTRK--------------------------------------RT---
-------------------G-GRLKNVRKR-------------------RKDELGR-LPT
ETQVGE-----P-RFRTVDV-----RG---------------------------------
---NDTK------TRALATDV---------------------------------------
--------------------------------------------ASV---NTGDETVAAD
IEDVVENDAN----------------PNYVRRNIIT------------------------
------------------------------------------------------------
------------------------------------------------------------
------------------------------------------------------------
---------------------------------KGAV-----------------------
------------------------------------------------------------
------------------------------------------------------------
------------IATSEGEARVTS-RP---------------------------------
---GQT--------------GQVNAVLLDN----------------------
>gi|448348473|ref|ZP_21537322.1| 30S ribosomal protein S8e [Natrialba taiwanensis DSM 12281]
------------------------------------------------------------
------MQDQ-GRSTRK--------------------------------------RT---
-------------------G-GRLKNVRKR-------------------RKDELGR-LPT
ETQVGE-----P-RFRTVDV-----RG---------------------------------
---NDTK------TRALATDV---------------------------------------
--------------------------------------------ASV---NTGDETVAAD
IEDVVENDAN----------------PNYVRRNIIT------------------------
------------------------------------------------------------
------------------------------------------------------------
------------------------------------------------------------
---------------------------------KGAV-----------------------
------------------------------------------------------------
------------------------------------------------------------
------------IATSEGEARVTS-RP---------------------------------
---GQT--------------GQVNAVLLDN----------------------
>gi|448361920|ref|ZP_21550533.1| 30S ribosomal protein S8e [Natrialba asiatica DSM 12278]
------------------------------------------------------------
------MQDQ-GRSTRK--------------------------------------RT---
-------------------G-GRLKNVRKR-------------------RKDELGR-LPT
ETQVGE-----P-RFRTVDV-----RG---------------------------------
---NDTK------TRALATDV---------------------------------------
--------------------------------------------ASV---NTDDETVSAD
IEDVVENDAN----------------PNYVRRNIIT------------------------
------------------------------------------------------------
------------------------------------------------------------
------------------------------------------------------------
---------------------------------KGAV-----------------------
------------------------------------------------------------
------------------------------------------------------------
------------IATSEGEARVTS-RP---------------------------------
---GQT--------------GQVNAVLLDN----------------------
>gi|289580181|ref|YP_003478647.1| 30S ribosomal protein S8e [Natrialba magadii ATCC 43099]
------------------------------------------------------------
------MQDQ-GRSTRK--------------------------------------RT---
-------------------G-GRLKNVRNR-------------------RKDELGR-QPT
ETQVGE-----P-RFRTVDV-----RG---------------------------------
---NDTK------TRALATNV---------------------------------------
--------------------------------------------ASV---NADDETLSAD
IEDVIANDAN----------------PNYVRRNIIT------------------------
------------------------------------------------------------
------------------------------------------------------------
------------------------------------------------------------
---------------------------------KGAV-----------------------
------------------------------------------------------------
------------------------------------------------------------
------------IATSEGEARVTS-RP---------------------------------
---GQT--------------GQVNAVLLDN----------------------
>gi|448352836|ref|ZP_21541617.1| 30S ribosomal protein S8e [Natrialba hulunbeirensis JCM 10989]
------------------------------------------------------------
------MQDQ-GRSTRK--------------------------------------RT---
-------------------G-GRLKNVRNR-------------------RKDELGR-QPT
ETQVGE-----P-RFRTVDV-----RG---------------------------------
---NDTK------TRALATNV---------------------------------------
--------------------------------------------ASV---NAGDETLSAD
IEDVVENDAN----------------PNYVRRNIIT------------------------
------------------------------------------------------------
------------------------------------------------------------
------------------------------------------------------------
---------------------------------KGAV-----------------------
------------------------------------------------------------
------------------------------------------------------------
------------IATSEGEARVTS-RP---------------------------------
---GQT--------------GQVNAVLLDN----------------------
>gi|448358702|ref|ZP_21547379.1| 30S ribosomal protein S8e [Natrialba chahannaoensis JCM 10990]
------------------------------------------------------------
------MQDQ-GRSTRK--------------------------------------RT---
-------------------G-GRLKNVRNR-------------------RKDELGR-LPT
ETQVGE-----P-RFRTVDV-----RG---------------------------------
---NDTK------TRALATNV---------------------------------------
--------------------------------------------ASV---NAGDETLSAD
IEDVVENDAN----------------PNYVRRNIIT------------------------
------------------------------------------------------------
------------------------------------------------------------
------------------------------------------------------------
---------------------------------KGAI-----------------------
------------------------------------------------------------
------------------------------------------------------------
------------IATSEGEARVTS-RP---------------------------------
---GQT--------------GQVNAVLLDN----------------------
>gi|448329761|ref|ZP_21519057.1| 30S ribosomal protein S8e [Natrinema versiforme JCM 10478]
------------------------------------------------------------
------MQDQ-GRSTRK--------------------------------------RT---
-------------------G-GRLKNVRKR-------------------RKNELGR-LPT
ETEVGD-----Q-RFRTVDA-----RG---------------------------------
---NVTK------TRALATDV---------------------------------------
--------------------------------------------ASV---NKGGETVSAE
IEDVVENDAN----------------PNYIRRNIIT------------------------
------------------------------------------------------------
------------------------------------------------------------
------------------------------------------------------------
---------------------------------KGAV-----------------------
------------------------------------------------------------
------------------------------------------------------------
------------IETSEGQARVTS-RP---------------------------------
---GQT--------------GQVNAVLLE-----------------------
>gi|448401914|ref|ZP_21571825.1| 30S ribosomal protein S8e [Haloterrigena limicola JCM 13563]
------------------------------------------------------------
--------------MRK--------------------------------------RT---
-------------------G-GRLKNVRKR-------------------RKDELGR-LPT
ETQVGE-----P-RFRTVDV-----RG---------------------------------
---NGTK------MRALATDV---------------------------------------
--------------------------------------------ASV---NKGGETVSAE
IEDVVENDAN----------------PNYVRRNIIT------------------------
------------------------------------------------------------
------------------------------------------------------------
------------------------------------------------------------
---------------------------------KGAV-----------------------
------------------------------------------------------------
------------------------------------------------------------
------------IETSEGQARVTS-RP---------------------------------
---GQT--------------GQVNAVLVE-----------------------
>gi|448306144|ref|ZP_21496054.1| 30S ribosomal protein S8e, partial [Natronorubrum bangense JCM 10635]
------------------------------------------------------------
------MQNQ-GRSTRK--------------------------------------RT---
-------------------G-GRLKNVRKR-------------------RKDELGR-LPT
ETQVGE-----P-RFRTVDV-----RG---------------------------------
---NGTK------TRALATNV---------------------------------------
--------------------------------------------ASV---NKGDETVSAE
------------------------------------------------------------
------------------------------------------------------------
------------------------------------------------------------
------------------------------------------------------------
------------------------------------------------------------
------------------------------------------------------------
------------------------------------------------------------
------------------------------------------------------------
----------------------------------------------------
>gi|284165746|ref|YP_003404025.1| 30S ribosomal protein S8e [Haloterrigena turkmenica DSM 5511]
------------------------------------------------------------
------MQNQ-GRSTRK--------------------------------------RT---
-------------------G-GRLKNVRKR-------------------RKNELGR-LPT
ETQVGE-----P-RYRTVDV-----RG---------------------------------
---NETK------TRALATDV---------------------------------------
--------------------------------------------ASV---NKDGETVSAD
IEDVVENDAN----------------PNYVRRNIIT------------------------
------------------------------------------------------------
------------------------------------------------------------
------------------------------------------------------------
---------------------------------KGAV-----------------------
------------------------------------------------------------
------------------------------------------------------------
------------IETSEGRARVTS-RP---------------------------------
---GQT--------------GQVNAVLLD-----------------------
>gi|448391768|ref|ZP_21566863.1| 30S ribosomal protein S8e [Haloterrigena salina JCM 13891]
------------------------------------------------------------
------MQNQ-GRSTRK--------------------------------------RT---
-------------------G-GRLKNVRKR-------------------RKNELGR-LPT
ETQVGE-----P-RYRTVDV-----RG---------------------------------
---NETK------TRALATNV---------------------------------------
--------------------------------------------ASV---NKGGETVSAE
IEDVVENDAN----------------PNYVRRNIIT------------------------
------------------------------------------------------------
------------------------------------------------------------
------------------------------------------------------------
---------------------------------KGAV-----------------------
------------------------------------------------------------
------------------------------------------------------------
------------IETSEGRARVTS-RP---------------------------------
---GQT--------------GQVNAVLLD-----------------------
>lcl|38023_2303 unnamed protein product
------------------------------------------------------------
------MQDQ-GRSTRK--------------------------------------RT---
-------------------G-GRLKNVRKR-------------------RKNELGR-LPT
ETEVGE-----P-RFRTVDV-----RG---------------------------------
---NGSK------TRALATNV---------------------------------------
--------------------------------------------ASV---NKGSETVSAE
IEDVVENDAN----------------PNYVRRNIVT------------------------
------------------------------------------------------------
------------------------------------------------------------
------------------------------------------------------------
---------------------------------KGAV-----------------------
------------------------------------------------------------
------------------------------------------------------------
------------IETSEGQARVTS-RP---------------------------------
---GQT--------------GQVNAVLVE-----------------------
>gi|448345987|ref|ZP_21534876.1| 30S ribosomal protein S8e [Natrinema altunense JCM 12890]
------------------------------------------------------------
------MQDQ-GRSTRK--------------------------------------RT---
-------------------G-GRLKNVRKR-------------------RKNELGR-LPT
ETEVGE-----P-RFRTVDV-----RG---------------------------------
---NGSK------TRALATNV---------------------------------------
--------------------------------------------ASV---NKGSETVSAE
IEDVVENDAN----------------PNYVRRNIVT------------------------
------------------------------------------------------------
------------------------------------------------------------
------------------------------------------------------------
---------------------------------KGAV-----------------------
------------------------------------------------------------
------------------------------------------------------------
------------IETSEGQARVTS-RP---------------------------------
---GQT--------------GQVNAVLVE-----------------------
>gi|448340886|ref|ZP_21529854.1| 30S ribosomal protein S8e [Natrinema gari JCM 14663]
------------------------------------------------------------
------MQDQ-GRSTRK--------------------------------------RT---
-------------------G-GRLKNVRKR-------------------RKNELGR-LPT
ETEVGE-----P-RFRTVDV-----RG---------------------------------
---NGSK------TRALATNV---------------------------------------
--------------------------------------------ASV---NKGSETVSAE
IEDVVENDAN----------------PNYVRRNIIT------------------------
------------------------------------------------------------
------------------------------------------------------------
------------------------------------------------------------
---------------------------------KGAV-----------------------
------------------------------------------------------------
------------------------------------------------------------
------------IETSEGQARVTS-RP---------------------------------
---GQT--------------GQVNAVLVE-----------------------
>gi|397773241|ref|YP_006540787.1| ribosomal protein S8e [Natrinema sp. J7-2]
------------------------------------------------------------
------MQDQ-GRSTRK--------------------------------------RT---
-------------------G-GRLKNVRKR-------------------RKNELGR-LPT
ETEVGE-----P-RFRTVDV-----RG---------------------------------
---NGSK------TRALATNV---------------------------------------
--------------------------------------------ASV---NKGSETVSAE
IEDVVENDAN----------------PNYVRRNIIT------------------------
------------------------------------------------------------
------------------------------------------------------------
------------------------------------------------------------
---------------------------------KGAV-----------------------
------------------------------------------------------------
------------------------------------------------------------
------------IETSEGQARVTS-RP---------------------------------
---GQT--------------GQVNAVLVE-----------------------
>gi|448336837|ref|ZP_21525924.1| 30S ribosomal protein S8e [Natrinema pallidum DSM 3751]
------------------------------------------------------------
------MQDQ-GRSTRK--------------------------------------RT---
-------------------G-GRLKNVRKR-------------------RKNELGR-LPT
ETEVGE-----P-RFRTVDV-----RG---------------------------------
---NGSK------TRALATNV---------------------------------------
--------------------------------------------ASV---NKGSETVSAE
IEDVVENDAN----------------PNYVRRNIIT------------------------
------------------------------------------------------------
------------------------------------------------------------
------------------------------------------------------------
---------------------------------KGAV-----------------------
------------------------------------------------------------
------------------------------------------------------------
------------IETSEGQARVTS-RP---------------------------------
---GQT--------------GQVNAVLVE-----------------------
>gi|448300649|ref|ZP_21490648.1| 30S ribosomal protein S8e [Natronorubrum tibetense GA33]
------------------------------------------------------------
------MQDQ-GSSTRK--------------------------------------RT---
-------------------G-GRLKNVRKR-------------------RKDELGR-LPT
ETQVGE-----Q-RFRTVDV-----RG---------------------------------
---NGTK------TRALATDV---------------------------------------
--------------------------------------------ASV---NKGDETVSAD
IEDVVENDAN----------------PNYVRRNIIT------------------------
------------------------------------------------------------
------------------------------------------------------------
------------------------------------------------------------
---------------------------------KGAV-----------------------
------------------------------------------------------------
------------------------------------------------------------
------------IDTSEGQARVTS-RP---------------------------------
---GQT--------------GQVNAVLLE-----------------------
>gi|448303074|ref|ZP_21493024.1| 30S ribosomal protein S8e [Natronorubrum sulfidifaciens JCM 14089]
------------------------------------------------------------
------MQNQ-GRSTRK--------------------------------------RT---
-------------------G-GRLKNVRKR-------------------RKDELGR-LPT
ETQVGE-----P-RFRAVDA-----RG---------------------------------
---NETK------VRALATNV---------------------------------------
--------------------------------------------ASV---NKGAETVSAD
IEDVVENDAN----------------PNYVRRNIIT------------------------
------------------------------------------------------------
------------------------------------------------------------
------------------------------------------------------------
---------------------------------KGAV-----------------------
------------------------------------------------------------
------------------------------------------------------------
------------IETSEGQARVMS-RP---------------------------------
---GQT--------------GQVNAVLLE-----------------------
>gi|448383077|ref|ZP_21562506.1| 30S ribosomal protein S8e [Haloterrigena thermotolerans DSM 11522]
------------------------------------------------------------
------MQDQ-GRSTRK--------------------------------------RT---
-------------------G-GRLKNVRKR-------------------RKNELGR-LPT
ETQVGE-----P-RFRTVDA-----RG---------------------------------
---NETK------TRALATNV---------------------------------------
--------------------------------------------ASV---NKGDETVSAD
IEDVVENDAN----------------PNYVRRNIIT------------------------
------------------------------------------------------------
------------------------------------------------------------
------------------------------------------------------------
---------------------------------KGAV-----------------------
------------------------------------------------------------
------------------------------------------------------------
------------IETSEGQARVTS-RP---------------------------------
---GQT--------------GQVNAVLLE-----------------------
>gi|448332055|ref|ZP_21521303.1| 30S ribosomal protein S8e [Natrinema pellirubrum DSM 15624]
------------------------------------------------------------
------MQDQ-GRSTRK--------------------------------------RT---
-------------------G-GRLKNVRKR-------------------RKNELGR-LPT
ETQVGE-----P-RFRAVDA-----RG---------------------------------
---NETK------TRALATNV---------------------------------------
--------------------------------------------ASV---NKGDETVSAD
IEDVVENDAN----------------PNYVRRNIIT------------------------
------------------------------------------------------------
------------------------------------------------------------
------------------------------------------------------------
---------------------------------KGAV-----------------------
------------------------------------------------------------
------------------------------------------------------------
------------IETSEGQARVTS-RP---------------------------------
---GQT--------------GQVNAVLLE-----------------------
>gi|335438071|ref|ZP_08560826.1| 30S ribosomal protein S8e [Halorhabdus tiamatea SARL4B]
-------------------------------MSRRSTPVVRSVDRSAGNIQSRFERFKCA
VTLLSDMKFQ-GRSTRK--------------------------------------RT---
-------------------G-GRRRHARNK-------------------RRHELGD-EPT
ETEVGE-----Q-KLKFVDA-----RG---------------------------------
---GTEK------IRAVATDI---------------------------------------
--------------------------------------------ASV---ATDDGTVAAE
IENVVENPAN----------------PNYVRRNIIT------------------------
------------------------------------------------------------
------------------------------------------------------------
------------------------------------------------------------
---------------------------------KGAV-----------------------
------------------------------------------------------------
------------------------------------------------------------
------------VATSEGEARVTS-RP---------------------------------
---GQD--------------GQVNAALLE-----------------------
>gi|257052000|ref|YP_003129833.1| 30S ribosomal protein S8e [Halorhabdus utahensis DSM 12940]
------------------------------------------------------------
------MKFQ-GRSTRK--------------------------------------RT---
-------------------G-GRRRHARNK-------------------RRHELGD-EPT
ETEVGE-----Q-KLKFVDA-----RG---------------------------------
---GTEK------IRAIVTDV---------------------------------------
--------------------------------------------ASV---ATDDGTVAAE
IENVVENPAN----------------PNYVRRNIIT------------------------
------------------------------------------------------------
------------------------------------------------------------
------------------------------------------------------------
---------------------------------KGAV-----------------------
------------------------------------------------------------
------------------------------------------------------------
------------VATSEGEARVTS-RP---------------------------------
---GQD--------------GQVNAEVLE-----------------------
>gi|448294539|ref|ZP_21484618.1| 30S ribosomal protein S8e [Halalkalicoccus jeotgali B3]
------------------------------------------------------------
------MNDH-GRSTRK--------------------------------------RT---
-------------------G-GRLRPMAKR-------------------KKHQLGR-GPT
ETQVGE-----Q-KFKTVDA-----RG---------------------------------
---NTRK------VRAIATDV---------------------------------------
--------------------------------------------ASV---SVGGEVTSAE
IQDVVENPAN----------------PNYVRRNIIT------------------------
------------------------------------------------------------
------------------------------------------------------------
------------------------------------------------------------
---------------------------------KGAL-----------------------
------------------------------------------------------------
------------------------------------------------------------
------------IETSEGRARVTS-RP---------------------------------
---GQD--------------GQVNAVLEE-----------------------
>gi|448725824|ref|ZP_21708255.1| 30S ribosomal protein S8e [Halococcus morrhuae DSM 1307]
------------------------------------------------------------
------MKDQ-GRALKK--------------------------------------RT---
-------------------G-GRRRRTTKK-------------------RKHQLGR-EPT
ETRVGD-----T-VLKTVDT-----RG---------------------------------
---NTRT------VRAISIDH---------------------------------------
--------------------------------------------ASV---AVDGETRSAD
IEGVAENPAN----------------PNYVRRNIIT------------------------
------------------------------------------------------------
------------------------------------------------------------
------------------------------------------------------------
---------------------------------KGAL-----------------------
------------------------------------------------------------
------------------------------------------------------------
------------IETSEGTARVTS-RP---------------------------------
---GQD--------------GQVNAVLEE-----------------------
>gi|448738435|ref|ZP_21720461.1| 30S ribosomal protein S8e [Halococcus thailandensis JCM 13552]
------------------------------------------------------------
------MKDQ-GRALKK--------------------------------------RT---
-------------------G-GRRRRTTKK-------------------RKHQLGR-EPT
ETRVGD-----T-VLKTVDT-----RG---------------------------------
---NTRT------VRAISIDH---------------------------------------
--------------------------------------------ASV---AVDGETKHAD
IEGVAENPAN----------------PNYVRRNIIT------------------------
------------------------------------------------------------
------------------------------------------------------------
------------------------------------------------------------
---------------------------------KGAL-----------------------
------------------------------------------------------------
------------------------------------------------------------
------------IETSEGTARVTS-RP---------------------------------
---GQD--------------GQVNAVLEE-----------------------
>gi|409722981|ref|ZP_11270360.1| 30S ribosomal protein S8e [Halococcus hamelinensis 100A6]
------------------------------------------------------------
------MKDQ-GRSTKK--------------------------------------RT---
-------------------G-GRRRPTRGK-------------------RKHQLGS-EGT
ETRVGE-----P-KLKTVTS-----RG---------------------------------
---NTTK------VRAIATDR---------------------------------------
--------------------------------------------ATV---AVDGETRSTT
IENVVENPAN----------------PNYVRRNIVT------------------------
------------------------------------------------------------
------------------------------------------------------------
------------------------------------------------------------
---------------------------------KGAL-----------------------
------------------------------------------------------------
------------------------------------------------------------
------------VETGEGTARVTS-RP---------------------------------
---GQD--------------GQVNAVLEE-----------------------
>gi|448731241|ref|ZP_21713544.1| 30S ribosomal protein S8e [Halococcus saccharolyticus DSM 5350]
------------------------------------------------------------
------MKDH-GRSVRK--------------------------------------RT---
-------------------G-GRRRPIRGK-------------------RKHELGS-EAT
ETQVGE-----Q-ALKTIDA-----RG---------------------------------
---NTEK------VRAIATDR---------------------------------------
--------------------------------------------ATV---ATDGGTTSAT
IEDVAENPAN----------------PNYVRRNIVT------------------------
------------------------------------------------------------
------------------------------------------------------------
------------------------------------------------------------
---------------------------------KGAL-----------------------
------------------------------------------------------------
------------------------------------------------------------
------------IETSEGLARVTS-RP---------------------------------
---GQD--------------GQVNAVLEE-----------------------
>gi|448734967|ref|ZP_21717186.1| 30S ribosomal protein S8e [Halococcus salifodinae DSM 8989]
------------------------------------------------------------
------MKDQ-GRSVRK--------------------------------------RT---
-------------------G-GRRRPIRGK-------------------RKHELGS-EAT
ETQVGE-----Q-ALKTVDA-----RG---------------------------------
---NTQK------VRAIATDN---------------------------------------
--------------------------------------------ATV---ATDDGTTHAT
IEDVAENPAN----------------PNYVRRNIVT------------------------
------------------------------------------------------------
------------------------------------------------------------
------------------------------------------------------------
---------------------------------KGAL-----------------------
------------------------------------------------------------
------------------------------------------------------------
------------IETSEGLARVTS-RP---------------------------------
---GQD--------------GQVNAVLEE-----------------------
