# Supplementary material for: Inteins as indicators of gene flow in the halobacteria
Source: Front Microbiol. 2014 Jun 26;5:299. doi: 10.3389/fmicb.2014.00299 (PMC4071816; doi:10.3389/fmicb.2014.00299)
Supplement: Supplementary file 1 [file DataSheet1.ZIP › data_file1/reference_tree_alignment/S8e.fasta]

>candidatus_nanosalinarum_J07AB56
-------------------------------------------------MTENHGRSTRT
KSGSRNRRYRKPRKHEMGSAFSAPQIGDEFRTEDKETRGGDKKNFVRTSDRVNLAVDGEV
KNVDIQAVEDNPANSEFVRRSLLTKGTIIQTTEGKARITSRPGQDGNINAVSVD--
>halophilic_archaeon_J07HB67
-------------------------------------------------MTDQSGRRKRK
RTGGRRVPSSDKRANQRGGEPTETTVGDR-RLKTVEARGNDQKVRALSTDIAQVATGDET
ETVEIEDVVENPANVNYVRRNIITRGAVIETSAGRARVTSRPGQSGQVNAVLVDE-
>nmn_moolapensis_8_8_11
--------------------------------------------------M-NHARSTKK
RTGGRRRTVRKKRKHELGSAPTETQVGEQ-QLKVVETHGGNEKVRAVETDVASVATDDGV
ERATIEDVVENASNPNYVRRNIITKGAVIDTGAGRARVTSRPGQDGQVNAVRLEG-
>nmn_pharaonis_DSM_2160
--------------------------------------------------M-NHARSTKK
RTGGRRRAVRKKRKHELGSAPTETQVGDQ-KLKVVETHGGNAKVRAVAKNTASVATDDGV
EPATIEDVAENPSNPNYVRRNIITKGAIIETDMGRARVTSRPGQDGQVNAVLVDE-
>hbt_sp_NRC_1
--------------------------------------------------MQYQGRSKRS
KTGARLRPRSKKSKSELGREPTETTVGEP-RFRTVDVRGDAEKVRVLSTNVVNVATDSGA
ERATIEDVSANDANPNYARRNIITKGAIIETDAGTARVTSRPGQDGQVNATRVDE-
>hbt_salinarum_R_1
--------------------------------------------------MQYQGRSKRS
KTGARLRPRSKKSKSELGREPTETTVGEP-RFRTVDVRGDAEKVRVLSTNVVNVATDSGA
ERATIEDVSANDANPNYARRNIITKGAIIETDAGTARVTSRPGQDGQVNATRVDE-
>hbt_sp_DL_1
--------------------------------------------------MQYQGRSKRS
KTGARLRPQNKKKKSKTGRSPTETTVGES-RYRTVDARGNVDKVRALSTDVANVATDDGT
ERATIEDVTENGANPNYARRNIITKGAIIETDAGTARVTSRPGQNGQVNAVLVE--
>halophilic_archaeon_J07HX64
--------------------------------------------------MANHRRSLRK
RTGGRLRPNRDRRKHELGSEPTETQVGET-KLKTVDTRGTGGKVRALRVDTASVATDDGV
VSTELDDVVENPSDPNYARRNIVTKGAIVQTGAGQARVTSRPGQDGQVNAVLVE--
>halophilic_archaeon_J07HX5
--------------------------------------------------MTNHGRSPRK
RTGGRRRPNRDRRKHEIGSEPTETRIGEP-SLKTVATRGTEQKVRALQTNTANVATDDGV
TDAELIDVVENPADPNYVRRNIVTKGAVIETSEGQARVTSRPGQDGQVNAVLL---
>hrr_J07HR59
----------------------MKTCRRQGRTAKTDEVEQFKFTVTEDTHMTDQSRSTRK
RTGGRRQTFRKKKRHELGRQPTETTVGEE-RIRTIDVRGNEEKTRALSTNIAQVADGGET
VEAEIENVVENPANVNYVRRNIVTNGAIIETSEGRARVTSRPGQTGQVNAVKVE--
>hqr_J07HQX50
--------------------------------------------------MKDQGRSTRK
RTGGRLHRSSKKKRHQLGREPAETTVGEP-KFQIIDSMGNEKKVRALSTNEAQISDGETT
TSATIQNVIENPANVNYIRRNIITKGAVIETNEGNARVTSRPGQTGQVNAVLIE--
>hns_J07HN4
--------------------------------------------------MKDQGRSARK
RTGGRLKHASKKKRHELGREPAETTVGDP-RFQIIDSRGTEDKLRALSTNIAQLADGGET
REVTIEDVVENPANVNYARRNIITKGAIIETSDGQARVTSRPGQVGQVNAVALE--
>hns_J07HN6
--------------------------------------------------MKDQGRSDRR
RTGGRLKHASKKKRHELGREPAETTVDEP-KLQVIDARGSEDKLRALSTNVAQLADGGET
TVVEIEDVVENPANVNYARRNIITKGAIVRTSEGEARVTSRPGQTGQVSAVALD--
>haloarchaeon_3A1_DGR
--------------------------------------------------MKDQGRSTRK
RTGGRLRPAHDKKRHQLGREAAETTVGEP-RFQYIDARGTDEKVRALSTNVAQVSVDGET
VSAEIENVVENPANVNYVRRNIITKGAIIETTEGRARVTSRPGQTGLVNAVAVDE-
>hfx_mediterranei_ATCC_33500
--------------------------------------------------MKDQGRSKRK
RTGGRRKPFRNKKRYQLGREPAATTVGEH-RFQIIDSRGNNEKIRALSTDVAQVADGAEV
TQADIEGVIDNPSNVNYARRNIITKGSIIDTSAGRARVTSRPGQDGQVNAVRIDEE
>hfx_mucosum_ATCC_BAA_1512
--------------------------------------------------MKDQGRSKRK
RTGGRLKPSRNKKRYQLGREPAATTVGEH-RFQIIDSRGNNEKVRALSTDVAQVADGAEV
TQADIEGVVDNPSNVNYARRNIITKGSIIDTSAGRARVTSRPGQDGQVNAVRIDEE
>hfx_elongans_ATCC_BAA_1513
--------------------------------------------------MKDQGRSKRK
RTGGRLKPSSNKKRYQLGREPAATTVGEP-RFQTIDSRGDNEKLRTLSTNVAQVADGAEV
TQADIEGVIDNPSNVNYARRNIITKGSIIDTSAGRARVTSRPGQDGQVNAVAVDEE
>hfx_larsenii_JCM_13917
--------------------------------------------------MKDQGRSKRK
RTGGRLKPSSNKKRYQLGREPAATTVGEP-RFQTIDSRGNNEKLRTLSTNVAQVADGAEV
TQADIEGVIDNPSNVNYARRNIITKGSIIDTSAGRARVTSRPGQDGQVNAVVVDEE
>hfx_gobbonsii_ATCC_33959
--------------------------------------------------MKDQGRSKRK
RTGGRRKPSRNKKRYQLGREPAATTVGEP-RFQIIDSRGNNEKVRALSTNVAQVADGSDV
TQADIEGVIDNPSNVNYARRNIITKGSIIDTSAGRARVTSRPGQDGQVNAVVVDEE
>hfx_prahovense_DSM_18310
--------------------------------------------------MKDQGRSKRK
RTGGRRKPSRNKKRYQLGREPAATTVGEP-RFQIIDSRGNNEKVRALSTNVAQVADGSDV
TQADIEGVFDNPSNVNYARRNIITKGSIIDTSAGRARVTSRPGQDGQVNAVVVDEE
>hfx_alexandrinus_JCM_10717
--------------------------------------------------MKDQGRSKRK
RTGGRRKPSRNKKRYQLGREPAATTVGEP-RFQIIDSRGNNEKLRALSTNVAQVADGADV
TQADIEGVVDNPSNVNYARRNIITKGSIIDTSAGRARVTSRPGQDGQVNAVVVDDE
>hfx_ATCC_BAA-644
--------------------------------------------------MKDQGRSKRK
RTGGRRKPSRNKKRYQLGREPAATTVGEP-RFQIIDSRGNNEKLRALSTNVAQVADGADV
TQADIEGVVDNPSNVNYARRNIITKGSIIDTSAGRARVTSRPGQDGQVNAVVVDDE
>hfx_ATCC_BAA-645
--------------------------------------------------MKDQGRSKRK
RTGGRRKPSRNKKRYQLGREPAATTVGEP-RFQIIDSRGNNEKLRALSTNVAQVADGADV
TQADIEGVVDNPSNVNYARRNIITKGSIIDTSAGRARVTSRPGQDGQVNAVVVDDE
>hfx_ATCC_BAA-646
--------------------------------------------------MKDQGRSKRK
RTGGRRKPSRNKKRYQLGREPAATTVGEP-RFQIIDSRGNNEKLRALSTNVAQVADGADV
TQADIEGVVDNPSNVNYARRNIITKGSIIDTSAGRARVTSRPGQDGQVNAVVVDDE
>hfx_BAB-2207
--------------------------------------------------MKDQGRSKRK
RTGGRRKPSRNKKRYQLGREPAATTVGEP-RFQIIDSRGNNEKLRALSTNVAQVADGADV
TQADIEGVVDNPSNVNYARRNIITKGSIIDTSAGRARVTSRPGQDGQVNAVVVDDE
>hfx_lucentense_DSM_14919
--------------------------------------------------MKDQGRSKRK
RTGGRRKPSRNKKRYQLGREPAATTVGEP-RFQIIDSRGNNEKLRALSTNVAQVADGADV
TQADIEGVVDNPSNVNYARRNIITKGSIIDTSAGRARVTSRPGQDGQVNAVVVDDE
>hfx_volcanii_DS2
--------------------------------------------------MKDQGRSKRK
RTGGRRKPSRNKKRYQLGREPAATTVGEP-RFQIIDSRGNNEKLRALSTNVAQVADGADV
TQADIEGVVDNPSNVNYARRNIITKGSIIDTSAGRARVTSRPGQDGQVNAVVVDDE
>hfx_denitrificans_ATCC_35960
--------------------------------------------------MKDQGRSKRK
RTGGRRKPSRNKKRYQLGREPAATTVGEP-RFQIIDSRGNNEKLRALSTNVAQVADGADV
TQADIEGVVDNPSNVNYARRNIITKGSIIDTSAGRARVTSRPGQDGQVNAVVVDEE
>hgm_borinquense_DSM_11551
--------------------------------------------------MKDQGRSKRK
RTGGRLRPSHKKKRYQLGREPTETTVGEP-RFRVVDSRGNQKKLRALSTNVAQVADGGDV
SEAEIENVVDNPSNVNYIRRNIITKGAIIETSAGRARVTSRPGQDGQVNAVLVDEE
>hsn_pallida_JCM_14848
--------------------------------------------------MKDQGRSKRK
RTGGRLRPSHKKKRHQLGRQPTETTVGEP-RFRVVDSRGSKKKVRALSTNVAQVADGGEV
NEADIENVVDNPSNVNYIRRNIITKGAIIDTSEGRARVTSRPGQDGQVNAVLVDEE
>hqr_walsbyi_C23
--------------------------------------------------MKDQGRSTRK
RTGGRLHDVSKKKRHQLGREPAETTVDDP-RFQVIDARGSDDKLRALSTNIAQVADSGEV
TTEEIENVVDNPANVNYIRRNIITKGAIIETSAGQARVTSRPGQTGQVSAVLLEDS
>hqr_walsbyi_DSM_16790
--------------------------------------------------MKDQGRSTRK
RTGGRLHDVSKKKRHQLGREPAETTVDDP-RFQVIDARGSDDKLRALSTNIAQVADSGEV
TTEEIENVVDNPANVNYIRRNIITKGAIIETSAGQARVTSRPGQTGQVSAVLLEDS
>hrr_Cb34
MTAGLSSVGRVDSSVPDRYPGSVRIGRDRPRDATPSGVERFKYSLAVRRDMKDQGRSTRK
RTGGRLKHASNKKRHQLGREPAETTVGET-RVQYIDSRGNERKVRALATNVAQVADGDEV
VEADIEDVVENPSNVNYVRRNIVTKGAVIETSEGRARVTSRPGQTGQVNAVLIE--
>hrr_aidingense_JCM_13916
--------------------------------------------------MKDQGRSTRK
RTGGRLKHASNKKRHQLGREPAETTVGET-RVQYIDSRGTESKVRALSTNVAQVAQDGEV
SEAEIENVLDNPSNVNYARRNIITKGAIIETSAGRARVTSRPGQSGQVNAVLLD--
>hrr_SP3
--------------------------------------------------MKDQGRSARK
RTGGRLKHASNKKRHQLGREPAETTVGET-RLQYIDARGTDKKVRALSTNVAQVAADGDV
SEADIENVVDNPANVNYARRNIVTKGAIIETSAGRARVTSRPGQTGQVNAVLID--
>hrr_SP9
--------------------------------------------------MKDQGRSARK
RTGGRLKHASNKKRHQLGREPAETTVGET-RLQYIDARGTDKKVRALSTNVAQVAADGDV
SEADIENVVDNPANVNYARRNIVTKGAIIETSAGRARVTSRPGQTGQVNAVLID--
>hrr_SP5
--------------------------------------------------MKDQGRSARK
RTGGRLKHASNKKRHQLGREPAETTVGET-RLQYIDSRGTDKKVRALSTNVAQVADDGEV
SEAEIENVVDNPANVNYARRNIVTKGAIIETSAGRARVTSRPGQTGQVNAVLLD--
>hrr_SP7
--------------------------------------------------MKDQGRSARK
RTGGRLKHASNKKRHQLGREPAETTVGET-RLQYIDSRGTDKKVRALSTNVAQVADDGEV
SEAEIENVVDNPANVNYARRNIVTKGAIIETSAGRARVTSRPGQTGQVNAVLLD--
>hrr_T3cd
--------------------------------------------------MKDQGRSARK
RTGGRLKHASNKKRHQLGREPAETTVGET-RLQYIDARGTDKKVRALSTNVAQVADDGEV
SEAEIENVVDNPANVNYARRNIVTKGAIIETSAGRARVTSRPGQTGQVSAVLLD--
>hrr_167
--------------------------------------------------MKDQGRSARK
RTGGRLKHASNKKRHQLGREPAETTVGET-RLQYIDARGTDKKVRALSTNVAQVADDGEV
SEAEIENVADNPANVNYARRNIVTKGAIIETSAGRARVTSRPGQTGQVSAVLLD--
>hrr_C2_b
--------------------------------------------------MKDQGRSARK
RTGGRLKHASNKKRHQLGREPAETTVGET-RLQYIDARGTDKKVRALSTNVAQVADDGEV
SEAEIENVADNPANVNYARRNIVTKGAIIETSAGRARVTSRPGQTGQVSAVLLD--
>hrr_distributum_JCM_10118
--------------------------------------------------MKDQGRSARK
RTGGRLKHASNKKRHQLGREPAETTVGET-SLQYIDARGTDKKVRALSTNVAQVADDGEV
SEAEIENVADNPANVNYARRNIVTKGAIIETSAGRARVTSRPGQTGQVNAVLLD--
>hrr_arcis_JCM_13916
--------------------------------------------------MKDQGRSARK
RTGGRLKHASNKKRHQLGREPAETTVGET-RLQYIDARGTDKKVRALSTNVAQVADDGEV
SEAEIENVADNPANVNYARRNIVTKGAIIETSAGRARVTSRPGQTGQVNAVLLD--
>hrr_LG2
--------------------------------------------------MKDQGRSARK
RTGGRLKHASNKKRHQLGREPAETTVGET-RLQYIDARGTDKKVRALSTNVAQVADDGEV
SEAEIENVADNPANVNYARRNIVTKGAIIETSAGRARVTSRPGQTGQVNAVLLD--
>hrr_LG3
--------------------------------------------------MKDQGRSARK
RTGGRLKHASNKKRHQLGREPAETTVGET-RLQYIDARGTDKKVRALSTNVAQVADDGEV
SEAEIENVADNPANVNYARRNIVTKGAIIETSAGRARVTSRPGQTGQVNAVLLD--
>hrr_litoreum_JCM_13561
--------------------------------------------------MKDQGRSARK
RTGGRLKHASNKKRHQLGREPAETTVGET-RLQYIDARGTDKKVRALSTNVAQVADDGEV
SEAEIENVADNPANVNYARRNIVTKGAIIETSAGRARVTSRPGQTGQVNAVLLD--
>hrr_terrestre_JCM_10247
--------------------------------------------------MKDQGRSARK
RTGGRLKHASNKKRHQLGREPAETTVGET-RLQYIDARGTDKKVRALSTNVAQVADDGEV
SEAEIENVADNPANVNYARRNIVTKGAIIETSAGRARVTSRPGQTGQVNAVLLD--
>hrr_coriense_DSM_10284
--------------------------------------------------MKDQGRSTRK
RTGGRLKHASNKKRHQLGREPAETTVGET-RLQYIDSRGTEKKVRALSTDVAQVATDGEV
SEAEIENVVDNPANVNYARRNIITKGAVIETSAGRARVTSRPGQTGQVNAVLLD--
>hrr_hochstenium_ATCC_700873
--------------------------------------------------MKDQGRSTRK
RTGGRLKHASNKKRHQLGREPAETTVGET-RLQYIDARGTDKKVRALSTNVAQVADGGEV
SEAEIENVVDNPANVNYARRNIVTKGAVIETSAGRARVTSRPGQTGQVNAVLLD--
>hrr_tebenquichense_DSM_14210
--------------------------------------------------MKDQGRSTRK
RTGGRLKHASNKKRHQLGREPAETTVGET-RLQYIDARGTDKKVRALSTNVAQVADGGEV
SEAEIENVVDNPANVNYARRNIVTKGAVIETSAGRARVTSRPGQTGQVNAVLLD--
>hrr_californiensis_DSM_19288
--------------------------------------------------MKDQGRSTRK
RTGGRLKHASNKKRHQLGREPAETTVGET-RLQYIDSRGTEKKVRALSTNVAQVADGGEV
TEAEIENVADNPANVNYARRNIVTKGAVIETSAGRARVTSRPGQTGQVNAVLLD--
>hrr_C2_a
--------------------------------------------------MKDQGRSTRK
RTGGRLKHASNKKRHQLGREPAETTVGET-RLQYIDSRGTEKKVRALSTNVAQVADDGEV
SEAEIENVVDNPANVNYARRNIVTKGAVIETSAGRARVTSRPGQTGQVNAVLLD--
>hrr_chaoviator_HaloG
--------------------------------------------------MKDQGRSTRK
RTGGRLKHASNKKRHQLGREPAETTVGET-RLQYIDSRGTEKKVRALSTNVAQVADDGEV
SEAEIENVVDNPANVNYARRNIVTKGAVIETSAGRARVTSRPGQTGQVNAVLLD--
>hrr_Ec15
--------------------------------------------------MKDQGRSTRK
RTGGRLKHASNKKRHQLGREPAETTVGET-RLQYIDSRGTEKKVRALSTNVAQVADDGEV
SEAEIENVVDNPANVNYARRNIVTKGAVIETSAGRARVTSRPGQTGQVNAVLLD--
>hrr_Fb21
--------------------------------------------------MKDQGRSTRK
RTGGRLKHASNKKRHQLGREPAETTVGET-RLQYIDSRGTEKKVRALSTNVAQVADDGEV
SEAEIENVVDNPANVNYARRNIVTKGAVIETSAGRARVTSRPGQTGQVNAVLLD--
>hrr_G37
--------------------------------------------------MKDQGRSTRK
RTGGRLKHASNKKRHQLGREPAETTVGET-RLQYIDSRGTEKKVRALSTNVAQVADDGEV
SEAEIENVVDNPANVNYARRNIVTKGAVIETSAGRARVTSRPGQTGQVNAVLLD--
>hrr_Ga2p
--------------------------------------------------MKDQGRSTRK
RTGGRLKHASNKKRHQLGREPAETTVGET-RLQYIDSRGTEKKVRALSTNVAQVADDGEV
SEAEIENVVDNPANVNYARRNIVTKGAVIETSAGRARVTSRPGQTGQVNAVLLD--
>hrr_Ga36
--------------------------------------------------MKDQGRSTRK
RTGGRLKHASNKKRHQLGREPAETTVGET-RLQYIDSRGTEKKVRALSTNVAQVADDGEV
SEAEIENVVDNPANVNYARRNIVTKGAVIETSAGRARVTSRPGQTGQVNAVLLD--
>hrr_LD3
--------------------------------------------------MKDQGRSTRK
RTGGRLKHASNKKRHQLGREPAETTVGET-RLQYIDSRGTEKKVRALSTNVAQVADDGEV
SEAEIENVVDNPANVNYARRNIVTKGAVIETSAGRARVTSRPGQTGQVNAVLLD--
>hrr_LG1
--------------------------------------------------MKDQGRSTRK
RTGGRLKHASNKKRHQLGREPAETTVGET-RLQYIDSRGTEKKVRALSTNVAQVADDGEV
SEAEIENVVDNPANVNYARRNIVTKGAVIETSAGRARVTSRPGQTGQVNAVLLD--
>hrr_Ea1
--------------------------------------------------MKDQGRSTRK
RTGGRLKHASNKKRHQLGREPAETTVGET-RVQYIDSRGTERKVRALSTNVAQVADGGEV
SEAEIENVVDNPSNVNYARRNIVTKGAVIDTSAGRARVTSRPGQTGQVNAVLID--
>hrr_Ea8
--------------------------------------------------MKDQGRSTRK
RTGGRLKHASNKKRHQLGREPAETTVGET-RVQYIDSRGTERKVRALSTNVAQVADGGEV
SEAEIENVVDNPSNVNYARRNIVTKGAVIDTSAGRARVTSRPGQTGQVNAVLID--
>hrr_hd13
--------------------------------------------------MKDQGRSTRK
RTGGRLKHASNKKRHQLGREPAETTVGET-RVQYIDSRGTERKVRALSTNVAQVADGGEV
SEAEIENVVDNPSNVNYARRNIVTKGAVIDTSAGRARVTSRPGQTGQVNAVLID--
>hrr_Eb13
--------------------------------------------------MKDQGRSTRK
RTGGRLKHASNKKRHQLGREPAETTVGET-RVQYIDSRGTERKIRALSTNVAQVADGGEV
SEADIENVVDNPSNVNYARRNIVTKGAVIDTSAGRARVTSRPGQTGQVNAVLID--
>hrr_IB24
--------------------------------------------------MKDQGRSTRK
RTGGRLKHASNKKRHQLGREPAETTVGET-RVQYIDSRGTERKIRALSTNVAQVADGGEV
SEADIENVVDNPSNVNYARRNIVTKGAVIDTSAGRARVTSRPGQTGQVNAVLID--
>hrr_lacusprofundi_ATCC_49239
--------------------------------------------------MKDQGRSTRK
RTGGRLKHASNKKRHQLGREPAETTVGET-RVQYIDSRGNEKKVRALSTNVAQVADGDAV
SEAEIENVVDNPSNVNYARRNIITKGAIIETSAGRARVSSRPGQTGQVNAVLID--
>hrr_kocurii_JCM_14978
--------------------------------------------------MKDQGRSTRK
RTGGRLKHASNKKRHQLGREPAETTVGET-RVQYIDSRGTEKKVRALSTNVAQVADGDEV
SEAEIENVVDNPSNVNYARRNIVTKGAVIETSAGRARVTSRPGQTGQVNAVLLD--
>hrr_lipolyticum_DSM_21995
--------------------------------------------------MKDQGRSTRK
RTGGRLKHASNKKRHQLGREPAETTVGET-RVQYIDSRGNEKKVRALSTNVAQVADGDEV
SEAEIENVVDNPSNVNYARRNIVTKGAIIETSAGRARVTSRPGQTGQVNAVLLD--
>hrr_saccharovorum_DSM_1137
--------------------------------------------------MKDQGRSTRK
RTGGRLKHASNKKRHQLGREPAETTVGET-RVQYIDSRGNEKKVRALSTNVAQVADGDEV
SEAEIENVSDNPSNVNYARRNIITKGAVIETSAGRARVTSRPGQTGQVNAVLLD--
>hrr_E3
-----------------------------MGSSMPTRVERFKYSLGVRPCMKDQGRSTRK
RTGGRLKHASNKKRHQLGREPAETILGET-RVQYIDARGTDKKVRALATNVAQVADDGEV
SEAEIENVADNPANVNYARRNIITKGAIIETSAGRARVTSRPGQTGQVNAVLLD--
>hrr_C49
---------------------------------MPTRVERFKYSLGVRPCMKDQGRSTRK
RTGGRLKHASNKKRHQLGREPAETILGET-RVQYIDSRGTDKKVRALATNVAQVADGSEV
SEAEIENVVDNPSNVNYARRNIITKGAIIETSAGRARVTSRPGQTGQVNAVLLD--
>hmc_mukohataei_DSM_12286
--------------------------------------------------MKDQGRSTRK
RTGGRVRPSRNKRKYELGNESTETTVGDQ-KLKTVDARGNTEKFRAVTTNVASVADGGEV
VEATIEDVVENASDPNYARRNIVTKGAIVETSEGRARVTSRPGQDGQVNAVLIE--
>har_japonica_DSM_6131
--------------------------------------------------MKDQGRSPRK
RTGGRRRPNHKKKKHELGKDTVETQVGEQ-RLKTVDSRGNTQKVRAVKTNVASIADGAET
IEATIENVVENPSNPNYARRNIITKGAILETSEGRARVTSRPGQQGQVNAVLVE--
>har_vallismortis_ATCC_29715
--------------------------------------------------MKDQGRSPRK
RTGGRRRPNHKKKKHELGKDTVETQVGEQ-RLKTVDSRGNTQKVRAVKTNVASIADGAET
IEATIENVVENPSNPNYARRNIITKGAILETSEGQARVTSRPGQHGQVNAVLVE--
>har_amylolytica_JCM_13557
--------------------------------------------------MKDQGRSPRK
RTGGRRRPNHKKKKHELGKDTVETQVGEQ-RLKTVDSRGNTQKVRAVKTDVASIADGAET
IEATIENVVENPSNPNYARRNIITKGAILDTSEGQARVTSRPGQHGQVNAVLVE--
>har_hispanica_ATCC_33960
--------------------------------------------------MKDQGRSPRK
RTGGRRRPNHKKKKHELGKDTVETQVGEQ-RLKTVDSRGNTQKVRAVKTDVASIADGAET
IEATIENVVENPSNPNYARRNIITKGAILDTSEGQARVTSRPGQHGQVNAVLVE--
>har_argentinensis_DSM_12282
--------------------------------------------------MKDQGRSPRK
RTGGRRRPNHKKKKHELGKDTVETQVGEQ-RLKTVDSRGNTQKVRAVKTDVASIADGAET
IEATIENVVENPSNPNYARRNIITKGAILETSEGQARVTSRPGQHGQVNAVLVE--
>har_californiae_ATCC_3379
--------------------------------------------------MKDQGRSPRK
RTGGRRRPNHKKKKHELGKDTVETQVGEQ-RLKTVDSRGNTQKVRAVKTDVASIADGAET
IEATIENVVENPSNPNYARRNIITKGAILETSEGQARVTSRPGQHGQVNAVLVE--
>har_marismortui_ATCC_43049
--------------------------------------------------MKDQGRSPRK
RTGGRRRPNHKKKKHELGKDTVETQVGEQ-RLKTVDSRGNTQKVRAVKTDVASIADGAET
IEATIENVVENPSNPNYARRNIITKGAILETSEGQARVTSRPGQHGQVNAVLVE--
>har_sinaiiensis_ATCC_33800
--------------------------------------------------MKDQGRSPRK
RTGGRRRPNHKKKKHELGKDTVETQVGEQ-RLKTVDSRGNTQKVRAVKTDVASIADGAET
IEATIENVVENPSNPNYARRNIITKGAILETSEGQARVTSRPGQHGQVNAVLVE--
>hap_paucihalophilus_DX253
--------------------------------------------------MKDQGRSTRK
RTGGRLKPLDKKKKHQLGREPTETQVGEP-RYRTTDARGRNSKIRALTTDVANVTTDGET
VSATIQDVLENGANPNYARRNIITKGAIIVTDEGKARVTSRPGQTGQVNAVLLDDE
>hvx_asiaticus_JCM_14624
--------------------------------------------------MQDQGRSTRK
RTGGRLKHARNPRKDELGREPTETQVGEP-RFQTVDSRGNGSKTRALATDVAQVNDGEET
ISATIENVVENDANPNYVRRNIITKGAVIETSEGTARVTSRPGQTAQVNAVLLE--
>hvx_ruber_XH_70
--------------------------------------------------MQDQGRSTRK
RTGGRLKHARNPRKDELGREPTETQVGEP-RFQTVDSRGNGSKTRALATDVVQVNDGEET
VAATIENVVENDANPNYVRRNIITKGAVIETSEGTARVTSRPGQTAQVNAVLLE--
>hbi_nitrareducens_JCM_10879
--------------------------------------------------MQDQGRSTRK
RTGGRLKNVRKRRKSELGRHPTETQVGEP-RFRTVDARGNDTKTRALATDVASVNKGGET
VTVEIEDVVENEANPNYVRRNIITKGAVIETTEGTARVTSRPGQTGQVNAVLLEDE
>ncc_amylolyticus_DSM_10524
--------------------------------------------------MQNQGRSTRK
RTGGRLKNVRKRRKNELGRLPTETQVGEP-RFRVVDVRGSNTKTRALATNVASVNKDGET
VTAEIEDVVENDANPNYVRRNIITKGAVVETSEGQARVTSRPGQTGQVNAVLLE--
>ncc_jeotgali_DSM_18795
--------------------------------------------------MQNQGRSTRK
RTGGRLKNVRKRRKNELGRLPTETQVGEP-RFRVVDVRGTDTKTRALATNVANVNEGGET
VTAEIEDVVENDANPNYVRRNIITKGAVIETSEGQARVTSRPGQTGQVNAVLLE--
>ncc_occultus_SP4
--------------------------------------------------MQDQGRSTRK
RTGGRLKNVRKRRKNELGRLPTETQVGEP-RFRVVDVRGTDTKTRALATDVANVNDGGET
ITAEIEDVVENDANPNYVRRNIITKGAVIETSEGQARVTSRPGQTGQVNAVLLD--
>nbt_gregoryi_SP2
--------------------------------------------------MQDQGRSTRK
RTGGRLKNVRKRRKNELGRLPTETQVGEP-RFRTVDARGNDTKTRALATNVASVNEGGET
VSAEIEDVVENEANPNYVRRNIITKGAVIETSEGKARVMSRPGQTGQVNAVLLKD-
>hbi_lacisalsi_AJ5
--------------------------------------------------MQDQGRSTRK
RTGGRLKNVRKRRKNELGRLPTETQVGEP-RFRTVDVRGNDTKTRALATNVASVNKGEET
VTAEIEDVVENEANPNYVRRNIITKGAVIETSEGTARVTSRPGQTGQVNAVLEADK
>hpg_xanaduensis_SH_6
--------------------------------------------------MQDQGRSTRK
RTGGRLKNVRKRRKDELGRLPTETQVGEP-RFRTIDVRGNGTKTRALATDIASVNKSGET
VSAEIEDVVENEANPNYVRRNIITKGAVIETSEGRARVTSRPGQTGQVNAVLLEE-
>nln_innermongolicus_JCM_12255
--------------------------------------------------MQDQGRSTRK
RTGGRLKNVRKRRKDELGRLPTETQVGEP-RFRTVDVRGNGTKTRALATNVASVNQDGET
VAAEIEDVVENDANPNYVRRNIITKGAVIETAEGTARVTSRPGQTGQVNAVLLD--
>nab_aegyptia_DSM_13077
--------------------------------------------------MQDQGRSTRK
RTGGRLKNVRKRRKDELGRLPTETQVGEP-RFRTVDVRGNDTKTRALATDVASVNTGDET
VAADIEDVVENDANPNYVRRNIITKGAVIATSEGEARVTSRPGQTGQVNAVLLDN-
>nab_taiwanensis_DSM_12281
--------------------------------------------------MQDQGRSTRK
RTGGRLKNVRKRRKDELGRLPTETQVGEP-RFRTVDVRGNDTKTRALATDVASVNTGDET
VAADIEDVVENDANPNYVRRNIITKGAVIATSEGEARVTSRPGQTGQVNAVLLDN-
>nab_asiatica_DSM_12278
--------------------------------------------------MQDQGRSTRK
RTGGRLKNVRKRRKDELGRLPTETQVGEP-RFRTVDVRGNDTKTRALATDVASVNTDDET
VSADIEDVVENDANPNYVRRNIITKGAVIATSEGEARVTSRPGQTGQVNAVLLDN-
>nab_magadii_ATCC_43099
--------------------------------------------------MQDQGRSTRK
RTGGRLKNVRNRRKDELGRQPTETQVGEP-RFRTVDVRGNDTKTRALATNVASVNADDET
LSADIEDVIANDANPNYVRRNIITKGAVIATSEGEARVTSRPGQTGQVNAVLLDN-
>nab_hulunbeirensis_JCM_10989
--------------------------------------------------MQDQGRSTRK
RTGGRLKNVRNRRKDELGRQPTETQVGEP-RFRTVDVRGNDTKTRALATNVASVNAGDET
LSADIEDVVENDANPNYVRRNIITKGAVIATSEGEARVTSRPGQTGQVNAVLLDN-
>nab_chahannaoensis_JCM_10990
--------------------------------------------------MQDQGRSTRK
RTGGRLKNVRNRRKDELGRLPTETQVGEP-RFRTVDVRGNDTKTRALATNVASVNAGDET
LSADIEDVVENDANPNYVRRNIITKGAIIATSEGEARVTSRPGQTGQVNAVLLDN-
>nnm_versiforme_JCM_10478
--------------------------------------------------MQDQGRSTRK
RTGGRLKNVRKRRKNELGRLPTETEVGDQ-RFRTVDARGNVTKTRALATDVASVNKGGET
VSAEIEDVVENDANPNYIRRNIITKGAVIETSEGQARVTSRPGQTGQVNAVLLE--
>htg_limicola_JCM_13563
---------------------------------------------------------MRK
RTGGRLKNVRKRRKDELGRLPTETQVGEP-RFRTVDVRGNGTKMRALATDVASVNKGGET
VSAEIEDVVENDANPNYVRRNIITKGAVIETSEGQARVTSRPGQTGQVNAVLVE--
>nrr_bangense_JCM_10635
--------------------------------------------------MQNQGRSTRK
RTGGRLKNVRKRRKDELGRLPTETQVGEP-RFRTVDVRGNGTKTRALATNVASVNKGDET
VSAE----------------------------------------------------
>htg_turkmenica_DSM_5511
--------------------------------------------------MQNQGRSTRK
RTGGRLKNVRKRRKNELGRLPTETQVGEP-RYRTVDVRGNETKTRALATDVASVNKDGET
VSADIEDVVENDANPNYVRRNIITKGAVIETSEGRARVTSRPGQTGQVNAVLLD--
>htg_salina_JCM_13891
--------------------------------------------------MQNQGRSTRK
RTGGRLKNVRKRRKNELGRLPTETQVGEP-RYRTVDVRGNETKTRALATNVASVNKGGET
VSAEIEDVVENDANPNYVRRNIITKGAVIETSEGRARVTSRPGQTGQVNAVLLD--
>hrr_LB1
--------------------------------------------------MQDQGRSTRK
RTGGRLKNVRKRRKNELGRLPTETEVGEP-RFRTVDVRGNGSKTRALATNVASVNKGSET
VSAEIEDVVENDANPNYVRRNIVTKGAVIETSEGQARVTSRPGQTGQVNAVLVE--
>nnm_altunense_JCM_14663
--------------------------------------------------MQDQGRSTRK
RTGGRLKNVRKRRKNELGRLPTETEVGEP-RFRTVDVRGNGSKTRALATNVASVNKGSET
VSAEIEDVVENDANPNYVRRNIVTKGAVIETSEGQARVTSRPGQTGQVNAVLVE--
>nnm_gari_JCM_14663
--------------------------------------------------MQDQGRSTRK
RTGGRLKNVRKRRKNELGRLPTETEVGEP-RFRTVDVRGNGSKTRALATNVASVNKGSET
VSAEIEDVVENDANPNYVRRNIITKGAVIETSEGQARVTSRPGQTGQVNAVLVE--
>nnm_sp_J7_2
--------------------------------------------------MQDQGRSTRK
RTGGRLKNVRKRRKNELGRLPTETEVGEP-RFRTVDVRGNGSKTRALATNVASVNKGSET
VSAEIEDVVENDANPNYVRRNIITKGAVIETSEGQARVTSRPGQTGQVNAVLVE--
>nnm_pallidum_DSM_3751
--------------------------------------------------MQDQGRSTRK
RTGGRLKNVRKRRKNELGRLPTETEVGEP-RFRTVDVRGNGSKTRALATNVASVNKGSET
VSAEIEDVVENDANPNYVRRNIITKGAVIETSEGQARVTSRPGQTGQVNAVLVE--
>nrr_tibetense_GA33
--------------------------------------------------MQDQGSSTRK
RTGGRLKNVRKRRKDELGRLPTETQVGEQ-RFRTVDVRGNGTKTRALATDVASVNKGDET
VSADIEDVVENDANPNYVRRNIITKGAVIDTSEGQARVTSRPGQTGQVNAVLLE--
>nrr_sulfidifaciens_JCM_14089
--------------------------------------------------MQNQGRSTRK
RTGGRLKNVRKRRKDELGRLPTETQVGEP-RFRAVDARGNETKVRALATNVASVNKGAET
VSADIEDVVENDANPNYVRRNIITKGAVIETSEGQARVMSRPGQTGQVNAVLLE--
>htg_thermotolerans_DSM_11522
--------------------------------------------------MQDQGRSTRK
RTGGRLKNVRKRRKNELGRLPTETQVGEP-RFRTVDARGNETKTRALATNVASVNKGDET
VSADIEDVVENDANPNYVRRNIITKGAVIETSEGQARVTSRPGQTGQVNAVLLE--
>nnm_pellirubrum_DSM_15624
--------------------------------------------------MQDQGRSTRK
RTGGRLKNVRKRRKNELGRLPTETQVGEP-RFRAVDARGNETKTRALATNVASVNKGDET
VSADIEDVVENDANPNYVRRNIITKGAVIETSEGQARVTSRPGQTGQVNAVLLE--
>hrd_tiamatea_SARL4B
---------------MSRRSTPVVRSVDRSAGNIQSRFERFKCAVTLLSDMKFQGRSTRK
RTGGRRRHARNKRRHELGDEPTETEVGEQ-KLKFVDARGGTEKIRAVATDIASVATDDGT
VAAEIENVVENPANPNYVRRNIITKGAVVATSEGEARVTSRPGQDGQVNAALLE--
>hrd_utahensis_DSM_12940
--------------------------------------------------MKFQGRSTRK
RTGGRRRHARNKRRHELGDEPTETEVGEQ-KLKFVDARGGTEKIRAIVTDVASVATDDGT
VAAEIENVVENPANPNYVRRNIITKGAVVATSEGEARVTSRPGQDGQVNAEVLE--
>hac_jeotgali_B3
--------------------------------------------------MNDHGRSTRK
RTGGRLRPMAKRKKHQLGRGPTETQVGEQ-KFKTVDARGNTRKVRAIATDVASVSVGGEV
TSAEIQDVVENPANPNYVRRNIITKGALIETSEGRARVTSRPGQDGQVNAVLEE--
>hcc_morrhuae_DSM_1307
--------------------------------------------------MKDQGRALKK
RTGGRRRRTTKKRKHQLGREPTETRVGDT-VLKTVDTRGNTRTVRAISIDHASVAVDGET
RSADIEGVAENPANPNYVRRNIITKGALIETSEGTARVTSRPGQDGQVNAVLEE--
>hcc_thailandensis_JCM_13552
--------------------------------------------------MKDQGRALKK
RTGGRRRRTTKKRKHQLGREPTETRVGDT-VLKTVDTRGNTRTVRAISIDHASVAVDGET
KHADIEGVAENPANPNYVRRNIITKGALIETSEGTARVTSRPGQDGQVNAVLEE--
>hcc_hamelinensis_100A6
--------------------------------------------------MKDQGRSTKK
RTGGRRRPTRGKRKHQLGSEGTETRVGEP-KLKTVTSRGNTTKVRAIATDRATVAVDGET
RSTTIENVVENPANPNYVRRNIVTKGALVETGEGTARVTSRPGQDGQVNAVLEE--
>hcc_saccharolyticus_DSM_5350
--------------------------------------------------MKDHGRSVRK
RTGGRRRPIRGKRKHELGSEATETQVGEQ-ALKTIDARGNTEKVRAIATDRATVATDGGT
TSATIEDVAENPANPNYVRRNIVTKGALIETSEGLARVTSRPGQDGQVNAVLEE--
>hcc_salifodinae_DSM_8989
--------------------------------------------------MKDQGRSVRK
RTGGRRRPIRGKRKHELGSEATETQVGEQ-ALKTVDARGNTQKVRAIATDNATVATDDGT
THATIEDVAENPANPNYVRRNIVTKGALIETSEGLARVTSRPGQDGQVNAVLEE--
