# Supplementary material for: Inteins as indicators of gene flow in the halobacteria
Source: Front Microbiol. 2014 Jun 26;5:299. doi: 10.3389/fmicb.2014.00299 (PMC4071816; doi:10.3389/fmicb.2014.00299)
Supplement: Supplementary file 1 [file DataSheet1.ZIP › data_file1/reference_tree_alignment/S9e_S4p.aln]

>lcl|36549_2179 unnamed protein product
MTKVSVIGAAGTVGAAAGYNLALRDVVDELVFVDIPDQRETTVGQAADANHGV-------
-------------------------AYDSNTTVRQGEYADTAGSDVVVITAGIPR-----
-------------------KEGQTRIDLAGDNAPIMEDIGASIAEHNDDFVTVTTSNPVD
LLNRHLYEAGDRDRHKVV-----------GFGGRLDSARFRYVLSERF------------
--------DAPVKNVEATILGEHGDAQAPVFSKVR----------------VDGRDPSFD
ADEKEEILADLQESAMDVISRKGATQWGPATGVAHTVEAILN---DTGEVLPCSVVLDGE
Y--------------------------------------GYEDTALGVPAKLGSNG----
------------------------------------------------------------
----------------------------VEEVVEWDLDEYESELLDEAAEKLSEQYEKIA
--
>gi|541179945|gb|ERG88542.1| orc1/cdc6 family replication initiation protein [halophilic archaeon J07HX5]
-------MEGSRMPDTNDTPDPTDESSSQASEESRPLTEFAT-GEETTPAVEASVLDEGS
DDSQGLFDDLLSGEPIFEEKEVLRPSYTPRKLPHRGEQINNMATILVSALRGDTPSNILI
YGKTGTGKTASAKFVSDELESTSEKYAVPCEVEYINCEVTDTQYRVLAQLANEFIEKNRS
AVADDLAELTDLRTQAERDATALAQTEYNSIGALDEQIDLLETDHEEFEEVPMTGWPTDR
VYNSFFEAVDYRERVVVIMLDEIDKLVEKSGDDTLYNLSRMNTALERTRISIIGISNDLK
-------FTDFLDPRVKSSLGE--------EEIVFPPYDATQLQDILQYRADAAFVEHAL
TDDVIPLCSAFAAQEHGDARRALDLLRTAGELAERDSTDQVEENHVRKAQEKIELDRVVE
VVRTLPQQSKIVLFAIISLERADVHAINTGEVFNVYKRICEEIGTDVLTQRRVTDLISEL
DMLGIVNAVVVSKGRYGRTKEISLSVPVEETEAVVM----SDSRLSDVEDIQPDVQTRFD
S-
>gi|339756824|gb|EGQ40407.1| ribosomal protein S4-related protein [Candidatus Nanosalinarum sp. J07AB56]
---------------------------------------MVS------------------
----------------------------ATNRRYTAHRVSSAAC-A--------------
-----------------------GR--Q----------------------------ESSS
ALIKTNRSSRSYRRHTNL-----------VW-----------------------------
-------------------FREDAGL-----EDIL----------------------TLN
-------ATDFLDRRLQTTIHR--------RGYADTPMEARQ------------LVTHGM
V--------------------------------------RVDGRRIDVPGYMLTQE----
------------------------------------------------------------
----------------------------EESQIEVS----EPEETEE--EVE----ETQE
--
>gi|541201807|gb|ERH09872.1| SSU ribosomal protein S4P [halophilic archaeon J07HX64]
---------------------------------------MAL-GTNTT------------
-------------------------FYETPNHPYQGERIAAEAGLV--------------
-----------------------STYGL----------------------------KNKE
ELWRSESELRQYRREARD-----------LIGSAGGDIGTAEREGQEF------------
--------VARLRRIGV--LADEESL-----DDVL----------------------ALE
-------VTDILERRLQTQVYR--------KGYANTTEQARQ------------FIAHGH
I--------------------------------------TVEGRQVRVPSYTVRTT----
------------------------------------------------------------
----------------------------EESTISFD----SSSPLTD--ELHPERAEE--
--
>gi|322369536|ref|ZP_08044101.1| 30S ribosomal protein S4P [Haladaptatus paucihalophilus DX253]
---------------------------------------MSLPGENTK------------
-------------------------FYETPNHPFQGERIAEERGLM--------------
-----------------------DRYGL----------------------------KNKE
ELWRAQSELRNYRREARS-----------LLGDISGD---EVSESDEF------------
--------LSRLKRLGI--LDDGDEL-----GDVL----------------------LLD
-------ITDVLERRLQTVAYR--------KGLAHTPKQARQ------------FITHGH
V--------------------------------------TVDGQRVSVPSYKVEID----
------------------------------------------------------------
----------------------------EESDISFD----EHSPIAD--ELHPERSEGNE
--
>lcl|36174_6958 unnamed protein product
---------------------------------------MPL-GTDTK------------
-------------------------NYETPNHPYQGERIASEHSLL--------------
-----------------------DRYGL----------------------------TNKE
ELWRAQSQLRSYRREARD-----------LLAQSQDE-AAVARRTEEF------------
--------LGRLARVGY--LDEADEL-----GDVL----------------------SLE
-------IEDVLERRLQTIVYR--------NGLANTPQQARQ------------FISHGH
V--------------------------------------VVGDRRHTIPSYVVDVD----
------------------------------------------------------------
----------------------------EEDDVEFD----ENSPLAD--ELHPERAEEQ-
--
>gi|448378224|ref|ZP_21560698.1| 30S ribosomal protein S4P [Halovivax asiaticus JCM 14624]
---------------------------------------MPL-GTDTK------------
-------------------------QYETPNHPYQGERIANEHSLL--------------
-----------------------DRYGL----------------------------ANKE
ELWRAQSELRSYRRESRD-----------LLGQAQGD-ATVQRRSEEF------------
--------LGRLKRVGI--LDEAEGL-----GDVL----------------------GLE
-------IEDVLERRLQTVVYR--------KGLANTPQQARQ------------FIIHGH
V--------------------------------------RIGDRRTRVPSYVVDVD----
------------------------------------------------------------
----------------------------EEDDVAFD----ETSPLAD--ELHPERAEGQ-
--
>gi|433638725|ref|YP_007284485.1| ribosomal protein S4/S9 [Halovivax ruber XH-70]
---------------------------------------MPL-GTDTK------------
-------------------------QYETPNHPYQGERIANEHSLL--------------
-----------------------DRYGL----------------------------ANKE
ELWRAQSELRSYRRESRD-----------LLGQAQGD-ATVQRRSEEF------------
--------LGRLKRVGI--LDEAEGL-----GDVL----------------------GLE
-------IEDVLERRLQTVVYR--------KGLANTPQQARQ------------FIIHGH
V--------------------------------------RIGDRRTRVPSYVVDVD----
------------------------------------------------------------
----------------------------EEDDVAFD----ETSPLAD--ELHPERAEGQ-
--
>gi|429192479|ref|YP_007178157.1| ribosomal protein S4/S9 [Natronobacterium gregoryi SP2]
---------------------------------------MPL-GTDTK------------
-------------------------QYETPNHPYQGERIANEHSLI--------------
-----------------------DRYGL----------------------------KNKE
ELWRAQSQLRSYRREARE-----------LLGQPQGD-ATVQRRSEEF------------
--------LGRLKRVGI--LDETDEL-----GDVL----------------------GLE
-------VEDVLERRLQTVVYR--------KGLANTTEQARQ------------FITHGH
V--------------------------------------VVGSQRHQVPSYVVDVD----
------------------------------------------------------------
----------------------------EENLVEFD----ESSPLAD--ELHPERAEGQ-
--
>gi|448317560|ref|ZP_21507110.1| 30S ribosomal protein S4P [Natronococcus jeotgali DSM 18795]
---------------------------------------MPL-GTDTK------------
-------------------------QYETPNHPYQGERIADEHSLV--------------
-----------------------ERYGL----------------------------SNKE
ELWRAQSELRSYRREARE-----------LLGQAQDD-ETVVRRSEEF------------
--------LGRLKRVGV--LDEADEL-----GDVL----------------------SLE
-------VEDVLERRLQTVVYR--------KGLANTTQQARQ------------FIVHGH
I--------------------------------------VVDGQRHRVPSYVVDVD----
------------------------------------------------------------
----------------------------EEDLVDFE----ENSPLAD--DLHPERAEEQ-
--
>gi|435847150|ref|YP_007309400.1| ribosomal protein S4/S9 [Natronococcus occultus SP4]
---------------------------------------MPL-GTDTK------------
-------------------------QYETPNHPYQGERIADEHSLV--------------
-----------------------ERYGL----------------------------SNKE
ELWRAQSQLRSYRREARD-----------LLGQAQDD-ETVMRRSEEF------------
--------LGRLKRVGV--LDEADEL-----GDVL----------------------SLE
-------VEDVLERRLQTVVYR--------KGLANTTQQARQ------------FITHGH
I--------------------------------------VVDGQRHRVPSYVVDVD----
------------------------------------------------------------
----------------------------EEDLVDFE----ENSPLAD--DLHPERAEEQ-
--
>gi|448322477|ref|ZP_21511947.1| 30S ribosomal protein S4P [Natronococcus amylolyticus DSM 10524]
---------------------------------------MPL-GTDTK------------
-------------------------QYETPNHPYQGERIADEHSLV--------------
-----------------------ERYGL----------------------------SNKE
ELWRAQSELRSYRREARD-----------LLGQAQDD-ETVMRRSEEF------------
--------LGRLKRVGI--LNEADEL-----GDVL----------------------SLE
-------IEDVLERRLQTVVYR--------KGFANTTQQARQ------------FIVHGH
I--------------------------------------VVDGQRHRVPSYVVDID----
------------------------------------------------------------
----------------------------EEDLVGFE----ENSPLSD--DLHPERAEEQ-
--
>gi|448298703|ref|ZP_21488730.1| 30S ribosomal protein S4P [Natronorubrum tibetense GA33]
---------------------------------------MPL-GTDTK------------
-------------------------QYETPNHPYQGERIASEHSLL--------------
-----------------------DRYGL----------------------------SNKE
ELWRAQSELRSYRREARE-----------LLGQAQDD-EVVIRRSEEF------------
--------LGRLKRVGI--LDEGDEL-----GDIL----------------------SLE
-------IEDVLERRLQTVAYR--------KGLANTPQQARQ------------FIIHGH
I--------------------------------------VIGEQRHCIPSYVVDVD----
------------------------------------------------------------
----------------------------EQDLVAFD----ENSPLAD--DLHPERAEGQ-
--
>gi|448306203|ref|ZP_21496112.1| 30S ribosomal protein S4P [Natronorubrum bangense JCM 10635]
---------------------------------------MPL-GTDTK------------
-------------------------KYETPNHPYQGERIASEHSLL--------------
-----------------------DRYGL----------------------------SNKE
ELWRAQSELRSYRREARE-----------LLGQAQDD-EAVIRRSEEF------------
--------LGRLKRVGV--LDETDEL-----GDVL----------------------SLE
-------IEDVLERRLQTVAYR--------KGLANTPQQARQ------------FILHGH
I--------------------------------------VVGEQRHCIPSYVVDVD----
------------------------------------------------------------
----------------------------EEDLVAFD----ENSSLAD--ELHPERAEGQ-
--
>gi|448303014|ref|ZP_21492964.1| 30S ribosomal protein S4P [Natronorubrum sulfidifaciens JCM 14089]
---------------------------------------MPL-GTDTK------------
-------------------------QYETPNHPYQGERIAAEHSLL--------------
-----------------------DRYGL----------------------------SNKE
ELWRAQSELRSYRREARE-----------LLGQAQDD-DAVIRRSEEF------------
--------LGRLKRVGV--LDESDEL-----GDVL----------------------SLE
-------IEDVLERRLQTVAYR--------KGLANTPQQARQ------------FIIHGH
V--------------------------------------TVGEQRHCIPSYVVDVD----
------------------------------------------------------------
----------------------------EEDLVAFD----ENSPLAD--ELHPERAEGQ-
--
>gi|448314286|ref|ZP_21503986.1| 30S ribosomal protein S4P [Natronolimnobius innermongolicus JCM 12255]
---------------------------------------MPL-GTDTK------------
-------------------------QYETPNHPYQGERIASEHSLV--------------
-----------------------DRYGL----------------------------KNKE
ELWRAQSELRSYRREARD-----------LLGQAQDD-ETVQQRSEEF------------
--------LGRLKRVGI--LDESDEL-----GAVL----------------------SLE
-------IEDVLERRLQTVVYR--------KGLAQTTQQARQ------------FIVHGH
V--------------------------------------TVGDQRHQVPSYVVDVD----
------------------------------------------------------------
----------------------------EEDLVAFD----ENSPLAD--DLHPERAEGQ-
--
>gi|336252154|ref|YP_004595261.1| 30S ribosomal protein S4 [Halopiger xanaduensis SH-6]
---------------------------------------MPL-GTKTK------------
-------------------------QYETPNHPYQGERIANEHSLI--------------
-----------------------DRYGL----------------------------KNKE
ELWRAQSELRSYRREARD-----------LLGQAQGD-ETVQRRSEEF------------
--------LGRLKRVGI--LDEADEL-----GAVL----------------------SLE
-------VEDILERRLQTVVYR--------KGLANTTQQARQ------------FITHGH
I--------------------------------------VVDGQRHRVPSYVVDVD----
------------------------------------------------------------
----------------------------EEDLVEFD----ETSPLAD--ELHPERAEGQ-
--
>gi|448385450|ref|ZP_21563956.1| 30S ribosomal protein S4P [Haloterrigena thermotolerans DSM 11522]
---------------------------------------MPL-GTDTK------------
-------------------------QYETPNHPYQGERIASEHSLL--------------
-----------------------DRYGL----------------------------KNKE
ELWRAQSELRSYRREARE-----------LLGQAQGD-EVVQRRSEEF------------
--------LGRLKRVGI--LDEADEL-----GDIL----------------------SLE
-------IEDILERRLQTVVYR--------KGLANTTQQARQ------------YITHGH
I--------------------------------------VVDGQRHRVPSYVVDVD----
------------------------------------------------------------
----------------------------EEEVVAFE----ENSPLAD--ELHPERAEGQ-
--
>gi|448334508|ref|ZP_21523683.1| 30S ribosomal protein S4P [Natrinema pellirubrum DSM 15624]
---------------------------------------MPL-GTDTK------------
-------------------------QYETPNHPYQGERIASEHSLI--------------
-----------------------DRYGL----------------------------KNKE
ELWRAQSELRSYRREARE-----------LLGQAQGD-EVVQRRSEEF------------
--------LGRLKRVGI--LDEADEL-----GDIL----------------------SLE
-------IEDILERRLQTVVYR--------KGLANTTQQARQ------------YITHGH
I--------------------------------------VVDGQRHRVPSYVVDVD----
------------------------------------------------------------
----------------------------EEELVAFE----ENSPLAD--ELHPERAEGQ-
--
>gi|448702863|ref|ZP_21700220.1| 30S ribosomal protein S4P [Halobiforma lacisalsi AJ5]
---------------------------------------MPL-GTDTK------------
-------------------------QYETPNHPYQGERIATEHSLI--------------
-----------------------DRYGL----------------------------KNKE
ELWRAQSELRSYRREARD-----------LLGQAQGD-ETVIERSEEF------------
--------VGRLKRVGI--LDEGDEL-----GDVL----------------------GLE
-------IEDILERRLQTVVYR--------KGLANTTEQARQ------------FITHGH
V--------------------------------------TVDGQRHRVPSYVVDVD----
------------------------------------------------------------
----------------------------EEDLVAFD----ENSPLAD--ELHPERAEGQ-
--
>gi|448712001|ref|ZP_21701544.1| 30S ribosomal protein S4P [Halobiforma nitratireducens JCM 10879]
---------------------------------------MPL-GTDTK------------
-------------------------QYETPNHPYQGERIATEHSLI--------------
-----------------------DRYGL----------------------------KNKE
ELWRAQSQLRSYRREARD-----------LLGQAQGD-EAVLERSDEF------------
--------VGRLKRVGI--LDEGDEL-----GDVL----------------------GLE
-------IEDVLERRLQTVVYR--------KGLANTTEQARQ------------FITHGH
V--------------------------------------TVDGQRHRVPSYVVDID----
------------------------------------------------------------
----------------------------EENLVEFD----ENSPLAD--ELHPERAEGQ-
--
>gi|448391687|ref|ZP_21566782.1| 30S ribosomal protein S4P [Haloterrigena salina JCM 13891]
---------------------------------------MPL-GTDTK------------
-------------------------QYETPNHPYQGERIATEHSLV--------------
-----------------------DRYGL----------------------------SNKE
ELWRAQSELRSYRREARE-----------LLGQAQDD-ETVQRRSEEF------------
--------LGRLKRVGI--LDESDEL-----GDIL----------------------SLE
-------IEDILERRLQTVVYR--------NGLANTTQQARQ------------YITHGH
I--------------------------------------VIGDQRHRVPSYVVDVD----
------------------------------------------------------------
----------------------------EEDLVEFD----ENSPLAD--ELHPERAEGQ-
--
>gi|284165824|ref|YP_003404103.1| 30S ribosomal protein S4 [Haloterrigena turkmenica DSM 5511]
---------------------------------------MPL-GTDTK------------
-------------------------QYETPNHPYQGERIATEHSLV--------------
-----------------------DRYGL----------------------------SNKE
ELWRAQSELRSYRREARE-----------LLGQAQDD-EIVQRRSEEF------------
--------LGRLKRVGI--LDETDEL-----GDIL----------------------SLE
-------IEDILERRLQTVVYR--------NGLANTTQQARQ------------YIIHGH
I--------------------------------------VIGDQRHRVPSYVVDVD----
------------------------------------------------------------
----------------------------EEDLVDFD----ENSPLAD--ELHPERAEGQ-
--
>gi|448400359|ref|ZP_21571351.1| 30S ribosomal protein S4P [Haloterrigena limicola JCM 13563]
---------------------------------------MPL-GTDTK------------
-------------------------QYETPNHPYQGERIASEHSLV--------------
-----------------------DRYGL----------------------------KNKE
ELWRAQSELRSYRREARD-----------LLGQAQGD-ETVIRRSEEF------------
--------LGRLKRVGI--LDETDEL-----GDVL----------------------SLE
-------IEDVLERRLQTVVYR--------SGLANTTQQARQ------------FISHGH
V--------------------------------------VVDGQRHSVPSYVVDVD----
------------------------------------------------------------
----------------------------EEDLVAFD----ENSPLAD--ELHPERAEGQ-
--
>gi|448330850|ref|ZP_21520126.1| 30S ribosomal protein S4P [Natrinema versiforme JCM 10478]
---------------------------------------MPL-GTDTK------------
-------------------------QYETPNHPYQGERIASEHSLV--------------
-----------------------DRYGL----------------------------KNKE
ELWRAQSELRSYRREARE-----------LLGQAQDD-ETVIRRSEEF------------
--------LGRLKRVGI--LDETDEL-----GDIL----------------------SLE
-------IEDVLERRLQTVVYR--------SGLANTAQQARQ------------YITHGH
I--------------------------------------IVDGQRHRVPSYVVDID----
------------------------------------------------------------
----------------------------EEDLVAFD----ENSPLAD--ELHPERAEGQ-
--
>lcl|38023_3154 unnamed protein product
---------------------------------------MPL-GTDTK------------
-------------------------QYETPNHPYQGERIASEHSLV--------------
-----------------------DRYGL----------------------------SNKE
ELWRAQSELRSYRREARE-----------LLGQAQDD-DTVVRRSEEF------------
--------LGRLKRVGI--LDETDEL-----GDIL----------------------SLE
-------IEDILERRLQTVVYR--------NGLANTAQQARQ------------FITHGH
I--------------------------------------VVDGQRHLVPSYVVDID----
------------------------------------------------------------
----------------------------EEDLVAFD----ENSPLAD--DLHPERAEGQ-
--
>gi|448340553|ref|ZP_21529524.1| 30S ribosomal protein S4P [Natrinema gari JCM 14663]
---------------------------------------MPL-GTDTK------------
-------------------------QYETPNHPYQGERIASEHSLV--------------
-----------------------DRYGL----------------------------SNKE
ELWRAQSELRSYRREARE-----------LLGQAQDD-DTVVRRSEEF------------
--------LGRLKRVGI--LDETDEL-----GDIL----------------------SLE
-------IEDILERRLQTVVYR--------NGLANTAQQARQ------------FITHGH
I--------------------------------------VVDGQRHLVPSYVVDID----
------------------------------------------------------------
----------------------------EEDLVAFD----ENSPLAD--DLHPERAEGQ-
--
>gi|397772868|ref|YP_006540414.1| ribosomal protein S4 [Natrinema sp. J7-2]
---------------------------------------MPL-GTDTK------------
-------------------------QYETPNHPYQGERIASEHSLV--------------
-----------------------DRYGL----------------------------SNKE
ELWRAQSELRSYRREARE-----------LLGQAQDD-DTVVRRSEEF------------
--------LGRLKRVGI--LDETDEL-----GDIL----------------------SLE
-------IEDILERRLQTVVYR--------NGLANTAQQARQ------------FITHGH
I--------------------------------------VVDGQRHLVPSYVVDID----
------------------------------------------------------------
----------------------------EEDLVAFD----ENSPLAD--DLHPERAEGQ-
--
>gi|448337143|ref|ZP_21526225.1| 30S ribosomal protein S4P [Natrinema pallidum DSM 3751]
---------------------------------------MPL-GTDTK------------
-------------------------QYETPNHPYQGERIASEHSLV--------------
-----------------------DRYGL----------------------------SNKE
ELWRAQSELRSYRREARE-----------LLGQAQDD-DTVVRRSEEF------------
--------LGRLKRVGI--LDETDEL-----GDIL----------------------SLE
-------IEDILERRLQTVVYR--------NGLANTAQQARQ------------FITHGH
I--------------------------------------VVDGQRHLVPSYVVDID----
------------------------------------------------------------
----------------------------EEDLVAFD----ENSPLAD--DLHPERAEGQ-
--
>gi|448346282|ref|ZP_21535168.1| 30S ribosomal protein S4P [Natrinema altunense JCM 12890]
---------------------------------------MPL-GTDTK------------
-------------------------QYETPNHPYQGERIASEHSLV--------------
-----------------------DRYGL----------------------------SNKE
ELWRAQSELRSYRREARE-----------LLGQAQDD-DTVVRRSEEF------------
--------LGRLKRVGI--LDETDEL-----GDIL----------------------SLE
-------IEDILERRLQTVVYR--------NGLANTTQQARQ------------FITHGH
I--------------------------------------VVDGQRHLVPSYVVDID----
------------------------------------------------------------
----------------------------EEDLVAFD----ENSPLAD--DLHPERAEGQ-
--
>gi|448368974|ref|ZP_21555741.1| 30S ribosomal protein S4P [Natrialba aegyptia DSM 13077]
---------------------------------------MPL-GTDTK------------
-------------------------QYETPNHPYQGERITTEHSLL--------------
-----------------------DRYGL----------------------------KNKE
ELWRAQSQLRSYRREARD-----------LLGQAQGD-EAVIRRSEEF------------
--------LGRLKRVGI--LDEADEL-----GDVL----------------------SLE
-------IEDVLERRLQTVVYR--------KGLANTTQQARQ------------FVSHGH
I--------------------------------------VVGDQRQRIPSYVVDVD----
------------------------------------------------------------
----------------------------EEDLVAFD----ENSPLAD--ELHPERAEGQ-
--
>gi|448348752|ref|ZP_21537600.1| 30S ribosomal protein S4P [Natrialba taiwanensis DSM 12281]
---------------------------------------MPL-GTDTK------------
-------------------------QYETPNHPYQGERITTEHSLL--------------
-----------------------DRYGL----------------------------KNKE
ELWRAQSQLRSYRREARD-----------LLGQAQGD-EAVIRRSEEF------------
--------LGRLKRVGI--LDEADEL-----GDVL----------------------SLE
-------IEDVLERRLQTVVYR--------KGLANTTQQARQ------------FVSHGH
I--------------------------------------VVGDQRQRIPSYVVDVD----
------------------------------------------------------------
----------------------------EEDLVAFD----ENSPLAD--ELHPERAEGQ-
--
>gi|448361737|ref|ZP_21550350.1| 30S ribosomal protein S4P [Natrialba asiatica DSM 12278]
---------------------------------------MPL-GTDTK------------
-------------------------QYETPNHPYQGERITTEHSLL--------------
-----------------------DRYGL----------------------------KNKE
ELWRAQSQLRSYRREARD-----------LLGQAQGD-EAVIRRSDEF------------
--------LGRLKRVGI--LDEADEL-----GDVL----------------------SLE
-------IEDVLERRLQTVVYR--------KGLANTTQQARQ------------FVSHGH
V--------------------------------------VVGDQRQRIPSYVVDVD----
------------------------------------------------------------
----------------------------EEDLVAFD----ENSPLAD--ELHPERAEGQ-
--
>gi|448352727|ref|ZP_21541508.1| 30S ribosomal protein S4P [Natrialba hulunbeirensis JCM 10989]
---------------------------------------MPL-GTDTK------------
-------------------------QYETPNHPYQGERISTEHSLL--------------
-----------------------DRYGL----------------------------SNKE
ELWRAQSQLRSYRREARD-----------LLGQPQDD-EVVQRRSEEF------------
--------LGRLKRVGI--LDEADEL-----GDIL----------------------SLE
-------VEDVLERRLQTVVYR--------KGLANTPQQARQ------------FIIHGH
V--------------------------------------VVGEQRHRVPSYVVDVD----
------------------------------------------------------------
----------------------------EEDLVAFD----ETSPLAD--DLHPERAEGQ-
--
>gi|448358771|ref|ZP_21547447.1| 30S ribosomal protein S4P [Natrialba chahannaoensis JCM 10990]
---------------------------------------MPL-GTDTK------------
-------------------------QYETPNHPYQGERISTEHSLL--------------
-----------------------DRYGL----------------------------SNKE
ELWRAQSQLRSYRREARD-----------LLGQAQGD-EAVQRRSEEF------------
--------LGRLKRVGI--LDEADEL-----GDIL----------------------SLE
-------IEDVLERRLQTVAYR--------KGLANTPQQARQ------------FIVHGH
V--------------------------------------VVGDQRHRVPSYVVDVD----
------------------------------------------------------------
----------------------------EEDLVAFD----ETSPLAD--DLHPERAEGQ-
--
>gi|289580105|ref|YP_003478571.1| 30S ribosomal protein S4 [Natrialba magadii ATCC 43099]
---------------------------------------MPL-GTDTK------------
-------------------------QYETPNHPYQGERISTEHSLL--------------
-----------------------DRYGL----------------------------KNKE
ELWRAQSELRSYRREARD-----------LLGQAQGD-EAVQRRSEEF------------
--------LGRLKRVGI--LDEADEL-----GDIL----------------------SLE
-------VEDVLERRLQTVAYR--------KGLANTPQQARQ------------FIIHGH
V--------------------------------------VVGDQRHRVPSYVVDVD----
------------------------------------------------------------
----------------------------EEDLVAFD----ETSPLAD--DLHPERAEGQ-
--
>gi|541205647|gb|ERH13627.1| ribosomal protein S4 [halophilic archaeon J07HB67]
---------------------------------------MTT-GSSTK------------
-------------------------RYETPNHPYQEDRIAGESELL--------------
-----------------------GRYGL----------------------------QNKE
ELWRAQSELRNYRREARR-----------LIGDAQGDLEIARAAGSEF------------
--------VESLRRTGI--LDETETI-----SDVL----------------------SLD
-------ETDVLERRLQTVVYR--------QGLANTPQQARQ------------FVVHGH
V--------------------------------------TVDGARVTRPAYQVQVH----
------------------------------------------------------------
----------------------------EEDVIGFD----ETSPLAD--DLHPERAEGQ-
--
>gi|399576715|ref|ZP_10770470.1| 30S ribosomal protein S4P [Halogranum salarium B-1]
---------------------------------------MTT-GKNTK------------
-------------------------FYETPNHPFQGERIAQEADLL--------------
-----------------------GRYGL----------------------------SNKK
ELWKAQSQLRDFRREARR-----------LLGDAQGDIELAEQEGAEF------------
--------VARLRRLGI--LGEEDDI-----SAVL----------------------SLD
-------VTDLLERRLQTVAYR--------KGLANTPKQARQ------------FITHGH
V--------------------------------------TVEGARVTVPSKKVEVS----
------------------------------------------------------------
----------------------------EEGTVSFD----ETSDLAD--DLHPARTQEQE
--
>gi|541195487|gb|ERH03744.1| ribosomal protein S4 [Halorubrum sp. J07HR59]
---------------------------------------MTT-GKNTK------------
-------------------------AYETPNHPYQGARIAEESDML--------------
-----------------------GRYGL----------------------------KNKE
ELWRNESELREMRREARR-----------LLGEAQGDVDLAGQKGAEF------------
--------VARLRKLGL--LSETDDI-----SAVL----------------------SLD
-------VTDLLERRLQTVAYR--------QGLAASPDQARQ------------FITHGH
I--------------------------------------TVQGARVTRPSKKVTAS----
------------------------------------------------------------
----------------------------EQDTLDFD----QTSPLAD--DLHPERAEGQE
--
>gi|544639646|ref|WP_021074202.1| 30S ribosomal protein S4P [haloarchaeon 3A1_DGR]
---------------------------------------MTT-GNNTK------------
-------------------------AYETPNHPYQGERIAEEADLV--------------
-----------------------SRYGL----------------------------KNKE
EFWRAQSELRNMRREARR-----------LLGEAQGDVEAAQEAGSEF------------
--------IARLRRLGI--LGETDDI-----SAVL----------------------SLD
-------VTDLLERRLQTVAYR--------KGLASSTKQARQ------------FIVHGH
V--------------------------------------TVDGARVTRPSKKVDTT----
------------------------------------------------------------
----------------------------EEETVAFD----ETSPLAD--ELHPERADSQE
--
>lcl|38019_882 unnamed protein product
---------------------------------------MST-GKNTK------------
-------------------------GYETPNHPYQGERIAEESDLL--------------
-----------------------SRYGL----------------------------KNKE
ELWRAQSELRRMRREARR-----------LLGEAQGDVEAAQEAGAEF------------
--------VARLRRIGI--LGDNDDI-----SAVL----------------------SLD
-------VTDLLERRLQTVAYR--------QGFASSTKQARQ------------FIVHGH
I--------------------------------------TVDGARVTRPSVKVDVS----
------------------------------------------------------------
----------------------------DEGAIAFD----ETSPLAD--DLHPERAESQE
--
>gi|515913812|ref|WP_017344395.1| 30S ribosomal protein S4 [Halorubrum sp. T3]
---------------------------------------MST-GKNTK------------
-------------------------GYETPNHPYQGERIAEESDLL--------------
-----------------------SRYGL----------------------------KNKE
EFWRAQSELRNMRREARR-----------LLGEAQGDVEAAQDAGAEF------------
--------VTRLRRIGI--LGDNDDI-----SAVL----------------------SLD
-------VTDLLERRLQTVVYR--------QGFASSTQQARQ------------FIVHGH
I--------------------------------------TVDGARVTRPSVKVDVD----
------------------------------------------------------------
----------------------------DEGAIAFD----ETSPLAD--DLHPERAESQE
--
>gi|495717575|ref|WP_008442154.1| 30S ribosomal protein S4 [Halorubrum californiense]
---------------------------------------MST-GKNTK------------
-------------------------GYETPNHPYQGERIAEESDLL--------------
-----------------------SRYGL----------------------------KNKE
EFWRAQSELRNMRREARR-----------LLGEAQGDVEAAQDAGAEF------------
--------VARLRRIGI--LGDNDDI-----STVL----------------------SLD
-------VTDLLERRLQTVVYR--------QGFASSTQQARQ------------FIVHGH
I--------------------------------------TVNGARVTRPSVKVDVD----
------------------------------------------------------------
----------------------------DEGAIAFD----ETSPLAD--DLHPERAESQE
--
>gi|448485428|ref|ZP_21606653.1| 30S ribosomal protein S4P [Halorubrum arcis JCM 13916]
---------------------------------------MST-GKNTK------------
-------------------------GYETPNHPYQGERIAEESDLL--------------
-----------------------SRYGL----------------------------KNKE
EFWRAQSELRNMRREARR-----------LLGEAQGDVDAAQDAGAEF------------
--------VARLRRIGI--LGDNDDI-----STVL----------------------SLD
-------VTDLLERRLQTIVYR--------QGFASSTQQARQ------------FIVHGH
I--------------------------------------TVNGARVTRPSVKVDVD----
------------------------------------------------------------
----------------------------DEGAIAFD----ETSPLAD--DLHPERAESQE
--
>lcl|36547_854 unnamed protein product
---------------------------------------MST-GKNTK------------
-------------------------GYETPNHPYQGERIAEESDLL--------------
-----------------------SRYGL----------------------------KNKE
EFWRAQSELRNMRREARR-----------LLGEAQGDVDAAQDAGAEF------------
--------VARLRRIGI--LGDNDDI-----STVL----------------------SLD
-------VTDLLERRLQTIVYR--------QGFASSTQQARQ------------FIVHGH
I--------------------------------------TVNGARVTRPSVKVDVD----
------------------------------------------------------------
----------------------------DEGAIAFD----ETSPLAD--DLHPERAESQE
--
>gi|448519098|ref|ZP_21617874.1| 30S ribosomal protein S4P [Halorubrum distributum JCM 10118]
---------------------------------------MST-GKNTK------------
-------------------------GYETPNHPYQGERIAEESDLL--------------
-----------------------SRYGL----------------------------KNKE
EFWRAQSELRNMRREARR-----------LLGEAQGDVDAAQDAGAEF------------
--------VARLRRIGI--LGDNDDI-----STVL----------------------SLD
-------VTDLLERRLQTIVYR--------QGFASSTQQARQ------------FIVHGH
I--------------------------------------TVNGARVTRPSVKVDVD----
------------------------------------------------------------
----------------------------DEGAIAFD----ETSPLAD--DLHPERAESQE
--
>gi|448453318|ref|ZP_21593761.1| 30S ribosomal protein S4P [Halorubrum litoreum JCM 13561]
---------------------------------------MST-GKNTK------------
-------------------------GYETPNHPYQGERIAEESDLL--------------
-----------------------SRYGL----------------------------KNKE
EFWRAQSELRNMRREARR-----------LLGEAQGDVDAAQDAGAEF------------
--------VARLRRIGI--LGDNDDI-----STVL----------------------SLD
-------VTDLLERRLQTIVYR--------QGFASSTQQARQ------------FIVHGH
I--------------------------------------TVNGARVTRPSVKVDVD----
------------------------------------------------------------
----------------------------DEGAIAFD----ETSPLAD--DLHPERAESQE
--
>gi|448425437|ref|ZP_21582767.1| 30S ribosomal protein S4P [Halorubrum terrestre JCM 10247]
---------------------------------------MST-GKNTK------------
-------------------------GYETPNHPYQGERIAEESDLL--------------
-----------------------SRYGL----------------------------KNKE
EFWRAQSELRNMRREARR-----------LLGEAQGDVDAAQDAGAEF------------
--------VARLRRIGI--LGDNDDI-----STVL----------------------SLD
-------VTDLLERRLQTIVYR--------QGFASSTQQARQ------------FIVHGH
I--------------------------------------TVNGARVTRPSVKVDVD----
------------------------------------------------------------
----------------------------DEGAIAFD----ETSPLAD--DLHPERAESQE
--
>lcl|39407_346 unnamed protein product
---------------------------------------MST-GKNTK------------
-------------------------GYETPNHPYQGERIAEESDLL--------------
-----------------------SRYGL----------------------------KNKE
EFWRAQSELRNMRREARR-----------LLGEAQGDVEAAQDAGAEF------------
--------VTRLRRIGI--LGDNDDI-----STVL----------------------SLD
-------VTDLLERRLQTVVYR--------QGFASSTQQARQ------------FIVHGH
I--------------------------------------TVNGARVTRPSVKVDVD----
------------------------------------------------------------
----------------------------DEGAIAFD----ETSPLAD--DLHPERAESQE
--
>lcl|38016_3034 unnamed protein product
---------------------------------------MST-GKNTK------------
-------------------------GYETPNHPYQGERIAEESDLL--------------
-----------------------SRYGL----------------------------KNKE
EFWRAQSELRNMRREARR-----------LLGEAQGDVEAAQDAGAEF------------
--------VTRLRRIGI--LGDNDDI-----STVL----------------------SLD
-------VTDLLERRLQTVVYR--------QGFASSTQQARQ------------FIVHGH
I--------------------------------------TVNGARVTRPSVKVDVD----
------------------------------------------------------------
----------------------------DEGAIAFD----ETSPLAD--DLHPERAESQE
--
>lcl|18175_815 unnamed protein product
---------------------------------------MST-GKNTK------------
-------------------------GYETPNHPYQGERIAEESDLL--------------
-----------------------SRYGL----------------------------KNKE
EFWRAQSELRNMRREARR-----------LLGEAQGDVEAAQDAGAEF------------
--------VTRLRRIGI--LGDNDDI-----STVL----------------------SLD
-------VTDLLERRLQTVVYR--------QGFASSTQQARQ------------FIVHGH
I--------------------------------------TVNGARVTRPSVKVDVD----
------------------------------------------------------------
----------------------------DEGAIAFD----ETSPLAD--DLHPERAESQE
--
>lcl|18176_1361 unnamed protein product
---------------------------------------MST-GKNTK------------
-------------------------GYETPNHPYQGERIAEESDLL--------------
-----------------------SRYGL----------------------------KNKE
EFWRAQSELRNMRREARR-----------LLGEAQGDVEAAQDAGAEF------------
--------VTRLRRIGI--LGDNDDI-----STVL----------------------SLD
-------VTDLLERRLQTVVYR--------QGFASSTQQARQ------------FIVHGH
I--------------------------------------TVNGARVTRPSVKVDVD----
------------------------------------------------------------
----------------------------DEGAIAFD----ETSPLAD--DLHPERAESQE
--
>gi|448534356|ref|ZP_21621684.1| 30S ribosomal protein S4P [Halorubrum hochstenium ATCC 700873]
---------------------------------------MST-GKNTK------------
-------------------------GYETPNHPYQGERIAEESDLL--------------
-----------------------SRYGL----------------------------KNKE
EFWRAQSELRNMRREARR-----------LLGEAQGDVDAAQDAGAEF------------
--------VARLRRIGI--LGDNDDI-----STVL----------------------SLD
-------VTDLLERRLQTVVYR--------QGFASSTQQARQ------------FIVHGH
I--------------------------------------TVNGARVTRPSVKVDVD----
------------------------------------------------------------
----------------------------DEGAIAFD----ENSPLAD--DLHPERAESQE
--
>gi|448431140|ref|ZP_21584968.1| 30S ribosomal protein S4P [Halorubrum tebenquichense DSM 14210]
---------------------------------------MST-GKNTK------------
-------------------------GYETPNHPYQGERIAEESDLL--------------
-----------------------SRYGL----------------------------KNKE
EFWRAQSELRNMRREARR-----------LLGEAQGDVDAAQDAGAEF------------
--------VARLRRIGI--LGDNDDI-----STVL----------------------SLD
-------VTDLLERRLQTVVYR--------QGFASSTQQARQ------------FIVHGH
I--------------------------------------TVNGARVTRPSVKVDVD----
------------------------------------------------------------
----------------------------DEGAIAFD----ENSPLAD--DLHPERAESQE
--
>lcl|18174_2871 unnamed protein product
---------------------------------------MST-GKNTK------------
-------------------------GYETPNHPYQGERIAEESDLL--------------
-----------------------SRYGL----------------------------KNKE
EFWRAQSELRNMRREARR-----------LLGEAQGDVDAAQDAGAEF------------
--------VARLRRIGI--LGDNDDI-----STVL----------------------SLD
-------VTDLLERRLQTVVYR--------QGFASSTQQARQ------------FIVHGH
I--------------------------------------TVNGARVTRPSVKVDVD----
------------------------------------------------------------
----------------------------DEGAIAFD----ETSPLAD--DLHPERAESQE
SN
>lcl|36546_2304 unnamed protein product
---------------------------------------MST-GKNTK------------
-------------------------GYETPNHPYQGERIAEESDLL--------------
-----------------------SRYGL----------------------------KNKE
EFWRAQSELRNMRREARR-----------LLGEAQGDVDAAQDAGAEF------------
--------VTRLRRIGI--LGDNDDI-----STVL----------------------SLD
-------VTDLLERRLQTVVYR--------QGFASSTQQARQ------------FIVHGH
I--------------------------------------TVNGARVTRPSVKVDVD----
------------------------------------------------------------
----------------------------DEGAIAFD----ETSPLAD--DLHPERAESQE
--
>gi|448499364|ref|ZP_21611291.1| 30S ribosomal protein S4P [Halorubrum coriense DSM 10284]
---------------------------------------MST-GKNTK------------
-------------------------GYETPNHPYQGERIAEESDLL--------------
-----------------------SRYGL----------------------------KNKE
EFWRAQSELRNMRREARR-----------LLGEAQGDVDAAQDAGAEF------------
--------VTRLRRIGI--LGDNDDI-----STVL----------------------SLD
-------VTDLLERRLQTVVYR--------QGFASSTQQARQ------------FIVHGH
I--------------------------------------TVNGARVTRPSVKVDVD----
------------------------------------------------------------
----------------------------DEGAIAFD----ETSPLAD--DLHPERAESQE
--
>lcl|38020_279 unnamed protein product
---------------------------------------MST-GKNTK------------
-------------------------GYETPNHPYQGERIAEESDLL--------------
-----------------------SRYGL----------------------------KNKE
EFWRAQSELRNMRREARR-----------LLGEAQGDVDAAQDAGAEF------------
--------VTRLRRIGI--LGDNDDI-----STVL----------------------SLD
-------VTDLLERRLQTVVYR--------QGFASSTQQARQ------------FIVHGH
I--------------------------------------TVNGARVTRPSVKVDVD----
------------------------------------------------------------
----------------------------DEGAIAFD----ETSPLAD--DLHPERAESQE
--
>lcl|38021_2949 unnamed protein product
---------------------------------------MST-GKNTK------------
-------------------------GYETPNHPYQGERIAEESDLL--------------
-----------------------SRYGL----------------------------KNKE
EFWRAQSELRNMRREARR-----------LLGEAQGDVDAAQDAGAEF------------
--------VTRLRRIGI--LGDNDDI-----STVL----------------------SLD
-------VTDLLERRLQTVVYR--------QGFASSTQQARQ------------FIVHGH
I--------------------------------------TVNGARVTRPSVKVDVD----
------------------------------------------------------------
----------------------------DEGAIAFD----ETSPLAD--DLHPERAESQE
--
>lcl|38022_187 unnamed protein product
---------------------------------------MST-GKNTK------------
-------------------------GYETPNHPYQGERIAEESDLL--------------
-----------------------SRYGL----------------------------KNKE
EFWRAQSELRNMRREARR-----------LLGEAQGDVDAAQDAGAEF------------
--------VTRLRRIGI--LGDNDDI-----STVL----------------------SLD
-------VTDLLERRLQTVVYR--------QGFASSTQQARQ------------FIVHGH
I--------------------------------------TVNGARVTRPSVKVDVD----
------------------------------------------------------------
----------------------------DEGAIAFD----ETSPLAD--DLHPERAESQE
--
>lcl|23591_2286 unnamed protein product
---------------------------------------MST-GKNTK------------
-------------------------GYETPNHPYQGERIAEESDLL--------------
-----------------------SRYGL----------------------------KNKE
EFWRAQSELRNMRREARR-----------LLGEAQGDVDAAQDAGAEF------------
--------VTRLRRIGI--LGDNDDI-----STVL----------------------SLD
-------VTDLLERRLQTVVYR--------QGFASSTQQARQ------------FIVHGH
I--------------------------------------TVNGARVTRPSVKVDVD----
------------------------------------------------------------
----------------------------DEGAIAFD----ETSPLAD--DLHPERAESQE
--
>lcl|36553_1127 unnamed protein product
---------------------------------------MST-GKNTK------------
-------------------------GYETPNHPYQGERIAEESDLL--------------
-----------------------SRYGL----------------------------KNKE
EFWRAQSELRNMRREARR-----------LLGEAQGDVDAAQDAGAEF------------
--------VTRLRRIGI--LGDNDDI-----STVL----------------------SLD
-------VTDLLERRLQTVVYR--------QGFASSTQQARQ------------FIVHGH
I--------------------------------------TVNGARVTRPSVKVDVD----
------------------------------------------------------------
----------------------------DEGAIAFD----ETSPLAD--DLHPERAESQE
--
>lcl|38024_1294 unnamed protein product
---------------------------------------MST-GKNTK------------
-------------------------GYETPNHPYQGERIAEESDLL--------------
-----------------------SRYGL----------------------------KNKE
EFWRAQSELRNMRREARR-----------LLGEAQGDVDAAQDAGAEF------------
--------VTRLRRIGI--LGDNDDI-----STVL----------------------SLD
-------VTDLLERRLQTVVYR--------QGFASSTQQARQ------------FIVHGH
I--------------------------------------TVNGARVTRPSVKVDVD----
------------------------------------------------------------
----------------------------DEGAIAFD----ETSPLAD--DLHPERAESQE
--
>lcl|38025_1901 unnamed protein product
---------------------------------------MST-GKNTK------------
-------------------------GYETPNHPYQGERIAEESDLL--------------
-----------------------SRYGL----------------------------KNKE
EFWRAQSELRNMRREARR-----------LLGEAQGDVDAAQDAGAEF------------
--------VTRLRRIGI--LGDNDDI-----STVL----------------------SLD
-------VTDLLERRLQTVVYR--------QGFASSTQQARQ------------FIVHGH
I--------------------------------------TVNGARVTRPSVKVDVD----
------------------------------------------------------------
----------------------------DEGAIAFD----ETSPLAD--DLHPERAESQE
--
>lcl|36556_5887 unnamed protein product
---------------------------------------MST-GKNTK------------
-------------------------GYETPNHPYQGERIAEESDLL--------------
-----------------------SRYGL----------------------------KNKE
EFWRAQSELRNMRREARR-----------LLGEAQGDVDAAQDAGAEF------------
--------VTRLRRIGI--LGDNDDI-----STVL----------------------SLD
-------VTDLLERRLQTVVYR--------QGFASSTQQARQ------------FIVHGH
I--------------------------------------TVNGARVTRPSVKVDVD----
------------------------------------------------------------
----------------------------DEGAIAFD----ETSPLAD--DLHPERAESQE
--
>lcl|36557_6961 unnamed protein product
---------------------------------------MST-GKNTK------------
-------------------------GYETPNHPYQGERIAEESDLL--------------
-----------------------SRYGL----------------------------KNKE
EFWRAQSELRNMRREARR-----------LLGEAQGDVDAAQDAGAEF------------
--------VTRLRRIGI--LGDNDDI-----STVL----------------------SLD
-------VTDLLERRLQTVVYR--------QGFASSTQQARQ------------FIVHGH
I--------------------------------------TVNGARVTRPSVKVDVD----
------------------------------------------------------------
----------------------------DEGAIAFD----ETSPLAD--DLHPERAESQE
--
>lcl|18178_2877 unnamed protein product
---------------------------------------MST-GKNTK------------
-------------------------GYETPNHPYQGERIAEESDLL--------------
-----------------------SRYGL----------------------------KNKE
EFWRAQSELRNMRREARR-----------LLGEAQGDVDAAQDAGAEF------------
--------VTRLRRIGI--LGDNDDI-----STVL----------------------SLD
-------VTDLLERRLQTVVYR--------QGFASSTQQARQ------------FIVHGH
I--------------------------------------TVNGARVTRPSVKVDVD----
------------------------------------------------------------
----------------------------DEGAIAFD----ETSPLAD--DLHPERAESQE
SN
>lcl|36550_597 unnamed protein product
---------------------------------------MST-GKNTK------------
-------------------------GYETPNHPYQGERIAEESDLL--------------
-----------------------SRYGL----------------------------KNKE
EFWRAQSELRSMRREARR-----------LLGEAQGDVDVAQDAGAEF------------
--------VARLRRIGI--LSDNDDI-----SAVL----------------------SLD
-------VTDLLERRLQTVAYR--------QGFASSTQQARQ------------FIVHGH
I--------------------------------------TVNGARVTRPSVKVDVD----
------------------------------------------------------------
----------------------------DEGAIAFD----ETSPLAD--DLHPERAESQE
--
>lcl|36551_2076 unnamed protein product
---------------------------------------MST-GKNTK------------
-------------------------GYETPNHPYQGERIAEESDLL--------------
-----------------------SRYGL----------------------------KNKE
EFWRAQSELRSMRREARR-----------LLGEAQGDVDVAQDAGAEF------------
--------VARLRRIGI--LSDNDDI-----SAVL----------------------SLD
-------VTDLLERRLQTVAYR--------QGFASSTQQARQ------------FIVHGH
I--------------------------------------TVNGARVTRPSVKVDVD----
------------------------------------------------------------
----------------------------DEGAIAFD----ETSPLAD--DLHPERAESQE
--
>lcl|36552_3431 unnamed protein product
---------------------------------------MST-GKNTK------------
-------------------------GYETPNHPYQGERIAEESDLL--------------
-----------------------SRYGL----------------------------KNKE
EFWRAQSELRSMRREARR-----------LLGEAQGDVDVAQDAGAEF------------
--------VARLRRIGI--LSDNDDI-----SAVL----------------------SLD
-------VTDLLERRLQTVAYR--------QGFASSTQQARQ------------FIVHGH
I--------------------------------------TVNGARVTRPSVKVDVD----
------------------------------------------------------------
----------------------------DEGAIAFD----ETSPLAD--DLHPERAESQE
--
>lcl|36554_2779 unnamed protein product
---------------------------------------MST-GKNTK------------
-------------------------GYETPNHPYQGERIAEESDLL--------------
-----------------------SRYGL----------------------------KNKE
EFWRAQSELRSMRREARR-----------LLGEAQGDVDVAQDAGAEF------------
--------VARLRRIGI--LSDNDDI-----SAVL----------------------SLD
-------VTDLLERRLQTVAYR--------QGFASSTQQARQ------------FIVHGH
I--------------------------------------TVNGARVTRPSVKVDVD----
------------------------------------------------------------
----------------------------DEGAIAFD----ETSPLAD--DLHPERAESQE
--
>lcl|36555_517 unnamed protein product
---------------------------------------MST-GKNTK------------
-------------------------GYETPNHPYQGERIAEESDLL--------------
-----------------------SRYGL----------------------------KNKE
EFWRAQSELRSMRREARR-----------LLGEAQGDVDVAQDAGAEF------------
--------VARLRRIGI--LSDNDDI-----SAVL----------------------SLD
-------VTDLLERRLQTVAYR--------QGFASSTQQARQ------------FIVHGH
I--------------------------------------TVNGARVTRPSVKVDVD----
------------------------------------------------------------
----------------------------DEGAIAFD----ETSPLAD--DLHPERAESQE
--
>gi|448474337|ref|ZP_21602196.1| 30S ribosomal protein S4P [Halorubrum aidingense JCM 13560]
---------------------------------------MST-GKNTK------------
-------------------------GYETPNHPYQGERIAEESDLL--------------
-----------------------SRYGL----------------------------KNKE
EFWRAQSELRSMRREARR-----------LLGEAQGDVDVAQEAGAEF------------
--------VTRLRRIGI--LGDNDDI-----SAVL----------------------SLD
-------VTDLLERRLQTVAYR--------QGFASSTQQARQ------------FIVHGH
I--------------------------------------TVNGARVTRPSVKVDVD----
------------------------------------------------------------
----------------------------DEGAIAFD----ETSPLAD--DLHPERAESQE
--
>lcl|36548_1432 unnamed protein product
---------------------------------------MST-GKNTK------------
-------------------------GYETPNHPYQGERIAEESDLL--------------
-----------------------SRYGL----------------------------KNKE
EFWRAQSELRNMRREARR-----------LLGEAQGDVDAAQEAGAEF------------
--------VARLRRIGI--LGDNDDI-----SAVL----------------------SLD
-------VTDLLERRLQTVAYR--------QGFASSTQQARQ------------FIVHGH
I--------------------------------------TVNGARVTRPSVKVDVD----
------------------------------------------------------------
----------------------------DEGAIAFD----ETSPLAD--DLHPERAESQE
--
>gi|222480229|ref|YP_002566466.1| 30S ribosomal protein S4P [Halorubrum lacusprofundi ATCC 49239]
---------------------------------------MST-GKNTK------------
-------------------------GYETPNHPYQGERIAEESDLL--------------
-----------------------SRYGL----------------------------KNKE
EFWRAQSELRSMRREARR-----------LLGEAQGDVDVAQEAGAEF------------
--------VARLRRIGI--LGDNDDI-----SAVL----------------------SLD
-------VTDLLERRLQTVAYR--------QGFASSTQQARQ------------FIVHGH
I--------------------------------------TVDGARVTRPSVKVDVD----
------------------------------------------------------------
----------------------------DEGAIAFD----ENSPLAD--DLHPERAESQE
--
>gi|448440156|ref|ZP_21588404.1| 30S ribosomal protein S4P [Halorubrum saccharovorum DSM 1137]
---------------------------------------MST-GKNTK------------
-------------------------GYETPNHPYQGERIAEESDLL--------------
-----------------------SRYGL----------------------------KNKE
EFWRAQSELRSMRREARR-----------LLGEAQGDVDAAQEAGAEF------------
--------VARLRRIGI--LGDNDDI-----SAVL----------------------SLD
-------VTDLLERRLQTVAYR--------QGFASSTQQARQ------------FIVHGH
I--------------------------------------TVDGARVTRPSVKVDVD----
------------------------------------------------------------
----------------------------DEGAIAFD----ENSPLAD--DLHPERAESQE
--
>gi|448465605|ref|ZP_21598871.1| 30S ribosomal protein S4P [Halorubrum kocurii JCM 14978]
---------------------------------------MST-GKNTK------------
-------------------------GYETPNHPYQGERIAEESDLL--------------
-----------------------SRYGL----------------------------KNKE
EFWRAQSELRSMRREARR-----------LLGEAQGDVDAAQEAGAEF------------
--------VTRLRRIGI--LGDNDDI-----SAVL----------------------SLD
-------VTDLLERRLQTVAYR--------QGFASSTQQARQ------------FIVHGH
I--------------------------------------TVDGARVTRPSVKVDVD----
------------------------------------------------------------
----------------------------DEGAIAFD----ENSPLAD--DLHPERAESQE
--
>lcl|38017_22 unnamed protein product
---------------------------------------MST-GKNTK------------
-------------------------GYETPNHPYQGERIAEESDLL--------------
-----------------------SRYGL----------------------------KNKE
EFWRAQSELRSMRREARR-----------LLGEAQGDVDAAQEAGAEF------------
--------VARLRRIGI--LGDNDDI-----SAVL----------------------SLD
-------VTDLLERRLQTVAYR--------QGFASSTQQARQ------------FIVHGH
I--------------------------------------TVNGARVTRPSVKVDVD----
------------------------------------------------------------
----------------------------DEGAIAFD----ENSPLAD--DLHPERAESQE
--
>gi|448460441|ref|ZP_21597266.1| 30S ribosomal protein S4P [Halorubrum lipolyticum DSM 21995]
---------------------------------------MST-GKNTK------------
-------------------------GYETPNHPYQGERIAEESDLL--------------
-----------------------SRYGL----------------------------KNKE
EFWRAQSELRSMRREARR-----------LLGEAQGDVDAAQEAGAEF------------
--------VTRLRRIGI--LGDNDDI-----SAVL----------------------SLD
-------VTDLLERRLQTVAYR--------QGFASSTQQARQ------------FIVHGH
I--------------------------------------TVNGARVTRPSVKVDVD----
------------------------------------------------------------
----------------------------DEGAIAFD----ENSPLAD--DLHPERAESQE
--
>gi|385804354|ref|YP_005840754.1| 30S ribosomal protein S4 [Haloquadratum walsbyi C23]
---------------------------------------MST-GSNTK------------
-------------------------RYETPNHPYQGERIAQEGDLL--------------
-----------------------GRYGL----------------------------KNKE
ELWRTQSELREYRREARR-----------LIGEAQGDVSVAEALGEEF------------
--------LDRLRRYGI--LSADDDI-----SKVL----------------------GLD
-------VSDILERRLQTIVYR--------QGLASTPKQARQ------------FIVHEH
I--------------------------------------TVNGARVTRPSKMVEET----
------------------------------------------------------------
----------------------------EANAIAFD----ENSPLAD--SLHPARAEGQE
--
>gi|110668836|ref|YP_658647.1| 30S ribosomal protein S4P [Haloquadratum walsbyi DSM 16790]
---------------------------------------MST-GSNTK------------
-------------------------RYETPNHPYQGERIAQEGDLL--------------
-----------------------GRYGL----------------------------KNKE
ELWRTQSELREYRREARR-----------LIGEAQGDVSVAEALGEEF------------
--------LDRLRRYGI--LSADDDI-----SKVL----------------------GLD
-------VSDILERRLQTIVYR--------QGLASTPKQARQ------------FIVHEH
I--------------------------------------TVNGARVTRPSKMVEET----
------------------------------------------------------------
----------------------------EANAIAFD----ENSPLAD--SLHPARAEGQE
--
>gi|541189941|gb|ERG98329.1| ribosomal protein S4 [Haloquadratum sp. J07HQX50]
---------------------------------------MST-GKNTK------------
-------------------------RYETPNHPYQGERIAQEGDLL--------------
-----------------------GRYGL----------------------------KNKE
ELWRTQSELRSYRREARR-----------LIGEAQGNMEEAEAAGAQF------------
--------LSRLRRYGI--LSEDDDI-----NDVL----------------------GLD
-------VTDILERRLQTVVYR--------NGLASTPKQARQ------------FIVHEH
I--------------------------------------VVDEARVSRPSKMVEAN----
------------------------------------------------------------
----------------------------EEDKIGFD----GTSPLAD--DLHPVRAEGQ-
--
>gi|448592476|ref|ZP_21651583.1| 30S ribosomal protein S4P [Haloferax elongans ATCC BAA-1513]
---------------------------------------MTT-GNNTK------------
-------------------------FYETPNHPFQGERIAQEADLL--------------
-----------------------SRYGL----------------------------STKE
ELWRAQSELRNIRREARR-----------LLGEAQGDVEEAEALGDEF------------
--------ITRLRRYGI--LSAEDDI-----SQTL----------------------RLD
-------VTDILERRFQTVAYR--------KGLAQTPQQARQ------------FIVHGH
V--------------------------------------TIDGARITVPSRKVEVD----
------------------------------------------------------------
----------------------------EEDAVSFD----ETSPLSD--ELHPERAEAQE
--
>gi|448578452|ref|ZP_21643887.1| 30S ribosomal protein S4P [Haloferax larsenii JCM 13917]
---------------------------------------MTT-GNNTK------------
-------------------------FYETPNHPFQGERIAQEADLL--------------
-----------------------SRYGL----------------------------STKE
ELWRAQSELRNIRREARR-----------LLGEAQGDVEEAEALGDEF------------
--------ITRLRRYGI--LSAEDDI-----SQTL----------------------RLD
-------VTDILERRFQTVAYR--------KGLAQTPQQARQ------------FIVHGH
V--------------------------------------TIDGARITVPSRKVEVD----
------------------------------------------------------------
----------------------------EEDAVSFD----ETSPLSD--ELHPERAEAQE
--
>gi|448622861|ref|ZP_21669510.1| 30S ribosomal protein S4P [Haloferax denitrificans ATCC 35960]
---------------------------------------MTT-GNNTK------------
-------------------------FYETPNHPFQGERIAQESDLL--------------
-----------------------SRYGL----------------------------KNKE
ELWRAQSELRNLRREARR-----------LLGEAQGDVEEAESLGDEF------------
--------MARMRRYGI--LSAEDDI-----SQTL----------------------RLD
-------VTDILERRFQTVAYR--------KGIAQTPQQARQ------------FIVHGH
V--------------------------------------TVDGARTTVPSRKVEVD----
------------------------------------------------------------
----------------------------EEDTVAFD----ETSKLAD--ELHPERAEAQE
--
>gi|448583257|ref|ZP_21646613.1| 30S ribosomal protein S4P [Haloferax gibbonsii ATCC 33959]
---------------------------------------MTT-GNNTK------------
-------------------------FYETPNHPFQGERIAQESDLL--------------
-----------------------SRYGL----------------------------KNKE
ELWRAQSELRNLRREARR-----------LLGEAQGDVEEAESLGAEF------------
--------MARMRRYGI--LSAEDDI-----SQTL----------------------RLD
-------VTDILERRFQTVAYR--------KGLAQTPQQARQ------------FIVHGH
V--------------------------------------AVGGARTTVPSRKVEVD----
------------------------------------------------------------
----------------------------EEDTVAFD----ETSKLAD--ELHPERAEAQE
--
>gi|448600841|ref|ZP_21656220.1| 30S ribosomal protein S4P [Haloferax alexandrinus JCM 10717]
---------------------------------------MTT-GNNTK------------
-------------------------FYETPNHPFQGERIAQESDLL--------------
-----------------------SRYGL----------------------------KNKE
ELWRAQSELRNLRREARR-----------LLGEAQGDVEEAESLGAEF------------
--------MARMRRYGI--LSAEDDI-----SQTL----------------------RLD
-------VTDILERRFQTVAYR--------KGLAQTPQQARQ------------FIVHGH
V--------------------------------------TVDGARTTVPSRKVEVD----
------------------------------------------------------------
----------------------------EEDTVAFD----ETSKLAD--ELHPERAEAQE
--
>gi|433418977|ref|ZP_20405136.1| 30S ribosomal protein S4P [Haloferax sp. BAB2207]
---------------------------------------MTT-GNNTK------------
-------------------------FYETPNHPFQGERIAQESDLL--------------
-----------------------SRYGL----------------------------KNKE
ELWRAQSELRNLRREARR-----------LLGEAQGDVEEAESLGAEF------------
--------MARMRRYGI--LSAEDDI-----SQTL----------------------RLD
-------VTDILERRFQTVAYR--------KGLAQTPQQARQ------------FIVHGH
V--------------------------------------TVDGARTTVPSRKVEVD----
------------------------------------------------------------
----------------------------EEDTVAFD----ETSKLAD--ELHPERAEAQE
--
>gi|448568218|ref|ZP_21637795.1| 30S ribosomal protein S4P [Haloferax lucentense DSM 14919]
---------------------------------------MTT-GNNTK------------
-------------------------FYETPNHPFQGERIAQESDLL--------------
-----------------------SRYGL----------------------------KNKE
ELWRAQSELRNLRREARR-----------LLGEAQGDVEEAESLGAEF------------
--------MARMRRYGI--LSAEDDI-----SQTL----------------------RLD
-------VTDILERRFQTVAYR--------KGLAQTPQQARQ------------FIVHGH
V--------------------------------------TVDGARTTVPSRKVEVD----
------------------------------------------------------------
----------------------------EEDTVAFD----ETSKLAD--ELHPERAEAQE
--
>gi|448290900|ref|ZP_21482045.1| 30S ribosomal protein S4P [Haloferax volcanii DS2]
---------------------------------------MTT-GNNTK------------
-------------------------FYETPNHPFQGERIAQESDLL--------------
-----------------------SRYGL----------------------------KNKE
ELWRAQSELRNLRREARR-----------LLGEAQGDVEEAESLGAEF------------
--------MARMRRYGI--LSAEDDI-----SQTL----------------------RLD
-------VTDILERRFQTVAYR--------KGLAQTPQQARQ------------FIVHGH
V--------------------------------------TVDGARTTVPSRKVEVD----
------------------------------------------------------------
----------------------------EEDTVAFD----ETSKLAD--ELHPERAEAQE
--
>gi|448557541|ref|ZP_21632730.1| 30S ribosomal protein S4P [Haloferax sp. ATCC BAA-644]
---------------------------------------MTT-GNNTK------------
-------------------------FYETPNHPFQGERIAQESDLL--------------
-----------------------SRYGL----------------------------KNKE
ELWRAQSELRNLRREARR-----------LLGEAQGDVEEAESLGAEF------------
--------MARMRRYGI--LSAEDDI-----SQTL----------------------RLD
-------VTDILERRFQTVAYR--------KGLAQTPQQARQ------------FIVHGH
V--------------------------------------TVGGARTTVPSRKVEVD----
------------------------------------------------------------
----------------------------EEDTVAFD----ETSKLAD--ELHPERAEAQE
--
>gi|448548347|ref|ZP_21627614.1| 30S ribosomal protein S4P [Haloferax sp. ATCC BAA-645]
---------------------------------------MTT-GNNTK------------
-------------------------FYETPNHPFQGERIAQESDLL--------------
-----------------------SRYGL----------------------------KNKE
ELWRAQSELRNLRREARR-----------LLGEAQGDVEEAESLGAEF------------
--------MARMRRYGI--LSAEDDI-----SQTL----------------------RLD
-------VTDILERRFQTVAYR--------KGLAQTPQQARQ------------FIVHGH
V--------------------------------------TVGGARTTVPSRKVEVD----
------------------------------------------------------------
----------------------------EEDTVAFD----ETSKLAD--ELHPERAEAQE
--
>gi|448546360|ref|ZP_21626524.1| 30S ribosomal protein S4P [Haloferax sp. ATCC BAA-646]
---------------------------------------MTT-GNNTK------------
-------------------------FYETPNHPFQGERIAQESDLL--------------
-----------------------SRYGL----------------------------KNKE
ELWRAQSELRNLRREARR-----------LLGEAQGDVEEAESLGAEF------------
--------MARMRRYGI--LSAEDDI-----SQTL----------------------RLD
-------VTDILERRFQTVAYR--------KGLAQTPQQARQ------------FIVHGH
V--------------------------------------TVGGARTTVPSRKVEVD----
------------------------------------------------------------
----------------------------EEDTVAFD----ETSKLAD--ELHPERAEAQE
--
>gi|448565307|ref|ZP_21636174.1| 30S ribosomal protein S4P [Haloferax prahovense DSM 18310]
---------------------------------------MTT-GNNTK------------
-------------------------FYETPNHPFQGERIAQESDLL--------------
-----------------------SRYGL----------------------------KNKE
ELWRAQSELRNLRREARR-----------LLGEAQGDVEEAESLGAEF------------
--------MARMRRYGI--LSAEDDI-----SQTL----------------------RLD
-------VTDILERRFQTVAYR--------KGLAQTPQQARQ------------FIVHGH
V--------------------------------------TVGGARTTVPSRKVEVD----
------------------------------------------------------------
----------------------------EEDTVAFD----ETSKLAD--ELHPERAEAQE
--
>gi|448618424|ref|ZP_21666661.1| 30S ribosomal protein S4P [Haloferax mediterranei ATCC 33500]
---------------------------------------MTT-GNNTK------------
-------------------------FYETPNHPFQGERIAQEADLL--------------
-----------------------SRYGL----------------------------KNKE
ELWRAQSELRNIRREARS-----------LLGQAQGDVEEAEALGAEF------------
--------MARLRRYGI--LSTEDDI-----SQTL----------------------RLD
-------VTDILERRFQTIAYR--------KGLAQTPQQARQ------------FISHGH
V--------------------------------------TVGGARTTVPSRKVEVD----
------------------------------------------------------------
----------------------------EEDTVAFD----ETSKLSD--ELHPERAEAQE
--
>gi|448611954|ref|ZP_21662384.1| 30S ribosomal protein S4P [Haloferax mucosum ATCC BAA-1512]
---------------------------------------MTT-GNNTK------------
-------------------------FYETPNHPFQGERIAQESDLL--------------
-----------------------SRYGL----------------------------KNKE
ELWRAQSELRNIRREARS-----------LLGEAQGDVEEAEALGAEF------------
--------MARLRRYGI--LSAEDDI-----SQTL----------------------RLD
-------VTDILERRFQTVAYR--------KGLGQTPQQARQ------------FIVHGH
V--------------------------------------TVGGARTTVPSRKVEVD----
------------------------------------------------------------
----------------------------EENTVAFD----ETSKLSD--ELHPERAEAQE
--
>gi|448285859|ref|ZP_21477098.1| 30S ribosomal protein S4P [Halogeometricum borinquense DSM 11551]
---------------------------------------MAT-GKNTK------------
-------------------------FYETPNHPFQGERIAQEADLL--------------
-----------------------GRYGL----------------------------KNKE
ELWRAQSELRNYRREARR-----------LIGEAQGDMEQAEELGVEF------------
--------LDRLRRYGI--LSEDDNI-----SEVL----------------------GLD
-------VTDILERRLQTVAYR--------KGLGHTPDQSRQ------------FIVHGH
V--------------------------------------VVDGARVTRPSKMVEVS----
------------------------------------------------------------
----------------------------EEGLVEFD----EGSPLSD--ELHPERAEGQE
--
>gi|448414208|ref|ZP_21577347.1| 30S ribosomal protein S4P [Halosarcina pallida JCM 14848]
---------------------------------------MAT-GKNTK------------
-------------------------FYETPNHPFQGERIAQEADLL--------------
-----------------------GRYGL----------------------------KNKE
ELWRAQSELRDYRREARR-----------LIGEAQGDMEAAEELGEEF------------
--------LDRLRRYGI--LSQDADI-----SEVL----------------------GLD
-------VTDILERRLQTVAYR--------KGIGHTPKQSRQ------------FIIHGH
V--------------------------------------VVGEGRITRPSKKVEAS----
------------------------------------------------------------
----------------------------EEDLVAFD----EGSPLSD--ELHPERAEGQE
--
>gi|541197607|gb|ERH05770.1| ribosomal protein S4 [Halonotius sp. J07HN4]
---------------------------------------MTT-GQNTV------------
-------------------------GYETPNHPYQGERIAEESGLV--------------
-----------------------GRYGL----------------------------KNKE
ELWRAQSELRSIRREARR-----------LIGEAQGDTEAAAAAGSEF------------
--------LAKLRRYGI--LTENDTI-----TDIL----------------------SLE
-------VTDILERRLQTVVYR--------DGLASTPQQARQ------------FISHGH
I--------------------------------------VVDGARATTPSRTIEVN----
------------------------------------------------------------
----------------------------EESAISYD----ETSPLAD--ELHPARAEAQE
--
>gi|541193696|gb|ERH02044.1| ribosomal protein S4 [Halonotius sp. J07HN6]
---------------------------------------MTT-GQNTT------------
-------------------------GYETPNHPYQGERIAEESGLI--------------
-----------------------GRYGL----------------------------KNKE
ELWRAQSELRSIRREARR-----------LIGEAQGDTEVAADAGSEF------------
--------LAKLRRYGI--LDEHDTI-----TDVL----------------------SLE
-------VTDILERRLQTVVYR--------EGLASTPTQARQ------------FIAHGH
I--------------------------------------TLGGARATTPGRTIEVA----
------------------------------------------------------------
----------------------------EESTLSYD----ETSPLAD--ELHPARAEAQE
--
>gi|15790214|ref|NP_280038.1| 30S ribosomal protein S4 [Halobacterium sp. NRC-1]
---------------------------------------MALPGENTK------------
-------------------------FYETPNHPYQGERIAEESDLL--------------
-----------------------SRYGL----------------------------KNKE
ELWRAQSELRDYRREARR-----------LLGQTG------TVSGEEF------------
--------VARLQRIGI--LSEEERL-----DDVL----------------------SLE
-------VTDVLERRLQTVVYR--------EGLANTMGQARQ------------FVSHGH
V--------------------------------------TVDGSRVTEPSYTVPVS----
------------------------------------------------------------
----------------------------EENTLAFD----ETSDLTD--ELHPARAGAQE
--
>gi|169235943|ref|YP_001689143.1| 30S ribosomal protein S4P [Halobacterium salinarum R1]
---------------------------------------MALPGENTK------------
-------------------------FYETPNHPYQGERIAEESDLL--------------
-----------------------SRYGL----------------------------KNKE
ELWRAQSELRDYRREARR-----------LLGQTG------TVSGEEF------------
--------VARLQRIGI--LSEEERL-----DDVL----------------------SLE
-------VTDVLERRLQTVVYR--------EGLANTMGQARQ------------FVSHGH
V--------------------------------------TVDGSRVTEPSYTVPVS----
------------------------------------------------------------
----------------------------EENTLAFD----ETSDLTD--ELHPARAGAQE
--
>gi|354610857|ref|ZP_09028813.1| ribosomal protein S4 [Halobacterium sp. DL1]
---------------------------------------MALPGENTK------------
-------------------------FYETPNHPYQGERIAEESDLV--------------
-----------------------SRYGL----------------------------KNKE
EFWRAQSKLRNFRREARR-----------LLGETG------EVSGEEF------------
--------VSRLQRIGI--LSNEESL-----DDVL----------------------SLD
-------VTDVLERRLQTVVYR--------DGLANTVGQARQ------------FVNHGH
I--------------------------------------TVDGARVTAPSYTVPVD----
------------------------------------------------------------
----------------------------EETAIEFD----ERSDLTD--ELHPARAGAQE
--
>gi|448296788|ref|ZP_21486839.1| 30S ribosomal protein S4P [Halalkalicoccus jeotgali B3]
---------------------------------------MAL-GSNTK------------
-------------------------FYETPNHPFQGERIASEHSLV--------------
-----------------------GRYGL----------------------------KNKE
ELWRAQSKLRSFRREARE-----------LLGQAQGDAEEAAREGEEF------------
--------LSRLQRIGI--LGNEEGL-----DDVL----------------------SLE
-------VTDLLERRLQTVAYR--------KGVGNTPKQARQ------------FIAHGH
V--------------------------------------TVDGQRVTVPSYMVEVS----
------------------------------------------------------------
----------------------------QEDSVSFD----ENSPLAD--ELHPERAEEQ-
--
>gi|409722497|ref|ZP_11269945.1| 30S ribosomal protein S4P [Halococcus hamelinensis 100A6]
---------------------------------------MAL-GTNTK------------
-------------------------GYETPNHPWQGERIAEESGLM--------------
-----------------------GRYGL----------------------------KNKE
ELWRAESQLRDFRREARR-----------LLGNAQGDAEEAEREGEPF------------
--------LNRLRRLGI--LNEADSI-----DAVL----------------------SLD
-------TTDVLERRLQTVVYR--------NGLANTPKQARQ------------FVSHGH
I--------------------------------------VIGDSRVTAPSRKVSTT----
------------------------------------------------------------
----------------------------EEDQVAFD----EGSSLAD--ELHPERAEGQE
--
>gi|448728474|ref|ZP_21710802.1| 30S ribosomal protein S4P [Halococcus saccharolyticus DSM 5350]
---------------------------------------MAL-GSNTK------------
-------------------------GYETPNHPFQGERIAEESNLV--------------
-----------------------GRYGL----------------------------KNKE
ELWRAQSELRGFRREARR-----------LLGDAQGDVDAAEREGEPF------------
--------LARLRRLGI--LSETDGL-----DDVL----------------------SLE
-------VTDVLERRLQTVVYR--------TGLANTVQQARQ------------FVSHGH
I--------------------------------------VVDGARVTTPSRKVDVS----
------------------------------------------------------------
----------------------------EEDLVGFD----ETSPIAD--ELHPERAEEQE
--
>gi|448733729|ref|ZP_21715971.1| 30S ribosomal protein S4P [Halococcus salifodinae DSM 8989]
---------------------------------------MAL-GSNTK------------
-------------------------AYETPNHPYQGERISEESNLV--------------
-----------------------GRYGL----------------------------KNKE
ELWRAQSELRGFRREARR-----------LLGDAQGDVDAAEREGEPF------------
--------LARLRRLGI--LDETDGL-----DDVL----------------------SLE
-------VTDVLERRLQTIVYR--------TGLANTVQQARQ------------FVSHGH
I--------------------------------------VVDGARVTTPSRKVDVS----
------------------------------------------------------------
----------------------------EEDLVGFD----ETSPIAD--ELHPERAEEQE
--
>gi|448727625|ref|ZP_21709974.1| 30S ribosomal protein S4P [Halococcus morrhuae DSM 1307]
---------------------------------------MAL-GSNTK------------
-------------------------GYETPNHPFQGERIAEESNLI--------------
-----------------------GRYGL----------------------------ANKE
ELWRAQSELRGFRQEARR-----------LLGDAQGDADEAERKGEAF------------
--------LDRLRRLGI--LSETDSI-----DDVL----------------------SLE
-------ITDVLERRLQTVVYR--------EGLANTPKQARQ------------FVSHGH
I--------------------------------------VVGESRVTAPSRKVATT----
------------------------------------------------------------
----------------------------EEDSVAFD----ETSSLAD--ELHPERAEGQE
--
>gi|448739232|ref|ZP_21721247.1| 30S ribosomal protein S4P [Halococcus thailandensis JCM 13552]
---------------------------------------MAL-GSNTK------------
-------------------------GYETPNHPFQGERIAEESNLI--------------
-----------------------GRYGL----------------------------ANKE
ELWRAQSELRGFRREARR-----------LLGDAQGDADEAEREGEAF------------
--------LDRLRRLGI--LSETDSI-----DDVL----------------------SLE
-------VTDVLERRLQTVVYR--------EGLANTPKQARQ------------FVSHGH
I--------------------------------------VVGDSRVTAPSRKVAIA----
------------------------------------------------------------
----------------------------EEELVAFD----ETSSLAD--ELHPERAEGQE
--
>gi|257388630|ref|YP_003178403.1| 30S ribosomal protein S4 [Halomicrobium mukohataei DSM 12286]
---------------------------------------MAL-GSNTK------------
-------------------------FYETPNHPYQGERIADEQNLI--------------
-----------------------GRYGL----------------------------KNKE
ELWRAQSELRSYRREARK-----------LLGRAEGE--GSRFEADEF------------
--------LTRLKRLGV--LNETDAL-----DDVL----------------------SLD
-------VTDVLERRLQTVVYR--------KGYANTPEQARQ------------FISHGH
I--------------------------------------VLGDARVTRPGMKVEAD----
------------------------------------------------------------
----------------------------AEGEVGFD----EHSPIAD--ELHPERAEAQE
--
>gi|448678707|ref|ZP_21689714.1| 30S ribosomal protein S4P [Haloarcula argentinensis DSM 12282]
---------------------------------------MAL-GSNTK------------
-------------------------FYETPNHPFQGERIADEANLI--------------
-----------------------GRYGL----------------------------KNKE
ELWRAQSELRGYRREARK-----------LLGSAGEH----ETESAEF------------
--------LARLKRYGI--LNEQDQL-----DDVL----------------------SLD
-------VTDVLERRLQTVVYR--------KGYANTPEQARQ------------FIVHGH
I--------------------------------------VLDDARVTRPGMTVETA----
------------------------------------------------------------
----------------------------VESSVGFD----EHSSLSD--ELHPERAEAQE
--
>gi|448667522|ref|ZP_21686022.1| 30S ribosomal protein S4P [Haloarcula amylolytica JCM 13557]
---------------------------------------MAL-GSNTK------------
-------------------------FYETPNHPFQGERIADEANLI--------------
-----------------------GRYGL----------------------------KNKE
ELWRAQSELRGYRREARK-----------LLGSAGEH----ETESEEF------------
--------LARLKRYGI--LNEQDQL-----DDVL----------------------SLD
-------VTDVLERRLQTVVYR--------KGYANTPEQARQ------------FIVHGH
I--------------------------------------VLDDARVTRPGMTVETA----
------------------------------------------------------------
----------------------------VESSVGFD----EHSSLSD--ELHPERAEAQE
--
>gi|448651238|ref|ZP_21680307.1| 30S ribosomal protein S4P [Haloarcula californiae ATCC 33799]
---------------------------------------MAL-GSNTK------------
-------------------------FYETPNHPFQGERIADEANLI--------------
-----------------------GRYGL----------------------------KNKE
ELWRAQSELRGYRREARK-----------LLGSAGEH----ETESEEF------------
--------LARLKRYGI--LNEQDQL-----DDVL----------------------SLD
-------VTDVLERRLQTVVYR--------KGYANTPEQARQ------------FIVHGH
I--------------------------------------VLDDARVTRPGMTVETA----
------------------------------------------------------------
----------------------------VESSVGFD----EHSSLSD--ELHPERAEAQE
--
>gi|344211108|ref|YP_004795428.1| 30S ribosomal protein S4 [Haloarcula hispanica ATCC 33960]
---------------------------------------MAL-GSNTK------------
-------------------------FYETPNHPFQGERIADEANLI--------------
-----------------------GRYGL----------------------------KNKE
ELWRAQSELRGYRREARK-----------LLGSAGEH----ETESEEF------------
--------LARLKRYGI--LNEQDQL-----DDVL----------------------SLD
-------VTDVLERRLQTVVYR--------KGYANTPEQARQ------------FIVHGH
I--------------------------------------VLDDARVTRPGMTVETA----
------------------------------------------------------------
----------------------------VESSVGFD----EHSSLSD--ELHPERAEAQE
--
>gi|448689120|ref|ZP_21694857.1| 30S ribosomal protein S4P [Haloarcula japonica DSM 6131]
---------------------------------------MAL-GSNTK------------
-------------------------FYETPNHPFQGERIADEANLI--------------
-----------------------GRYGL----------------------------KNKE
ELWRAQSELRGYRREARK-----------LLGSAGEH----ETESEEF------------
--------LARLKRYGI--LNEQDQL-----DDVL----------------------SLD
-------VTDVLERRLQTVVYR--------KGYANTPEQARQ------------FIVHGH
I--------------------------------------VLDDARVTRPGMTVETA----
------------------------------------------------------------
----------------------------VESSVGFD----EHSSLSD--ELHPERAEAQE
--
>gi|55376997|ref|YP_134847.1| 30S ribosomal protein S4 [Haloarcula marismortui ATCC 43049]
---------------------------------------MAL-GSNTK------------
-------------------------FYETPNHPFQGERIADEANLI--------------
-----------------------GRYGL----------------------------KNKE
ELWRAQSELRGYRREARK-----------LLGSAGEH----ETESEEF------------
--------LARLKRYGI--LNEQDQL-----DDVL----------------------SLD
-------VTDVLERRLQTVVYR--------KGYANTPEQARQ------------FIVHGH
I--------------------------------------VLDDARVTRPGMTVETA----
------------------------------------------------------------
----------------------------VESSVGFD----EHSSLSD--ELHPERAEAQE
--
>gi|448640852|ref|ZP_21677639.1| 30S ribosomal protein S4P [Haloarcula sinaiiensis ATCC 33800]
---------------------------------------MAL-GSNTK------------
-------------------------FYETPNHPFQGERIADEANLI--------------
-----------------------GRYGL----------------------------KNKE
ELWRAQSELRGYRREARK-----------LLGSAGEH----ETESEEF------------
--------LARLKRYGI--LNEQDQL-----DDVL----------------------SLD
-------VTDVLERRLQTVVYR--------KGYANTPEQARQ------------FIVHGH
I--------------------------------------VLDDARVTRPGMTVETA----
------------------------------------------------------------
----------------------------VESSVGFD----EHSSLSD--ELHPERAEAQE
--
>lcl|38015_562 unnamed protein product
---------------------------------------MAL-GSNTK------------
-------------------------FYETPNHPFQGERIADEANLI--------------
-----------------------GRYGL----------------------------KNKE
ELWRAQSELRGYRREARK-----------LLGSAGEH----ETESEEF------------
--------LARLKRYGI--LNEQDQL-----DDVL----------------------SLD
-------VTDVLERRLQTVVYR--------KGYANTPEQARQ------------FIVHGH
I--------------------------------------VLDDARVTRPGMTVETA----
------------------------------------------------------------
----------------------------VESSVGFD----EHSSLSD--ELHPERAEAQE
--
>gi|448630482|ref|ZP_21673137.1| 30S ribosomal protein S4P [Haloarcula vallismortis ATCC 29715]
---------------------------------------MAL-GSNTK------------
-------------------------FYETPNHPFQGERIADEANLI--------------
-----------------------GRYGL----------------------------KNKE
ELWRAQSELRGYRREARK-----------LLGSAGEH----ETEAEEF------------
--------LARLKRYGI--LNEQDQL-----DDVL----------------------SLD
-------VTDVLERRLQTVVYR--------KGYANTPEQARQ------------FIVHGH
I--------------------------------------VLDDARVTRPGMTVETA----
------------------------------------------------------------
----------------------------VESSVGFD----EHSSLSD--ELHPERAEAQE
--
>gi|335433576|ref|ZP_08558396.1| 30S ribosomal protein S4P [Halorhabdus tiamatea SARL4B]
---------------------------------------MAL-GSNTK------------
-------------------------FYETPNHPFQGERIADEQSLI--------------
-----------------------GQYGL----------------------------KNKE
ELWRAQSELRSYRREARK-----------LLGSGG-----TAEESEEF------------
--------IARLKRYAI--LDEGDAL-----DDVL----------------------SLD
-------VTDVLERRLQTVAYR--------NGLANTAEQARQ------------FITHGH
V--------------------------------------TVDGKRVSIPSKTVAVE----
------------------------------------------------------------
----------------------------EEAAIEFD----ENSPLAD--ELHPERAEER-
--
>gi|257053587|ref|YP_003131420.1| 30S ribosomal protein S4P [Halorhabdus utahensis DSM 12940]
---------------------------------------MAL-GSNTK------------
-------------------------FYETPNHPFQGERIADEQSLI--------------
-----------------------GQYGL----------------------------KNKE
ELWRAQSELRSYRREARK-----------LLGGGG-----TAEESEEF------------
--------IARLKRYGI--LDEGDAL-----DDVL----------------------SLD
-------VTDVLERRLQTVAYR--------KGLANTAQQARQ------------FISHGH
V--------------------------------------TVDGERVSIPSKTVAVE----
------------------------------------------------------------
----------------------------EEGAIEFD----ENSPLAD--DLHPERAEER-
--
>gi|452207495|ref|YP_007487617.1| 30S ribosomal protein S4 [Natronomonas moolapensis 8.8.11]
---------------------------------------MAL-GNNTK------------
-------------------------FYETPNHPFQGERIAAEGDLV--------------
-----------------------SRYGL----------------------------ANKE
ELWRAQSELRDYRREARR-----------LIGEAQGDTESAAEAGSEF------------
--------LARLKRIGV--LDEGDSL-----DDVL----------------------SLD
-------ETDILERRLQTVAYR--------KGLGNTPKQARQ------------FIAHGH
V--------------------------------------TVDGARISAPSTKVDVG----
------------------------------------------------------------
----------------------------EEDLLEFD----ETSPLAD--DLHPERAEGQ-
--
>gi|76802057|ref|YP_327065.1| 30S ribosomal protein S4P [Natronomonas pharaonis DSM 2160]
---------------------------------------MAL-GSNTK------------
-------------------------FYETPNHPFQGERIAEEGDLL--------------
-----------------------SRYGL----------------------------VNKE
ELWRAQSELRDYRREARR-----------LIGEAQGDTVAAAEAGSEF------------
--------LARLKRIGV--LDDEDSL-----DDIL----------------------SLD
-------VTDILERRLQTVAYR--------KGLGNTPQQARQ------------FIAHGH
V--------------------------------------TVNGARVSAPSYKVDVA----
------------------------------------------------------------
----------------------------EEGEIEFD----ETSPLAD--DLHPERAEGQ-
--
