# Supplementary material for: Inteins as indicators of gene flow in the halobacteria
Source: Front Microbiol. 2014 Jun 26;5:299. doi: 10.3389/fmicb.2014.00299 (PMC4071816; doi:10.3389/fmicb.2014.00299)
Supplement: Supplementary file 1 [file DataSheet1.ZIP › data_file1/reference_tree_alignment/S9e_S4p.fasta]

>candidatus_nanosalinarum_J07AB56
MVS---------ATNRRYTAHRVSSAAC-AGR--QESSSALIKTNRSSRSYRRHTNLVW-
-------------------------FREDAGLEDILTLNATDFLDRRLQTTIHRRGYADT
PMEARQLVTHGMVRVDGRRIDVPGYMLTQEEESQIEVSE----PEETEEEVEETQE--
>halophilic_archaeon_J07HX64
MAL-GTNTTFYETPNHPYQGERIAAEAGLVSTYGLKNKEELWRSESELRQYRREARDLIG
SAGGDIGTAEREGQEFVARLRRIGVLADEESLDDVLALEVTDILERRLQTQVYRKGYANT
TEQARQFIAHGHITVEGRQVRVPSYTVRTTEESTISFDSSSPLTDELHPERAEE----
>hap_paucihalophilus_DX253
MSLPGENTKFYETPNHPFQGERIAEERGLMDRYGLKNKEELWRAQSELRNYRREARSLLG
DISGD---EVSESDEFLSRLKRLGILDDGDELGDVLLLDITDVLERRLQTVAYRKGLAHT
PKQARQFITHGHVTVDGQRVSVPSYKVEIDEESDISFDEHSPIADELHPERSEGNE--
>hrr_chaoviator_HaloG
MPL-GTDTKNYETPNHPYQGERIASEHSLLDRYGLTNKEELWRAQSQLRSYRREARDLLA
QSQDE-AAVARRTEEFLGRLARVGYLDEADELGDVLSLEIEDVLERRLQTIVYRNGLANT
PQQARQFISHGHVVVGDRRHTIPSYVVDVDEEDDVEFDENSPLADELHPERAEEQ---
>hvx_asiaticus_JCM_14624
MPL-GTDTKQYETPNHPYQGERIANEHSLLDRYGLANKEELWRAQSELRSYRRESRDLLG
QAQGD-ATVQRRSEEFLGRLKRVGILDEAEGLGDVLGLEIEDVLERRLQTVVYRKGLANT
PQQARQFIIHGHVRIGDRRTRVPSYVVDVDEEDDVAFDETSPLADELHPERAEGQ---
>hvx_ruber_XH_70
MPL-GTDTKQYETPNHPYQGERIANEHSLLDRYGLANKEELWRAQSELRSYRRESRDLLG
QAQGD-ATVQRRSEEFLGRLKRVGILDEAEGLGDVLGLEIEDVLERRLQTVVYRKGLANT
PQQARQFIIHGHVRIGDRRTRVPSYVVDVDEEDDVAFDETSPLADELHPERAEGQ---
>nbt_gregoryi_SP2
MPL-GTDTKQYETPNHPYQGERIANEHSLIDRYGLKNKEELWRAQSQLRSYRREARELLG
QPQGD-ATVQRRSEEFLGRLKRVGILDETDELGDVLGLEVEDVLERRLQTVVYRKGLANT
TEQARQFITHGHVVVGSQRHQVPSYVVDVDEENLVEFDESSPLADELHPERAEGQ---
>ncc_jeotgali_DSM_18795
MPL-GTDTKQYETPNHPYQGERIADEHSLVERYGLSNKEELWRAQSELRSYRREARELLG
QAQDD-ETVVRRSEEFLGRLKRVGVLDEADELGDVLSLEVEDVLERRLQTVVYRKGLANT
TQQARQFIVHGHIVVDGQRHRVPSYVVDVDEEDLVDFEENSPLADDLHPERAEEQ---
>ncc_occultus_SP4
MPL-GTDTKQYETPNHPYQGERIADEHSLVERYGLSNKEELWRAQSQLRSYRREARDLLG
QAQDD-ETVMRRSEEFLGRLKRVGVLDEADELGDVLSLEVEDVLERRLQTVVYRKGLANT
TQQARQFITHGHIVVDGQRHRVPSYVVDVDEEDLVDFEENSPLADDLHPERAEEQ---
>ncc_amylolyticus_DSM_10524
MPL-GTDTKQYETPNHPYQGERIADEHSLVERYGLSNKEELWRAQSELRSYRREARDLLG
QAQDD-ETVMRRSEEFLGRLKRVGILNEADELGDVLSLEIEDVLERRLQTVVYRKGFANT
TQQARQFIVHGHIVVDGQRHRVPSYVVDIDEEDLVGFEENSPLSDDLHPERAEEQ---
>nrr_tibetense_GA33
MPL-GTDTKQYETPNHPYQGERIASEHSLLDRYGLSNKEELWRAQSELRSYRREARELLG
QAQDD-EVVIRRSEEFLGRLKRVGILDEGDELGDILSLEIEDVLERRLQTVAYRKGLANT
PQQARQFIIHGHIVIGEQRHCIPSYVVDVDEQDLVAFDENSPLADDLHPERAEGQ---
>nrr_bangense_JCM_10635
MPL-GTDTKKYETPNHPYQGERIASEHSLLDRYGLSNKEELWRAQSELRSYRREARELLG
QAQDD-EAVIRRSEEFLGRLKRVGVLDETDELGDVLSLEIEDVLERRLQTVAYRKGLANT
PQQARQFILHGHIVVGEQRHCIPSYVVDVDEEDLVAFDENSSLADELHPERAEGQ---
>nrr_sulfidifaciens_JCM_14089
MPL-GTDTKQYETPNHPYQGERIAAEHSLLDRYGLSNKEELWRAQSELRSYRREARELLG
QAQDD-DAVIRRSEEFLGRLKRVGVLDESDELGDVLSLEIEDVLERRLQTVAYRKGLANT
PQQARQFIIHGHVTVGEQRHCIPSYVVDVDEEDLVAFDENSPLADELHPERAEGQ---
>nln_innermongolicus_JCM_12255
MPL-GTDTKQYETPNHPYQGERIASEHSLVDRYGLKNKEELWRAQSELRSYRREARDLLG
QAQDD-ETVQQRSEEFLGRLKRVGILDESDELGAVLSLEIEDVLERRLQTVVYRKGLAQT
TQQARQFIVHGHVTVGDQRHQVPSYVVDVDEEDLVAFDENSPLADDLHPERAEGQ---
>hpg_xanaduensis_SH_6
MPL-GTKTKQYETPNHPYQGERIANEHSLIDRYGLKNKEELWRAQSELRSYRREARDLLG
QAQGD-ETVQRRSEEFLGRLKRVGILDEADELGAVLSLEVEDILERRLQTVVYRKGLANT
TQQARQFITHGHIVVDGQRHRVPSYVVDVDEEDLVEFDETSPLADELHPERAEGQ---
>htg_thermotolerans_DSM_11522
MPL-GTDTKQYETPNHPYQGERIASEHSLLDRYGLKNKEELWRAQSELRSYRREARELLG
QAQGD-EVVQRRSEEFLGRLKRVGILDEADELGDILSLEIEDILERRLQTVVYRKGLANT
TQQARQYITHGHIVVDGQRHRVPSYVVDVDEEEVVAFEENSPLADELHPERAEGQ---
>nnm_pellirubrum_DSM_15624
MPL-GTDTKQYETPNHPYQGERIASEHSLIDRYGLKNKEELWRAQSELRSYRREARELLG
QAQGD-EVVQRRSEEFLGRLKRVGILDEADELGDILSLEIEDILERRLQTVVYRKGLANT
TQQARQYITHGHIVVDGQRHRVPSYVVDVDEEELVAFEENSPLADELHPERAEGQ---
>hbi_lacisalsi_AJ5
MPL-GTDTKQYETPNHPYQGERIATEHSLIDRYGLKNKEELWRAQSELRSYRREARDLLG
QAQGD-ETVIERSEEFVGRLKRVGILDEGDELGDVLGLEIEDILERRLQTVVYRKGLANT
TEQARQFITHGHVTVDGQRHRVPSYVVDVDEEDLVAFDENSPLADELHPERAEGQ---
>hbi_nitrareducens_JCM_10879
MPL-GTDTKQYETPNHPYQGERIATEHSLIDRYGLKNKEELWRAQSQLRSYRREARDLLG
QAQGD-EAVLERSDEFVGRLKRVGILDEGDELGDVLGLEIEDVLERRLQTVVYRKGLANT
TEQARQFITHGHVTVDGQRHRVPSYVVDIDEENLVEFDENSPLADELHPERAEGQ---
>htg_salina_JCM_13891
MPL-GTDTKQYETPNHPYQGERIATEHSLVDRYGLSNKEELWRAQSELRSYRREARELLG
QAQDD-ETVQRRSEEFLGRLKRVGILDESDELGDILSLEIEDILERRLQTVVYRNGLANT
TQQARQYITHGHIVIGDQRHRVPSYVVDVDEEDLVEFDENSPLADELHPERAEGQ---
>htg_turkmenica_DSM_5511
MPL-GTDTKQYETPNHPYQGERIATEHSLVDRYGLSNKEELWRAQSELRSYRREARELLG
QAQDD-EIVQRRSEEFLGRLKRVGILDETDELGDILSLEIEDILERRLQTVVYRNGLANT
TQQARQYIIHGHIVIGDQRHRVPSYVVDVDEEDLVDFDENSPLADELHPERAEGQ---
>htg_limicola_JCM_13563
MPL-GTDTKQYETPNHPYQGERIASEHSLVDRYGLKNKEELWRAQSELRSYRREARDLLG
QAQGD-ETVIRRSEEFLGRLKRVGILDETDELGDVLSLEIEDVLERRLQTVVYRSGLANT
TQQARQFISHGHVVVDGQRHSVPSYVVDVDEEDLVAFDENSPLADELHPERAEGQ---
>nnm_versiforme_JCM_10478
MPL-GTDTKQYETPNHPYQGERIASEHSLVDRYGLKNKEELWRAQSELRSYRREARELLG
QAQDD-ETVIRRSEEFLGRLKRVGILDETDELGDILSLEIEDVLERRLQTVVYRSGLANT
AQQARQYITHGHIIVDGQRHRVPSYVVDIDEEDLVAFDENSPLADELHPERAEGQ---
>hrr_LB1
MPL-GTDTKQYETPNHPYQGERIASEHSLVDRYGLSNKEELWRAQSELRSYRREARELLG
QAQDD-DTVVRRSEEFLGRLKRVGILDETDELGDILSLEIEDILERRLQTVVYRNGLANT
AQQARQFITHGHIVVDGQRHLVPSYVVDIDEEDLVAFDENSPLADDLHPERAEGQ---
>nnm_gari_JCM_14663
MPL-GTDTKQYETPNHPYQGERIASEHSLVDRYGLSNKEELWRAQSELRSYRREARELLG
QAQDD-DTVVRRSEEFLGRLKRVGILDETDELGDILSLEIEDILERRLQTVVYRNGLANT
AQQARQFITHGHIVVDGQRHLVPSYVVDIDEEDLVAFDENSPLADDLHPERAEGQ---
>nnm_sp_J7_2
MPL-GTDTKQYETPNHPYQGERIASEHSLVDRYGLSNKEELWRAQSELRSYRREARELLG
QAQDD-DTVVRRSEEFLGRLKRVGILDETDELGDILSLEIEDILERRLQTVVYRNGLANT
AQQARQFITHGHIVVDGQRHLVPSYVVDIDEEDLVAFDENSPLADDLHPERAEGQ---
>nnm_pallidum_DSM_3751
MPL-GTDTKQYETPNHPYQGERIASEHSLVDRYGLSNKEELWRAQSELRSYRREARELLG
QAQDD-DTVVRRSEEFLGRLKRVGILDETDELGDILSLEIEDILERRLQTVVYRNGLANT
AQQARQFITHGHIVVDGQRHLVPSYVVDIDEEDLVAFDENSPLADDLHPERAEGQ---
>nnm_altunense_JCM_14663
MPL-GTDTKQYETPNHPYQGERIASEHSLVDRYGLSNKEELWRAQSELRSYRREARELLG
QAQDD-DTVVRRSEEFLGRLKRVGILDETDELGDILSLEIEDILERRLQTVVYRNGLANT
TQQARQFITHGHIVVDGQRHLVPSYVVDIDEEDLVAFDENSPLADDLHPERAEGQ---
>nab_aegyptia_DSM_13077
MPL-GTDTKQYETPNHPYQGERITTEHSLLDRYGLKNKEELWRAQSQLRSYRREARDLLG
QAQGD-EAVIRRSEEFLGRLKRVGILDEADELGDVLSLEIEDVLERRLQTVVYRKGLANT
TQQARQFVSHGHIVVGDQRQRIPSYVVDVDEEDLVAFDENSPLADELHPERAEGQ---
>nab_taiwanensis_DSM_12281
MPL-GTDTKQYETPNHPYQGERITTEHSLLDRYGLKNKEELWRAQSQLRSYRREARDLLG
QAQGD-EAVIRRSEEFLGRLKRVGILDEADELGDVLSLEIEDVLERRLQTVVYRKGLANT
TQQARQFVSHGHIVVGDQRQRIPSYVVDVDEEDLVAFDENSPLADELHPERAEGQ---
>nab_asiatica_DSM_12278
MPL-GTDTKQYETPNHPYQGERITTEHSLLDRYGLKNKEELWRAQSQLRSYRREARDLLG
QAQGD-EAVIRRSDEFLGRLKRVGILDEADELGDVLSLEIEDVLERRLQTVVYRKGLANT
TQQARQFVSHGHVVVGDQRQRIPSYVVDVDEEDLVAFDENSPLADELHPERAEGQ---
>nab_hulunbeirensis_JCM_10989
MPL-GTDTKQYETPNHPYQGERISTEHSLLDRYGLSNKEELWRAQSQLRSYRREARDLLG
QPQDD-EVVQRRSEEFLGRLKRVGILDEADELGDILSLEVEDVLERRLQTVVYRKGLANT
PQQARQFIIHGHVVVGEQRHRVPSYVVDVDEEDLVAFDETSPLADDLHPERAEGQ---
>nab_chahannaoensis_JCM_10990
MPL-GTDTKQYETPNHPYQGERISTEHSLLDRYGLSNKEELWRAQSQLRSYRREARDLLG
QAQGD-EAVQRRSEEFLGRLKRVGILDEADELGDILSLEIEDVLERRLQTVAYRKGLANT
PQQARQFIVHGHVVVGDQRHRVPSYVVDVDEEDLVAFDETSPLADDLHPERAEGQ---
>nab_magadii_ATCC_43099
MPL-GTDTKQYETPNHPYQGERISTEHSLLDRYGLKNKEELWRAQSELRSYRREARDLLG
QAQGD-EAVQRRSEEFLGRLKRVGILDEADELGDILSLEVEDVLERRLQTVAYRKGLANT
PQQARQFIIHGHVVVGDQRHRVPSYVVDVDEEDLVAFDETSPLADDLHPERAEGQ---
>halophilic_archaeon_J07HB67
MTT-GSSTKRYETPNHPYQEDRIAGESELLGRYGLQNKEELWRAQSELRNYRREARRLIG
DAQGDLEIARAAGSEFVESLRRTGILDETETISDVLSLDETDVLERRLQTVVYRQGLANT
PQQARQFVVHGHVTVDGARVTRPAYQVQVHEEDVIGFDETSPLADDLHPERAEGQ---
>hgn_salarium_B_1
MTT-GKNTKFYETPNHPFQGERIAQEADLLGRYGLSNKKELWKAQSQLRDFRREARRLLG
DAQGDIELAEQEGAEFVARLRRLGILGEEDDISAVLSLDVTDLLERRLQTVAYRKGLANT
PKQARQFITHGHVTVEGARVTVPSKKVEVSEEGTVSFDETSDLADDLHPARTQEQE--
>hrr_J07HR59
MTT-GKNTKAYETPNHPYQGARIAEESDMLGRYGLKNKEELWRNESELREMRREARRLLG
EAQGDVDLAGQKGAEFVARLRKLGLLSETDDISAVLSLDVTDLLERRLQTVAYRQGLAAS
PDQARQFITHGHITVQGARVTRPSKKVTASEQDTLDFDQTSPLADDLHPERAEGQE--
>haloarchaeon_3A1_DGR
MTT-GNNTKAYETPNHPYQGERIAEEADLVSRYGLKNKEEFWRAQSELRNMRREARRLLG
EAQGDVEAAQEAGSEFIARLRRLGILGETDDISAVLSLDVTDLLERRLQTVAYRKGLASS
TKQARQFIVHGHVTVDGARVTRPSKKVDTTEEETVAFDETSPLADELHPERADSQE--
>hrr_Cb34
MST-GKNTKGYETPNHPYQGERIAEESDLLSRYGLKNKEELWRAQSELRRMRREARRLLG
EAQGDVEAAQEAGAEFVARLRRIGILGDNDDISAVLSLDVTDLLERRLQTVAYRQGFASS
TKQARQFIVHGHITVDGARVTRPSVKVDVSDEGAIAFDETSPLADDLHPERAESQE--
>hrr_T3cd
MST-GKNTKGYETPNHPYQGERIAEESDLLSRYGLKNKEEFWRAQSELRNMRREARRLLG
EAQGDVEAAQDAGAEFVTRLRRIGILGDNDDISAVLSLDVTDLLERRLQTVVYRQGFASS
TQQARQFIVHGHITVDGARVTRPSVKVDVDDEGAIAFDETSPLADDLHPERAESQE--
>hrr_californiensis_DSM_19288
MST-GKNTKGYETPNHPYQGERIAEESDLLSRYGLKNKEEFWRAQSELRNMRREARRLLG
EAQGDVEAAQDAGAEFVARLRRIGILGDNDDISTVLSLDVTDLLERRLQTVVYRQGFASS
TQQARQFIVHGHITVNGARVTRPSVKVDVDDEGAIAFDETSPLADDLHPERAESQE--
>hrr_arcis_JCM_13916
MST-GKNTKGYETPNHPYQGERIAEESDLLSRYGLKNKEEFWRAQSELRNMRREARRLLG
EAQGDVDAAQDAGAEFVARLRRIGILGDNDDISTVLSLDVTDLLERRLQTIVYRQGFASS
TQQARQFIVHGHITVNGARVTRPSVKVDVDDEGAIAFDETSPLADDLHPERAESQE--
>hrr_C3
MST-GKNTKGYETPNHPYQGERIAEESDLLSRYGLKNKEEFWRAQSELRNMRREARRLLG
EAQGDVDAAQDAGAEFVARLRRIGILGDNDDISTVLSLDVTDLLERRLQTIVYRQGFASS
TQQARQFIVHGHITVNGARVTRPSVKVDVDDEGAIAFDETSPLADDLHPERAESQE--
>hrr_distributum_JCM_10118
MST-GKNTKGYETPNHPYQGERIAEESDLLSRYGLKNKEEFWRAQSELRNMRREARRLLG
EAQGDVDAAQDAGAEFVARLRRIGILGDNDDISTVLSLDVTDLLERRLQTIVYRQGFASS
TQQARQFIVHGHITVNGARVTRPSVKVDVDDEGAIAFDETSPLADDLHPERAESQE--
>hrr_litoreum_JCM_13561
MST-GKNTKGYETPNHPYQGERIAEESDLLSRYGLKNKEEFWRAQSELRNMRREARRLLG
EAQGDVDAAQDAGAEFVARLRRIGILGDNDDISTVLSLDVTDLLERRLQTIVYRQGFASS
TQQARQFIVHGHITVNGARVTRPSVKVDVDDEGAIAFDETSPLADDLHPERAESQE--
>hrr_terrestre_JCM_10247
MST-GKNTKGYETPNHPYQGERIAEESDLLSRYGLKNKEEFWRAQSELRNMRREARRLLG
EAQGDVDAAQDAGAEFVARLRRIGILGDNDDISTVLSLDVTDLLERRLQTIVYRQGFASS
TQQARQFIVHGHITVNGARVTRPSVKVDVDDEGAIAFDETSPLADDLHPERAESQE--
>hrr_167
MST-GKNTKGYETPNHPYQGERIAEESDLLSRYGLKNKEEFWRAQSELRNMRREARRLLG
EAQGDVEAAQDAGAEFVTRLRRIGILGDNDDISTVLSLDVTDLLERRLQTVVYRQGFASS
TQQARQFIVHGHITVNGARVTRPSVKVDVDDEGAIAFDETSPLADDLHPERAESQE--
>hrr_C2_b
MST-GKNTKGYETPNHPYQGERIAEESDLLSRYGLKNKEEFWRAQSELRNMRREARRLLG
EAQGDVEAAQDAGAEFVTRLRRIGILGDNDDISTVLSLDVTDLLERRLQTVVYRQGFASS
TQQARQFIVHGHITVNGARVTRPSVKVDVDDEGAIAFDETSPLADDLHPERAESQE--
>hrr_SP5
MST-GKNTKGYETPNHPYQGERIAEESDLLSRYGLKNKEEFWRAQSELRNMRREARRLLG
EAQGDVEAAQDAGAEFVTRLRRIGILGDNDDISTVLSLDVTDLLERRLQTVVYRQGFASS
TQQARQFIVHGHITVNGARVTRPSVKVDVDDEGAIAFDETSPLADDLHPERAESQE--
>hrr_SP7
MST-GKNTKGYETPNHPYQGERIAEESDLLSRYGLKNKEEFWRAQSELRNMRREARRLLG
EAQGDVEAAQDAGAEFVTRLRRIGILGDNDDISTVLSLDVTDLLERRLQTVVYRQGFASS
TQQARQFIVHGHITVNGARVTRPSVKVDVDDEGAIAFDETSPLADDLHPERAESQE--
>hrr_hochstenium_ATCC_700873
MST-GKNTKGYETPNHPYQGERIAEESDLLSRYGLKNKEEFWRAQSELRNMRREARRLLG
EAQGDVDAAQDAGAEFVARLRRIGILGDNDDISTVLSLDVTDLLERRLQTVVYRQGFASS
TQQARQFIVHGHITVNGARVTRPSVKVDVDDEGAIAFDENSPLADDLHPERAESQE--
>hrr_tebenquichense_DSM_14210
MST-GKNTKGYETPNHPYQGERIAEESDLLSRYGLKNKEEFWRAQSELRNMRREARRLLG
EAQGDVDAAQDAGAEFVARLRRIGILGDNDDISTVLSLDVTDLLERRLQTVVYRQGFASS
TQQARQFIVHGHITVNGARVTRPSVKVDVDDEGAIAFDENSPLADDLHPERAESQE--
>hrr_SP3
MST-GKNTKGYETPNHPYQGERIAEESDLLSRYGLKNKEEFWRAQSELRNMRREARRLLG
EAQGDVDAAQDAGAEFVARLRRIGILGDNDDISTVLSLDVTDLLERRLQTVVYRQGFASS
TQQARQFIVHGHITVNGARVTRPSVKVDVDDEGAIAFDETSPLADDLHPERAESQESN
>hrr_C2_a
MST-GKNTKGYETPNHPYQGERIAEESDLLSRYGLKNKEEFWRAQSELRNMRREARRLLG
EAQGDVDAAQDAGAEFVTRLRRIGILGDNDDISTVLSLDVTDLLERRLQTVVYRQGFASS
TQQARQFIVHGHITVNGARVTRPSVKVDVDDEGAIAFDETSPLADDLHPERAESQE--
>hrr_coriense_DSM_10284
MST-GKNTKGYETPNHPYQGERIAEESDLLSRYGLKNKEEFWRAQSELRNMRREARRLLG
EAQGDVDAAQDAGAEFVTRLRRIGILGDNDDISTVLSLDVTDLLERRLQTVVYRQGFASS
TQQARQFIVHGHITVNGARVTRPSVKVDVDDEGAIAFDETSPLADDLHPERAESQE--
>hrr_Ec15
MST-GKNTKGYETPNHPYQGERIAEESDLLSRYGLKNKEEFWRAQSELRNMRREARRLLG
EAQGDVDAAQDAGAEFVTRLRRIGILGDNDDISTVLSLDVTDLLERRLQTVVYRQGFASS
TQQARQFIVHGHITVNGARVTRPSVKVDVDDEGAIAFDETSPLADDLHPERAESQE--
>hrr_Fb21
MST-GKNTKGYETPNHPYQGERIAEESDLLSRYGLKNKEEFWRAQSELRNMRREARRLLG
EAQGDVDAAQDAGAEFVTRLRRIGILGDNDDISTVLSLDVTDLLERRLQTVVYRQGFASS
TQQARQFIVHGHITVNGARVTRPSVKVDVDDEGAIAFDETSPLADDLHPERAESQE--
>hrr_G37
MST-GKNTKGYETPNHPYQGERIAEESDLLSRYGLKNKEEFWRAQSELRNMRREARRLLG
EAQGDVDAAQDAGAEFVTRLRRIGILGDNDDISTVLSLDVTDLLERRLQTVVYRQGFASS
TQQARQFIVHGHITVNGARVTRPSVKVDVDDEGAIAFDETSPLADDLHPERAESQE--
>hrr_Ga2p
MST-GKNTKGYETPNHPYQGERIAEESDLLSRYGLKNKEEFWRAQSELRNMRREARRLLG
EAQGDVDAAQDAGAEFVTRLRRIGILGDNDDISTVLSLDVTDLLERRLQTVVYRQGFASS
TQQARQFIVHGHITVNGARVTRPSVKVDVDDEGAIAFDETSPLADDLHPERAESQE--
>hrr_Ga36
MST-GKNTKGYETPNHPYQGERIAEESDLLSRYGLKNKEEFWRAQSELRNMRREARRLLG
EAQGDVDAAQDAGAEFVTRLRRIGILGDNDDISTVLSLDVTDLLERRLQTVVYRQGFASS
TQQARQFIVHGHITVNGARVTRPSVKVDVDDEGAIAFDETSPLADDLHPERAESQE--
>hrr_LD3
MST-GKNTKGYETPNHPYQGERIAEESDLLSRYGLKNKEEFWRAQSELRNMRREARRLLG
EAQGDVDAAQDAGAEFVTRLRRIGILGDNDDISTVLSLDVTDLLERRLQTVVYRQGFASS
TQQARQFIVHGHITVNGARVTRPSVKVDVDDEGAIAFDETSPLADDLHPERAESQE--
>hrr_LG1
MST-GKNTKGYETPNHPYQGERIAEESDLLSRYGLKNKEEFWRAQSELRNMRREARRLLG
EAQGDVDAAQDAGAEFVTRLRRIGILGDNDDISTVLSLDVTDLLERRLQTVVYRQGFASS
TQQARQFIVHGHITVNGARVTRPSVKVDVDDEGAIAFDETSPLADDLHPERAESQE--
>hrr_LG2
MST-GKNTKGYETPNHPYQGERIAEESDLLSRYGLKNKEEFWRAQSELRNMRREARRLLG
EAQGDVDAAQDAGAEFVTRLRRIGILGDNDDISTVLSLDVTDLLERRLQTVVYRQGFASS
TQQARQFIVHGHITVNGARVTRPSVKVDVDDEGAIAFDETSPLADDLHPERAESQE--
>hrr_LG3
MST-GKNTKGYETPNHPYQGERIAEESDLLSRYGLKNKEEFWRAQSELRNMRREARRLLG
EAQGDVDAAQDAGAEFVTRLRRIGILGDNDDISTVLSLDVTDLLERRLQTVVYRQGFASS
TQQARQFIVHGHITVNGARVTRPSVKVDVDDEGAIAFDETSPLADDLHPERAESQE--
>hrr_SP9
MST-GKNTKGYETPNHPYQGERIAEESDLLSRYGLKNKEEFWRAQSELRNMRREARRLLG
EAQGDVDAAQDAGAEFVTRLRRIGILGDNDDISTVLSLDVTDLLERRLQTVVYRQGFASS
TQQARQFIVHGHITVNGARVTRPSVKVDVDDEGAIAFDETSPLADDLHPERAESQESN
>hrr_Ea1
MST-GKNTKGYETPNHPYQGERIAEESDLLSRYGLKNKEEFWRAQSELRSMRREARRLLG
EAQGDVDVAQDAGAEFVARLRRIGILSDNDDISAVLSLDVTDLLERRLQTVAYRQGFASS
TQQARQFIVHGHITVNGARVTRPSVKVDVDDEGAIAFDETSPLADDLHPERAESQE--
>hrr_Ea8
MST-GKNTKGYETPNHPYQGERIAEESDLLSRYGLKNKEEFWRAQSELRSMRREARRLLG
EAQGDVDVAQDAGAEFVARLRRIGILSDNDDISAVLSLDVTDLLERRLQTVAYRQGFASS
TQQARQFIVHGHITVNGARVTRPSVKVDVDDEGAIAFDETSPLADDLHPERAESQE--
>hrr_Eb13
MST-GKNTKGYETPNHPYQGERIAEESDLLSRYGLKNKEEFWRAQSELRSMRREARRLLG
EAQGDVDVAQDAGAEFVARLRRIGILSDNDDISAVLSLDVTDLLERRLQTVAYRQGFASS
TQQARQFIVHGHITVNGARVTRPSVKVDVDDEGAIAFDETSPLADDLHPERAESQE--
>hrr_hd13
MST-GKNTKGYETPNHPYQGERIAEESDLLSRYGLKNKEEFWRAQSELRSMRREARRLLG
EAQGDVDVAQDAGAEFVARLRRIGILSDNDDISAVLSLDVTDLLERRLQTVAYRQGFASS
TQQARQFIVHGHITVNGARVTRPSVKVDVDDEGAIAFDETSPLADDLHPERAESQE--
>hrr_IB24
MST-GKNTKGYETPNHPYQGERIAEESDLLSRYGLKNKEEFWRAQSELRSMRREARRLLG
EAQGDVDVAQDAGAEFVARLRRIGILSDNDDISAVLSLDVTDLLERRLQTVAYRQGFASS
TQQARQFIVHGHITVNGARVTRPSVKVDVDDEGAIAFDETSPLADDLHPERAESQE--
>hrr_aidingense_JCM_13916
MST-GKNTKGYETPNHPYQGERIAEESDLLSRYGLKNKEEFWRAQSELRSMRREARRLLG
EAQGDVDVAQEAGAEFVTRLRRIGILGDNDDISAVLSLDVTDLLERRLQTVAYRQGFASS
TQQARQFIVHGHITVNGARVTRPSVKVDVDDEGAIAFDETSPLADDLHPERAESQE--
>hrr_E3
MST-GKNTKGYETPNHPYQGERIAEESDLLSRYGLKNKEEFWRAQSELRNMRREARRLLG
EAQGDVDAAQEAGAEFVARLRRIGILGDNDDISAVLSLDVTDLLERRLQTVAYRQGFASS
TQQARQFIVHGHITVNGARVTRPSVKVDVDDEGAIAFDETSPLADDLHPERAESQE--
>hrr_lacusprofundi_ATCC_49239
MST-GKNTKGYETPNHPYQGERIAEESDLLSRYGLKNKEEFWRAQSELRSMRREARRLLG
EAQGDVDVAQEAGAEFVARLRRIGILGDNDDISAVLSLDVTDLLERRLQTVAYRQGFASS
TQQARQFIVHGHITVDGARVTRPSVKVDVDDEGAIAFDENSPLADDLHPERAESQE--
>hrr_saccharovorum_DSM_1137
MST-GKNTKGYETPNHPYQGERIAEESDLLSRYGLKNKEEFWRAQSELRSMRREARRLLG
EAQGDVDAAQEAGAEFVARLRRIGILGDNDDISAVLSLDVTDLLERRLQTVAYRQGFASS
TQQARQFIVHGHITVDGARVTRPSVKVDVDDEGAIAFDENSPLADDLHPERAESQE--
>hrr_kocurii_JCM_14978
MST-GKNTKGYETPNHPYQGERIAEESDLLSRYGLKNKEEFWRAQSELRSMRREARRLLG
EAQGDVDAAQEAGAEFVTRLRRIGILGDNDDISAVLSLDVTDLLERRLQTVAYRQGFASS
TQQARQFIVHGHITVDGARVTRPSVKVDVDDEGAIAFDENSPLADDLHPERAESQE--
>hrr_C49
MST-GKNTKGYETPNHPYQGERIAEESDLLSRYGLKNKEEFWRAQSELRSMRREARRLLG
EAQGDVDAAQEAGAEFVARLRRIGILGDNDDISAVLSLDVTDLLERRLQTVAYRQGFASS
TQQARQFIVHGHITVNGARVTRPSVKVDVDDEGAIAFDENSPLADDLHPERAESQE--
>hrr_lipolyticum_DSM_21995
MST-GKNTKGYETPNHPYQGERIAEESDLLSRYGLKNKEEFWRAQSELRSMRREARRLLG
EAQGDVDAAQEAGAEFVTRLRRIGILGDNDDISAVLSLDVTDLLERRLQTVAYRQGFASS
TQQARQFIVHGHITVNGARVTRPSVKVDVDDEGAIAFDENSPLADDLHPERAESQE--
>hqr_walsbyi_C23
MST-GSNTKRYETPNHPYQGERIAQEGDLLGRYGLKNKEELWRTQSELREYRREARRLIG
EAQGDVSVAEALGEEFLDRLRRYGILSADDDISKVLGLDVSDILERRLQTIVYRQGLAST
PKQARQFIVHEHITVNGARVTRPSKMVEETEANAIAFDENSPLADSLHPARAEGQE--
>hqr_walsbyi_DSM_16790
MST-GSNTKRYETPNHPYQGERIAQEGDLLGRYGLKNKEELWRTQSELREYRREARRLIG
EAQGDVSVAEALGEEFLDRLRRYGILSADDDISKVLGLDVSDILERRLQTIVYRQGLAST
PKQARQFIVHEHITVNGARVTRPSKMVEETEANAIAFDENSPLADSLHPARAEGQE--
>hqr_J07HQX50
MST-GKNTKRYETPNHPYQGERIAQEGDLLGRYGLKNKEELWRTQSELRSYRREARRLIG
EAQGNMEEAEAAGAQFLSRLRRYGILSEDDDINDVLGLDVTDILERRLQTVVYRNGLAST
PKQARQFIVHEHIVVDEARVSRPSKMVEANEEDKIGFDGTSPLADDLHPVRAEGQ---
>hfx_elongans_ATCC_BAA_1513
MTT-GNNTKFYETPNHPFQGERIAQEADLLSRYGLSTKEELWRAQSELRNIRREARRLLG
EAQGDVEEAEALGDEFITRLRRYGILSAEDDISQTLRLDVTDILERRFQTVAYRKGLAQT
PQQARQFIVHGHVTIDGARITVPSRKVEVDEEDAVSFDETSPLSDELHPERAEAQE--
>hfx_larsenii_JCM_13917
MTT-GNNTKFYETPNHPFQGERIAQEADLLSRYGLSTKEELWRAQSELRNIRREARRLLG
EAQGDVEEAEALGDEFITRLRRYGILSAEDDISQTLRLDVTDILERRFQTVAYRKGLAQT
PQQARQFIVHGHVTIDGARITVPSRKVEVDEEDAVSFDETSPLSDELHPERAEAQE--
>hfx_denitrificans_ATCC_35960
MTT-GNNTKFYETPNHPFQGERIAQESDLLSRYGLKNKEELWRAQSELRNLRREARRLLG
EAQGDVEEAESLGDEFMARMRRYGILSAEDDISQTLRLDVTDILERRFQTVAYRKGIAQT
PQQARQFIVHGHVTVDGARTTVPSRKVEVDEEDTVAFDETSKLADELHPERAEAQE--
>hfx_gobbonsii_ATCC_33959
MTT-GNNTKFYETPNHPFQGERIAQESDLLSRYGLKNKEELWRAQSELRNLRREARRLLG
EAQGDVEEAESLGAEFMARMRRYGILSAEDDISQTLRLDVTDILERRFQTVAYRKGLAQT
PQQARQFIVHGHVAVGGARTTVPSRKVEVDEEDTVAFDETSKLADELHPERAEAQE--
>hfx_alexandrinus_JCM_10717
MTT-GNNTKFYETPNHPFQGERIAQESDLLSRYGLKNKEELWRAQSELRNLRREARRLLG
EAQGDVEEAESLGAEFMARMRRYGILSAEDDISQTLRLDVTDILERRFQTVAYRKGLAQT
PQQARQFIVHGHVTVDGARTTVPSRKVEVDEEDTVAFDETSKLADELHPERAEAQE--
>hfx_BAB-2207
MTT-GNNTKFYETPNHPFQGERIAQESDLLSRYGLKNKEELWRAQSELRNLRREARRLLG
EAQGDVEEAESLGAEFMARMRRYGILSAEDDISQTLRLDVTDILERRFQTVAYRKGLAQT
PQQARQFIVHGHVTVDGARTTVPSRKVEVDEEDTVAFDETSKLADELHPERAEAQE--
>hfx_lucentense_DSM_14919
MTT-GNNTKFYETPNHPFQGERIAQESDLLSRYGLKNKEELWRAQSELRNLRREARRLLG
EAQGDVEEAESLGAEFMARMRRYGILSAEDDISQTLRLDVTDILERRFQTVAYRKGLAQT
PQQARQFIVHGHVTVDGARTTVPSRKVEVDEEDTVAFDETSKLADELHPERAEAQE--
>hfx_volcanii_DS2
MTT-GNNTKFYETPNHPFQGERIAQESDLLSRYGLKNKEELWRAQSELRNLRREARRLLG
EAQGDVEEAESLGAEFMARMRRYGILSAEDDISQTLRLDVTDILERRFQTVAYRKGLAQT
PQQARQFIVHGHVTVDGARTTVPSRKVEVDEEDTVAFDETSKLADELHPERAEAQE--
>hfx_ATCC_BAA-644
MTT-GNNTKFYETPNHPFQGERIAQESDLLSRYGLKNKEELWRAQSELRNLRREARRLLG
EAQGDVEEAESLGAEFMARMRRYGILSAEDDISQTLRLDVTDILERRFQTVAYRKGLAQT
PQQARQFIVHGHVTVGGARTTVPSRKVEVDEEDTVAFDETSKLADELHPERAEAQE--
>hfx_ATCC_BAA-645
MTT-GNNTKFYETPNHPFQGERIAQESDLLSRYGLKNKEELWRAQSELRNLRREARRLLG
EAQGDVEEAESLGAEFMARMRRYGILSAEDDISQTLRLDVTDILERRFQTVAYRKGLAQT
PQQARQFIVHGHVTVGGARTTVPSRKVEVDEEDTVAFDETSKLADELHPERAEAQE--
>hfx_ATCC_BAA-646
MTT-GNNTKFYETPNHPFQGERIAQESDLLSRYGLKNKEELWRAQSELRNLRREARRLLG
EAQGDVEEAESLGAEFMARMRRYGILSAEDDISQTLRLDVTDILERRFQTVAYRKGLAQT
PQQARQFIVHGHVTVGGARTTVPSRKVEVDEEDTVAFDETSKLADELHPERAEAQE--
>hfx_prahovense_DSM_18310
MTT-GNNTKFYETPNHPFQGERIAQESDLLSRYGLKNKEELWRAQSELRNLRREARRLLG
EAQGDVEEAESLGAEFMARMRRYGILSAEDDISQTLRLDVTDILERRFQTVAYRKGLAQT
PQQARQFIVHGHVTVGGARTTVPSRKVEVDEEDTVAFDETSKLADELHPERAEAQE--
>hfx_mediterranei_ATCC_33500
MTT-GNNTKFYETPNHPFQGERIAQEADLLSRYGLKNKEELWRAQSELRNIRREARSLLG
QAQGDVEEAEALGAEFMARLRRYGILSTEDDISQTLRLDVTDILERRFQTIAYRKGLAQT
PQQARQFISHGHVTVGGARTTVPSRKVEVDEEDTVAFDETSKLSDELHPERAEAQE--
>hfx_mucosum_ATCC_BAA_1512
MTT-GNNTKFYETPNHPFQGERIAQESDLLSRYGLKNKEELWRAQSELRNIRREARSLLG
EAQGDVEEAEALGAEFMARLRRYGILSAEDDISQTLRLDVTDILERRFQTVAYRKGLGQT
PQQARQFIVHGHVTVGGARTTVPSRKVEVDEENTVAFDETSKLSDELHPERAEAQE--
>hgm_borinquense_DSM_11551
MAT-GKNTKFYETPNHPFQGERIAQEADLLGRYGLKNKEELWRAQSELRNYRREARRLIG
EAQGDMEQAEELGVEFLDRLRRYGILSEDDNISEVLGLDVTDILERRLQTVAYRKGLGHT
PDQSRQFIVHGHVVVDGARVTRPSKMVEVSEEGLVEFDEGSPLSDELHPERAEGQE--
>hsn_pallida_JCM_14848
MAT-GKNTKFYETPNHPFQGERIAQEADLLGRYGLKNKEELWRAQSELRDYRREARRLIG
EAQGDMEAAEELGEEFLDRLRRYGILSQDADISEVLGLDVTDILERRLQTVAYRKGIGHT
PKQSRQFIIHGHVVVGEGRITRPSKKVEASEEDLVAFDEGSPLSDELHPERAEGQE--
>hns_J07HN4
MTT-GQNTVGYETPNHPYQGERIAEESGLVGRYGLKNKEELWRAQSELRSIRREARRLIG
EAQGDTEAAAAAGSEFLAKLRRYGILTENDTITDILSLEVTDILERRLQTVVYRDGLAST
PQQARQFISHGHIVVDGARATTPSRTIEVNEESAISYDETSPLADELHPARAEAQE--
>hns_J07HN6
MTT-GQNTTGYETPNHPYQGERIAEESGLIGRYGLKNKEELWRAQSELRSIRREARRLIG
EAQGDTEVAADAGSEFLAKLRRYGILDEHDTITDVLSLEVTDILERRLQTVVYREGLAST
PTQARQFIAHGHITLGGARATTPGRTIEVAEESTLSYDETSPLADELHPARAEAQE--
>hbt_sp_NRC_1
MALPGENTKFYETPNHPYQGERIAEESDLLSRYGLKNKEELWRAQSELRDYRREARRLLG
Q------TGTVSGEEFVARLQRIGILSEEERLDDVLSLEVTDVLERRLQTVVYREGLANT
MGQARQFVSHGHVTVDGSRVTEPSYTVPVSEENTLAFDETSDLTDELHPARAGAQE--
>hbt_salinarum_R_1
MALPGENTKFYETPNHPYQGERIAEESDLLSRYGLKNKEELWRAQSELRDYRREARRLLG
Q------TGTVSGEEFVARLQRIGILSEEERLDDVLSLEVTDVLERRLQTVVYREGLANT
MGQARQFVSHGHVTVDGSRVTEPSYTVPVSEENTLAFDETSDLTDELHPARAGAQE--
>hbt_sp_DL_1
MALPGENTKFYETPNHPYQGERIAEESDLVSRYGLKNKEEFWRAQSKLRNFRREARRLLG
E------TGEVSGEEFVSRLQRIGILSNEESLDDVLSLDVTDVLERRLQTVVYRDGLANT
VGQARQFVNHGHITVDGARVTAPSYTVPVDEETAIEFDERSDLTDELHPARAGAQE--
>hac_jeotgali_B3
MAL-GSNTKFYETPNHPFQGERIASEHSLVGRYGLKNKEELWRAQSKLRSFRREARELLG
QAQGDAEEAAREGEEFLSRLQRIGILGNEEGLDDVLSLEVTDLLERRLQTVAYRKGVGNT
PKQARQFIAHGHVTVDGQRVTVPSYMVEVSQEDSVSFDENSPLADELHPERAEEQ---
>hcc_hamelinensis_100A6
MAL-GTNTKGYETPNHPWQGERIAEESGLMGRYGLKNKEELWRAESQLRDFRREARRLLG
NAQGDAEEAEREGEPFLNRLRRLGILNEADSIDAVLSLDTTDVLERRLQTVVYRNGLANT
PKQARQFVSHGHIVIGDSRVTAPSRKVSTTEEDQVAFDEGSSLADELHPERAEGQE--
>hcc_saccharolyticus_DSM_5350
MAL-GSNTKGYETPNHPFQGERIAEESNLVGRYGLKNKEELWRAQSELRGFRREARRLLG
DAQGDVDAAEREGEPFLARLRRLGILSETDGLDDVLSLEVTDVLERRLQTVVYRTGLANT
VQQARQFVSHGHIVVDGARVTTPSRKVDVSEEDLVGFDETSPIADELHPERAEEQE--
>hcc_salifodinae_DSM_8989
MAL-GSNTKAYETPNHPYQGERISEESNLVGRYGLKNKEELWRAQSELRGFRREARRLLG
DAQGDVDAAEREGEPFLARLRRLGILDETDGLDDVLSLEVTDVLERRLQTIVYRTGLANT
VQQARQFVSHGHIVVDGARVTTPSRKVDVSEEDLVGFDETSPIADELHPERAEEQE--
>hcc_morrhuae_DSM_1307
MAL-GSNTKGYETPNHPFQGERIAEESNLIGRYGLANKEELWRAQSELRGFRQEARRLLG
DAQGDADEAERKGEAFLDRLRRLGILSETDSIDDVLSLEITDVLERRLQTVVYREGLANT
PKQARQFVSHGHIVVGESRVTAPSRKVATTEEDSVAFDETSSLADELHPERAEGQE--
>hcc_thailandensis_JCM_13552
MAL-GSNTKGYETPNHPFQGERIAEESNLIGRYGLANKEELWRAQSELRGFRREARRLLG
DAQGDADEAEREGEAFLDRLRRLGILSETDSIDDVLSLEVTDVLERRLQTVVYREGLANT
PKQARQFVSHGHIVVGDSRVTAPSRKVAIAEEELVAFDETSSLADELHPERAEGQE--
>hmc_mukohataei_DSM_12286
MAL-GSNTKFYETPNHPYQGERIADEQNLIGRYGLKNKEELWRAQSELRSYRREARKLLG
RAEGE--GSRFEADEFLTRLKRLGVLNETDALDDVLSLDVTDVLERRLQTVVYRKGYANT
PEQARQFISHGHIVLGDARVTRPGMKVEADAEGEVGFDEHSPIADELHPERAEAQE--
>har_argentinensis_DSM_12282
MAL-GSNTKFYETPNHPFQGERIADEANLIGRYGLKNKEELWRAQSELRGYRREARKLLG
SAGEH----ETESAEFLARLKRYGILNEQDQLDDVLSLDVTDVLERRLQTVVYRKGYANT
PEQARQFIVHGHIVLDDARVTRPGMTVETAVESSVGFDEHSSLSDELHPERAEAQE--
>har_amylolytica_JCM_13557
MAL-GSNTKFYETPNHPFQGERIADEANLIGRYGLKNKEELWRAQSELRGYRREARKLLG
SAGEH----ETESEEFLARLKRYGILNEQDQLDDVLSLDVTDVLERRLQTVVYRKGYANT
PEQARQFIVHGHIVLDDARVTRPGMTVETAVESSVGFDEHSSLSDELHPERAEAQE--
>har_californiae_ATCC_3379
MAL-GSNTKFYETPNHPFQGERIADEANLIGRYGLKNKEELWRAQSELRGYRREARKLLG
SAGEH----ETESEEFLARLKRYGILNEQDQLDDVLSLDVTDVLERRLQTVVYRKGYANT
PEQARQFIVHGHIVLDDARVTRPGMTVETAVESSVGFDEHSSLSDELHPERAEAQE--
>har_hispanica_ATCC_33960
MAL-GSNTKFYETPNHPFQGERIADEANLIGRYGLKNKEELWRAQSELRGYRREARKLLG
SAGEH----ETESEEFLARLKRYGILNEQDQLDDVLSLDVTDVLERRLQTVVYRKGYANT
PEQARQFIVHGHIVLDDARVTRPGMTVETAVESSVGFDEHSSLSDELHPERAEAQE--
>har_japonica_DSM_6131
MAL-GSNTKFYETPNHPFQGERIADEANLIGRYGLKNKEELWRAQSELRGYRREARKLLG
SAGEH----ETESEEFLARLKRYGILNEQDQLDDVLSLDVTDVLERRLQTVVYRKGYANT
PEQARQFIVHGHIVLDDARVTRPGMTVETAVESSVGFDEHSSLSDELHPERAEAQE--
>har_marismortui_ATCC_43049
MAL-GSNTKFYETPNHPFQGERIADEANLIGRYGLKNKEELWRAQSELRGYRREARKLLG
SAGEH----ETESEEFLARLKRYGILNEQDQLDDVLSLDVTDVLERRLQTVVYRKGYANT
PEQARQFIVHGHIVLDDARVTRPGMTVETAVESSVGFDEHSSLSDELHPERAEAQE--
>har_sinaiiensis_ATCC_33800
MAL-GSNTKFYETPNHPFQGERIADEANLIGRYGLKNKEELWRAQSELRGYRREARKLLG
SAGEH----ETESEEFLARLKRYGILNEQDQLDDVLSLDVTDVLERRLQTVVYRKGYANT
PEQARQFIVHGHIVLDDARVTRPGMTVETAVESSVGFDEHSSLSDELHPERAEAQE--
>hrr_92
MAL-GSNTKFYETPNHPFQGERIADEANLIGRYGLKNKEELWRAQSELRGYRREARKLLG
SAGEH----ETESEEFLARLKRYGILNEQDQLDDVLSLDVTDVLERRLQTVVYRKGYANT
PEQARQFIVHGHIVLDDARVTRPGMTVETAVESSVGFDEHSSLSDELHPERAEAQE--
>har_vallismortis_ATCC_29715
MAL-GSNTKFYETPNHPFQGERIADEANLIGRYGLKNKEELWRAQSELRGYRREARKLLG
SAGEH----ETEAEEFLARLKRYGILNEQDQLDDVLSLDVTDVLERRLQTVVYRKGYANT
PEQARQFIVHGHIVLDDARVTRPGMTVETAVESSVGFDEHSSLSDELHPERAEAQE--
>hrd_tiamatea_SARL4B
MAL-GSNTKFYETPNHPFQGERIADEQSLIGQYGLKNKEELWRAQSELRSYRREARKLLG
SG-----GTAEESEEFIARLKRYAILDEGDALDDVLSLDVTDVLERRLQTVAYRNGLANT
AEQARQFITHGHVTVDGKRVSIPSKTVAVEEEAAIEFDENSPLADELHPERAEER---
>hrd_utahensis_DSM_12940
MAL-GSNTKFYETPNHPFQGERIADEQSLIGQYGLKNKEELWRAQSELRSYRREARKLLG
GG-----GTAEESEEFIARLKRYGILDEGDALDDVLSLDVTDVLERRLQTVAYRKGLANT
AQQARQFISHGHVTVDGERVSIPSKTVAVEEEGAIEFDENSPLADDLHPERAEER---
>nmn_moolapensis_8_8_11
MAL-GNNTKFYETPNHPFQGERIAAEGDLVSRYGLANKEELWRAQSELRDYRREARRLIG
EAQGDTESAAEAGSEFLARLKRIGVLDEGDSLDDVLSLDETDILERRLQTVAYRKGLGNT
PKQARQFIAHGHVTVDGARISAPSTKVDVGEEDLLEFDETSPLADDLHPERAEGQ---
>nmn_pharaonis_DSM_2160
MAL-GSNTKFYETPNHPFQGERIAEEGDLLSRYGLVNKEELWRAQSELRDYRREARRLIG
EAQGDTVAAAEAGSEFLARLKRIGVLDDEDSLDDILSLDVTDILERRLQTVAYRKGLGNT
PQQARQFIAHGHVTVNGARVSAPSYKVDVAEEGEIEFDETSPLADDLHPERAEGQ---
