# Supplementary material for: Inteins as indicators of gene flow in the halobacteria
Source: Front Microbiol. 2014 Jun 26;5:299. doi: 10.3389/fmicb.2014.00299 (PMC4071816; doi:10.3389/fmicb.2014.00299)
Supplement: Supplementary file 1 [file DataSheet1.ZIP › data_file1/reference_tree_alignment/SAe_S2p.aln]

>gi|541195445|gb|ERH03702.1| arylsulfatase A related enzyme, partial [Halorubrum sp. J07HR59]
------------------------------------------MTSHSDIGTDAG----RV
RPAEDAQSTH--APETERSPDDHC--------------------------RGPTFDPAA-
-----ATHVILLSIDALRAD-YLGCHGSSRDLSPTIDRLATAGI----------------
-------------------------RFGRAYSPSSHTREAVPALLS--------------
------------------------------------------------------------
----G--------QY-------------
>gi|339756363|gb|EGQ39946.1| ribosomal protein S2 [Candidatus Nanosalinarum sp. J07AB56]
------------------------------------------------------MQQT--
------------------------------------------------------------
-----GQQLLTDREDYLSAGVHIGTQRSTADMDDYIFQVKKNGLAIINLEDTDRRIREVA
TKLQEFAPGEILVCGEREQLREPVETLSEKLGTDAVDGRFMPGSLTNPNSDQFNEPRAIV
VVDPDENRQPITEANKVGVPVIGLVDSGAELDGIDEPIPANNKARKAVGTVLYLLGKAYA
DAR-GTEFDAGLNDFRPEPDRTEKEEDA
>gi|409722488|ref|ZP_11269936.1| 30S ribosomal protein S2 [Halococcus hamelinensis 100A6]
--------MSENEEGLDAA-----------------------ERDIEAEPTGEAGANP--
----AENPTDTDAPTDDQPADEE-------------------------EDTGPTFDEDVM
ADD--EADLLIPVEDYLGAGVHIGTQQKTKDMERFIHRVRTDGLYVLDVGRTDERVRTAA
NFLANYDAENVLVASSRQYGRFPAEKFADAIGARARTGRFIPGTLTNPDYDGYIEPDVLV
VTDPIGDSQAVTEAVTVGIPVIAMCDSNNSVSNVDLVVPTNNKGRRALSVVYWLLANETL
DRSPDGEPNYALDDF---------EEGI
>gi|448727616|ref|ZP_21709965.1| 30S ribosomal protein S2 [Halococcus morrhuae DSM 1307]
--------MSDNEEGLEAA-----------------------ETEIEEEPTGEAGANP--
----------AEDPDTDVRDESSDDQSDTD--------------------TGPTFDEDVM
ADE--EADLLIPVEDYLGAGVHIGTQQKTQDMERFIHRVRTDGLYVLDVGRTDERVRTAA
DFLSNYDAENVLVASSRQYGRFPAEKFADAIGARARTGRFIPGTLTNPDYDGYIEPDVLV
VTDPIGDSQAVTEAVTVGIPVIAMCDSNNSVSNVDLVVPTNNKGRRALSVVYWLLANETV
DRT-GGDPGYALEDF---------EEGI
>gi|448739241|ref|ZP_21721256.1| 30S ribosomal protein S2 [Halococcus thailandensis JCM 13552]
--------MSDNEEGLEAA-----------------------ETEIDEEPTGEAGANP--
-------AEDPDTDVRDESSDDQADTD-----------------------TGPTFDEDVM
ADE--EADLLIPVEDYLSAGVHIGTQQKTQDMERFIHRVRTDGLYVLDVGRTDERIRTAA
DFLANYDAENVLVASSRQYGRFPAEKFADAIGARARTGRFIPGTLTNPDYDGYIEPDVLV
VTDPIGDSQAVTEAVTVGIPVIAMCDSNNSVSNVDLVVPTNNKGRRALSVVYWLLANETV
DRT-GGDPGYALEDF---------EEGI
>gi|448728483|ref|ZP_21710811.1| 30S ribosomal protein S2 [Halococcus saccharolyticus DSM 5350]
--------MSNNEEGLDAA-----------------------ERDIEAEPTGESGAEP--
----------ATDPDTDVRDESIEGTTDADEAATD----------EVEESNGPAFDEDVM
SGD--EADLLIPVEDYLGAGVHIGTQQKTDEMERFIHRVRTDGLYVLDVGRTDERIRTAA
DFLANYDPEGILVASSRQYGRFPAEKLADAIGARARTGRFIPGTLTNPDYDGYIEPDVLV
VTDPIGDAQAVTEAITVGIPVVAMCDSNNSTSNVDLAIPTNNKGRRALSVVYWLLANETL
DRR-GADTVYELDDF---------EEGI
>gi|448733720|ref|ZP_21715962.1| 30S ribosomal protein S2 [Halococcus salifodinae DSM 8989]
--------MSNNEEGLDAA-----------------------ERDIEEEPTGEAGAEP--
----------AEDPATDVRDESIEGTTDADEAAAD----------EAEEDDGPAFDEDVM
SGD--EADLLIPVEDYLGAGVHIGTQQKTDEMERFIHRVRTDGLYVLDVGQTDQRIRTAA
DFLANYDPEGILVASSRQYGRFPAEKLADAIGARARTGRFIPGTLTNPDYDGYIEPDVLV
VTDPIGDAQAVTEAITVGIPVVAMCDSNNSTSNVDLAIPTNNKGRRALSVVYWLLANETL
DRR-GADTMYELDDF---------EEGI
>gi|452207486|ref|YP_007487608.1| 30S ribosomal protein S2 [Natronomonas moolapensis 8.8.11]
-----MSDNEEGVDATEIDEELD-------------------ELEDELEGELDEAEAD--
-------PTTDEPPADTAAEADESAESDPEADDAD---------------GEPVLDEDVM
PDD--EADLLIPVEDYLAAGVHIGTQQKTKSMNRFIHRVRTDGLYVLDVSRTDSRIRTAA
SFLSNYNPEQILVASSRQYGRFPAEKFADAVGARARTGRFIPGTLTNPDYDGYIEPDVVV
VTDPIGDSQAVKEAITVGIPVIAMCDSNNTTSNVDLVIPTNNKGRKALSVVYWLLANETL
DRR-GAEPAYALEDF---------ETEP
>gi|76802066|ref|YP_327074.1| 30S ribosomal protein S2 [Natronomonas pharaonis DSM 2160]
-----MSENDEGTDAAELDEELDELED---------------ELEEDFEEPAAAADEA--
-------DPTADEPPAEEAADEAADEAEADEPETD----------AEPADEEPVLDENVM
PDD--EADLLIPVEDYLAAGVHIGTQQKTKSMDRFIHRVRTDGLYVLDVSQTDQRIRTAA
SFLSNYQPEQILVASSRQYGRFPAEKFADAVGARARTGRFIPGTLTNPDYDGYIEPDVVV
VTDPIGDSQAVKEAITVGIPVIAMCDSNNTTSNVDLVVPTNNKGRKALSVIYWLLANETL
DRR-GAEPAYALEDF---------ETEP
>gi|335433585|ref|ZP_08558405.1| 30S ribosomal protein S2 [Halorhabdus tiamatea SARL4B]
--------MSDEESDIEADETEAAS-----------------EPDDAGVVTEESAPEA--
---------DGEEPSGDDEVGAQDDAGTNDAAEES----------------PAQLDENVM
PDAQSEADLLIPVDDYLSAGVHIGTQQKTSDMDRFIHRVRTDGLYVLDVSMTDQRIRTAA
DFLANYDPEQILVASSRQYGRFPAEKFADAVGARARTGRFIPGTLTNPDYDGYIEPDVVV
VTDPIGDAQAVKEAITVGIPVIAMCDSNNTTGNVDLVVPTNNKGRKALSVVYWLLANETL
DRR-GAEPAYSLSDF---------ESEI
>gi|257053578|ref|YP_003131411.1| 30S ribosomal protein S2 [Halorhabdus utahensis DSM 12940]
--------MSDEESDIEAD-----------------------ETDAASEPADDAGVVT--
--EESAPEADDAEPSGDDEVGAQDDAGTDDA-AEE---------------SPAQLDENVM
PDERSEADLLIPVDDYLSAGVHIGTQQKTSDMDRFIHRVRTDGLYVLDVSMTDQRIRTAA
DFLANYEPEQILVASSRQYGRFPAEKFADAVGARARTGRFIPGTLTNPDYDGYIEPDVVV
VTDPIGDAQAVKEAITVGIPVIAMCDSNNTTGNVDLIVPTNNKGRKALSVVYWLLANETL
DRR-GAKPAYSLSDF---------ESDL
>gi|541180699|gb|ERG89296.1| ribosomal protein archaeal type S2 [halophilic archaeon J07HX5]
-------MSEHEPDESDEPETATVAASE--------------ADGSDAEPDESSAGNA--
-------PAEPDEADTDTDTDTDTD-------------------------SQPALDEDVL
GDA--EADLLIPVEEYLGAGVHIGTQQNTKDMERFIHRVRTDGLYVLDVSRTDSRIRTAA
DFLTNYDPEQILVASSRQYGRYPAEQFADAVGARARTGRFIPGTLTNPKYDGYIEPDVVV
VTDPIGDSQAVTEAITVGIPVIAMCDSNNTTGNVDLVVPTNNKGRKALSVVYWLLANETL
DRR-GADPAYALEDF---------ESAI
>gi|448678697|ref|ZP_21689704.1| 30S ribosomal protein S2 [Haloarcula argentinensis DSM 12282]
-------MSGNEKEGLDASDSDF-------------------DPSDEDDEAVDAETET--
---------EAEQPADDAEEATEAEPTDDTDADEA---------ADADEAAGPQLDEDVM
PDEQSEADLLIPVEDYLGAGVHIGTQQKTQDMERFIHRVRTDGLYVLDVSMTDERIRTAA
DFLANYEPEQILAASSRQYGRFPAEKFAEAIGARVRTGRFIPGTLTNPDYDGYIEPDIVV
VTDPIGDAQAVKEAITVGIPVIAMCDSNNTTSNVDLVVPTNNKGRKALSVVYWLLANETL
DRR-GAEPTYGLDDF---------ESDL
>gi|448689111|ref|ZP_21694848.1| 30S ribosomal protein S2 [Haloarcula japonica DSM 6131]
-------MSGNEKEGLDASDSDF-------------------DPSDEDDEAVDAETET--
------------EAEQPADDAEEATEAEPTDDTDA------DEAADADEAAGPQLDEDVM
PDEQSEADLLIPVEDYLGAGVHIGTQQKTQDMERFIHRVRTDGLYVLDVSMTDERIRTAA
DFLANYEPEQILAASSRQYGRFPAEKFAEAIGARVRTGRFIPGTLTNPDYDGYIEPDIVV
VTDPIGDAQAVKEAITVGIPVIAMCDSNNTTSNVDLVVPTNNKGRKALSVVYWLLANETL
DRR-GAEPTYGLDDF---------ESDL
>gi|448651247|ref|ZP_21680316.1| 30S ribosomal protein S2 [Haloarcula californiae ATCC 33799]
-------MSGNEKEGLDASDSDF-------------------DPSDEDDEAVDAETET--
---------EAEQPADDAEEATEAEPTDDESEADE--------------AAGPQLDEDVM
PDEQSEADLLIPVEDYLGAGVHIGTQQKTQDMERFIHRVRTDGLYVLDVSMTDERIRTAA
DFLSNYEPEQILAASSRQYGRFPAEKFAEAIGARVRTGRFIPGTLTNPDYDGYIEPDIVV
VTDPIGDAQAVKEAITVGIPVIAMCDSNNTTSNVDLVVPTNNKGRKALSVVYWLLANETL
DRR-GAEPTYGLDDF---------ESDI
>gi|55377006|ref|YP_134856.1| 30S ribosomal protein S2 [Haloarcula marismortui ATCC 43049]
-------MSGNEKEGLDASDSDF-------------------DPSDEDDEAVDAETET--
---------EAEQPADDAEEATEAEPTDDESEADE--------------AAGPQLDEDVM
PDEQSEADLLIPVEDYLGAGVHIGTQQKTQDMERFIHRVRTDGLYVLDVSMTDERIRTAA
DFLSNYEPEQILAASSRQYGRFPAEKFAEAIGARVRTGRFIPGTLTNPDYDGYIEPDIVV
VTDPIGDAQAVKEAITVGIPVIAMCDSNNTTSNVDLVVPTNNKGRKALSVVYWLLANETL
DRR-GAEPTYGLDDF---------ESDI
>gi|448640843|ref|ZP_21677630.1| 30S ribosomal protein S2 [Haloarcula sinaiiensis ATCC 33800]
-------MSGNEKEGLDASDSDF-------------------DPSDEDDEAVDAETET--
---------EAEQPADDAEEATEAEPTDDESEADE--------------AAGPQLDEDVM
PDEQSEADLLIPVEDYLGAGVHIGTQQKTQDMERFIHRVRTDGLYVLDVSMTDERIRTAA
DFLSNYEPEQILAASSRQYGRFPAEKFAEAIGARVRTGRFIPGTLTNPDYDGYIEPDIVV
VTDPIGDAQAVKEAITVGIPVIAMCDSNNTTSNVDLVVPTNNKGRKALSVVYWLLANETL
DRR-GAEPTYGLDDF---------ESDI
>gi|448630473|ref|ZP_21673128.1| 30S ribosomal protein S2 [Haloarcula vallismortis ATCC 29715]
-------MSGNEKEGLDASDSDF-------------------DPSDEDDEAVDAETET--
---------EAEQPADDADEATEAEPTDADTEADE--------EAEADEAAGPQLDEDVM
PDEQSEADLLIPVEDYLGAGVHIGTQQKTQDMERFIHRVRTDGLYVLDVSMTDERIRTAA
DFLSNYEPEQILAASSRQYGRFPAEKFAEAIGARVRTGRFIPGTLTNPDYDGYIEPDIVV
VTDPIGDAQAVKEAITVGIPVIAMCDSNNTTSNVDLVVPTNNKGRKALSVVYWLLANETL
DRR-GAEPTYGLDDF---------ESDL
>gi|448667513|ref|ZP_21686013.1| 30S ribosomal protein S2 [Haloarcula amylolytica JCM 13557]
-------MSGNEKEGLDASDSDF-------------------DPSDEDDEAADAETET--
---------EAEQPADDAAEATEAEPTDADTEADE--------AAEADEAAGPQLDEDVM
PDEQSEADLLIPVEDYLGAGVHIGTQQKTQDMERFIHRVRTDGLYVLDVSMTDERIRTAA
DFLANYEPEQILAASSRQYGRFPAEKFAEAIGARVRTGRFIPGTLTNPDYDGYIEPDIVV
VTDPIGDAQAVKEAITVGIPVIAMCDSNNTTSNVDLVVPTNNKGRKALSVVYWLLANETL
DRR-GAEPTYGLDDF---------ESDI
>gi|344211117|ref|YP_004795437.1| 30S ribosomal protein S2 [Haloarcula hispanica ATCC 33960]
-------MSGNEKEGLDASDSDF-------------------DPSDEDDEAVDAETET--
---------EAEQPADDAAEATEAEPTDADTEADE--------AADADEAAGPQLDEDVM
PDEQSEADLLIPVEDYLGAGVHIGTQQKTQDMERFIHRVRTDGLYVLDVSMTDERIRTAA
DFLSNYEPEQILAASSRQYGRFPAEKFAEAIGARVRTGRFIPGTLTNPDYDGYIEPDIVV
VTDPIGDAQAVKEAITVGIPVIAMCDSNNTTSNVDLVVPTNNKGRKALSVVYWLLANETL
DRR-GAEPTYGLDDF---------ESDI
>lcl|38015_1157 unnamed protein product
-------MSGNEKEGLDASDSDF-------------------DPSDEDDEAVDAETET--
---------EAEQPADDAAEATEAEPTDADTEADE--------AADADEAAGPQLDEDVM
PDEQSEADLLIPVEDYLGAGVHIGTQQKTQDMERFIHRVRD-------------------
------------------------------------------------------------
------------------------------------------------------------
----------------------------
>gi|448296799|ref|ZP_21486849.1| 30S ribosomal protein S2 [Halalkalicoccus jeotgali B3]
------MSNEPDQDGLDAAEE---------------------EIDEEPEPEAGGDPDV--
------DPNEDVRAETEEPTADADTEEAEAEADTD----------VDEDPAGPSLDEDVM
PDE--EADLLIPVEEYLGAGAHIGTQQKTQDMERFIHRVRTDGLYVLDISKTDERIRTAA
DFLSNYDPEQVLVTSSRQYGRFPAEKFAETIGARARTGRFIPGTLTNPKYDGYIEPDVVV
VTDPIGDAQAVTEAITVGIPVIAMCDSNNSTSNVDLVIPTNNKGRKALSVVYWLLANETL
DRR-GADTVYALEDF---------ESGI
>gi|448378233|ref|ZP_21560707.1| 30S ribosomal protein S2 [Halovivax asiaticus JCM 14624]
---------MTENDTSQEGLDAA-------------------EEEIDEEPAEGAGPAA--
------ESEEVTEADDAQPAADDAADEPDTEEADD----------------GPTLDDDVM
SDE--DVDLLIPVEDYLGAGVHIGTQQKTSDMERFIHRVRTDGLYVLDVSMTDGRIRTAA
DFLENYEPEQILVTSSRQYGRFPAEKFAEAVGARARTGRFIPGTLTNPKYDGYIEPDVLV
VTDPIGDAQAVKEAITVGIPVIAMCDSNNQTGNVDLVVPTNNKGRKALSVVYWLLANEVL
DRR-GAEPSYALEDF---------ESMV
>gi|433638716|ref|YP_007284476.1| ribosomal protein Sa/S2 [Halovivax ruber XH-70]
---------MTENDTSQEGLDAA-------------------EEEIDEEPAEGAGPAA--
------ESEEVTEADDAQPAADDAADEPATEEADD----------------GPTLDDDVM
SDE--DVDLLIPVEDYLGAGVHIGTQQKTSDMERFIHRVRTDGLYVLDVSMTDGRIRTAA
DFLENYDPEQILVTSSRQYGRFPAEKFAEAVGARARTGRFIPGTLTNPKYDGYIEPDVLV
VTDPIGDAQAVKEAITVGIPVIAMCDSNNQTGNVDLVVPTNNKGRKALSVVYWLLANEVL
DRR-GAEPSYALEDF---------ESMV
>lcl|36174_6967 unnamed protein product
---------MTDNDAQQEGPDAA-------------------EEEIDEEPAEGAGPAA--
------DPADDVEPADEQSADAD--EPAEAEPDED---------------AGPTLDDDVM
SDE--EADLLIPVEDYLGAGVHIGTQQKTADMERFIHRVRTDGLYVLDVSKTDGRIRTAA
DFLSNYDAEQILVTSSRQYGRFPAEKFAEAVGARARTGRFIPGTLTNPKYDGYIEPDVVV
VTDPIGDAQAVKEAITVGIPVIAMCDSNNQTSNVDLVVPTNNKGRKALSVVYWLLANEVL
DKR-GAEPSYSLEDF---------ESMV
>gi|448702872|ref|ZP_21700229.1| 30S ribosomal protein S2 [Halobiforma lacisalsi AJ5]
--------MTDDNDATQEGLDAA-------------------EEEIDEEPAEGAGPAA--
-------DQDDVEPAEQTADAEAAEADADAEETEE--------------DAGPALDDDVM
SDE--EADLLIPVEDYLGAGVHIGTQQKTKDMERFIHRVRTDGLYVLDVSKTDQRIRTAA
DFLSNYSPEQILVTSSRQYGRFPAEKFAEAVGARARTGRFIPGTLTNPKYDGYIEPDVLV
VTDPIGDAQAVKEAITVGIPVIAMCDSNNQVSNVDLVVPTNNKGRKALSVVYWLLANEVL
DRR-GAEPSYSLEDF---------ESGV
>gi|448712010|ref|ZP_21701553.1| 30S ribosomal protein S2 [Halobiforma nitratireducens JCM 10879]
--------MTDDNDASQEGLDVA-------------------EEEIDEEPAEGTGPAADQ
DDVEPAEQTADAEAAQADAEAEAADADSEIDAEDADADADAEAEAEAED-AGPALDDDVM
SDE--EADLLIPVEDYLGAGVHIGTQQKTKDMERFIHRVRTDGLYVLDVSKTDGRIRTAA
DFLANYDPEQILVTSSRQYGRFPAEKFAEAVGARARTGRFIPGTLTNPKYDGYIEPDVVV
VTDPIGDAQAVKEAITVGIPVIAMCDSNNQVSNVDLVVPTNNKGRKALSVVYWLLANEVL
DRR-GAEPTYSLEDF---------ESGV
>gi|448317550|ref|ZP_21507101.1| 30S ribosomal protein S2 [Natronococcus jeotgali DSM 18795]
---------MTENDTTQEGLDAA-------------------DEEIDEEPAEGPGPAA--
------EPDEDVEPAAEQPADAD-----EAEAEDN---------------AGPTLDDDVM
SDE--EADLLIPVEDYLGAGVHIGTQQKTKDMERFIHRVRTDGLYVLDVSKTDQRIRTAA
DFLSNYDPEQILVTSSRQYGRFPAEKFAEAVGARARTGRFIPGTLTNPKYDGYIEPDVVV
VTDPIGDAQAVKEAITVGIPVIAMCDSNNQVSNVDLVVPTNNKGRKALSVVYWLLANEVL
DRR-GAEPSYALEDF---------ESTV
>gi|435847141|ref|YP_007309391.1| ribosomal protein Sa/S2 [Natronococcus occultus SP4]
---------MTDDNATQEGLDAA-------------------DEEIDEEPAEGPGPAA--
------DLDEDVEPAAEQSADAE-------EAEAE------------EEDAGPSLDDDVM
SDE--EADLLIPVEDYLGAGVHIGTQQKTKDMERFIHRVRTDGLYVLDVSKTDGRIRTAA
DFLSNYDPEQILVTSSRQYGRFPAEKFAEAVGARARTGRFIPGTLTNPKYDGYIEPDVVV
VTDPIGDAQAVKEAITVGIPVIAMCDSNNQVSNVDLVVPTNNKGRKALSVVYWLLANEVL
DRR-GAEPSYALEDF---------ESMV
>gi|448322468|ref|ZP_21511938.1| 30S ribosomal protein S2 [Natronococcus amylolyticus DSM 10524]
---------MTDENATQEGLDAA-------------------DEEIDEEPAEGPGPAA--
------DPDEDVEPADEQPAEAE-----EAEAEED---------------AGPSLDDDVM
SDE--EADLLIPVEDYLGAGVHIGTQQKTKDMERFIHRVRTDGLYVLDVSKTDGRIRTAA
NFLSNYDPEQILVTSSRQYGRFPAEKFAEAVGARARTGRFIPGTLTNPKYDGYIEPDVVV
VTDPIGDAQAVKEAITVGIPVIAMCDSNNQVSNVDLVVPTNNKGRKALSVVYWLLANEVL
DRR-GAEPSYALEDF---------ESMV
>gi|448400368|ref|ZP_21571360.1| 30S ribosomal protein S2 [Haloterrigena limicola JCM 13563]
---------MTDNDATQEGLDAA-------------------EEEIDEEPAEGAGPAA--
--------EEDVESAAEQPADAEGAPAAEAEEADD---------AAEEEDAGPTLDDDVM
SDE--EADLLIPVEDYLGAGVHIGTQQKTADMERFIHRVRTDGLYVLDVSKTDGRIRTAA
DFLANYDPEQILVTSSRQYGRFPAEKFAEAVGARARTGRFIPGTLTNPKYDGYIEPDVLV
VTDPIGDAQAVKEAITVGIPVIAMCDSNNQVSNVDLVVPTNNKGRKALSVVYWLLANEVL
DRR-GAEPSYSLEDF---------ESTV
>gi|448385459|ref|ZP_21563965.1| 30S ribosomal protein S2 [Haloterrigena thermotolerans DSM 11522]
---------MTENDATQEGLDAA-------------------EEDIDEEPAEGAGPAA--
--------EEDVEPIDEQPADAEGTPAADADNADD-----------AEEDAGPTLDDDVM
SDE--EADLLIPVEDYLGAGVHIGTQQKTEDMDRFIHRVRTDGLYVLDVSKTDGRIRTAA
DFLANYDPEQILVTSSRQYGRFPAEKFAEAVGARARTGRFIPGTLTNPKYDGYIEPDVLV
VTDPIGDAQAVKEAITVGIPVIAMCDSNNQVSNVDLVVPTNNKGRKALSVVYWLLANEVL
DRR-GAEPSYSLEDF---------ESGV
>gi|448334519|ref|ZP_21523693.1| 30S ribosomal protein S2 [Natrinema pellirubrum DSM 15624]
---------MTENDATQEGLDAA-------------------EEDIDEEPAEGAGPAA--
--------EEDVEPVDEQPADAEGTPAADADKADD-----------AEEDAGPTLDDDVM
SDE--EADLLIPVEDYLGAGVHIGTQQKTEDMDRFIHRVRTDGLYVLDVSKTDGRIRTAA
DFLANYDPEQILVTSSRQYGRFPAEKFAEAVGARARTGRFIPGTLTNPKYDGYIEPDVLV
VTDPIGDAQAVKEAITVGIPVIAMCDSNNQVSNVDLVVPTNNKGRKALSVVYWLLANEVL
DRR-GAEPSYSLEDF---------ESGV
>gi|448330859|ref|ZP_21520135.1| 30S ribosomal protein S2 [Natrinema versiforme JCM 10478]
---------MTENDATQEGLDAA-------------------EEAIDEEPAEGAGPAA--
-------DADDVEPVDEQPADAEGSPAADAEQADD-----------AEDDAGPTLDDDVM
SDE--EADLLIPVEDYLGAGVHIGTQQKTEDMGRFIHRVRTDGLYVLDVSKTDGRIRTAA
DFLANYDPEQILVTSSRQYGRFPAEKFADAVGARARTGRFIPGTLTNPKYDGYIEPDVLV
VTDPIGDAQAVKEAITVGIPVIAMCDSNNQVSNVDLVVPTNNKGRKALSVVYWLLANEVL
DRR-GAEPSYSLEDF---------ESGV
>gi|448340562|ref|ZP_21529533.1| 30S ribosomal protein S2 [Natrinema gari JCM 14663]
---------MTENDATQEGLDAA-------------------EEATDEEPAEGAGPAG--
-------DADDVEPVDEQPADAEGAPAADAEQADD----------TDEEDAGPTLDDDVM
PDE--EADLLIPVEDYLGAGVHIGTQQKTTDMDRFIHRVRTDGLYVLDISKTDGRIRTAA
DFLANYDPEQILVTSSRQYGRFPAEKFAEAVGARARTGRFIPGTLTNPKYDGYIEPDVLV
VTDPIGDAQAVKEAITVGIPVIAMCDSNNQVSNVDLVVPTNNKGRKALSVVYWLLANEVL
DRR-GAEPSYSLEDF---------ESGV
>gi|397772878|ref|YP_006540424.1| ribosomal protein S2 [Natrinema sp. J7-2]
---------MTENDATQEGLDAA-------------------EEATDEEPAEGAGPAG--
-------DADDVEPVDEQPADAEGAPAADAEQADD----------TDEEDAGPTLDDDVM
PDE--EADLLIPVEDYLGAGVHIGTQQKTTDMDRFIHRVRTDGLYVLDISKTDGRIRTAA
DFLANYDPEQILVTSSRQYGRFPAEKFAEAVGARARTGRFIPGTLTNPKYDGYIEPDVLV
VTDPIGDAQAVKEAITVGIPVIAMCDSNNQVSNVDLVVPTNNKGRKALSVVYWLLANEVL
DRR-GAEPSYSLEDF---------ESGV
>gi|448337134|ref|ZP_21526216.1| 30S ribosomal protein S2 [Natrinema pallidum DSM 3751]
---------MTENDATQEELDAA-------------------EEAIDEEPAEGAGPAA--
-------DADDVEPVDEQSADAEGAPAADAEQADD----------ADEEDAGPTLDDDVM
PDE--EADLLIPVEDYLGAGVHIGTQQKTSDMDRFIHRVRTDGLYVLDISKTDGRIRTAA
DFLANYDPEQILVTSSRQYGRFPAEKFAEAVGARARTGRFIPGTLTNPKYDGYIEPDVLV
VTDPIGDAQAVKEAITVGIPVIAMCDSNNQVSNVDLVVPTNNKGRKALSVVYWLLANEVL
DRR-GAEPSYSLEDF---------ESGV
>lcl|38023_3163 unnamed protein product
---------MTENDATQEGLDAA-------------------EEAIDEEPAEGAGPAA--
-------DADDVEPVDEQPADAEGAPAADAEQADD----------ADEEDAGPTLDDDVM
PDE--EADLLIPVEDYLGAGVHIGTQQKTTDMDRFIHRVRTDGLYVLDISKTDGRIRTAA
DFLANYDPEQILVTSSRQYGRFPAEKFAEAVGARARTGRFIPGTLTNPKYDGYIEPDVLV
VTDPIGDAQAVKEAITVGIPVIAMCDSNNQVSNVDLVVPTNNKGRKALSVVYWLLANEVL
DRR-GAEPSYSLEDF---------ESGV
>gi|448346273|ref|ZP_21535159.1| 30S ribosomal protein S2 [Natrinema altunense JCM 12890]
---------MTENDATQEGLDAA-------------------EEAIDEEPAEGAGPAA--
-------DADDVEPVDEQPADAEGAPAADAEQADD----------ADEEDAGPTLDDDVM
PDE--EADLLIPVEDYLGAGVHIGTQQKTTDMDRFIHRVRTDGLYVLDISKTDGRIRTAA
DFLANYDPEQILVTSSRQYGRFPAEKFAEAVGARARTGRFIPGTLTNPKYDGYIEPDVLV
VTDPIGDAQAVKEAITVGIPVIAMCDSNNQVSNVDLVVPTNNKGRKALSVVYWLLANEVL
DRR-GAEPSYSLEDF---------ESGV
>gi|448298713|ref|ZP_21488740.1| 30S ribosomal protein S2 [Natronorubrum tibetense GA33]
---------MTDNDATQEGLDAA-------------------EDEIDEEPAEGPGPAA--
------DPEEDVEPAEEQPADAEAEEADADAEPVT---------DEEPEDEGPTLDDDVM
SDE--EADLLIPVEDYLGAGVHIGTQQKTKDMERFIHRVRTDGLYVLDVSKTDGRIRTAA
DFLANYDPEQILVTSSRQYGRFPAEKFAEAVGARARTGRFIPGTLTNPKYDGYIEPDVVV
VTDPIGDAQAVKEAITVGIPVIAMCDSNNQVSNVDLVVPTNNKGRKALSVVYWLLANEVL
DKR-GAEPSYSLEDF---------ESMV
>gi|448368983|ref|ZP_21555750.1| 30S ribosomal protein S2 [Natrialba aegyptia DSM 13077]
---------MTDNDTTQEGLDAA-------------------EEEIEEEPAEGAGPAA--
------DPDEEVEPVDEQSATAEADEADAAAEPTD-----------EEEASGPTLDDDVM
SDE--EADLLIPVEDYLGAGVHIGTQQKTNDMERFIHRVRTDGLYVLDVSKTDSRIRTAA
DFLSNYNPEQILVTSSRQYGRFPAEKFAEAVGARARTGRFIPGTLTNPKYDGYIEPDVVV
VTDPIGDAQAVKEAITVGIPVIAMCDSNNQVSNVDLVVPTNNKGRKALSVVYWLLANEVL
DRR-GAEPSYSLEDF---------ESGV
>gi|448348761|ref|ZP_21537609.1| 30S ribosomal protein S2 [Natrialba taiwanensis DSM 12281]
---------MTDNDTTQEGLDAA-------------------EEEIEEEPAEGAGPAA--
------DPDEEVEPVDEQSATAEADEADAAAEPTD-----------EEEASGPTLDDDVM
SDE--EADLLIPVEDYLGAGVHIGTQQKTNDMERFIHRVRTDGLYVLDVSKTDSRIRTAA
DFLSNYNPEQILVTSSRQYGRFPAEKFAEAVGARARTGRFIPGTLTNPKYDGYIEPDVVV
VTDPIGDAQAVKEAITVGIPVIAMCDSNNQVSNVDLVVPTNNKGRKALSVVYWLLANEVL
DRR-GAEPSYSLEDF---------ESGV
>gi|448361728|ref|ZP_21550341.1| 30S ribosomal protein S2 [Natrialba asiatica DSM 12278]
---------MTDNDTTQEGLDAA-------------------EEEIEEEPAEGAGPAA--
------DPDEEVEPVDEQSATAEADEAEGAAEPTD-----------EEEASGPTLDDDVM
SDE--EADLLIPVEDYLGAGVHIGTQQKTNDMERFIHRVRTDGLYVLDVSKTDSRIRTAA
DFLSNYNPEQILVTSSRQYGRFPAEKFAEAVGARARTGRFIPGTLTNPKYDGYIEPDVVV
VTDPIGDAQAVKEAITVGIPVIAMCDSNNQVSNVDLVVPTNNKGRKALSVVYWLLANEVL
DRR-GAEPSYSLEDF---------ESGV
>gi|336252145|ref|YP_004595252.1| 30S ribosomal protein S2 [Halopiger xanaduensis SH-6]
---------MTDNDTTQEGLDAA-------------------EEEIDEEPAEGAGPAA--
--------EEDVEPVDEQSADAAADEAEADAEVAE------ETDAEEAEDAGPTLDDDVM
SDE--EADLLIPVEDYLGAGVHIGTQQKTADMERFIHRVRTDGLYVLDVSKTDQRIRTAA
DFLANYDPEQILVTSSRQYGRFPAEKFAEAVGARARTGRFIPGTLTNPKYDGYIEPDVVV
VTDPIGDAQAVKEAITVGIPVIAMCDSNNQVSNVDLVVPTNNKGRKALSVVYWLLANEVL
DRR-GAEPSYALEDF---------ESSV
>gi|429192488|ref|YP_007178166.1| ribosomal protein Sa/S2 [Natronobacterium gregoryi SP2]
---------MTDDNASQEGLDAA-------------------EEEIDEEPAEGAGPAA--
-------DQDDVEPAEQTADAEANEADAEAEEPEE--------------DAGPSLDDDVM
SDE--EADLLIPVEDYLGAGVHIGTQQKTQDMERFIHRVRTDGLYVLDVSKTDGRIRTAA
NFLANYDPEQILVTSSRQYGRFPAEKFAEAVGARARTGRFIPGTLTNPKYDGYIEPDVLV
VTDPIGDAQAVKEAITVGIPVIAMCDSNNQVSNVDLVVPTNNKGRKALSVVYWLLANEVL
DQR-GAEPSYSLEDF---------ESGV
>gi|448303023|ref|ZP_21492973.1| 30S ribosomal protein S2 [Natronorubrum sulfidifaciens JCM 14089]
---------MTDNDATQEGLDAA-------------------EDEIDEEPAEGAGPAA--
------DPEDDVEPVDEQPADATEADADAEPADED---------------AGPTLDDDVM
SDE--EADLLIPVEDYLGAGVHIGTQQKTDDMERFIHRVRTDGLYVLDVSKTDGRIRTAA
DFLSNYDPEQILVTSSRQYGRFPAEKFAEAVGARARTGRFIPGTLTNPKYAGYIEPDVLV
VTDPIGDAQAVKEAITVGIPVIAMCDSNNQVSNVDLVVPTNNKGRKALSVVYWLLANEVL
DRR-GAEPSYSLEDF---------ESMV
>gi|448306194|ref|ZP_21496103.1| 30S ribosomal protein S2 [Natronorubrum bangense JCM 10635]
---------MTENDATQEGLDAA-------------------EDEIDEEPAEGPGPAA--
------DPEDDVEPVDEQPADADATEADADAEPAD-------------EDAGPTLDDDVM
ADE--EADLLIPVEDYLGAGVHIGTQQKTDDMERFIHRVRTDGLYVLDVGKTDGRIRTAA
DFLSNYDPEQILVTSSRQYGRFPAEKFAEAVGARARTGRFIPGTLTNPKYDGYIEPDVLV
VTDPIGDAQAVKEAITVGIPVIAMCDSNNQVSNVDLVVPTNNKGRKALSVVYWLLANEVL
DRR-GAEPSYSLEDF---------ESMV
>gi|448391696|ref|ZP_21566791.1| 30S ribosomal protein S2 [Haloterrigena salina JCM 13891]
---------MTDNDATQEGLDAA-------------------EEEIDEEPAEGPGPAA--
--------EEDVEPVDEQSADAEAAEADADAEPAA---------EEEEEDAGPSLDDDVM
SDE--EADLLIPVEDYLGAGVHIGTQQKTSDMERFIHRVRTDGLYVLDVSKTDGRIRTAA
DFLANYDPEQILVTSSRQYGRFPAEKFAEAVGARARTGRFIPGTLTNPKYDGYIEPDVLV
VTDPIGDAQAVKEAITVGIPVIAMCDSNNQVSNVDLVVPTNNKGRKALSVVYWLLANEVL
DRR-GAEPSYSLDDF---------ESGV
>gi|284165815|ref|YP_003404094.1| 30S ribosomal protein S2 [Haloterrigena turkmenica DSM 5511]
---------MTDNDATQEGLDAA-------------------EEEIDEEPAEGPGPAA--
--------KEDVEPVDEQPADAEATEADADAEPAA---------EEEEEDAGPSLDDDVM
SDE--EADLLIPVEDYLGAGVHIGTQQKTSDMERFIHRVRTDGLYVLDVSKTDGRIRTAA
DFLANYDPEQILVTSSRQYGRFPAEKFAEAVGARARTGRFIPGTLTNPKYDGYIEPDVLV
VTDPIGDAQAVKEAITVGIPVIAMCDSNNQVSNVDLVVPTNNKGRKALSVVYWLLANEVL
DRR-GAEPSYSLDDF---------ESGV
>gi|448314277|ref|ZP_21503977.1| 30S ribosomal protein S2 [Natronolimnobius innermongolicus JCM 12255]
---------MTDDNASQEGLDAA-------------------EDEIDEEPAEGPGPAA--
------DPEEDVEPADEQSVDAEAAEAEADAEPEP------------EEDTGPTLDDDVM
SDE--EADLLIPVEDYLGAGVHIGTQQKTNDMERFIHRVRTDGLYVLDVSKTDGRIRTAA
DFLSNYDPEQILVTSSRQYGRFPAEKFAEAVGARARTGRFIPGTLTNPKYDGYIEPDVVV
VTDPIGDAQAVKEAITVGIPVIAMCDSNNQVSNVDLVVPTNNKGRKALSVVYWLLANEVL
DRR-GAEPSYSLEDF---------ESGV
>gi|448358762|ref|ZP_21547438.1| 30S ribosomal protein S2 [Natrialba chahannaoensis JCM 10990]
---------MTDDNATQEGLDAA-------------------EEEIDEEPAEGAGPAA--
------DPEEDVEPVDEQSAEADAEAEPATEED-----------------AGPTLDDDVM
SDE--EADLLIPVEDYLGAGVHIGTQQKTNDMERFIHRVRTDGLYVLDVSKTDGRIRTAA
DFLSNYDPEQILVTSSRQYGRFPAEKFAEAVGARARTGRFIPGTLTNPKYDGYIEPDVVV
VTDPIGDAQAVKEAITVGIPVIAMCDSNNQVSNVDLVVPTNNKGRKALSVVYWLLANEVL
DQR-GAEPSYSLEDF---------ESGV
>gi|448352736|ref|ZP_21541517.1| 30S ribosomal protein S2 [Natrialba hulunbeirensis JCM 10989]
---------MTDDNATQEGLDAA-------------------EEEIDEEPAEGAGPAA--
------DPEEDVEPVDEQSAEADAEAEPAAEE-----------------DTGPTLDDDVM
SDE--EADLLIPVEDYLGAGVHIGTQQKTNDMERFIHRVRTDGLYVLDVSKTDGRIRTAA
DFLSNYDPEQILVTSSRQYGRFPAEKFAEAVGARARTGRFIPGTLTNPKYDGYIEPDVVV
VTDPIGDAQAVKEAITVGIPVIAMCDSNNQVSNVDLVVPTNNKGRKALSVVYWLLANEVL
DRR-GAEPSYSLEDF---------ESGV
>gi|289580114|ref|YP_003478580.1| 30S ribosomal protein S2 [Natrialba magadii ATCC 43099]
---------MTDDNATQEGLDAA-------------------EEEIDEEPAEGAGPAA--
------DPEEDVEPVDEQSAEAD----AEAEPAAE------------ED-TGPTLDDDVM
SDE--EADLLIPVEDYLGAGVHIGTQQKTNDMERFIHRVRTDGLYVLDVSKTDGRIRTAA
DFLSNYDPEQILVTSSRQYGRFPAEKFAEAVGARARTGRFIPGTLTNPKYDGYIEPDVVV
VTDPIGDAQAVKEAITVGIPVIAMCDSNNQVSNVDLVVPTNNKGRKALSVVYWLLANEVL
DRR-GAEPSYSLEDF---------ESGV
>gi|15790223|ref|NP_280047.1| 30S ribosomal protein S2 [Halobacterium sp. NRC-1]
--------MSENESDTEAEL----------------------EENAPDEAAADAESTA--
-------QTDEQTPDTEADEPA----------------------------PESTATEDVM
SDE--EADLLIPVEDYLGAGVHIGTQQKTNDMDRFIHRVRTDGLYVLDVSRTDDRVRTAA
DFLANYDPEQILVTSSRQYGRFPAEKFAEAVGARARTGRFIPGTLTNPDYDGYIEPDVLV
VTDPIGDSQAVKEAITVGIPVIAMCDSNNQTGNVDLVVPTNNKGRRALSVVYWLLANETL
DRR-GAEPTYGLDDF---------EDGL
>gi|169235952|ref|YP_001689152.1| 30S ribosomal protein S2 [Halobacterium salinarum R1]
--------MSENESDTEAEL----------------------EENAPDEAAADAESTA--
-------QTDEQTPDTEADEPA----------------------------PESTATEDVM
SDE--EADLLIPVEDYLGAGVHIGTQQKTNDMDRFIHRVRTDGLYVLDVSRTDDRVRTAA
DFLANYDPEQILVTSSRQYGRFPAEKFAEAVGARARTGRFIPGTLTNPDYDGYIEPDVLV
VTDPIGDSQAVKEAITVGIPVIAMCDSNNQTGNVDLVVPTNNKGRRALSVVYWLLANETL
DRR-GAEPTYGLDDF---------EDGL
>gi|322369527|ref|ZP_08044092.1| 30S ribosomal protein S2 [Haladaptatus paucihalophilus DX253]
-------MSDNESEQVEEETDGLDAA----------------EEEIDAEPTGESGAEP--
----------AVDPDEDVAAQAD----------------------ETEEEDEPQFDEDVL
GDE--EADLLIPVEDYLGAGVHIGTQQKTEDMERFIHRVRTDGLYVLDVSKTDQRIRTAA
NFLADYNPEQILVTSSRQYGRFPAEKFADAVGARARTGRFIPGTLTNPKYDGYIEPDVVV
VTDPIGDAQAVKEAITVGIPVIAMCDSNNSTSNVDLVVPTNNKGRKALSVVYWLLANETL
DRR-GAEPTYSLDDF---------ESEI
>gi|541201817|gb|ERH09882.1| SSU ribosomal protein S2P [halophilic archaeon J07HX64]
-------MSGNENNGLDASDDDA-------------------ETETTAGQSAEADLAE--
----AEQSTGDTEPEGLDAEAVDLDPAAPEDDTES---------EEETDDSGPSLDEDVM
PDE--EADLLIPVEDYLGAGVHIGTQQKTQDMGRFIHRVRTDGLYVLDVSMTDERIRTAA
NFLAGYDPEQILVASSRQYGRFPAETFADAVGARARTGRFIPGTLTNPTYDGYIEPDAVV
VTDPIGDSQAVKEAITVGIPVIAMCDSNNTTSNVDLVVPTNNKGRKALSVVYWLLANETL
DHR-GADSFYALEDF---------ESEL
>gi|541193687|gb|ERH02035.1| ribosomal protein archaeal type S2 [Halonotius sp. J07HN6]
MSDNNTELDTQDADAADAAADDDAPVDDAP-DADAAADEGADDAETTTDADVETADAD--
-----ETAAETAADDEAAETADAADAAADGDAEAD----------EAKD-EESPFDDDVM
PDD--EADLLIPVEDYLSAGVHIGTQQKTNDMERFIHRVRDDGLYVLDVSQTDTRIRTAA
DLLSNYSPEQVLVTSSRQYGRFPAEKFAEAIGARARTGRFIPGTLTNPDYEGYIEPDVVV
VTDPIGDAQAVKEAITVGIPVVAMCDSNNQVSNVDLVVPTNNKGRRALSVVYWLLANETL
DRR-NAGTVYELDDF---------EDAL
>gi|354610848|ref|ZP_09028804.1| ribosomal protein S2 [Halobacterium sp. DL1]
-------MSENESDTEAELED---------------------APEEQEQPASEEGAEG--
-------EVQTDEQSAEEPE------------------------------PESTATEDVM
SDE--EADLLIPVEDYLGAGVHIGTQQKTKDMDRFIHRVRTDGLYVLDVSKTDERIRTAA
DFLANYDPEQILVTSSRQYGRFPAEKFAEAVGARARTGRFIPGTLTNPQYDGYIEPDVLV
VTDPIGDAQAVKEAITVGIPVIAMCDSNNQTSNVDLVVPTNNKGRRALSVVYWLLANETL
DRR-GAEPTYALEDF---------EDGL
>gi|541205659|gb|ERH13639.1| ribosomal protein S2 [halophilic archaeon J07HB67]
------------------------------------------------------------
------------------------------------------------------------
---------------------------------------------MLDVSQTDGRIRTAA
SFLSGYDPEQVLVTSSRQYGRFPAEKFADAIGARARTGRFIPGTLTNPQYEGYIEPDALV
VTDPIGDAQAVKEAITVGIPVVAMCDSNNQVSNVDLVVPTNNKGRRALSVVYWLLANETL
DRR-GAEPTYALDDF---------EADI
>gi|399576706|ref|ZP_10770461.1| rps2 protein [Halogranum salarium B-1]
-------MSENENEALEAAE----------------------EEIDAEAPAEDAGAEP--
----------DVDPEIAAEEDLPAEEAEESAPEAE------------EETEESMFDEDVM
PDD--EADLLIPVEDYLSAGVHIGTQQKTSDMERFIHRVRDDGLYVLDVSQTDSRIRTAA
DFLANYNPEQVLVTSSRQYGRFPAKKFADAIGARARTGRFIPGTLTNPDYEGYIEPDVVV
VTDPIGDNQAVKEAITVGIPVIAMCDSNNQTSNVDLVIPTNNKGRRALSVVYWLLANETL
DRR-GAEPTYALDDF---------EAGI
>gi|257388639|ref|YP_003178412.1| 30S ribosomal protein S2 [Halomicrobium mukohataei DSM 12286]
-------MSGNENEGLDAEDSDF-------------------DPEDDVEAEADAEATD--
----------TEEPAADAEASEADAEAEEAD-------------------EGPSLDEDVM
PDD--EADLLIPVEEYLGAGVHIGTQQKTQDMERFIHRVRTDGLYVLDVSMTDSRIRTAA
DFLANYDPEQILVASSRQYGRFPAEKFADAVGARARTGRFIPGTLTNPDYDGYIEPDVVV
VTDPIGDAQAVKEAITVGIPVIAMCDSNNTTANVDLVVPTNNKGRKALSVVYWLLANETL
DRR-GSDTVYELADF---------ESEL
>gi|541197598|gb|ERH05761.1| ribosomal protein archaeal type S2 [Halonotius sp. J07HN4]
-------MSDNNTELEEQDDAADADDAPVD------------DEPDATDAANEAAEEA--
------EATEAVDDTADADNSADVEADADTEADAD--------ADDEAEEEATPFDDDVM
PDD--EADLLIPVEDYLGAGVHIGTQQKTNDMERFIHRVRDDGLYVLDVSQTDSRIRTAA
DFLENYDPEQILVTSSRQYGRFPAEKFADAIGARARTGRFIPGTLTNPDYAGYIEPDVVV
VTDPIGDAQAVKEAITVGIPVIAMCDSNNQVSNVDLVVPTNNKGRRALSVVYWLLANETL
DRR-NAGTLYELEDF---------EDAL
>gi|385804345|ref|YP_005840745.1| 30S ribosomal protein S2 [Haloquadratum walsbyi C23]
-------MTENDNEVVEVVDDDEAVVSESPV-----------DVDTATEAEADTETDE--
--------SNETTPTASDAAGDETTTQTGNESADA---------EPDDELEGPTFDEDVM
PDE--EADLLIPVEDYLSAGVHIGTQQKTSDMERFIHRVRDDGLYVLDVSQTDSRIRTAA
NFLANYNPDQMLVTSSRQYGRFPAKKFADAVGARARTGRFIPGTLTNPDYAGYIEPDVVV
VTDPIGDAQAVKEAITVGIPVIAMCDSNNQTSNTDLVVPTNNKGRRALSVVYWLLANETL
DRR-GADSLYALDEF---------EAEI
>gi|110668827|ref|YP_658638.1| 30S ribosomal protein S2 [Haloquadratum walsbyi DSM 16790]
-------MTENDNEVVEVVDDDEAVVSESPV-----------DVDTATEAEADTETDE--
--------SNETTPTASDAAGDETTTQTGNESADA---------EPDDELEGPTFDEDVM
PDE--EADLLIPVEDYLSAGVHIGTQQKTSDMERFIHRVRDDGLYVLDVSQTDSRIRTAA
NFLANYNPDQMLVTSSRQYGRFPAKKFADAVGARARTGRFIPGTLTNPDYAGYIEPDVVV
VTDPIGDAQAVKEAITVGIPVIAMCDSNNQTSNTDLVVPTNNKGRRALSVVYWLLANETL
DRR-GADSLYALDEF---------EAEI
>gi|544639655|ref|WP_021074211.1| 30S ribosomal protein S2 [haloarchaeon 3A1_DGR]
--------MTEDNDTVELDADADATAEDAA------------AADADVEDAADTTAEQ--
-------PDDAAAPATEADAGSDEPDANAAEEAVE---------ADDEADEESRFDDDVM
PDE--DADLLIPVEEYLGAGVHIGTQQKTKDMERFIHRVRDDGLYVLDVSKTDERIRVAA
DFLSGYAPEQVLVTSSRQYGRFPAEKFADAIGARARTGRFIPGTLTNPDYAGYIEPDVVV
VTDPIGDAQAVKEAITVGIPVIAMCDSNNQLSNVDLAIPTNNKGRRALSVVYWLLANETL
DRR-GADTVYALEDF---------EAEL
>lcl|39407_337 unnamed protein product
--------MSEDNDAVELDDDAETEAVDAA---------VEEEADTTEEPTAAAESDE--
------ATAETSEPAADVDEGVDDDA--------------------DEEEAASPFDDDVM
PDD--DVDLLIPVEDYLSAGVHIGTQQKTADMERFIHRVRDDGLYVLDVSLTDQRIRTAA
DFLENYDPEQILVTSSRQYGRFPAEKFADAIGARARTGRFIPGTLTNPDYAGYIEPDVVV
VTDPIGDAQAVKEAITVGIPVIAMCDSNNQLSNVDLVIPTNNKGRRALSVVYWLLANETL
DRR-GADTVFALEDF---------EDEL
>lcl|38016_3043 unnamed protein product
--------MSEDNDAVELDDDAETEAVDAA---------VEEEADTTEEPTAAAESDE--
------ATAETSEPAADVDEGVDDDA--------------------DEEEAASPFDDDVM
PDD--DVDLLIPVEDYLSAGVHIGTQQKTADMERFIHRVRDDGLYVLDVSLTDQRIRTAA
DFLENYDPEQILVTSSRQYGRFPAEKFADAIGARARTGRFIPGTLTNPDYAGYIEPDVVV
VTDPIGDAQAVKEAITVGIPVIAMCDSNNQLSNVDLVIPTNNKGRRALSVVYWLLANETL
DRR-GADTVFALEDF---------EDEL
>lcl|36546_3291 unnamed protein product
--------MSEDNDAVELDDDAETEAVDAA---------VEEEADTTEEPTADAAETA--
-------------------ADAESETAAGDDEADE--------------EEASPFDDDVM
PDD--DVDLLIPVEDYLSAGVHIGTQQKTKDMERFIHRVRDDGLYVLDVSLTDQRIRTAA
DFLANYNPEQILVTSSRQYGRFPAEKFADAIGARARTGRFIPGTLTNPDYAGYIEPDVVV
VTDPIGDAQAVKEAITVGIPVIAMCDSNNQLSNVDLVIPTNNKGRRALSVVYWLLANETL
DRR-GADTVFALEDF---------EDEL
>lcl|38020_270 unnamed protein product
--------MSEDNDAVELDDDAETEAVDAA---------VEEEADTTEEPTADAAETA--
-------------------ADAESETAAGDDEADE--------------EEASPFDDDVM
PDD--DVDLLIPVEDYLSAGVHIGTQQKTKDMERFIHRVRDDGLYVLDVSLTDQRIRTAA
DFLANYNPEQILVTSSRQYGRFPAEKFADAIGARARTGRFIPGTLTNPDYAGYIEPDVVV
VTDPIGDAQAVKEAITVGIPVIAMCDSNNQLSNVDLVIPTNNKGRRALSVVYWLLANETL
DRR-GADTVFALEDF---------EDEL
>lcl|38021_2958 unnamed protein product
--------MSEDNDAVELDDDAETEAVDAA---------VEEEADTTEEPTADAAETA--
-------------------ADAESETAAGDDEADE--------------EEASPFDDDVM
PDD--DVDLLIPVEDYLSAGVHIGTQQKTKDMERFIHRVRDDGLYVLDVSLTDQRIRTAA
DFLANYNPEQILVTSSRQYGRFPAEKFADAIGARARTGRFIPGTLTNPDYAGYIEPDVVV
VTDPIGDAQAVKEAITVGIPVIAMCDSNNQLSNVDLVIPTNNKGRRALSVVYWLLANETL
DRR-GADTVFALEDF---------EDEL
>lcl|38022_196 unnamed protein product
--------MSEDNDAVELDDDAETEAVDAA---------VEEEADTTEEPTADAAETA--
-------------------ADAESETAAGDDEADE--------------EEASPFDDDVM
PDD--DVDLLIPVEDYLSAGVHIGTQQKTKDMERFIHRVRDDGLYVLDVSLTDQRIRTAA
DFLANYNPEQILVTSSRQYGRFPAEKFADAIGARARTGRFIPGTLTNPDYAGYIEPDVVV
VTDPIGDAQAVKEAITVGIPVIAMCDSNNQLSNVDLVIPTNNKGRRALSVVYWLLANETL
DRR-GADTVFALEDF---------EDEL
>lcl|36553_1136 unnamed protein product
--------MSEDNDAVELDDDAETEAVDAA---------VEEEADTTEEPTADAAETA--
-------------------ADAESETAAGDDEADE--------------EEASPFDDDVM
PDD--DVDLLIPVEDYLSAGVHIGTQQKTKDMERFIHRVRDDGLYVLDVSLTDQRIRTAA
DFLANYNPEQILVTSSRQYGRFPAEKFADAIGARARTGRFIPGTLTNPDYAGYIEPDVVV
VTDPIGDAQAVKEAITVGIPVIAMCDSNNQLSNVDLVIPTNNKGRRALSVVYWLLANETL
DRR-GADTVFALEDF---------EDEL
>lcl|38024_1303 unnamed protein product
--------MSEDNDAVELDDDAETEAVDAA---------VEEEADTTEEPTADAAETA--
-ADAESETAAGDAAVEEEADTTEEPTADAAETAADAESETAAGDDEADEEEASPFDDDVM
PDD--DVDLLIPVEDYLSAGVHIGTQQKTKDMERFIHRVRDDGLYVLDVSLTDQRIRTAA
DFLANYNPEQILVTSSRQYGRFPAEKFADAIGARARTGRFIPGTLTNPDYAGYIEPDVVV
VTDPIGDAQAVKEAITVGIPVIAMCDSNNQLSNVDLVIPTNNKGRRALSVVYWLLANETL
DRR-GADTVFALEDF---------EDEL
>lcl|38025_1910 unnamed protein product
--------MSEDNDAVELDDDAETEAVDAA---------VEEEADTTEEPTADAAETA--
-------------------ADAESETAAGDDEADE--------------EEASPFDDDVM
PDD--DVDLLIPVEDYLSAGVHIGTQQKTKDMERFIHRVRDDGLYVLDVSLTDQRIRTAA
DFLANYNPEQILVTSSRQYGRFPAEKFADAIGARARTGRFIPGTLTNPDYAGYIEPDVVV
VTDPIGDAQAVKEAITVGIPVIAMCDSNNQLSNVDLVIPTNNKGRRALSVVYWLLANETL
DRR-GADTVFALEDF---------EDEL
>lcl|36556_2703 unnamed protein product
--------MSEDNDAVELDDDAETEAVDAA---------VEEEADTTEEPTADAAETA--
-------------------ADAESETAAGDDEADE--------------EEASPFDDDVM
PDD--DVDLLIPVEDYLSAGVHIGTQQKTKDMERFIHRVRDDGLYVLDVSLTDQRIRTAA
DFLANYNPEQILVTSSRQYGRFPAEKFADAIGARARTGRFIPGTLTNPDYAGYIEPDVVV
VTDPIGDAQAVKEAITVGIPVIAMCDSNNQLSNVDLVIPTNNKGRRALSVVYWLLANETL
DRR-GADTVFALEDF---------EDEL
>lcl|23591_2277 unnamed protein product
--------MSEDNDAVELDDDAETEAVDAA---------VEEEADTTEEPTADAAETA--
------ADAESETAAGDDEADEE---------------------------EASPFDDDVM
PDD--DVDLLIPVEDYLSAGVHIGTQQKTKDMERFIHRVRDDGLYVLDVSLTDQRIRTAA
DFLANYNPEQILVTSSRQYGRFPAEKFADAIGARARTGRFIPGTLTNPDYAGYIEPDVVV
VTDPIGDAQAVKEAITVGIPVIAMCDSNNQLSNVDLVIPTNNKGRRALSIVYWLLANETL
DRR-GADTVFALEDF---------EDEL
>gi|515913807|ref|WP_017344390.1| 30S ribosomal protein S2 [Halorubrum sp. T3]
--------MSEDNDAVELDDDAETEAVDAG---------VEEEADTTEEPTADAGAEG--
---------ASADAETGASADAEPEASADAESEAD-------------EEEGSPFDDDVM
PDD--DVDLLIPVEDYLSAGVHIGTQQKTKDMERFIHRVRDDGLYVLDVSLTDERIRTAA
DFLANYNPEQILVTSSRQYGRFPAEKFADAIGARARTGRFIPGTLTNPDYAGYIEPDVVV
VTDPIGDAQAVKEAITVGIPVIAMCDSNNQLSNVDLVIPTNNKGRRALSVVYWLLANETL
DRR-GADTVFALEDF---------EDEL
>lcl|18175_806 unnamed protein product
--------MSEDNDAVELDDDAETEAVDAA---------VEEEADTTEEPTADAGAEG--
-------ASADAETGAPADAESE-----AAEEDEE---------------EASPFDDDVM
PDD--DVDLLIPVEDYLSAGVHIGTQQKTKDMERFIHRVRDDGLYVLDVSLTDERIRTAA
DFLESYDPEQILVTSSRQYGRFPAEKFADAIGARARTGRFIPGTLTNPDYAGYIEPDVVV
VTDPIGDAQAVKEAITVGIPVIAMCDSNNQLSNVDLVIPTNNKGRRALSVVYWLLANETL
DRR-GADTVFALEDF---------EDEL
>lcl|18176_1352 unnamed protein product
--------MSEDNDAVELDDDAETEAVDAG---------VEEEADTTEEPTADAGAEG--
-------ASADAETGAPADAESE-----AAEEDEE---------------EASPFDDDVM
PDD--DVDLLIPVEDYLSAGVHIGTQQKTKDMERFIHRVRDDGLYVLDVSLTDERIRTAA
DFLESYDPEQILVTSSRQYGRFPAEKFADAIGARARTGRFIPGTLTNPDYAGYIEPDVVV
VTDPIGDAQAVKEAITVGIPVIAMCDSNNQLSNVDLVIPTNNKGRRALSVVYWLLANETL
DRR-GADTVFALEDF---------EDEL
>gi|448499373|ref|ZP_21611300.1| 30S ribosomal protein S2 [Halorubrum coriense DSM 10284]
--------MSEDNDAVELDDDAETEAVDAA---------VEEEADTTEEPTADAAADG--
---------ASADADTEAPADAESEAAEEAEDAEE---------------DASPFDDDVM
PDD--DVDLLIPVEDYLSAGVHIGTQQKTKDMERFIHRVRDDGLYVLDVSLTDERIRTAA
DFLSDYNPEQILVTSSRQYGRFPAEKFADAIGARARTGRFIPGTLTNPDYAGYIEPDVVV
VTDPIGDAQAVKEAITVGIPVIAMCDSNNQLSNVDLVIPTNNKGRRALSVVYWLLANETL
DRR-GTDTVFALEDF---------EDEL
>gi|448485419|ref|ZP_21606644.1| 30S ribosomal protein S2 [Halorubrum arcis JCM 13916]
--------MSEDNDAVELDDDAETEAVDAA---------VEEEADTTEEPTADAGAEE--
---------ASADAETGASADAESEAAEAAEEADE-------------EEDASPFDDDVM
PDD--DVDLLIPVEDYLSAGVHIGTQQKTADMERFIHRVRDDGLYVLDVSLTDQRIRTAA
DFLANYDPEQILVTSSRQYGRFPAEKFADAIGARARTGRFIPGTLTNPDYAGYIEPDVVV
VTDPIGDAQAVKEAITVGIPVIAMCDSNNQLSNVDLVIPTNNKGRRALSVVYWLLANETL
DRR-GADTVFALEDF---------EDEL
>lcl|36547_2024 unnamed protein product
--------MSEDNDAVELDDDAETEAVDAA---------VEEEADTTEEPTADAGAEE--
---------ASADAETGASADAESEAAEAAEEADE-------------EEDASPFDDDVM
PDD--DVDLLIPVEDYLSAGVHIGTQQKTADMERFIHRVRDDGLYVLDVSLTDQRIRTAA
DFLANYDPEQILVTSSRQYGRFPAEKFADAIGARARTGRFIPGTLTNPDYAGYIEPDVVV
VTDPIGDAQAVKEAITVGIPVIAMCDSNNQLSNVDLVIPTNNKGRRALSVVYWLLANETL
DRR-GADTVFALEDF---------EDEL
>gi|448519089|ref|ZP_21617865.1| 30S ribosomal protein S2 [Halorubrum distributum JCM 10118]
--------MSEDNDAVELDDDAETEAVDAA---------VEEEADTTEEPTADAGAEE--
---------ASADAETGASADAESEAAEAAEEADE-------------EEDASPFDDDVM
PDD--DVDLLIPVEDYLSAGVHIGTQQKTADMERFIHRVRDDGLYVLDVSLTDQRIRTAA
DFLANYDPEQILVTSSRQYGRFPAEKFADAIGARARTGRFIPGTLTNPDYAGYIEPDVVV
VTDPIGDAQAVKEAITVGIPVIAMCDSNNQLSNVDLVIPTNNKGRRALSVVYWLLANETL
DRR-GADTVFALEDF---------EDEL
>lcl|36548_46 unnamed protein product
--------MSEDNDAVELDDDAETEAVDAA---------VEEEADTTEEPTADAGAEE--
---------ASADAETGASADAESEAAEAAEEADE-------------EEDASPFDDDVM
PDD--DVDLLIPVEDYLSAGVHIGTQQKTADMERFIHRVRDDGLYVLDVSLTDQRIRTAA
DFLANYDPEQILVTSSRQYGRFPAEKFADAIGARARTGRFIPGTLTNPDYAGYIEPDVVV
VTDPIGDAQAVKEAITVGIPVIAMCDSNNQLSNVDLVIPTNNKGRRALSVVYWLLANETL
DRR-GADTVFALEDF---------EDEL
>lcl|36557_6970 unnamed protein product
--------MSEDNDAVELDDDAETEAVDAA---------VEEEADTTEEPTADAGAEE--
---------ASADAETGASADAESEAAEAAEEADE-------------EEDASPFDDDVM
PDD--DVDLLIPVEDYLSAGVHIGTQQKTADMERFIHRVRDDGLYVLDVSLTDQRIRTAA
DFLANYDPEQILVTSSRQYGRFPAEKFADAIGARARTGRFIPGTLTNPDYAGYIEPDVVV
VTDPIGDAQAVKEAITVGIPVIAMCDSNNQLSNVDLVIPTNNKGRRALSVVYWLLANETL
DRR-GADTVFALEDF---------EDEL
>gi|448453309|ref|ZP_21593752.1| 30S ribosomal protein S2 [Halorubrum litoreum JCM 13561]
--------MSEDNDAVELDDDAETEAVDAA---------VEEEADTTEEPTADAGAEE--
---------ASADAETGASADAESEAAEAAEEADE-------------EEDASPFDDDVM
PDD--DVDLLIPVEDYLSAGVHIGTQQKTADMERFIHRVRDDGLYVLDVSLTDQRIRTAA
DFLANYDPEQILVTSSRQYGRFPAEKFADAIGARARTGRFIPGTLTNPDYAGYIEPDVVV
VTDPIGDAQAVKEAITVGIPVIAMCDSNNQLSNVDLVIPTNNKGRRALSVVYWLLANETL
DRR-GADTVFALEDF---------EDEL
>gi|448425445|ref|ZP_21582775.1| 30S ribosomal protein S2 [Halorubrum terrestre JCM 10247]
--------MSEDNDAVELDDDAETEAVDAA---------VEEEADTTEEPTADAGAEE--
---------ASADAETGASADAESEAAEAAEEADE-------------EEDASPFDDDVM
PDD--DVDLLIPVEDYLSAGVHIGTQQKTADMERFIHRVRDDGLYVLDVSLTDQRIRTAA
DFLANYDPEQILVTSSRQYGRFPAEKFADAIGARARTGRFIPGTLTNPDYAGYIEPDVVV
VTDPIGDAQAVKEAITVGIPVIAMCDSNNQLSNVDLVIPTNNKGRRALSVVYWLLANETL
DRR-GADTVFALEDF---------EDEL
>lcl|36549_42 unnamed protein product
--------MSEDNDAVELDDDAETEAVDAA---------VEEEADTTEEPTADAGAEE--
---------ASADAETGASADAESEAAEAAEEADE-------------EEDASPFDDDVM
PDD--DVDLLIPVEDYLSAGVHIGTQQKTADMERFIHRVRDDGLYVLDVSLTDQRIRTAA
DFLANYDPEQILVTSSRQYGRFPAEKFADAIGARARTGRFIPGTLTNPDYAGYIEPDVVV
VTDPIGDAQAVKEAITVGIPVIAMCDSNNQLSNVDLVIPTNNKGRRALSVVYRLLPNETL
DRH-GADTVFALEDF---------EDEL
>gi|448465596|ref|ZP_21598862.1| 30S ribosomal protein S2 [Halorubrum kocurii JCM 14978]
--------MSEDNDAVELDDDAETEAVDAA---------VEEEADTTEEPTADAAAEG--
---------ASTDAEPEAPADAESAESDDAADEEE---------------DASPFDDDVM
PDD--DVDLLIPVEDYLSAGVHIGTQQKTADMERFIHRVRDDGLYVLDVSLTDQRIRTAA
DFLANYNPEQILVTSSRQYGRFPAEKFADAIGARARTGRFIPGTLTNPDYAGYIEPDVVV
VTDPIGDAQAVKEAITVGIPVIAMCDSNNQLSNVDLVIPTNNKGRRALSVVYWLLANETL
DRR-GADTVFALDDF---------EDEL
>gi|495717568|ref|WP_008442147.1| 30S ribosomal protein S2 [Halorubrum californiense]
--------MSEDNDAVELDDDAETEAVDAA---------VEEEADTTEEPTADAAAEG--
-------ASADAEPEASADAESE----AAEETEEE---------------DASPFDDDVM
PDD--DVDLLIPVEDYLSAGVHIGTQQKTKDMERFIHRVRDDGLYVLDVSLTDQRIRTAA
DFLANYNPEQILVTSSRQYGRFPAEKFADAIGARARTGRFIPGTLTNPDYAGYIEPDVVV
VTDPIGDAQAVKEAITVGIPVIAMCDSNNQLSNVDLVIPTNNKGRRALSVVYWLLANETL
DRR-GADTVFALEDF---------EDEL
>lcl|18174_2880 unnamed protein product
--------MSEDNDAVELDDDAETEAVDAA---------VEEEADTTEEPTADAAAEG--
-------ASADAGPEAAADAESEAAAAAAEETEEE-------------DDDASPFDDDVM
PDD--DVDLLIPVEDYLSAGVHIGTQQKTKDMERFIHRVRDDGLYVLDVSLTDERIRTAA
DFLENYNPEQILVTSSRQYGRFPAEKFADAIGARARTGRFIPGTLTNPDYAGYIEPDVVV
VTDPIGDAQAVKEAITVGIPVIAMCDSNNQLSNVDLVIPTNNKGRRALSVVYWLLANETL
DRR-GADTVFALEDF---------EDEL
>lcl|18178_2868 unnamed protein product
--------MSEDNDAVELDDDAETEAVDAA---------VEEEADTTEEPTADAAAEG--
-------ASADAEPEAAADAESEAAAAAAEETEEE-------------DDDASPFDDDVM
PDD--DVDLLIPVEDYLSAGVHIGTQQKTKDMERFIHRVRDDGLYVLDVSLTDERIRTAA
DFLENYNPEQILVTSSRQYGRFPAEKFADAIGARARTGRFIPGTLTNPDYAGYIEPDVVV
VTDPIGDAQAVKEAITVGIPVIAMCDSNNQLSNVDLVIPTNNKGRRALSVVYWLLANETL
DRR-GADTVFALEDF---------EDEL
>gi|448474328|ref|ZP_21602187.1| 30S ribosomal protein S2 [Halorubrum aidingense JCM 13560]
--------MTEDNDAVELDDDAETEAVDAA---------VEEEADTTEEPTADADANA--
------APADAETAAGEETDGDE--------EADE---------------EASPFDDDVM
PDD--DVDLLIPVEDYLSAGVHIGTQQKTADMERFIHRVRDDGLYVLDVSTTDQRIRTAA
DFLSNYNPEQILVTSSRQYGRFPAEKFADAIGARARTGRFIPGTLTNPDYAGYIEPDVVV
VTDPIGDAQAVKEAITVGIPVIAMCDSNNQLSNVDLVIPTNNKGRRALSVVYWLLANETL
DRR-GTDTVFALDDF---------EDEL
>gi|448534347|ref|ZP_21621675.1| 30S ribosomal protein S2 [Halorubrum hochstenium ATCC 700873]
--------MSEDNDAVELDDDAETEAVDAA---------VEEEADTTEEPTADAAAEG--
------ASADAETGTADAESAAA-------EETTE------------EEEDASPFDDDVM
PDD--DVDLLIPVEDYLSAGVHIGTQQKTKDMERFIHRVRDDGLYVLDVSLTDQRIRTAA
DFLSNYNPEQILVTSSRQYGRFPAEKFADAIGARARTGRFIPGTLTNPDYAGYIEPDVVV
VTDPIGDAQAVKEAITVGIPVIAMCDSNNQLSNVDLVIPTNNKGRRALSVVYWLLANETL
DRR-GTDTVFALEDF---------EDEL
>gi|448431131|ref|ZP_21584959.1| 30S ribosomal protein S2 [Halorubrum tebenquichense DSM 14210]
--------MSEDNDAVELDDDAETEAVDAA---------VEEEADTTEEPTADAAAEG--
------ASADAETGTADAESAAADAAADETTEEED----------------ASPFDDDVM
PDD--DVDLLIPVEDYLSAGVHIGTQQKTKDMERFIHRVRDDGLYVLDVSLTDQRIRTAA
DFLSNYNPEQILVTSSRQYGRFPAEKFADAIGARARTGRFIPGTLTNPDYAGYIEPDVVV
VTDPIGDAQAVKEAITVGIPVIAMCDSNNQLSNVDLVIPTNNKGRRALSVVYWLLANETL
DRR-GADTVFALEDF---------EDEL
>gi|222480238|ref|YP_002566475.1| 30S ribosomal protein S2 [Halorubrum lacusprofundi ATCC 49239]
--------MTEDNDAVELDDDAETEAVDAA---------VEEEADTTEEPTADAAAEE--
-------APADAEPDATEDAGDD----------------------ADEEEDASPFDDDVM
PDD--DVDLLIPVEDYLSAGVHIGTQQKTKDMERFIHRVRDDGLYVLDVSTTDQRIRTAA
DFLKNYNPEQILVTSSRQYGRFPAEKFADAIGARARTGRFIPGTLTNPDYAGYIEPDVVV
VTDPIGDAQAVKEAITVGIPVIAMCDSNNQLSNVDLVIPTNNKGRRALSVVYWLLANETL
DRR-GADTVFALDDF---------EDEL
>lcl|38017_31 unnamed protein product
--------MTEDNDAVELDDDAETEAVDAA---------VEEEADTTEEPTADAAAEE--
------APADAESAAADAAAEDATAEADDAADEED----------------ASPFDDDVM
PDD--DVDLLIPVEDYLSAGVHIGTQQKTKDMERFIHRVRDDGLYVLDVSTTDQRIRTAA
DFLANYDPEQILVTSSRQYGRFPAEKFADAIGARARTGRFIPGTLTNPDYAGYIEPDVVV
VTDPIGDAQAVKEAITVGIPVIAMCDSNNQLSNVDLVIPTNNKGRRALSVVYWLLANETL
DRR-GADTVFALDDF---------EDEL
>gi|448460450|ref|ZP_21597275.1| 30S ribosomal protein S2 [Halorubrum lipolyticum DSM 21995]
--------MSEDNDAVELDDDAETEAVDAA---------VEEEADTTEEPTADAAADE--
----ASADAETEAPADAESAAADAAAEETTDDAAD-------------EEDASPFDDDVM
PDD--DVDLLIPVEDYLSAGVHIGTQQKTKDMERFIHRVRDDGLYVLDVSTTDQRIRTAA
DFLANYDPEQILVTSSRQYGRFPAEKFADAIGARARTGRFIPGTLTNPDYAGYIEPDVVV
VTDPIGDAQAVKEAITVGIPVIAMCDSNNQLSNVDLVIPTNNKGRRALSVVYWLLANETL
DRR-GADTVFALDDF---------EDEL
>gi|448440165|ref|ZP_21588413.1| 30S ribosomal protein S2 [Halorubrum saccharovorum DSM 1137]
--------MSEDNDAVELDDDAETEAVDAA---------VEEEADTTEEPTADAAAEG--
-------ASADAEPEAPADAETDEAAEADAAAEEE---------------DASPFDDDVM
PDD--DVDLLIPVEDYLSAGVHIGTQQKTKDMERFIHRVRDDGLYVLDVSTTDQRIRTAA
DFLSNYDPEQILVTSSRQYGRFPAEKFADAIGARARTGRFIPGTLTNPDYAGYIEPDVVV
VTDPIGDAQAVKEAITVGIPVIAMCDSNNQLSNVDLVIPTNNKGRRALSVVYWLLANETL
DRR-GSDTVFALDDF---------EDEL
>lcl|36550_606 unnamed protein product
--------MSEDNDAVELDDDAETEAVDAA---------VEEEADTTEEPTADAAADG--
-----------------APADAETDEGDEADEEEA-----------------SPFDDDVM
PDD--DVDLLIPVEDYLSAGVHIGTQQKTKDMERFIHRVRDDGLYVLDVSTTDQRIRTAA
DFLSNYDPEQILVTSSRQYGRFPAEKFADAIGARARTGRFIPGTLTNPDYAGYIEPDVVV
VTDPIGDAQAVKEAITVGIPVIAMCDSNNQLSNVDLVIPTNNKGRRALSVVYWLLANETL
DRR-GADTVFALDDF---------EDEL
>lcl|36551_2085 unnamed protein product
--------MSEDNDAVELDDDAETEAVDAA---------VEEEADTTEEPTADAAADG--
-----------------APADAETDEGDEADEEEA-----------------SPFDDDVM
PDD--DVDLLIPVEDYLSAGVHIGTQQKTKDMERFIHRVRDDGLYVLDVSTTDQRIRTAA
DFLSNYDPEQILVTSSRQYGRFPAEKFADAIGARARTGRFIPGTLTNPDYAGYIEPDVVV
VTDPIGDAQAVKEAITVGIPVIAMCDSNNQLSNVDLVIPTNNKGRRALSVVYWLLANETL
DRR-GADTVFALDDF---------EDEL
>lcl|36552_3422 unnamed protein product
--------MSEDNDAVELDDDAETEAVDAA---------VEEEADTTEEPTADAAADG--
-----------------APADAETDEGDEADEEEA-----------------SPFDDDVM
PDD--DVDLLIPVEDYLSAGVHIGTQQKTKDMERFIHRVRDDGLYVLDVSTTDQRIRTAA
DFLSNYDPEQILVTSSRQYGRFPAEKFADAIGARARTGRFIPGTLTNPDYAGYIEPDVVV
VTDPIGDAQAVKEAITVGIPVIAMCDSNNQLSNVDLVIPTNNKGRRALSVVYWLLANETL
DRR-GADTVFALDDF---------EDEL
>lcl|36555_526 unnamed protein product
--------MSEDNDAVELDDDAETEAVDAA---------VEEEADTTEEPTADAAADG--
-----------------APADAETDEGDEADEEEA-----------------SPFDDDVM
PDD--DVDLLIPVEDYLSAGVHIGTQQKTKDMERFIHRVRDDGLYVLDVSTTDQRIRTAA
DFLSNYDPEQILVTSSRQYGRFPAEKFADAIGARARTGRFIPGTLTNPDYAGYIEPDVVV
VTDPIGDAQAVKEAITVGIPVIAMCDSNNQLSNVDLVIPTNNKGRRALSVVYWLLANETL
DRR-GADTVFALDDF---------EDEL
>lcl|36554_2788 unnamed protein product
--------MSEENDAVELDDDAETEAVDAA---------VEEEADTTEEPTADAAADG--
------APADAETDEGDEADEEE----------------------------ASPFDDDVM
PDD--DVDLLIPVEDYLSAGVHIGTQQKTKDMERFIHRVRDDGLYVLDVSTTDQRIRTAA
DFLSNYDPEQILVTSSRQYGRFPAEKFADAIGARARTGRFIPGTLTNPDYAGYIEPDVVV
VTDPIGDAQAVKEAITVGIPVIAMCDSNNQLSNVDLVIPTNNKGRRALSVVYWLLANETL
DRR-GADTVFALDDF---------EDEL
>lcl|38019_891 unnamed protein product
--------MSEDNDAVELDEDAETEAVDAD---------VEEEADTTEESTADAGAEE--
---------ASADAGTDETTAADDVGAAEDDEADL------------EEEDASPFDDDVM
PDD--DVDLLIPVEDYLSAGVHIGTQQKTKDMERFIHRVRDDGLYVLDVSETDGRIRTAA
DFLANYDPEQILVTSSRQYGRFPAEKFADAVGARARTGRFIPGTLTNPDYAGYIEPDVVV
VTDPIGDAQAVKEAITVGIPVIAMCDSNNQLSNVDLVIPTNNKGRRALSVVYWLLANETL
DRR-GADTVFALEDF---------EDEL
>gi|541189950|gb|ERG98338.1| ribosomal protein archaeal type S2 [Haloquadratum sp. J07HQX50]
-------MTENENDVVEVVDEESQEIDRT-------------EADREDEAQTEESTTE--
-------DESAQPPAEETEEETD---------------------------AGPQFDEDVM
PDE--EADLLIPVEDYLSAGVHIGTQQKTKDMGRFIHRVRDDGLYVLDVSQTDNRIRTAA
RFLANYAPEQMLVTSSRQYGRFPAEKFADAVGARARTGRFIPGTLTNPDYAGYIEPDVVV
VTDPIGDAQAVKEAITVGIPVIAMCDSNNQVSNADLIVPTNNKGRRALSVVYWLLANETL
DRR-GADTVYALEEF---------EAEL
>gi|448285850|ref|ZP_21477089.1| 30S ribosomal protein S2 [Halogeometricum borinquense DSM 11551]
-------MTDNDNEAVEVVDDDVA------------------EAEAASDDSETAAAET--
------TEEEVAEATTADAADEEAAEDEADAEAAE---------------EEPTFDEDVM
PDE--EADLLIPVEDYLGAGVHIGTQQKTNDMERFIHRVRDDGLYVLDVSQTDSRIRTAA
DFLAGYDPEQILVTSSRQYGRFPAKKFADAVGARARTGRFIPGTLTNPDYAGYIEPDVVV
VTDPIGDSQAVKEAITVGIPVIAMCDSNNQTSNVDLVVPTNNKGRRALSVVYWLLANETL
DRR-GTDQVYALEDF---------EAEV
>gi|448414199|ref|ZP_21577338.1| 30S ribosomal protein S2 [Halosarcina pallida JCM 14848]
-------MTDNDNEAVEVVDEDVAEAEDAD-----ADAAETTEAETTEEEVAEAETAD--
------AGADTEEAPAEDEAEAE-----ATEEKEE---------------AGPAFDEDVM
PDE--EADLLIPVEDYLAAGVHIGTQQKTKDMERFIHRVRDDGLYVLDVSQTDSRIRTAA
DFLGNYDPEQILVTSSRQYGRFPAKKFADAVGARARTGRFIPGTLTNPDYAGYIEPDVVV
VTDPIGDAQAVKEAITVGIPVIAMCDSNNQTSNVDLVVPTNNKGRRALSVVYWLLANETL
DRR-GTDQVYELEDF---------EAEV
>gi|448592485|ref|ZP_21651592.1| 30S ribosomal protein S2 [Haloferax elongans ATCC BAA-1513]
-------MSDNDNDAVEVVDE---------------------ETETEAEEVAETVTDE--
-------------AATEDETAETAEAADEAAEAEE-------------AAQEPAFDEDVM
PDE--DADLLIPVEDYLAAGVHIGTQQKTQDMERFIHRVRDDGLYVLDVSQTDSRIRTAA
DFLANYSPEQILVTSSRQYGRFPAEKFADAVGARARTGRFIPGTLTNPDYAGYIEPDVVV
VTDPIGDAQAVKEAITVGIPVIAMCDSNNQTSNVDLVVPTNNKGRRALSVVYWLLANETL
DRR-GTDTVYALEDF---------EAEL
>gi|448578443|ref|ZP_21643878.1| 30S ribosomal protein S2 [Haloferax larsenii JCM 13917]
-------MSDNDNDAVEVVDE---------------------ETETEAEEVAETVTDE--
-------------AATEDETAETAEAADEAAEAEE-------------AAQEPAFDEDVM
PDE--DADLLIPVEDYLAAGVHIGTQQKTQDMERFIHRVRDDGLYVLDVSQTDSRIRTAA
DFLANYSPEQILVTSSRQYGRFPAEKFADAVGARARTGRFIPGTLTNPDYAGYIEPDVVV
VTDPIGDAQAVKEAITVGIPVIAMCDSNNQTSNVDLVVPTNNKGRRALSVVYWLLANETL
DRR-GTDTVYALEDF---------EAEL
>gi|448622870|ref|ZP_21669519.1| 30S ribosomal protein S2 [Haloferax denitrificans ATCC 35960]
-------MSDNENDAVEVADE---------------------EPETETEAVAETEPAE--
-------------AATEDETAETAEAADDAAEAEE------------EAEPEPAFDEDVM
PDE--DADLLIPVEDYLAAGVHIGTQQKTKDMVRFIHRVRDDGLYVLDVSQTDSRIRTAA
DFLANYSPEQILVTSSRQYGRFPAEKFADAVGARARTGRFIPGTLTNPDYAGYIEPDVVV
VTDPIGDAQAVKEAITVGIPVIAMCDSNNQTSNVDLVVPTNNKGRRALSVVYWLLANETL
DRR-GSDTVYALEDF---------EDEL
>gi|448618415|ref|ZP_21666652.1| 30S ribosomal protein S2 [Haloferax mediterranei ATCC 33500]
-------MSDNENDAVEVADE---------------------EPETETEAVAETGTDE--
-------AATEDETVETAEAADEAAEAEETEE------------------PEPAFDEDVM
PDE--DADLLIPVEDYLAAGVHIGTQQKTNDMVRFIHRVRDDGLYVLDVSQTDSRIRTAA
DFLANYSPEQILVTSSRQYGRFPAEKFADAVGARARTGRFIPGTLTNPDYAGYIEPDVVV
VTDPIGDAQAVKEAITVGIPVIAMCDSNNQTSNVDLVVPTNNKGRRALSVVYWLLANETL
DRR-GSDTVYALEDF---------EAEL
>gi|448600832|ref|ZP_21656211.1| 30S ribosomal protein S2 [Haloferax alexandrinus JCM 10717]
-------MSDNENDAVEVADE---------------------EPETETEAVAETEPAE--
-------------AATEDETAETAEAADDAAEAEE-------------AEPEPAFDEDVM
PDE--DADLLIPVEDYLAAGVHIGTQQKTKDMVRFIHRVRDDGLYVLDVSQTDSRIRTAA
DFLANYSPEQILVTSSRQYGRFPAEKFADAVGARARTGRFIPGTLTNPDYAGYIEPDVVV
VTDPIGDAQAVKEAITVGIPVIAMCDSNNQTSNVDLVVPTNNKGRRALSVVYWLLANETL
DRR-GSDTVYALEDF---------EAEL
>gi|448557532|ref|ZP_21632721.1| 30S ribosomal protein S2 [Haloferax sp. ATCC BAA-644]
-------MSDNENDAVEVADE---------------------EPETETEAVAETEPAE--
-------------AATEDETAETAEAADDAAEAEE-------------AEPEPAFDEDVM
PDE--DADLLIPVEDYLAAGVHIGTQQKTKDMVRFIHRVRDDGLYVLDVSQTDSRIRTAA
DFLANYSPEQILVTSSRQYGRFPAEKFADAVGARARTGRFIPGTLTNPDYAGYIEPDVVV
VTDPIGDAQAVKEAITVGIPVIAMCDSNNQTSNVDLVVPTNNKGRRALSVVYWLLANETL
DRR-GSDTVYALEDF---------EAEL
>gi|448548338|ref|ZP_21627605.1| 30S ribosomal protein S2 [Haloferax sp. ATCC BAA-645]
-------MSDNENDAVEVADE---------------------EPETETEAVAETEPAE--
-------------AATEDETAETAEAADDAAEAEE-------------AEPEPAFDEDVM
PDE--DADLLIPVEDYLAAGVHIGTQQKTKDMVRFIHRVRDDGLYVLDVSQTDSRIRTAA
DFLANYSPEQILVTSSRQYGRFPAEKFADAVGARARTGRFIPGTLTNPDYAGYIEPDVVV
VTDPIGDAQAVKEAITVGIPVIAMCDSNNQTSNVDLVVPTNNKGRRALSVVYWLLANETL
DRR-GSDTVYALEDF---------EAEL
>gi|448546351|ref|ZP_21626515.1| 30S ribosomal protein S2 [Haloferax sp. ATCC BAA-646]
-------MSDNENDAVEVADE---------------------EPETETEAVAETEPAE--
-------------AATEDETAETAEAADDAAEAEE-------------AEPEPAFDEDVM
PDE--DADLLIPVEDYLAAGVHIGTQQKTKDMVRFIHRVRDDGLYVLDVSQTDSRIRTAA
DFLANYSPEQILVTSSRQYGRFPAEKFADAVGARARTGRFIPGTLTNPDYAGYIEPDVVV
VTDPIGDAQAVKEAITVGIPVIAMCDSNNQTSNVDLVVPTNNKGRRALSVVYWLLANETL
DRR-GSDTVYALEDF---------EAEL
>gi|448568227|ref|ZP_21637804.1| 30S ribosomal protein S2 [Haloferax lucentense DSM 14919]
-------MSDNENDAVEVADE---------------------EPETETEAVAETEPAE--
-------------AATEDETAETAEAADDAAEAEE-------------AEPEPAFDEDVM
PDE--DADLLIPVEDYLAAGVHIGTQQKTKDMVRFIHRVRDDGLYVLDVSQTDSRIRTAA
DFLANYSPEQILVTSSRQYGRFPAEKFADAVGARARTGRFIPGTLTNPDYAGYIEPDVVV
VTDPIGDAQAVKEAITVGIPVIAMCDSNNQTSNVDLVVPTNNKGRRALSVVYWLLANETL
DRR-GSDTVYALEDF---------EAEL
>gi|448290891|ref|ZP_21482036.1| 30S ribosomal protein S2 [Haloferax volcanii DS2]
-------MSDNENDAVEVADE---------------------EPETETEAVAETEPAE--
-------------AATEDETAETAEAADDAAEAEE-------------AEPEPAFDEDVM
PDE--DADLLIPVEDYLAAGVHIGTQQKTKDMVRFIHRVRDDGLYVLDVSQTDSRIRTAA
DFLANYSPEQILVTSSRQYGRFPAEKFADAVGARARTGRFIPGTLTNPDYAGYIEPDVVV
VTDPIGDAQAVKEAITVGIPVIAMCDSNNQTSNVDLVVPTNNKGRRALSVVYWLLANETL
DRR-GSDTVYALEDF---------EAEL
>gi|448565316|ref|ZP_21636183.1| 30S ribosomal protein S2 [Haloferax prahovense DSM 18310]
-------MSDNENDAVEVADE---------------------EPETETEAVAETEPAE--
-------------AATEDETAETAEAADEAAEAEE-------------AEPEPAFDEDVM
PDE--DADLLIPVEDYLAAGVHIGTQQKTKDMVRFIHRVRDDGLYVLDVSQTDSRIRTAA
DFLANYSPEQILVTSSRQYGRFPAEKFADAVGARARTGRFIPGTLTNPDYAGYIEPDVVV
VTDPIGDAQAVKEAITVGIPVIAMCDSNNQTSNVDLVVPTNNKGRRALSVVYWLLANETL
DRR-GSDTVYALEDF---------EAEL
>gi|448583266|ref|ZP_21646622.1| 30S ribosomal protein S2 [Haloferax gibbonsii ATCC 33959]
-------MSDNENDAVEVADE---------------------EPETETEAVAETEPAE--
-------------AATEDETAETAEAADEAAEAEE-------------AEPEPAFDEDVM
PDE--DADLLIPVEDYLAAGVHIGTQQKTKDMVRFIHRVRDDGLYVLDVSQTDSRIRTAA
DFLANYSPEQILVTSSRQYGRFPAEKFADAVGARARTGRFIPGTLTNPDYAGYIEPDVVV
VTDPIGDAQAVKEAITVGIPVIAMCDSNNQTSNVDLVVPTNNKGRRALSVVYWLLANETL
DRR-GSDTVYALEDF---------EAEL
>gi|448611945|ref|ZP_21662375.1| 30S ribosomal protein S2 [Haloferax mucosum ATCC BAA-1512]
-------MSDNENDAVEVADE---------------------EPETETEAVTETGTDE--
-------------AATEDETVETAEAADKAAEAEE------------AEEPEPAFDEDVM
PDE--DADLLIPVEDYLAAGVHIGTQQKTKDMVRFIHRVRDDGLYVLDVSQTDSRIRTAA
DFLANYSPEQILVTSSRQYGRFPAEKFADAVGARARTGRFIPGTLTNPDYAGYIEPDVVV
VTDPIGDAQAVKEAITVGIPVIAMCDSNNQTSNVDLVVPTNNKGRRALSVVYWLLANETL
DRR-GSDTVYALEDF---------EAEL
>gi|433429614|ref|ZP_20407384.1| 30S ribosomal protein S2, partial [Haloferax sp. BAB2207]
------------------------------------------------------------
------------------------------------------------------FDEDVM
PDE--DADLLIPVEDYLAAGVHIGTQQKTKDMVRFIHRVRDDGLYVLDVSQTDSRIRTAA
DFLANYSPEQILVTSSRQYGRFPAEKFADAVGARARTGRFIPGTLTNPDYAGYIEPDVVV
VTDPIGDAQAVKEAITVGIPVIAMCDSNNQTSNVDLVVPTNNKGRRALSVVYWLLANETL
DRR-GSDTVYALEDF---------EAEL
