# Supplementary material for: Inteins as indicators of gene flow in the halobacteria
Source: Front Microbiol. 2014 Jun 26;5:299. doi: 10.3389/fmicb.2014.00299 (PMC4071816; doi:10.3389/fmicb.2014.00299)
Supplement: Supplementary file 1 [file DataSheet1.ZIP › data_file1/reference_tree_alignment/SAe_S2p.fasta]

>candidatus_nanosalinarum_J07AB56
--------------------------------------------MQQT------------
------------------------------------------------------------
----------------GQQLLTDREDYLSAGVHIGTQRSTADMDDYIFQVKKNGLAIINL
EDTDRRIREVATKLQEFAPGEILVCGEREQLREPVETLSEKLGTDAVDGRFMPGSLTNPN
SDQFNEPRAIVVVDPDENRQPITEANKVGVPVIGLVDSGAELDGIDEPIPANNKARKAVG
TVLYLLGKAYADAR-GTEFDAGLNDFRPEPDRTEKEEDA
>hcc_hamelinensis_100A6
--------MSENEEGLDAA-------------------------ERDIEAEPTGEAGANP
------AENPTD-TDAPTDDQPADE---------------------------------EE
DTGPTFDEDVMADD--EADLLIPVEDYLGAGVHIGTQQKTKDMERFIHRVRTDGLYVLDV
GRTDERVRTAANFLANYDAENVLVASSRQYGRFPAEKFADAIGARARTGRFIPGTLTNPD
YDGYIEPDVLVVTDPIGDSQAVTEAVTVGIPVIAMCDSNNSVSNVDLVVPTNNKGRRALS
VVYWLLANETLDRSPDGEPNYALDDF---------EEGI
>hcc_morrhuae_DSM_1307
--------MSDNEEGLEAA-------------------------ETEIEEEPTGEAGANP
---------AED-PDTDVRDESSDD-------QSDTD-----------------------
-TGPTFDEDVMADE--EADLLIPVEDYLGAGVHIGTQQKTQDMERFIHRVRTDGLYVLDV
GRTDERVRTAADFLSNYDAENVLVASSRQYGRFPAEKFADAIGARARTGRFIPGTLTNPD
YDGYIEPDVLVVTDPIGDSQAVTEAVTVGIPVIAMCDSNNSVSNVDLVVPTNNKGRRALS
VVYWLLANETVDRT-GGDPGYALEDF---------EEGI
>hcc_thailandensis_JCM_13552
--------MSDNEEGLEAA-------------------------ETEIDEEPTGEAGANP
---------AED-PDTDVRDESSDD-------QADTD-----------------------
-TGPTFDEDVMADE--EADLLIPVEDYLSAGVHIGTQQKTQDMERFIHRVRTDGLYVLDV
GRTDERIRTAADFLANYDAENVLVASSRQYGRFPAEKFADAIGARARTGRFIPGTLTNPD
YDGYIEPDVLVVTDPIGDSQAVTEAVTVGIPVIAMCDSNNSVSNVDLVVPTNNKGRRALS
VVYWLLANETVDRT-GGDPGYALEDF---------EEGI
>hcc_saccharolyticus_DSM_5350
--------MSNNEEGLDAA-------------------------ERDIEAEPTGESGAEP
---------ATD-PDTDVRDESIEGTTDADEAATDEV---------------------EE
SNGPAFDEDVMSGD--EADLLIPVEDYLGAGVHIGTQQKTDEMERFIHRVRTDGLYVLDV
GRTDERIRTAADFLANYDPEGILVASSRQYGRFPAEKLADAIGARARTGRFIPGTLTNPD
YDGYIEPDVLVVTDPIGDAQAVTEAITVGIPVVAMCDSNNSTSNVDLAIPTNNKGRRALS
VVYWLLANETLDRR-GADTVYELDDF---------EEGI
>hcc_salifodinae_DSM_8989
--------MSNNEEGLDAA-------------------------ERDIEEEPTGEAGAEP
---------AED-PATDVRDESIEGTTDADEAAADEA---------------------EE
DDGPAFDEDVMSGD--EADLLIPVEDYLGAGVHIGTQQKTDEMERFIHRVRTDGLYVLDV
GQTDQRIRTAADFLANYDPEGILVASSRQYGRFPAEKLADAIGARARTGRFIPGTLTNPD
YDGYIEPDVLVVTDPIGDAQAVTEAITVGIPVVAMCDSNNSTSNVDLAIPTNNKGRRALS
VVYWLLANETLDRR-GADTMYELDDF---------EEGI
>nmn_moolapensis_8_8_11
-----MSDNEEGVDATEIDEE-----------------------LDELEDELEGELDEAE
-------ADPTT-DEPPADTAAEADESAESDPEADDA-----------------------
DGEPVLDEDVMPDD--EADLLIPVEDYLAAGVHIGTQQKTKSMNRFIHRVRTDGLYVLDV
SRTDSRIRTAASFLSNYNPEQILVASSRQYGRFPAEKFADAVGARARTGRFIPGTLTNPD
YDGYIEPDVVVVTDPIGDSQAVKEAITVGIPVIAMCDSNNTTSNVDLVIPTNNKGRKALS
VVYWLLANETLDRR-GAEPAYALEDF---------ETEP
>nmn_pharaonis_DSM_2160
-------MSENDEGTDAAELDEELDELEDE--------------LEEDFEEPAAAADEAD
-------PTADE-PPAEEAADEAADEAEADEPETDAE---------------------PA
DEEPVLDENVMPDD--EADLLIPVEDYLAAGVHIGTQQKTKSMDRFIHRVRTDGLYVLDV
SQTDQRIRTAASFLSNYQPEQILVASSRQYGRFPAEKFADAVGARARTGRFIPGTLTNPD
YDGYIEPDVVVVTDPIGDSQAVKEAITVGIPVIAMCDSNNTTSNVDLVVPTNNKGRKALS
VIYWLLANETLDRR-GAEPAYALEDF---------ETEP
>hrd_tiamatea_SARL4B
--------MSDEESDIEAD-------------------------ETEAASEP-DDAGVVT
--------EESA-PEADGEEPSGDDEVGAQDDAGTND--------------------AAE
ESPAQLDENVMPDAQSEADLLIPVDDYLSAGVHIGTQQKTSDMDRFIHRVRTDGLYVLDV
SMTDQRIRTAADFLANYDPEQILVASSRQYGRFPAEKFADAVGARARTGRFIPGTLTNPD
YDGYIEPDVVVVTDPIGDAQAVKEAITVGIPVIAMCDSNNTTGNVDLVVPTNNKGRKALS
VVYWLLANETLDRR-GAEPAYSLSDF---------ESEI
>hrd_utahensis_DSM_12940
--------MSDEESDIEAD-------------------------ETDAASEPADDAGVVT
--------EESA-PEADDAEPSGDDEVGAQDDAGTDD--------------------AAE
ESPAQLDENVMPDERSEADLLIPVDDYLSAGVHIGTQQKTSDMDRFIHRVRTDGLYVLDV
SMTDQRIRTAADFLANYEPEQILVASSRQYGRFPAEKFADAVGARARTGRFIPGTLTNPD
YDGYIEPDVVVVTDPIGDAQAVKEAITVGIPVIAMCDSNNTTGNVDLIVPTNNKGRKALS
VVYWLLANETLDRR-GAKPAYSLSDF---------ESDL
>halophilic_archaeon_J07HX5
-------MSEHEPDESD---------------------------EPETATVAASEADGSD
--------AEPD-ESSAGNAPAEPDEADTDTDTDTDT-----------------------
DSQPALDEDVLGDA--EADLLIPVEEYLGAGVHIGTQQNTKDMERFIHRVRTDGLYVLDV
SRTDSRIRTAADFLTNYDPEQILVASSRQYGRYPAEQFADAVGARARTGRFIPGTLTNPK
YDGYIEPDVVVVTDPIGDSQAVTEAITVGIPVIAMCDSNNTTGNVDLVVPTNNKGRKALS
VVYWLLANETLDRR-GADPAYALEDF---------ESAI
>har_argentinensis_DSM_12282
-------MSGNEKEGLDASDSDF---------------------DPSDEDDEAVDAETET
-----EAEQPADDAEEATEAEPTDDTDADEAADADEA-----------------------
-AGPQLDEDVMPDEQSEADLLIPVEDYLGAGVHIGTQQKTQDMERFIHRVRTDGLYVLDV
SMTDERIRTAADFLANYEPEQILAASSRQYGRFPAEKFAEAIGARVRTGRFIPGTLTNPD
YDGYIEPDIVVVTDPIGDAQAVKEAITVGIPVIAMCDSNNTTSNVDLVVPTNNKGRKALS
VVYWLLANETLDRR-GAEPTYGLDDF---------ESDL
>har_japonica_DSM_6131
-------MSGNEKEGLDASDSDF---------------------DPSDEDDEAVDAETET
-----EAEQPADDAEEATEAEPTDDTDADEAADADEA-----------------------
-AGPQLDEDVMPDEQSEADLLIPVEDYLGAGVHIGTQQKTQDMERFIHRVRTDGLYVLDV
SMTDERIRTAADFLANYEPEQILAASSRQYGRFPAEKFAEAIGARVRTGRFIPGTLTNPD
YDGYIEPDIVVVTDPIGDAQAVKEAITVGIPVIAMCDSNNTTSNVDLVVPTNNKGRKALS
VVYWLLANETLDRR-GAEPTYGLDDF---------ESDL
>har_californiae_ATCC_3379
-------MSGNEKEGLDASDSDF---------------------DPSDEDDEAVDAETET
---------EAE-QPADDAEEATEAEPTDDESEADEA-----------------------
-AGPQLDEDVMPDEQSEADLLIPVEDYLGAGVHIGTQQKTQDMERFIHRVRTDGLYVLDV
SMTDERIRTAADFLSNYEPEQILAASSRQYGRFPAEKFAEAIGARVRTGRFIPGTLTNPD
YDGYIEPDIVVVTDPIGDAQAVKEAITVGIPVIAMCDSNNTTSNVDLVVPTNNKGRKALS
VVYWLLANETLDRR-GAEPTYGLDDF---------ESDI
>har_marismortui_ATCC_43049
-------MSGNEKEGLDASDSDF---------------------DPSDEDDEAVDAETET
---------EAE-QPADDAEEATEAEPTDDESEADEA-----------------------
-AGPQLDEDVMPDEQSEADLLIPVEDYLGAGVHIGTQQKTQDMERFIHRVRTDGLYVLDV
SMTDERIRTAADFLSNYEPEQILAASSRQYGRFPAEKFAEAIGARVRTGRFIPGTLTNPD
YDGYIEPDIVVVTDPIGDAQAVKEAITVGIPVIAMCDSNNTTSNVDLVVPTNNKGRKALS
VVYWLLANETLDRR-GAEPTYGLDDF---------ESDI
>har_sinaiiensis_ATCC_33800
-------MSGNEKEGLDASDSDF---------------------DPSDEDDEAVDAETET
---------EAE-QPADDAEEATEAEPTDDESEADEA-----------------------
-AGPQLDEDVMPDEQSEADLLIPVEDYLGAGVHIGTQQKTQDMERFIHRVRTDGLYVLDV
SMTDERIRTAADFLSNYEPEQILAASSRQYGRFPAEKFAEAIGARVRTGRFIPGTLTNPD
YDGYIEPDIVVVTDPIGDAQAVKEAITVGIPVIAMCDSNNTTSNVDLVVPTNNKGRKALS
VVYWLLANETLDRR-GAEPTYGLDDF---------ESDI
>har_vallismortis_ATCC_29715
-------MSGNEKEGLDASDSDFDPSD-----------------EDDEAVDAETETEAEQ
--------PADDADEATEAEPTDADTEADEEAEADEA-----------------------
-AGPQLDEDVMPDEQSEADLLIPVEDYLGAGVHIGTQQKTQDMERFIHRVRTDGLYVLDV
SMTDERIRTAADFLSNYEPEQILAASSRQYGRFPAEKFAEAIGARVRTGRFIPGTLTNPD
YDGYIEPDIVVVTDPIGDAQAVKEAITVGIPVIAMCDSNNTTSNVDLVVPTNNKGRKALS
VVYWLLANETLDRR-GAEPTYGLDDF---------ESDL
>har_amylolytica_JCM_13557
-------MSGNEKEGLDASDSDF---------------------DPSDEDDEAADAETET
---EAEQPADDA-AEATEAEPTDADTEADEAAEADEA-----------------------
-AGPQLDEDVMPDEQSEADLLIPVEDYLGAGVHIGTQQKTQDMERFIHRVRTDGLYVLDV
SMTDERIRTAADFLANYEPEQILAASSRQYGRFPAEKFAEAIGARVRTGRFIPGTLTNPD
YDGYIEPDIVVVTDPIGDAQAVKEAITVGIPVIAMCDSNNTTSNVDLVVPTNNKGRKALS
VVYWLLANETLDRR-GAEPTYGLDDF---------ESDI
>har_hispanica_ATCC_33960
-------MSGNEKEGLDASDSDF---------------------DPSDEDDEAVDAETET
---EAEQPADDA-AEATEAEPTDADTEADEAADADEA-----------------------
-AGPQLDEDVMPDEQSEADLLIPVEDYLGAGVHIGTQQKTQDMERFIHRVRTDGLYVLDV
SMTDERIRTAADFLSNYEPEQILAASSRQYGRFPAEKFAEAIGARVRTGRFIPGTLTNPD
YDGYIEPDIVVVTDPIGDAQAVKEAITVGIPVIAMCDSNNTTSNVDLVVPTNNKGRKALS
VVYWLLANETLDRR-GAEPTYGLDDF---------ESDI
>hrr_92
-------MSGNEKEGLDASDSDF---------------------DPSDEDDEAVDAETET
---EAEQPADDA-AEATEAEPTDADTEADEAADADEA-----------------------
-AGPQLDEDVMPDEQSEADLLIPVEDYLGAGVHIGTQQKTQDMERFIHRVRD--------
------------------------------------------------------------
------------------------------------------------------------
---------------------------------------
>hac_jeotgali_B3
------MSNEPDQDGLDAA-------------------------EEEIDEEPEPEAGGDP
-----DVDPNED-VRAETEEPTADADTEEAEAEADTD-------------------VDED
PAGPSLDEDVMPDE--EADLLIPVEEYLGAGAHIGTQQKTQDMERFIHRVRTDGLYVLDI
SKTDERIRTAADFLSNYDPEQVLVTSSRQYGRFPAEKFAETIGARARTGRFIPGTLTNPK
YDGYIEPDVVVVTDPIGDAQAVTEAITVGIPVIAMCDSNNSTSNVDLVIPTNNKGRKALS
VVYWLLANETLDRR-GADTVYALEDF---------ESGI
>hvx_asiaticus_JCM_14624
---------MTENDTSQEGLDAA---------------------EEEIDEEPAEGAGPAA
--------ESEEVTEADDAQPAADD--AADEPDTEEA-----------------------
DDGPTLDDDVMSDE--DVDLLIPVEDYLGAGVHIGTQQKTSDMERFIHRVRTDGLYVLDV
SMTDGRIRTAADFLENYEPEQILVTSSRQYGRFPAEKFAEAVGARARTGRFIPGTLTNPK
YDGYIEPDVLVVTDPIGDAQAVKEAITVGIPVIAMCDSNNQTGNVDLVVPTNNKGRKALS
VVYWLLANEVLDRR-GAEPSYALEDF---------ESMV
>hvx_ruber_XH_70
---------MTENDTSQEGLDAA---------------------EEEIDEEPAEGAGPAA
--------ESEEVTEADDAQPAADD--AADEPATEEA-----------------------
DDGPTLDDDVMSDE--DVDLLIPVEDYLGAGVHIGTQQKTSDMERFIHRVRTDGLYVLDV
SMTDGRIRTAADFLENYDPEQILVTSSRQYGRFPAEKFAEAVGARARTGRFIPGTLTNPK
YDGYIEPDVLVVTDPIGDAQAVKEAITVGIPVIAMCDSNNQTGNVDLVVPTNNKGRKALS
VVYWLLANEVLDRR-GAEPSYALEDF---------ESMV
>hrr_chaoviator_HaloG
---------MTDNDAQQEGPDAA---------------------EEEIDEEPAEGAGPAA
-------DPADD-VEPADEQSADAD-----EPAEAEP---------------------DE
DAGPTLDDDVMSDE--EADLLIPVEDYLGAGVHIGTQQKTADMERFIHRVRTDGLYVLDV
SKTDGRIRTAADFLSNYDAEQILVTSSRQYGRFPAEKFAEAVGARARTGRFIPGTLTNPK
YDGYIEPDVVVVTDPIGDAQAVKEAITVGIPVIAMCDSNNQTSNVDLVVPTNNKGRKALS
VVYWLLANEVLDKR-GAEPSYSLEDF---------ESMV
>hbi_lacisalsi_AJ5
--------MTDDNDATQEGLDAA---------------------EEEIDEEPAEGAGPAA
----------DQ-DDVEPAEQTADAEAAEADADAEET---------------------EE
DAGPALDDDVMSDE--EADLLIPVEDYLGAGVHIGTQQKTKDMERFIHRVRTDGLYVLDV
SKTDQRIRTAADFLSNYSPEQILVTSSRQYGRFPAEKFAEAVGARARTGRFIPGTLTNPK
YDGYIEPDVLVVTDPIGDAQAVKEAITVGIPVIAMCDSNNQVSNVDLVVPTNNKGRKALS
VVYWLLANEVLDRR-GAEPSYSLEDF---------ESGV
>hbi_nitrareducens_JCM_10879
--------MTDDNDASQEGLDVA---------------------EEEIDEEPAEGTGPAA
--------DQDD-VEPA-EQTADAEAAQADAEAEAADADSEIDAEDADADADAEAEAEAE
DAGPALDDDVMSDE--EADLLIPVEDYLGAGVHIGTQQKTKDMERFIHRVRTDGLYVLDV
SKTDGRIRTAADFLANYDPEQILVTSSRQYGRFPAEKFAEAVGARARTGRFIPGTLTNPK
YDGYIEPDVVVVTDPIGDAQAVKEAITVGIPVIAMCDSNNQVSNVDLVVPTNNKGRKALS
VVYWLLANEVLDRR-GAEPTYSLEDF---------ESGV
>ncc_jeotgali_DSM_18795
---------MTENDTTQEGLDAA---------------------DEEIDEEPAEGPGPAA
-------EPDED-VEPAAEQPADAD-----EAEAEDN-----------------------
-AGPTLDDDVMSDE--EADLLIPVEDYLGAGVHIGTQQKTKDMERFIHRVRTDGLYVLDV
SKTDQRIRTAADFLSNYDPEQILVTSSRQYGRFPAEKFAEAVGARARTGRFIPGTLTNPK
YDGYIEPDVVVVTDPIGDAQAVKEAITVGIPVIAMCDSNNQVSNVDLVVPTNNKGRKALS
VVYWLLANEVLDRR-GAEPSYALEDF---------ESTV
>ncc_occultus_SP4
---------MTDDNATQEGLDAA---------------------DEEIDEEPAEGPGPAA
-------DLDED-VEPAAEQSADAE-------EAEAE---------------------EE
DAGPSLDDDVMSDE--EADLLIPVEDYLGAGVHIGTQQKTKDMERFIHRVRTDGLYVLDV
SKTDGRIRTAADFLSNYDPEQILVTSSRQYGRFPAEKFAEAVGARARTGRFIPGTLTNPK
YDGYIEPDVVVVTDPIGDAQAVKEAITVGIPVIAMCDSNNQVSNVDLVVPTNNKGRKALS
VVYWLLANEVLDRR-GAEPSYALEDF---------ESMV
>ncc_amylolyticus_DSM_10524
---------MTDENATQEGLDAA---------------------DEEIDEEPAEGPGPAA
-------DPDED-VEPADEQPAEAE-----EAEAEED-----------------------
-AGPSLDDDVMSDE--EADLLIPVEDYLGAGVHIGTQQKTKDMERFIHRVRTDGLYVLDV
SKTDGRIRTAANFLSNYDPEQILVTSSRQYGRFPAEKFAEAVGARARTGRFIPGTLTNPK
YDGYIEPDVVVVTDPIGDAQAVKEAITVGIPVIAMCDSNNQVSNVDLVVPTNNKGRKALS
VVYWLLANEVLDRR-GAEPSYALEDF---------ESMV
>htg_limicola_JCM_13563
---------MTDNDATQEGLDAA---------------------EEEIDEEPAEGAGPAA
---------EED-VESAAEQPADAEGAPAAEAEEADD------------------AAEEE
DAGPTLDDDVMSDE--EADLLIPVEDYLGAGVHIGTQQKTADMERFIHRVRTDGLYVLDV
SKTDGRIRTAADFLANYDPEQILVTSSRQYGRFPAEKFAEAVGARARTGRFIPGTLTNPK
YDGYIEPDVLVVTDPIGDAQAVKEAITVGIPVIAMCDSNNQVSNVDLVVPTNNKGRKALS
VVYWLLANEVLDRR-GAEPSYSLEDF---------ESTV
>htg_thermotolerans_DSM_11522
---------MTENDATQEGLDAA---------------------EEDIDEEPAEGAGPAA
---------EED-VEPIDEQPADAEGTPAADADNADD--------------------AEE
DAGPTLDDDVMSDE--EADLLIPVEDYLGAGVHIGTQQKTEDMDRFIHRVRTDGLYVLDV
SKTDGRIRTAADFLANYDPEQILVTSSRQYGRFPAEKFAEAVGARARTGRFIPGTLTNPK
YDGYIEPDVLVVTDPIGDAQAVKEAITVGIPVIAMCDSNNQVSNVDLVVPTNNKGRKALS
VVYWLLANEVLDRR-GAEPSYSLEDF---------ESGV
>nnm_pellirubrum_DSM_15624
---------MTENDATQEGLDAA---------------------EEDIDEEPAEGAGPAA
---------EED-VEPVDEQPADAEGTPAADADKADD--------------------AEE
DAGPTLDDDVMSDE--EADLLIPVEDYLGAGVHIGTQQKTEDMDRFIHRVRTDGLYVLDV
SKTDGRIRTAADFLANYDPEQILVTSSRQYGRFPAEKFAEAVGARARTGRFIPGTLTNPK
YDGYIEPDVLVVTDPIGDAQAVKEAITVGIPVIAMCDSNNQVSNVDLVVPTNNKGRKALS
VVYWLLANEVLDRR-GAEPSYSLEDF---------ESGV
>nnm_versiforme_JCM_10478
---------MTENDATQEGLDAA---------------------EEAIDEEPAEGAGPAA
--------DADD-VEPVDEQPADAEGSPAADAEQADD--------------------AED
DAGPTLDDDVMSDE--EADLLIPVEDYLGAGVHIGTQQKTEDMGRFIHRVRTDGLYVLDV
SKTDGRIRTAADFLANYDPEQILVTSSRQYGRFPAEKFADAVGARARTGRFIPGTLTNPK
YDGYIEPDVLVVTDPIGDAQAVKEAITVGIPVIAMCDSNNQVSNVDLVVPTNNKGRKALS
VVYWLLANEVLDRR-GAEPSYSLEDF---------ESGV
>nnm_gari_JCM_14663
---------MTENDATQEGLDAA---------------------EEATDEEPAEGAGPAG
--------DADD-VEPVDEQPADAEGAPAADAEQADD-------------------TDEE
DAGPTLDDDVMPDE--EADLLIPVEDYLGAGVHIGTQQKTTDMDRFIHRVRTDGLYVLDI
SKTDGRIRTAADFLANYDPEQILVTSSRQYGRFPAEKFAEAVGARARTGRFIPGTLTNPK
YDGYIEPDVLVVTDPIGDAQAVKEAITVGIPVIAMCDSNNQVSNVDLVVPTNNKGRKALS
VVYWLLANEVLDRR-GAEPSYSLEDF---------ESGV
>nnm_sp_J7_2
---------MTENDATQEGLDAA---------------------EEATDEEPAEGAGPAG
--------DADD-VEPVDEQPADAEGAPAADAEQADD-------------------TDEE
DAGPTLDDDVMPDE--EADLLIPVEDYLGAGVHIGTQQKTTDMDRFIHRVRTDGLYVLDI
SKTDGRIRTAADFLANYDPEQILVTSSRQYGRFPAEKFAEAVGARARTGRFIPGTLTNPK
YDGYIEPDVLVVTDPIGDAQAVKEAITVGIPVIAMCDSNNQVSNVDLVVPTNNKGRKALS
VVYWLLANEVLDRR-GAEPSYSLEDF---------ESGV
>nnm_pallidum_DSM_3751
---------MTENDATQEELDAA---------------------EEAIDEEPAEGAGPAA
--------DADD-VEPVDEQSADAEGAPAADAEQADD-------------------ADEE
DAGPTLDDDVMPDE--EADLLIPVEDYLGAGVHIGTQQKTSDMDRFIHRVRTDGLYVLDI
SKTDGRIRTAADFLANYDPEQILVTSSRQYGRFPAEKFAEAVGARARTGRFIPGTLTNPK
YDGYIEPDVLVVTDPIGDAQAVKEAITVGIPVIAMCDSNNQVSNVDLVVPTNNKGRKALS
VVYWLLANEVLDRR-GAEPSYSLEDF---------ESGV
>hrr_LB1
---------MTENDATQEGLDAA---------------------EEAIDEEPAEGAGPAA
--------DADD-VEPVDEQPADAEGAPAADAEQADD-------------------ADEE
DAGPTLDDDVMPDE--EADLLIPVEDYLGAGVHIGTQQKTTDMDRFIHRVRTDGLYVLDI
SKTDGRIRTAADFLANYDPEQILVTSSRQYGRFPAEKFAEAVGARARTGRFIPGTLTNPK
YDGYIEPDVLVVTDPIGDAQAVKEAITVGIPVIAMCDSNNQVSNVDLVVPTNNKGRKALS
VVYWLLANEVLDRR-GAEPSYSLEDF---------ESGV
>nnm_altunense_JCM_14663
---------MTENDATQEGLDAA---------------------EEAIDEEPAEGAGPAA
--------DADD-VEPVDEQPADAEGAPAADAEQADD-------------------ADEE
DAGPTLDDDVMPDE--EADLLIPVEDYLGAGVHIGTQQKTTDMDRFIHRVRTDGLYVLDI
SKTDGRIRTAADFLANYDPEQILVTSSRQYGRFPAEKFAEAVGARARTGRFIPGTLTNPK
YDGYIEPDVLVVTDPIGDAQAVKEAITVGIPVIAMCDSNNQVSNVDLVVPTNNKGRKALS
VVYWLLANEVLDRR-GAEPSYSLEDF---------ESGV
>nrr_tibetense_GA33
---------MTDNDATQEGLDAA---------------------EDEIDEEPAEGPGPAA
-------DPEED-VEPAEEQPADAEAEEADADAEPVT------------------DEEPE
DEGPTLDDDVMSDE--EADLLIPVEDYLGAGVHIGTQQKTKDMERFIHRVRTDGLYVLDV
SKTDGRIRTAADFLANYDPEQILVTSSRQYGRFPAEKFAEAVGARARTGRFIPGTLTNPK
YDGYIEPDVVVVTDPIGDAQAVKEAITVGIPVIAMCDSNNQVSNVDLVVPTNNKGRKALS
VVYWLLANEVLDKR-GAEPSYSLEDF---------ESMV
>nab_aegyptia_DSM_13077
---------MTDNDTTQEGLDAA---------------------EEEIEEEPAEGAGPAA
-------DPDEE-VEPVDEQSATAEADEADAAAEPTD--------------------EEE
ASGPTLDDDVMSDE--EADLLIPVEDYLGAGVHIGTQQKTNDMERFIHRVRTDGLYVLDV
SKTDSRIRTAADFLSNYNPEQILVTSSRQYGRFPAEKFAEAVGARARTGRFIPGTLTNPK
YDGYIEPDVVVVTDPIGDAQAVKEAITVGIPVIAMCDSNNQVSNVDLVVPTNNKGRKALS
VVYWLLANEVLDRR-GAEPSYSLEDF---------ESGV
>nab_taiwanensis_DSM_12281
---------MTDNDTTQEGLDAA---------------------EEEIEEEPAEGAGPAA
-------DPDEE-VEPVDEQSATAEADEADAAAEPTD--------------------EEE
ASGPTLDDDVMSDE--EADLLIPVEDYLGAGVHIGTQQKTNDMERFIHRVRTDGLYVLDV
SKTDSRIRTAADFLSNYNPEQILVTSSRQYGRFPAEKFAEAVGARARTGRFIPGTLTNPK
YDGYIEPDVVVVTDPIGDAQAVKEAITVGIPVIAMCDSNNQVSNVDLVVPTNNKGRKALS
VVYWLLANEVLDRR-GAEPSYSLEDF---------ESGV
>nab_asiatica_DSM_12278
---------MTDNDTTQEGLDAA---------------------EEEIEEEPAEGAGPAA
-------DPDEE-VEPVDEQSATAEADEAEGAAEPTD--------------------EEE
ASGPTLDDDVMSDE--EADLLIPVEDYLGAGVHIGTQQKTNDMERFIHRVRTDGLYVLDV
SKTDSRIRTAADFLSNYNPEQILVTSSRQYGRFPAEKFAEAVGARARTGRFIPGTLTNPK
YDGYIEPDVVVVTDPIGDAQAVKEAITVGIPVIAMCDSNNQVSNVDLVVPTNNKGRKALS
VVYWLLANEVLDRR-GAEPSYSLEDF---------ESGV
>hpg_xanaduensis_SH_6
---------MTDNDTTQEGLDAA---------------------EEEIDEEPAEGAGPAA
--EEDVEPVDEQ-SADAAADEAEADAEVAEETDAEEA----------------------E
DAGPTLDDDVMSDE--EADLLIPVEDYLGAGVHIGTQQKTADMERFIHRVRTDGLYVLDV
SKTDQRIRTAADFLANYDPEQILVTSSRQYGRFPAEKFAEAVGARARTGRFIPGTLTNPK
YDGYIEPDVVVVTDPIGDAQAVKEAITVGIPVIAMCDSNNQVSNVDLVVPTNNKGRKALS
VVYWLLANEVLDRR-GAEPSYALEDF---------ESSV
>nbt_gregoryi_SP2
---------MTDDNASQEGLDAA---------------------EEEIDEEPAEGAGPAA
----------DQ-DDVEPAEQTADAEANEADAEAEEP---------------------EE
DAGPSLDDDVMSDE--EADLLIPVEDYLGAGVHIGTQQKTQDMERFIHRVRTDGLYVLDV
SKTDGRIRTAANFLANYDPEQILVTSSRQYGRFPAEKFAEAVGARARTGRFIPGTLTNPK
YDGYIEPDVLVVTDPIGDAQAVKEAITVGIPVIAMCDSNNQVSNVDLVVPTNNKGRKALS
VVYWLLANEVLDQR-GAEPSYSLEDF---------ESGV
>nrr_sulfidifaciens_JCM_14089
---------MTDNDATQEGLDAA---------------------EDEIDEEPAEGAGPAA
-------DPEDD-VEPVDEQPADATEADADAEPADED-----------------------
-AGPTLDDDVMSDE--EADLLIPVEDYLGAGVHIGTQQKTDDMERFIHRVRTDGLYVLDV
SKTDGRIRTAADFLSNYDPEQILVTSSRQYGRFPAEKFAEAVGARARTGRFIPGTLTNPK
YAGYIEPDVLVVTDPIGDAQAVKEAITVGIPVIAMCDSNNQVSNVDLVVPTNNKGRKALS
VVYWLLANEVLDRR-GAEPSYSLEDF---------ESMV
>nrr_bangense_JCM_10635
---------MTENDATQEGLDAA---------------------EDEIDEEPAEGPGPAA
-------DPEDD-VEPVDEQPADADATEADADAEPAD----------------------E
DAGPTLDDDVMADE--EADLLIPVEDYLGAGVHIGTQQKTDDMERFIHRVRTDGLYVLDV
GKTDGRIRTAADFLSNYDPEQILVTSSRQYGRFPAEKFAEAVGARARTGRFIPGTLTNPK
YDGYIEPDVLVVTDPIGDAQAVKEAITVGIPVIAMCDSNNQVSNVDLVVPTNNKGRKALS
VVYWLLANEVLDRR-GAEPSYSLEDF---------ESMV
>htg_salina_JCM_13891
---------MTDNDATQEGLDAA---------------------EEEIDEEPAEGPGPAA
---------EED-VEPVDEQSADAEAAEADADAEPAA------------------EEEEE
DAGPSLDDDVMSDE--EADLLIPVEDYLGAGVHIGTQQKTSDMERFIHRVRTDGLYVLDV
SKTDGRIRTAADFLANYDPEQILVTSSRQYGRFPAEKFAEAVGARARTGRFIPGTLTNPK
YDGYIEPDVLVVTDPIGDAQAVKEAITVGIPVIAMCDSNNQVSNVDLVVPTNNKGRKALS
VVYWLLANEVLDRR-GAEPSYSLDDF---------ESGV
>htg_turkmenica_DSM_5511
---------MTDNDATQEGLDAA---------------------EEEIDEEPAEGPGPAA
---------KED-VEPVDEQPADAEATEADADAEPAA------------------EEEEE
DAGPSLDDDVMSDE--EADLLIPVEDYLGAGVHIGTQQKTSDMERFIHRVRTDGLYVLDV
SKTDGRIRTAADFLANYDPEQILVTSSRQYGRFPAEKFAEAVGARARTGRFIPGTLTNPK
YDGYIEPDVLVVTDPIGDAQAVKEAITVGIPVIAMCDSNNQVSNVDLVVPTNNKGRKALS
VVYWLLANEVLDRR-GAEPSYSLDDF---------ESGV
>nln_innermongolicus_JCM_12255
---------MTDDNASQEGLDAA---------------------EDEIDEEPAEGPGPAA
-------DPEED-VEPADEQSVDAEAAEAEADAEPEP---------------------EE
DTGPTLDDDVMSDE--EADLLIPVEDYLGAGVHIGTQQKTNDMERFIHRVRTDGLYVLDV
SKTDGRIRTAADFLSNYDPEQILVTSSRQYGRFPAEKFAEAVGARARTGRFIPGTLTNPK
YDGYIEPDVVVVTDPIGDAQAVKEAITVGIPVIAMCDSNNQVSNVDLVVPTNNKGRKALS
VVYWLLANEVLDRR-GAEPSYSLEDF---------ESGV
>nab_chahannaoensis_JCM_10990
---------MTDDNATQEGLDAA---------------------EEEIDEEPAEGAGPAA
-------DPEED-VEPVDEQSAEAD-----AEAEPAT---------------------EE
DAGPTLDDDVMSDE--EADLLIPVEDYLGAGVHIGTQQKTNDMERFIHRVRTDGLYVLDV
SKTDGRIRTAADFLSNYDPEQILVTSSRQYGRFPAEKFAEAVGARARTGRFIPGTLTNPK
YDGYIEPDVVVVTDPIGDAQAVKEAITVGIPVIAMCDSNNQVSNVDLVVPTNNKGRKALS
VVYWLLANEVLDQR-GAEPSYSLEDF---------ESGV
>nab_hulunbeirensis_JCM_10989
---------MTDDNATQEGLDAA---------------------EEEIDEEPAEGAGPAA
-------DPEED-VEPVDEQSAEAD-----AEAEPAA---------------------EE
DTGPTLDDDVMSDE--EADLLIPVEDYLGAGVHIGTQQKTNDMERFIHRVRTDGLYVLDV
SKTDGRIRTAADFLSNYDPEQILVTSSRQYGRFPAEKFAEAVGARARTGRFIPGTLTNPK
YDGYIEPDVVVVTDPIGDAQAVKEAITVGIPVIAMCDSNNQVSNVDLVVPTNNKGRKALS
VVYWLLANEVLDRR-GAEPSYSLEDF---------ESGV
>nab_magadii_ATCC_43099
---------MTDDNATQEGLDAA---------------------EEEIDEEPAEGAGPAA
-------DPEED-VEPVDEQSAEAD-----AEAEPAA---------------------EE
DTGPTLDDDVMSDE--EADLLIPVEDYLGAGVHIGTQQKTNDMERFIHRVRTDGLYVLDV
SKTDGRIRTAADFLSNYDPEQILVTSSRQYGRFPAEKFAEAVGARARTGRFIPGTLTNPK
YDGYIEPDVVVVTDPIGDAQAVKEAITVGIPVIAMCDSNNQVSNVDLVVPTNNKGRKALS
VVYWLLANEVLDRR-GAEPSYSLEDF---------ESGV
>hbt_sp_NRC_1
-------MSENESDT-----------------------------EAELEENAPDEAAADA
-------------ESTAQTDEQTPD------TEADEP-----------------------
APESTATEDVMSDE--EADLLIPVEDYLGAGVHIGTQQKTNDMDRFIHRVRTDGLYVLDV
SRTDDRVRTAADFLANYDPEQILVTSSRQYGRFPAEKFAEAVGARARTGRFIPGTLTNPD
YDGYIEPDVLVVTDPIGDSQAVKEAITVGIPVIAMCDSNNQTGNVDLVVPTNNKGRRALS
VVYWLLANETLDRR-GAEPTYGLDDF---------EDGL
>hbt_salinarum_R_1
-------MSENESDT-----------------------------EAELEENAPDEAAADA
-------------ESTAQTDEQTPD------TEADEP-----------------------
APESTATEDVMSDE--EADLLIPVEDYLGAGVHIGTQQKTNDMDRFIHRVRTDGLYVLDV
SRTDDRVRTAADFLANYDPEQILVTSSRQYGRFPAEKFAEAVGARARTGRFIPGTLTNPD
YDGYIEPDVLVVTDPIGDSQAVKEAITVGIPVIAMCDSNNQTGNVDLVVPTNNKGRRALS
VVYWLLANETLDRR-GAEPTYGLDDF---------EDGL
>hap_paucihalophilus_DX253
-------MSDNESEQVEEETDGLDAA------------------EEEIDAEPTGESGAEP
---------AVD-PDEDVAAQADET---------------------------------EE
EDEPQFDEDVLGDE--EADLLIPVEDYLGAGVHIGTQQKTEDMERFIHRVRTDGLYVLDV
SKTDQRIRTAANFLADYNPEQILVTSSRQYGRFPAEKFADAVGARARTGRFIPGTLTNPK
YDGYIEPDVVVVTDPIGDAQAVKEAITVGIPVIAMCDSNNSTSNVDLVVPTNNKGRKALS
VVYWLLANETLDRR-GAEPTYSLDDF---------ESEI
>halophilic_archaeon_J07HX64
-------MSGNENNGLDASDDDAETETTAG---------QSAEADLAEAEQSTGDTEPEG
-------LDAEA-VDLDPAAPEDDT-------ESEEE---------------------TD
DSGPSLDEDVMPDE--EADLLIPVEDYLGAGVHIGTQQKTQDMGRFIHRVRTDGLYVLDV
SMTDERIRTAANFLAGYDPEQILVASSRQYGRFPAETFADAVGARARTGRFIPGTLTNPT
YDGYIEPDAVVVTDPIGDSQAVKEAITVGIPVIAMCDSNNTTSNVDLVVPTNNKGRKALS
VVYWLLANETLDHR-GADSFYALEDF---------ESEL
>hns_J07HN6
MSDNNTELDTQDADAADAAADDDAPVDDAP-DADAAADE--GADDAETTTDADVETADAD
ETAAETAADDEA-AETADAADAAAD----GDAEADEA---------------------KD
-EESPFDDDVMPDD--EADLLIPVEDYLSAGVHIGTQQKTNDMERFIHRVRDDGLYVLDV
SQTDTRIRTAADLLSNYSPEQVLVTSSRQYGRFPAEKFAEAIGARARTGRFIPGTLTNPD
YEGYIEPDVVVVTDPIGDAQAVKEAITVGIPVVAMCDSNNQVSNVDLVVPTNNKGRRALS
VVYWLLANETLDRR-NAGTVYELDDF---------EDAL
>hbt_sp_DL_1
-------MSENESDTEAELED-----------------------APEEQEQPASEEGAEG
-----------E-VQTDEQSAEEPE-----------------------------------
-PESTATEDVMSDE--EADLLIPVEDYLGAGVHIGTQQKTKDMDRFIHRVRTDGLYVLDV
SKTDERIRTAADFLANYDPEQILVTSSRQYGRFPAEKFAEAVGARARTGRFIPGTLTNPQ
YDGYIEPDVLVVTDPIGDAQAVKEAITVGIPVIAMCDSNNQTSNVDLVVPTNNKGRRALS
VVYWLLANETLDRR-GAEPTYALEDF---------EDGL
>halophilic_archaeon_J07HB67
------------------------------------------------------------
------------------------------------------------------------
--------------------------------------------------------MLDV
SQTDGRIRTAASFLSGYDPEQVLVTSSRQYGRFPAEKFADAIGARARTGRFIPGTLTNPQ
YEGYIEPDALVVTDPIGDAQAVKEAITVGIPVVAMCDSNNQVSNVDLVVPTNNKGRRALS
VVYWLLANETLDRR-GAEPTYALDDF---------EADI
>hgn_salarium_B_1
-------MSENENEALEAAE------------------------EEIDAEAPAEDAGAEP
---------DVD-PEIAAEEDLPAEEAEESAPEAEEE-----------------------
TEESMFDEDVMPDD--EADLLIPVEDYLSAGVHIGTQQKTSDMERFIHRVRDDGLYVLDV
SQTDSRIRTAADFLANYNPEQVLVTSSRQYGRFPAKKFADAIGARARTGRFIPGTLTNPD
YEGYIEPDVVVVTDPIGDNQAVKEAITVGIPVIAMCDSNNQTSNVDLVIPTNNKGRRALS
VVYWLLANETLDRR-GAEPTYALDDF---------EAGI
>hmc_mukohataei_DSM_12286
-------MSGNENEGLDAEDSDFDP-------------------EDDVEAEADAEATDTE
-------EPAAD-AEASEADAEAEE----------------------------------A
DEGPSLDEDVMPDD--EADLLIPVEEYLGAGVHIGTQQKTQDMERFIHRVRTDGLYVLDV
SMTDSRIRTAADFLANYDPEQILVASSRQYGRFPAEKFADAVGARARTGRFIPGTLTNPD
YDGYIEPDVVVVTDPIGDAQAVKEAITVGIPVIAMCDSNNTTANVDLVVPTNNKGRKALS
VVYWLLANETLDRR-GSDTVYELADF---------ESEL
>hns_J07HN4
-MSDNNTELEEQDDAADADDAPVDDEPD----------------ATDAANEAAEEAEATE
-------AVDDT-ADADNSADVEADADTEADADADDE---------------------AE
EEATPFDDDVMPDD--EADLLIPVEDYLGAGVHIGTQQKTNDMERFIHRVRDDGLYVLDV
SQTDSRIRTAADFLENYDPEQILVTSSRQYGRFPAEKFADAIGARARTGRFIPGTLTNPD
YAGYIEPDVVVVTDPIGDAQAVKEAITVGIPVIAMCDSNNQVSNVDLVVPTNNKGRRALS
VVYWLLANETLDRR-NAGTLYELEDF---------EDAL
>hqr_walsbyi_C23
-------MTENDNEVVEVVDDDEAVVSESPV-------------DVDTATEAEADTETDE
---------SNE-TTPTASDAAGDETTTQTGNESADA------------------EPDDE
LEGPTFDEDVMPDE--EADLLIPVEDYLSAGVHIGTQQKTSDMERFIHRVRDDGLYVLDV
SQTDSRIRTAANFLANYNPDQMLVTSSRQYGRFPAKKFADAVGARARTGRFIPGTLTNPD
YAGYIEPDVVVVTDPIGDAQAVKEAITVGIPVIAMCDSNNQTSNTDLVVPTNNKGRRALS
VVYWLLANETLDRR-GADSLYALDEF---------EAEI
>hqr_walsbyi_DSM_16790
-------MTENDNEVVEVVDDDEAVVSESPV-------------DVDTATEAEADTETDE
---------SNE-TTPTASDAAGDETTTQTGNESADA------------------EPDDE
LEGPTFDEDVMPDE--EADLLIPVEDYLSAGVHIGTQQKTSDMERFIHRVRDDGLYVLDV
SQTDSRIRTAANFLANYNPDQMLVTSSRQYGRFPAKKFADAVGARARTGRFIPGTLTNPD
YAGYIEPDVVVVTDPIGDAQAVKEAITVGIPVIAMCDSNNQTSNTDLVVPTNNKGRRALS
VVYWLLANETLDRR-GADSLYALDEF---------EAEI
>haloarchaeon_3A1_DGR
--------MTEDNDTVELDADADATAEDAA--------------AADADVEDAADTTAEQ
--------PDDA-AAPATEADAGSDEPDANAAEEAVE------------------ADDEA
DEESRFDDDVMPDE--DADLLIPVEEYLGAGVHIGTQQKTKDMERFIHRVRDDGLYVLDV
SKTDERIRVAADFLSGYAPEQVLVTSSRQYGRFPAEKFADAIGARARTGRFIPGTLTNPD
YAGYIEPDVVVVTDPIGDAQAVKEAITVGIPVIAMCDSNNQLSNVDLAIPTNNKGRRALS
VVYWLLANETLDRR-GADTVYALEDF---------EAEL
>hrr_167
--------MSEDNDAVELDDDAETEAVDAA-----------VEEEADTTEEPTAAAESDE
--------ATAETSEPAADVDEGVD------DDADEE-----------------------
EAASPFDDDVMPDD--DVDLLIPVEDYLSAGVHIGTQQKTADMERFIHRVRDDGLYVLDV
SLTDQRIRTAADFLENYDPEQILVTSSRQYGRFPAEKFADAIGARARTGRFIPGTLTNPD
YAGYIEPDVVVVTDPIGDAQAVKEAITVGIPVIAMCDSNNQLSNVDLVIPTNNKGRRALS
VVYWLLANETLDRR-GADTVFALEDF---------EDEL
>hrr_C2_b
--------MSEDNDAVELDDDAETEAVDAA-----------VEEEADTTEEPTAAAESDE
--------ATAETSEPAADVDEGVD------DDADEE-----------------------
EAASPFDDDVMPDD--DVDLLIPVEDYLSAGVHIGTQQKTADMERFIHRVRDDGLYVLDV
SLTDQRIRTAADFLENYDPEQILVTSSRQYGRFPAEKFADAIGARARTGRFIPGTLTNPD
YAGYIEPDVVVVTDPIGDAQAVKEAITVGIPVIAMCDSNNQLSNVDLVIPTNNKGRRALS
VVYWLLANETLDRR-GADTVFALEDF---------EDEL
>hrr_C2_a
--------MSEDNDAVELDDDAETEAVDAA-----------VEEEADTTEEPTADAAETA
--------ADAE-SETAAGDDEADE-----------------------------------
EEASPFDDDVMPDD--DVDLLIPVEDYLSAGVHIGTQQKTKDMERFIHRVRDDGLYVLDV
SLTDQRIRTAADFLANYNPEQILVTSSRQYGRFPAEKFADAIGARARTGRFIPGTLTNPD
YAGYIEPDVVVVTDPIGDAQAVKEAITVGIPVIAMCDSNNQLSNVDLVIPTNNKGRRALS
VVYWLLANETLDRR-GADTVFALEDF---------EDEL
>hrr_Ec15
--------MSEDNDAVELDDDAETEAVDAA-----------VEEEADTTEEPTADAAETA
--------ADAE-SETAAGDDEADE-----------------------------------
EEASPFDDDVMPDD--DVDLLIPVEDYLSAGVHIGTQQKTKDMERFIHRVRDDGLYVLDV
SLTDQRIRTAADFLANYNPEQILVTSSRQYGRFPAEKFADAIGARARTGRFIPGTLTNPD
YAGYIEPDVVVVTDPIGDAQAVKEAITVGIPVIAMCDSNNQLSNVDLVIPTNNKGRRALS
VVYWLLANETLDRR-GADTVFALEDF---------EDEL
>hrr_Fb21
--------MSEDNDAVELDDDAETEAVDAA-----------VEEEADTTEEPTADAAETA
--------ADAE-SETAAGDDEADE-----------------------------------
EEASPFDDDVMPDD--DVDLLIPVEDYLSAGVHIGTQQKTKDMERFIHRVRDDGLYVLDV
SLTDQRIRTAADFLANYNPEQILVTSSRQYGRFPAEKFADAIGARARTGRFIPGTLTNPD
YAGYIEPDVVVVTDPIGDAQAVKEAITVGIPVIAMCDSNNQLSNVDLVIPTNNKGRRALS
VVYWLLANETLDRR-GADTVFALEDF---------EDEL
>hrr_G37
--------MSEDNDAVELDDDAETEAVDAA-----------VEEEADTTEEPTADAAETA
--------ADAE-SETAAGDDEADE-----------------------------------
EEASPFDDDVMPDD--DVDLLIPVEDYLSAGVHIGTQQKTKDMERFIHRVRDDGLYVLDV
SLTDQRIRTAADFLANYNPEQILVTSSRQYGRFPAEKFADAIGARARTGRFIPGTLTNPD
YAGYIEPDVVVVTDPIGDAQAVKEAITVGIPVIAMCDSNNQLSNVDLVIPTNNKGRRALS
VVYWLLANETLDRR-GADTVFALEDF---------EDEL
>hrr_Ga36
--------MSEDNDAVELDDDAETEAVDAA-----------VEEEADTTEEPTADAAETA
--------ADAE-SETAAGDDEADE-----------------------------------
EEASPFDDDVMPDD--DVDLLIPVEDYLSAGVHIGTQQKTKDMERFIHRVRDDGLYVLDV
SLTDQRIRTAADFLANYNPEQILVTSSRQYGRFPAEKFADAIGARARTGRFIPGTLTNPD
YAGYIEPDVVVVTDPIGDAQAVKEAITVGIPVIAMCDSNNQLSNVDLVIPTNNKGRRALS
VVYWLLANETLDRR-GADTVFALEDF---------EDEL
>hrr_LD3
--------MSEDNDAVELDDDAETEAVDAA-----------VEEEADTTEEPTADAAETA
--------ADAE-SETAAGDAAVEEEADTTEEPTADA---AETAADAESETAAGDDEADE
EEASPFDDDVMPDD--DVDLLIPVEDYLSAGVHIGTQQKTKDMERFIHRVRDDGLYVLDV
SLTDQRIRTAADFLANYNPEQILVTSSRQYGRFPAEKFADAIGARARTGRFIPGTLTNPD
YAGYIEPDVVVVTDPIGDAQAVKEAITVGIPVIAMCDSNNQLSNVDLVIPTNNKGRRALS
VVYWLLANETLDRR-GADTVFALEDF---------EDEL
>hrr_LG1
--------MSEDNDAVELDDDAETEAVDAA-----------VEEEADTTEEPTADAAETA
--------ADAE-SETAAGDDEADE-----------------------------------
EEASPFDDDVMPDD--DVDLLIPVEDYLSAGVHIGTQQKTKDMERFIHRVRDDGLYVLDV
SLTDQRIRTAADFLANYNPEQILVTSSRQYGRFPAEKFADAIGARARTGRFIPGTLTNPD
YAGYIEPDVVVVTDPIGDAQAVKEAITVGIPVIAMCDSNNQLSNVDLVIPTNNKGRRALS
VVYWLLANETLDRR-GADTVFALEDF---------EDEL
>hrr_LG2
--------MSEDNDAVELDDDAETEAVDAA-----------VEEEADTTEEPTADAAETA
--------ADAE-SETAAGDDEADE-----------------------------------
EEASPFDDDVMPDD--DVDLLIPVEDYLSAGVHIGTQQKTKDMERFIHRVRDDGLYVLDV
SLTDQRIRTAADFLANYNPEQILVTSSRQYGRFPAEKFADAIGARARTGRFIPGTLTNPD
YAGYIEPDVVVVTDPIGDAQAVKEAITVGIPVIAMCDSNNQLSNVDLVIPTNNKGRRALS
VVYWLLANETLDRR-GADTVFALEDF---------EDEL
>hrr_Ga2p
--------MSEDNDAVELDDDAETEAVDAA-----------VEEEADTTEEPTADAAETA
--------ADAE-SETAAGDDEADE-----------------------------------
EEASPFDDDVMPDD--DVDLLIPVEDYLSAGVHIGTQQKTKDMERFIHRVRDDGLYVLDV
SLTDQRIRTAADFLANYNPEQILVTSSRQYGRFPAEKFADAIGARARTGRFIPGTLTNPD
YAGYIEPDVVVVTDPIGDAQAVKEAITVGIPVIAMCDSNNQLSNVDLVIPTNNKGRRALS
IVYWLLANETLDRR-GADTVFALEDF---------EDEL
>hrr_T3cd
--------MSEDNDAVELDDDAETEAVDAG-----------VEEEADTTEEPTADAGAEG
--------ASAD-AETGASADAEPEASADAESEADEE-----------------------
-EGSPFDDDVMPDD--DVDLLIPVEDYLSAGVHIGTQQKTKDMERFIHRVRDDGLYVLDV
SLTDERIRTAADFLANYNPEQILVTSSRQYGRFPAEKFADAIGARARTGRFIPGTLTNPD
YAGYIEPDVVVVTDPIGDAQAVKEAITVGIPVIAMCDSNNQLSNVDLVIPTNNKGRRALS
VVYWLLANETLDRR-GADTVFALEDF---------EDEL
>hrr_SP5
--------MSEDNDAVELDDDAETEAVDAA-----------VEEEADTTEEPTADAGAEG
--------ASAD-AETGAPADAESE-----AAEEDEE-----------------------
-EASPFDDDVMPDD--DVDLLIPVEDYLSAGVHIGTQQKTKDMERFIHRVRDDGLYVLDV
SLTDERIRTAADFLESYDPEQILVTSSRQYGRFPAEKFADAIGARARTGRFIPGTLTNPD
YAGYIEPDVVVVTDPIGDAQAVKEAITVGIPVIAMCDSNNQLSNVDLVIPTNNKGRRALS
VVYWLLANETLDRR-GADTVFALEDF---------EDEL
>hrr_SP7
--------MSEDNDAVELDDDAETEAVDAG-----------VEEEADTTEEPTADAGAEG
--------ASAD-AETGAPADAESE-----AAEEDEE-----------------------
-EASPFDDDVMPDD--DVDLLIPVEDYLSAGVHIGTQQKTKDMERFIHRVRDDGLYVLDV
SLTDERIRTAADFLESYDPEQILVTSSRQYGRFPAEKFADAIGARARTGRFIPGTLTNPD
YAGYIEPDVVVVTDPIGDAQAVKEAITVGIPVIAMCDSNNQLSNVDLVIPTNNKGRRALS
VVYWLLANETLDRR-GADTVFALEDF---------EDEL
>hrr_coriense_DSM_10284
--------MSEDNDAVELDDDAETEAVDAA-----------VEEEADTTEEPTADAAADG
--------ASAD-ADTEAPADAESE-----AAEEAED---------------------AE
EDASPFDDDVMPDD--DVDLLIPVEDYLSAGVHIGTQQKTKDMERFIHRVRDDGLYVLDV
SLTDERIRTAADFLSDYNPEQILVTSSRQYGRFPAEKFADAIGARARTGRFIPGTLTNPD
YAGYIEPDVVVVTDPIGDAQAVKEAITVGIPVIAMCDSNNQLSNVDLVIPTNNKGRRALS
VVYWLLANETLDRR-GTDTVFALEDF---------EDEL
>hrr_arcis_JCM_13916
--------MSEDNDAVELDDDAETEAVDAA-----------VEEEADTTEEPTADAGAEE
--------ASAD-AETGASADAESEAAEAAEEADEEE-----------------------
-DASPFDDDVMPDD--DVDLLIPVEDYLSAGVHIGTQQKTADMERFIHRVRDDGLYVLDV
SLTDQRIRTAADFLANYDPEQILVTSSRQYGRFPAEKFADAIGARARTGRFIPGTLTNPD
YAGYIEPDVVVVTDPIGDAQAVKEAITVGIPVIAMCDSNNQLSNVDLVIPTNNKGRRALS
VVYWLLANETLDRR-GADTVFALEDF---------EDEL
>hrr_C3
--------MSEDNDAVELDDDAETEAVDAA-----------VEEEADTTEEPTADAGAEE
--------ASAD-AETGASADAESEAAEAAEEADEEE-----------------------
-DASPFDDDVMPDD--DVDLLIPVEDYLSAGVHIGTQQKTADMERFIHRVRDDGLYVLDV
SLTDQRIRTAADFLANYDPEQILVTSSRQYGRFPAEKFADAIGARARTGRFIPGTLTNPD
YAGYIEPDVVVVTDPIGDAQAVKEAITVGIPVIAMCDSNNQLSNVDLVIPTNNKGRRALS
VVYWLLANETLDRR-GADTVFALEDF---------EDEL
>hrr_distributum_JCM_10118
--------MSEDNDAVELDDDAETEAVDAA-----------VEEEADTTEEPTADAGAEE
--------ASAD-AETGASADAESEAAEAAEEADEEE-----------------------
-DASPFDDDVMPDD--DVDLLIPVEDYLSAGVHIGTQQKTADMERFIHRVRDDGLYVLDV
SLTDQRIRTAADFLANYDPEQILVTSSRQYGRFPAEKFADAIGARARTGRFIPGTLTNPD
YAGYIEPDVVVVTDPIGDAQAVKEAITVGIPVIAMCDSNNQLSNVDLVIPTNNKGRRALS
VVYWLLANETLDRR-GADTVFALEDF---------EDEL
>hrr_E3
--------MSEDNDAVELDDDAETEAVDAA-----------VEEEADTTEEPTADAGAEE
--------ASAD-AETGASADAESEAAEAAEEADEEE-----------------------
-DASPFDDDVMPDD--DVDLLIPVEDYLSAGVHIGTQQKTADMERFIHRVRDDGLYVLDV
SLTDQRIRTAADFLANYDPEQILVTSSRQYGRFPAEKFADAIGARARTGRFIPGTLTNPD
YAGYIEPDVVVVTDPIGDAQAVKEAITVGIPVIAMCDSNNQLSNVDLVIPTNNKGRRALS
VVYWLLANETLDRR-GADTVFALEDF---------EDEL
>hrr_LG3
--------MSEDNDAVELDDDAETEAVDAA-----------VEEEADTTEEPTADAGAEE
--------ASAD-AETGASADAESEAAEAAEEADEEE-----------------------
-DASPFDDDVMPDD--DVDLLIPVEDYLSAGVHIGTQQKTADMERFIHRVRDDGLYVLDV
SLTDQRIRTAADFLANYDPEQILVTSSRQYGRFPAEKFADAIGARARTGRFIPGTLTNPD
YAGYIEPDVVVVTDPIGDAQAVKEAITVGIPVIAMCDSNNQLSNVDLVIPTNNKGRRALS
VVYWLLANETLDRR-GADTVFALEDF---------EDEL
>hrr_litoreum_JCM_13561
--------MSEDNDAVELDDDAETEAVDAA-----------VEEEADTTEEPTADAGAEE
--------ASAD-AETGASADAESEAAEAAEEADEEE-----------------------
-DASPFDDDVMPDD--DVDLLIPVEDYLSAGVHIGTQQKTADMERFIHRVRDDGLYVLDV
SLTDQRIRTAADFLANYDPEQILVTSSRQYGRFPAEKFADAIGARARTGRFIPGTLTNPD
YAGYIEPDVVVVTDPIGDAQAVKEAITVGIPVIAMCDSNNQLSNVDLVIPTNNKGRRALS
VVYWLLANETLDRR-GADTVFALEDF---------EDEL
>hrr_terrestre_JCM_10247
--------MSEDNDAVELDDDAETEAVDAA-----------VEEEADTTEEPTADAGAEE
--------ASAD-AETGASADAESEAAEAAEEADEEE-----------------------
-DASPFDDDVMPDD--DVDLLIPVEDYLSAGVHIGTQQKTADMERFIHRVRDDGLYVLDV
SLTDQRIRTAADFLANYDPEQILVTSSRQYGRFPAEKFADAIGARARTGRFIPGTLTNPD
YAGYIEPDVVVVTDPIGDAQAVKEAITVGIPVIAMCDSNNQLSNVDLVIPTNNKGRRALS
VVYWLLANETLDRR-GADTVFALEDF---------EDEL
>hrr_E8
--------MSEDNDAVELDDDAETEAVDAA-----------VEEEADTTEEPTADAGAEE
--------ASAD-AETGASADAESEAAEAAEEADEEE-----------------------
-DASPFDDDVMPDD--DVDLLIPVEDYLSAGVHIGTQQKTADMERFIHRVRDDGLYVLDV
SLTDQRIRTAADFLANYDPEQILVTSSRQYGRFPAEKFADAIGARARTGRFIPGTLTNPD
YAGYIEPDVVVVTDPIGDAQAVKEAITVGIPVIAMCDSNNQLSNVDLVIPTNNKGRRALS
VVYRLLPNETLDRH-GADTVFALEDF---------EDEL
>hrr_kocurii_JCM_14978
--------MSEDNDAVELDDDAETEAVDAA-----------VEEEADTTEEPTADAAAEG
--------ASTD-AEPEAPADAESA-----ESDDAAD---------------------EE
EDASPFDDDVMPDD--DVDLLIPVEDYLSAGVHIGTQQKTADMERFIHRVRDDGLYVLDV
SLTDQRIRTAADFLANYNPEQILVTSSRQYGRFPAEKFADAIGARARTGRFIPGTLTNPD
YAGYIEPDVVVVTDPIGDAQAVKEAITVGIPVIAMCDSNNQLSNVDLVIPTNNKGRRALS
VVYWLLANETLDRR-GADTVFALDDF---------EDEL
>hrr_californiensis_DSM_19288
--------MSEDNDAVELDDDAETEAVDAA-----------VEEEADTTEEPTADAAAEG
--------ASAD-AEPEASADAESE-----AAEETEE-----------------------
EDASPFDDDVMPDD--DVDLLIPVEDYLSAGVHIGTQQKTKDMERFIHRVRDDGLYVLDV
SLTDQRIRTAADFLANYNPEQILVTSSRQYGRFPAEKFADAIGARARTGRFIPGTLTNPD
YAGYIEPDVVVVTDPIGDAQAVKEAITVGIPVIAMCDSNNQLSNVDLVIPTNNKGRRALS
VVYWLLANETLDRR-GADTVFALEDF---------EDEL
>hrr_SP3
--------MSEDNDAVELDDDAETEAVDAA-----------VEEEADTTEEPTADAAAEG
--------ASAD-AGPEAAADAESEAAAAAAEETEEE----------------------D
DDASPFDDDVMPDD--DVDLLIPVEDYLSAGVHIGTQQKTKDMERFIHRVRDDGLYVLDV
SLTDERIRTAADFLENYNPEQILVTSSRQYGRFPAEKFADAIGARARTGRFIPGTLTNPD
YAGYIEPDVVVVTDPIGDAQAVKEAITVGIPVIAMCDSNNQLSNVDLVIPTNNKGRRALS
VVYWLLANETLDRR-GADTVFALEDF---------EDEL
>hrr_SP9
--------MSEDNDAVELDDDAETEAVDAA-----------VEEEADTTEEPTADAAAEG
--------ASAD-AEPEAAADAESEAAAAAAEETEEE----------------------D
DDASPFDDDVMPDD--DVDLLIPVEDYLSAGVHIGTQQKTKDMERFIHRVRDDGLYVLDV
SLTDERIRTAADFLENYNPEQILVTSSRQYGRFPAEKFADAIGARARTGRFIPGTLTNPD
YAGYIEPDVVVVTDPIGDAQAVKEAITVGIPVIAMCDSNNQLSNVDLVIPTNNKGRRALS
VVYWLLANETLDRR-GADTVFALEDF---------EDEL
>hrr_aidingense_JCM_13916
--------MTEDNDAVELDDDAETEAVDAA-----------VEEEADTTEEPTADADANA
--------APAD-AETAAGEETDGD-------EEADE-----------------------
-EASPFDDDVMPDD--DVDLLIPVEDYLSAGVHIGTQQKTADMERFIHRVRDDGLYVLDV
STTDQRIRTAADFLSNYNPEQILVTSSRQYGRFPAEKFADAIGARARTGRFIPGTLTNPD
YAGYIEPDVVVVTDPIGDAQAVKEAITVGIPVIAMCDSNNQLSNVDLVIPTNNKGRRALS
VVYWLLANETLDRR-GTDTVFALDDF---------EDEL
>hrr_hochstenium_ATCC_700873
--------MSEDNDAVELDDDAETEAVDAA-----------VEEEADTTEEPTADAAAEG
--------ASAD-AETGTADAESAA-----AEETTEE----------------------E
EDASPFDDDVMPDD--DVDLLIPVEDYLSAGVHIGTQQKTKDMERFIHRVRDDGLYVLDV
SLTDQRIRTAADFLSNYNPEQILVTSSRQYGRFPAEKFADAIGARARTGRFIPGTLTNPD
YAGYIEPDVVVVTDPIGDAQAVKEAITVGIPVIAMCDSNNQLSNVDLVIPTNNKGRRALS
VVYWLLANETLDRR-GTDTVFALEDF---------EDEL
>hrr_tebenquichense_DSM_14210
--------MSEDNDAVELDDDAETEAVDAA-----------VEEEADTTEEPTADAAAEG
--------ASAD-AETGTADAESAA--ADAAADETTE---------------------EE
-DASPFDDDVMPDD--DVDLLIPVEDYLSAGVHIGTQQKTKDMERFIHRVRDDGLYVLDV
SLTDQRIRTAADFLSNYNPEQILVTSSRQYGRFPAEKFADAIGARARTGRFIPGTLTNPD
YAGYIEPDVVVVTDPIGDAQAVKEAITVGIPVIAMCDSNNQLSNVDLVIPTNNKGRRALS
VVYWLLANETLDRR-GADTVFALEDF---------EDEL
>hrr_lacusprofundi_ATCC_49239
--------MTEDNDAVELDDDAETEAVDAA-----------VEEEADTTEEPTADAAAEE
--------APAD-AEPDATEDAGDD--------ADEE-----------------------
EDASPFDDDVMPDD--DVDLLIPVEDYLSAGVHIGTQQKTKDMERFIHRVRDDGLYVLDV
STTDQRIRTAADFLKNYNPEQILVTSSRQYGRFPAEKFADAIGARARTGRFIPGTLTNPD
YAGYIEPDVVVVTDPIGDAQAVKEAITVGIPVIAMCDSNNQLSNVDLVIPTNNKGRRALS
VVYWLLANETLDRR-GADTVFALDDF---------EDEL
>hrr_C49
--------MTEDNDAVELDDDAETEAVDAA-----------VEEEADTTEEPTADAAAEE
--------APAD-AESAAADAAAEDATAEADDAADEE-----------------------
-DASPFDDDVMPDD--DVDLLIPVEDYLSAGVHIGTQQKTKDMERFIHRVRDDGLYVLDV
STTDQRIRTAADFLANYDPEQILVTSSRQYGRFPAEKFADAIGARARTGRFIPGTLTNPD
YAGYIEPDVVVVTDPIGDAQAVKEAITVGIPVIAMCDSNNQLSNVDLVIPTNNKGRRALS
VVYWLLANETLDRR-GADTVFALDDF---------EDEL
>hrr_lipolyticum_DSM_21995
--------MSEDNDAVELDDDAETEAVDAA-----------VEEEADTTEEPTADAAADE
--------ASAD-AETEAPADAESAAADAAAEETTDD-------------------AADE
EDASPFDDDVMPDD--DVDLLIPVEDYLSAGVHIGTQQKTKDMERFIHRVRDDGLYVLDV
STTDQRIRTAADFLANYDPEQILVTSSRQYGRFPAEKFADAIGARARTGRFIPGTLTNPD
YAGYIEPDVVVVTDPIGDAQAVKEAITVGIPVIAMCDSNNQLSNVDLVIPTNNKGRRALS
VVYWLLANETLDRR-GADTVFALDDF---------EDEL
>hrr_saccharovorum_DSM_1137
--------MSEDNDAVELDDDAETEAVDAA-----------VEEEADTTEEPTADAAAEG
--------ASAD-AEPEAPADAETDEAAEADAAAEEE-----------------------
-DASPFDDDVMPDD--DVDLLIPVEDYLSAGVHIGTQQKTKDMERFIHRVRDDGLYVLDV
STTDQRIRTAADFLSNYDPEQILVTSSRQYGRFPAEKFADAIGARARTGRFIPGTLTNPD
YAGYIEPDVVVVTDPIGDAQAVKEAITVGIPVIAMCDSNNQLSNVDLVIPTNNKGRRALS
VVYWLLANETLDRR-GSDTVFALDDF---------EDEL
>hrr_Ea1
--------MSEDNDAVELDDDAETEAVDAA-----------VEEEADTTEEPTADAAADG
--------APAD-AETDEGDEADEE-----------------------------------
-EASPFDDDVMPDD--DVDLLIPVEDYLSAGVHIGTQQKTKDMERFIHRVRDDGLYVLDV
STTDQRIRTAADFLSNYDPEQILVTSSRQYGRFPAEKFADAIGARARTGRFIPGTLTNPD
YAGYIEPDVVVVTDPIGDAQAVKEAITVGIPVIAMCDSNNQLSNVDLVIPTNNKGRRALS
VVYWLLANETLDRR-GADTVFALDDF---------EDEL
>hrr_Ea8
--------MSEDNDAVELDDDAETEAVDAA-----------VEEEADTTEEPTADAAADG
--------APAD-AETDEGDEADEE-----------------------------------
-EASPFDDDVMPDD--DVDLLIPVEDYLSAGVHIGTQQKTKDMERFIHRVRDDGLYVLDV
STTDQRIRTAADFLSNYDPEQILVTSSRQYGRFPAEKFADAIGARARTGRFIPGTLTNPD
YAGYIEPDVVVVTDPIGDAQAVKEAITVGIPVIAMCDSNNQLSNVDLVIPTNNKGRRALS
VVYWLLANETLDRR-GADTVFALDDF---------EDEL
>hrr_Eb13
--------MSEDNDAVELDDDAETEAVDAA-----------VEEEADTTEEPTADAAADG
--------APAD-AETDEGDEADEE-----------------------------------
-EASPFDDDVMPDD--DVDLLIPVEDYLSAGVHIGTQQKTKDMERFIHRVRDDGLYVLDV
STTDQRIRTAADFLSNYDPEQILVTSSRQYGRFPAEKFADAIGARARTGRFIPGTLTNPD
YAGYIEPDVVVVTDPIGDAQAVKEAITVGIPVIAMCDSNNQLSNVDLVIPTNNKGRRALS
VVYWLLANETLDRR-GADTVFALDDF---------EDEL
>hrr_IB24
--------MSEDNDAVELDDDAETEAVDAA-----------VEEEADTTEEPTADAAADG
--------APAD-AETDEGDEADEE-----------------------------------
-EASPFDDDVMPDD--DVDLLIPVEDYLSAGVHIGTQQKTKDMERFIHRVRDDGLYVLDV
STTDQRIRTAADFLSNYDPEQILVTSSRQYGRFPAEKFADAIGARARTGRFIPGTLTNPD
YAGYIEPDVVVVTDPIGDAQAVKEAITVGIPVIAMCDSNNQLSNVDLVIPTNNKGRRALS
VVYWLLANETLDRR-GADTVFALDDF---------EDEL
>hrr_hd13
--------MSEENDAVELDDDAETEAVDAA-----------VEEEADTTEEPTADAAADG
--------APAD-AETDEGDEADEE-----------------------------------
-EASPFDDDVMPDD--DVDLLIPVEDYLSAGVHIGTQQKTKDMERFIHRVRDDGLYVLDV
STTDQRIRTAADFLSNYDPEQILVTSSRQYGRFPAEKFADAIGARARTGRFIPGTLTNPD
YAGYIEPDVVVVTDPIGDAQAVKEAITVGIPVIAMCDSNNQLSNVDLVIPTNNKGRRALS
VVYWLLANETLDRR-GADTVFALDDF---------EDEL
>hrr_Cb34
--------MSEDNDAVELDEDAETEAVDAD-----------VEEEADTTEESTADAGAEE
--------ASAD-AGTDETTAADDVGAAEDDEADLEE-----------------------
EDASPFDDDVMPDD--DVDLLIPVEDYLSAGVHIGTQQKTKDMERFIHRVRDDGLYVLDV
SETDGRIRTAADFLANYDPEQILVTSSRQYGRFPAEKFADAVGARARTGRFIPGTLTNPD
YAGYIEPDVVVVTDPIGDAQAVKEAITVGIPVIAMCDSNNQLSNVDLVIPTNNKGRRALS
VVYWLLANETLDRR-GADTVFALEDF---------EDEL
>hqr_J07HQX50
-------MTENENDVVEVVDEESQEIDRT---------------EADREDEAQTEESTTE
--------DESA-QPPAEETEEETD-----------------------------------
-AGPQFDEDVMPDE--EADLLIPVEDYLSAGVHIGTQQKTKDMGRFIHRVRDDGLYVLDV
SQTDNRIRTAARFLANYAPEQMLVTSSRQYGRFPAEKFADAVGARARTGRFIPGTLTNPD
YAGYIEPDVVVVTDPIGDAQAVKEAITVGIPVIAMCDSNNQVSNADLIVPTNNKGRRALS
VVYWLLANETLDRR-GADTVYALEEF---------EAEL
>hgm_borinquense_DSM_11551
-------MTDNDNEAVEVVDDDVA--------------------EAEAASDDSETAAAET
--------TEEE-VAEATTADAADEEAAEDEADAEAA-----------------------
EEEPTFDEDVMPDE--EADLLIPVEDYLGAGVHIGTQQKTNDMERFIHRVRDDGLYVLDV
SQTDSRIRTAADFLAGYDPEQILVTSSRQYGRFPAKKFADAVGARARTGRFIPGTLTNPD
YAGYIEPDVVVVTDPIGDSQAVKEAITVGIPVIAMCDSNNQTSNVDLVVPTNNKGRRALS
VVYWLLANETLDRR-GTDQVYALEDF---------EAEV
>hsn_pallida_JCM_14848
-------MTDNDNEAVEVVDEDVAEAEDADADAAETT-------EAETTEEEVAEAETAD
--------AGADTEEAPAEDEAEAE-----ATEEKEE-----------------------
-AGPAFDEDVMPDE--EADLLIPVEDYLAAGVHIGTQQKTKDMERFIHRVRDDGLYVLDV
SQTDSRIRTAADFLGNYDPEQILVTSSRQYGRFPAKKFADAVGARARTGRFIPGTLTNPD
YAGYIEPDVVVVTDPIGDAQAVKEAITVGIPVIAMCDSNNQTSNVDLVVPTNNKGRRALS
VVYWLLANETLDRR-GTDQVYELEDF---------EAEV
>hfx_elongans_ATCC_BAA_1513
-------MSDNDNDAVEVVDE-----------------------ETETEAEEVAETVTDE
--------AATE-DETAETAEAADE-----AAEAEEA-----------------------
AQEPAFDEDVMPDE--DADLLIPVEDYLAAGVHIGTQQKTQDMERFIHRVRDDGLYVLDV
SQTDSRIRTAADFLANYSPEQILVTSSRQYGRFPAEKFADAVGARARTGRFIPGTLTNPD
YAGYIEPDVVVVTDPIGDAQAVKEAITVGIPVIAMCDSNNQTSNVDLVVPTNNKGRRALS
VVYWLLANETLDRR-GTDTVYALEDF---------EAEL
>hfx_larsenii_JCM_13917
-------MSDNDNDAVEVVDE-----------------------ETETEAEEVAETVTDE
--------AATE-DETAETAEAADE-----AAEAEEA-----------------------
AQEPAFDEDVMPDE--DADLLIPVEDYLAAGVHIGTQQKTQDMERFIHRVRDDGLYVLDV
SQTDSRIRTAADFLANYSPEQILVTSSRQYGRFPAEKFADAVGARARTGRFIPGTLTNPD
YAGYIEPDVVVVTDPIGDAQAVKEAITVGIPVIAMCDSNNQTSNVDLVVPTNNKGRRALS
VVYWLLANETLDRR-GTDTVYALEDF---------EAEL
>hfx_denitrificans_ATCC_35960
-------MSDNENDAVEVADE-----------------------EPETETEAVAETEPAE
--------AATE-DETAETAEAADD-----AAEAEEE----------------------A
EPEPAFDEDVMPDE--DADLLIPVEDYLAAGVHIGTQQKTKDMVRFIHRVRDDGLYVLDV
SQTDSRIRTAADFLANYSPEQILVTSSRQYGRFPAEKFADAVGARARTGRFIPGTLTNPD
YAGYIEPDVVVVTDPIGDAQAVKEAITVGIPVIAMCDSNNQTSNVDLVVPTNNKGRRALS
VVYWLLANETLDRR-GSDTVYALEDF---------EDEL
>hfx_mediterranei_ATCC_33500
-------MSDNENDAVEVADE-----------------------EPETETEAVAETGTDE
--------AATE-DETVETAEAADE-----AAEAEET----------------------E
EPEPAFDEDVMPDE--DADLLIPVEDYLAAGVHIGTQQKTNDMVRFIHRVRDDGLYVLDV
SQTDSRIRTAADFLANYSPEQILVTSSRQYGRFPAEKFADAVGARARTGRFIPGTLTNPD
YAGYIEPDVVVVTDPIGDAQAVKEAITVGIPVIAMCDSNNQTSNVDLVVPTNNKGRRALS
VVYWLLANETLDRR-GSDTVYALEDF---------EAEL
>hfx_alexandrinus_JCM_10717
-------MSDNENDAVEVADE-----------------------EPETETEAVAETEPAE
--------AATE-DETAETAEAADD-----AAEAEEA-----------------------
EPEPAFDEDVMPDE--DADLLIPVEDYLAAGVHIGTQQKTKDMVRFIHRVRDDGLYVLDV
SQTDSRIRTAADFLANYSPEQILVTSSRQYGRFPAEKFADAVGARARTGRFIPGTLTNPD
YAGYIEPDVVVVTDPIGDAQAVKEAITVGIPVIAMCDSNNQTSNVDLVVPTNNKGRRALS
VVYWLLANETLDRR-GSDTVYALEDF---------EAEL
>hfx_ATCC_BAA-644
-------MSDNENDAVEVADE-----------------------EPETETEAVAETEPAE
--------AATE-DETAETAEAADD-----AAEAEEA-----------------------
EPEPAFDEDVMPDE--DADLLIPVEDYLAAGVHIGTQQKTKDMVRFIHRVRDDGLYVLDV
SQTDSRIRTAADFLANYSPEQILVTSSRQYGRFPAEKFADAVGARARTGRFIPGTLTNPD
YAGYIEPDVVVVTDPIGDAQAVKEAITVGIPVIAMCDSNNQTSNVDLVVPTNNKGRRALS
VVYWLLANETLDRR-GSDTVYALEDF---------EAEL
>hfx_ATCC_BAA-645
-------MSDNENDAVEVADE-----------------------EPETETEAVAETEPAE
--------AATE-DETAETAEAADD-----AAEAEEA-----------------------
EPEPAFDEDVMPDE--DADLLIPVEDYLAAGVHIGTQQKTKDMVRFIHRVRDDGLYVLDV
SQTDSRIRTAADFLANYSPEQILVTSSRQYGRFPAEKFADAVGARARTGRFIPGTLTNPD
YAGYIEPDVVVVTDPIGDAQAVKEAITVGIPVIAMCDSNNQTSNVDLVVPTNNKGRRALS
VVYWLLANETLDRR-GSDTVYALEDF---------EAEL
>hfx_ATCC_BAA-646
-------MSDNENDAVEVADE-----------------------EPETETEAVAETEPAE
--------AATE-DETAETAEAADD-----AAEAEEA-----------------------
EPEPAFDEDVMPDE--DADLLIPVEDYLAAGVHIGTQQKTKDMVRFIHRVRDDGLYVLDV
SQTDSRIRTAADFLANYSPEQILVTSSRQYGRFPAEKFADAVGARARTGRFIPGTLTNPD
YAGYIEPDVVVVTDPIGDAQAVKEAITVGIPVIAMCDSNNQTSNVDLVVPTNNKGRRALS
VVYWLLANETLDRR-GSDTVYALEDF---------EAEL
>hfx_lucentense_DSM_14919
-------MSDNENDAVEVADE-----------------------EPETETEAVAETEPAE
--------AATE-DETAETAEAADD-----AAEAEEA-----------------------
EPEPAFDEDVMPDE--DADLLIPVEDYLAAGVHIGTQQKTKDMVRFIHRVRDDGLYVLDV
SQTDSRIRTAADFLANYSPEQILVTSSRQYGRFPAEKFADAVGARARTGRFIPGTLTNPD
YAGYIEPDVVVVTDPIGDAQAVKEAITVGIPVIAMCDSNNQTSNVDLVVPTNNKGRRALS
VVYWLLANETLDRR-GSDTVYALEDF---------EAEL
>hfx_volcanii_DS2
-------MSDNENDAVEVADE-----------------------EPETETEAVAETEPAE
--------AATE-DETAETAEAADD-----AAEAEEA-----------------------
EPEPAFDEDVMPDE--DADLLIPVEDYLAAGVHIGTQQKTKDMVRFIHRVRDDGLYVLDV
SQTDSRIRTAADFLANYSPEQILVTSSRQYGRFPAEKFADAVGARARTGRFIPGTLTNPD
YAGYIEPDVVVVTDPIGDAQAVKEAITVGIPVIAMCDSNNQTSNVDLVVPTNNKGRRALS
VVYWLLANETLDRR-GSDTVYALEDF---------EAEL
>hfx_prahovense_DSM_18310
-------MSDNENDAVEVADE-----------------------EPETETEAVAETEPAE
--------AATE-DETAETAEAADE-----AAEAEEA-----------------------
EPEPAFDEDVMPDE--DADLLIPVEDYLAAGVHIGTQQKTKDMVRFIHRVRDDGLYVLDV
SQTDSRIRTAADFLANYSPEQILVTSSRQYGRFPAEKFADAVGARARTGRFIPGTLTNPD
YAGYIEPDVVVVTDPIGDAQAVKEAITVGIPVIAMCDSNNQTSNVDLVVPTNNKGRRALS
VVYWLLANETLDRR-GSDTVYALEDF---------EAEL
>hfx_gobbonsii_ATCC_33959
-------MSDNENDAVEVADE-----------------------EPETETEAVAETEPAE
--------AATE-DETAETAEAADE-----AAEAEEA-----------------------
EPEPAFDEDVMPDE--DADLLIPVEDYLAAGVHIGTQQKTKDMVRFIHRVRDDGLYVLDV
SQTDSRIRTAADFLANYSPEQILVTSSRQYGRFPAEKFADAVGARARTGRFIPGTLTNPD
YAGYIEPDVVVVTDPIGDAQAVKEAITVGIPVIAMCDSNNQTSNVDLVVPTNNKGRRALS
VVYWLLANETLDRR-GSDTVYALEDF---------EAEL
>hfx_mucosum_ATCC_BAA_1512
-------MSDNENDAVEVADE-----------------------EPETETEAVTETGTDE
--------AATE-DETVETAEAADK-----AAEAEEA----------------------E
EPEPAFDEDVMPDE--DADLLIPVEDYLAAGVHIGTQQKTKDMVRFIHRVRDDGLYVLDV
SQTDSRIRTAADFLANYSPEQILVTSSRQYGRFPAEKFADAVGARARTGRFIPGTLTNPD
YAGYIEPDVVVVTDPIGDAQAVKEAITVGIPVIAMCDSNNQTSNVDLVVPTNNKGRRALS
VVYWLLANETLDRR-GSDTVYALEDF---------EAEL
>hfx_BAB-2207
------------------------------------------------------------
------------------------------------------------------------
-----FDEDVMPDE--DADLLIPVEDYLAAGVHIGTQQKTKDMVRFIHRVRDDGLYVLDV
SQTDSRIRTAADFLANYSPEQILVTSSRQYGRFPAEKFADAVGARARTGRFIPGTLTNPD
YAGYIEPDVVVVTDPIGDAQAVKEAITVGIPVIAMCDSNNQTSNVDLVVPTNNKGRRALS
VVYWLLANETLDRR-GSDTVYALEDF---------EAEL
